# Supplementary material for: Biomarker profiling to determine clinical impact of microRNAs in cognitive disorders
Source: Sci Rep. 2024 Apr 9;14:8270. doi: 10.1038/s41598-024-58882-2 (PMC11004146; doi:10.1038/s41598-024-58882-2)
Supplement: Supplementary file 3 — Supplementary Table S2. [file 41598_2024_58882_MOESM3_ESM.xlsx]

## Sheet: AD vs NC
#Gene biotype: miRNA #Condition pair: AD_vs_HY Column A: Mature_ID, The ID of mature miRNA annotated in miRBase22. Column B: Mature_Acc, The accession number of mature miRNA from miRBase. Column C: Mature_Seq, The sequence of mature miRNA. Column D: Seed, Positions 2-8 of the mature miRNA. Column E: Length, The length of mature miRNA. Column F: High_Confidence, The high confidence microRNAs are r…
Annotation																	DE Statistic						CPM
Mature_ID	Mature_Acc	Mature_Seq	Seed	Length	High_Confidence	Type	Canonical	Precursor_ID	Precursor_Acc	Precursor_Seq	Precursor_Locus	Family_Acc	Family_ID	Clustered_miRNAs	Promoter	Primary_microRNA	log2FC	Fold_Change	p_value	q_value	AD_CPM	HY_CPM	N3-001	N3-002	N3-003	N3-004	N3-005	N3-006	N4-001	N4-002	N4-003	N4-004	N4-005	N4-006
hsa-miR-6127	MIMAT0024610	UGAGGGAGUGGGUGGGAGG	GAGGGAG	19	NO	-	non-canonical_miRNA	hsa-mir-6127	MI0021271	ACUUUCUCCAUCUACCAAGAUGAGGGAGUGGGUGGGAGGUGGGAAGGCUGCCCCAAAUGGCCUCUAACAUCCCUUCCAGUCUCCUCCUCCUCCUCCUCCUUCUUCUUCU	chr1:22633258-22633366(-)	MIPF0001405	mir-6127	6127	Unknown	Unknown	-3.69907	0.076996	0.00409385	0.680933	-3.64454	0.0545306	0	0	0	0	0	0	0.465779	1.45545	0.599542	1.04114	0.854955	1.85568
hsa-miR-3129-5p	MIMAT0014992	GCAGUAGUGUAGAGAUUGGUUU	CAGUAGU	22	Yes	-	non-canonical_miRNA	hsa-mir-3129	MI0014146	GUACUUGGGCAGUAGUGUAGAGAUUGGUUUGCCUGUUAAUGAAUUCAAACUAAUCUCUACACUGCUGCCCAAGAGC	chr2:189133036-189133111(-)	MIPF0001458	mir-3129	3129	p1@COL5A2	NM_000393	-3.69527	0.0771993	0.00409385	0.680933	-3.64454	0.0507255	0	0	0	0	0	0	1.39734	0.727726	0.599542	1.04114	0.854955	0.927838
hsa-miR-548as-5p	MIMAT0022267	AAAAGUAAUUGCGGGUUUUGCC	AAAGUAA	22	Yes	-	non-canonical_miRNA	hsa-mir-548as	MI0019132	AAAAGUAAUUGCGGGUUUUGCCGUUGCUUUUAAUGGUAAAACCCACAAUUAUGUUUGU	chr13:92490163-92490220(+)	MIPF0000317	mir-548	548as	p1@GPC5	ENST00000377067.3	-3.56068	0.0847475	0.00409664	0.680933	-3.64454	-0.0838576	0	0	0	0	0	0	0.465779	1.45545	0	2.08227	0	1.85568
hsa-miR-5186	MIMAT0021116	AGAGAUUGGUAGAAAUCAGGU	GAGAUUG	21	NO	-	non-canonical_miRNA	hsa-mir-5186	MI0018165	UCAGCCAGCUUAUGACUUGACCCUCUCACCUGAUUUCUACCAACCUUUCCUCAGCUGAUUUCUUUCUGGGGAGAGAUUGGUAGAAAUCAGGUGAGAGGGUCAUGCCAUAAGCUGGCUAAC	chr3:151565876-151565995(-)	-	-	5186	Unknown	Unknown	-3.40273	0.094553	0.0160732	1	-3.64454	-0.241809	0	0	0	0	0	0	1.39734	0	0.599542	0.520568	0.427478	1.85568
hsa-miR-5703	MIMAT0022496	AGGAGAAGUCGGGAAGGU	GGAGAAG	18	NO	-	non-canonical_miRNA	hsa-mir-5703	MI0019310	UUGCCGUCCCCUUCCUCGUCUUUUCCCCUCAGGAGAAGUCGGGAAGGUGGCGGCGG	chr2:227472132-227472187(+)	-	-	5703	Unknown	Unknown	-3.22857	0.106685	0.0318999	1	-3.64454	-0.415969	0	0	0	0	0	0	0.465779	0	0.599542	1.5617	0.427478	0.927838
hsa-miR-187-5p	MIMAT0004561	GGCUACAACACAGGACCCGGGC	GCUACAA	22	Yes	Star_miRNA	canonical_conserved_miRNA	hsa-mir-187	MI0000274	GGUCGGGCUCACCAUGACACAGUGUGAGACCUCGGGCUACAACACAGGACCCGGGCGCUGCUCUGACCCCUCGUGUCUUGUGUUGCAGCCGGAGGGACGCAGGUCCGCA	chr18:35904818-35904926(-)	MIPF0000078	mir-187	187	p@chr18:33530510..33530523,-	curation	-3.2251	0.106942	0.0319	1	-3.64454	-0.419443	0	0	0	0	0	0	0	0	1.19908	0.520568	1.70991	0
hsa-miR-10400-3p	MIMAT0041632	CUGGGCUCCCGGACGAGGCGGG	UGGGCUC	22	NO	-	non-canonical_miRNA	hsa-mir-10400	MI0033424	CGGCGGCGGCGGCUCUGGGCGAGGCGGCGGGGCCUGGGCUCCCGGACGAGGCGGG	chr8:144462485-144462539(-)	-	-	10400	Unknown	Unknown	-3.0345	0.122046	0.0319128	1	-3.64454	-0.610039	0	0	0	0	0	0	0.465779	0.727726	1.19908	0.520568	0	0.927838
hsa-miR-4771	MIMAT0019925	AGCAGACUUGACCUACAAUUA	GCAGACU	21	NO	-	non-canonical_miRNA	hsa-mir-4771-1;hsa-mir-4771-2	MI0017412;MI0017413	GCUCUAGCCUAAUUUUAGAUCUGGUCUGCUUCAGUUUCACUCCAAGCAGACUUGACCUACAAUUAGCCUAGAGC;GCUCUAGCCUAAUUUUAGAUCUGGUCUGCUUCAGUUUCACUCCAAGCAGACUUGACCUACAAUUAGCCUAGAGC	chr2:87194786-87194859(+);chr2:111771061-111771134(-)	MIPF0001258	mir-4771	4771-1;4771-2	Unknown;p1@ANAPC1	Unknown;NM_022662	-3.03415	0.122076	0.0319128	1	-3.64454	-0.610389	0	0	0	0	0	0	0	1.45545	0	1.04114	0.427478	0.927838
hsa-miR-6750-5p	MIMAT0027400	CAGGGAACAGCUGGGUGAGCUGCU	AGGGAAC	24	NO	-	non-canonical_miRNA	hsa-mir-6750	MI0022595	GCUGUCAGGGAACAGCUGGGUGAGCUGCUGCCCCAGAGGCCCAGCAGGUGUCCAGAACUCACCCUCUGCUCCCAG	chr11:64898363-64898437(-)	-	-	192,194-2,6749,6750	p1@ATG2A	ENST00000377264.3	-3.03174	0.12228	0.0633819	1	-3.64454	-0.612799	0	0	0	0	0	0	0	0.727726	0.599542	0	1.28243	0.927838
hsa-miR-4420	MIMAT0018933	GUCACUGAUGUCUGUAGCUGAG	UCACUGA	22	NO	-	non-canonical_miRNA	hsa-mir-4420	MI0016757	CUCUUGGUAUGAACAUCUGUGUGUUCAUGUCUCUCUGUGCACAGGGGACGAGAGUCACUGAUGUCUGUAGCUGAGAC	chr1:30739156-30739232(-)	-	-	4420	p1@LAPTM5	ENST00000294507.3	-3.03092	0.12235	0.063382	1	-3.64454	-0.613627	0	0	0	0	0	0	1.39734	0	0.599542	0	0.427478	0.927838
hsa-miR-4640-5p	MIMAT0019699	UGGGCCAGGGAGCAGCUGGUGGG	GGGCCAG	23	Yes	-	non-canonical_miRNA	hsa-mir-4640	MI0017267	CUGUGGGCUGGGCCAGGGAGCAGCUGGUGGGUGGGAAGUAAGAUCUGACCUGGACUCCAUCCCACCCACCCCCUGUUUCCUGGCCCACAG	chr6:30890883-30890972(+)	-	-	4640	p1@DDR1	ENST00000482873.2	-3.02793	0.122603	0.063382	1	-3.64454	-0.616609	0	0	0	0	0	0	0	0	0	1.5617	1.28243	0
hsa-miR-6746-3p	MIMAT0027393	CAGCCGCCGCCUGUCUCCACAG	AGCCGCC	22	Yes	-	non-canonical_miRNA	hsa-mir-6746	MI0022591	CUUGCCCGGGAGAAGGAGGUGGCCUGGAGAGCUGCUGUCUCCAGCCGCCGCCUGUCUCCACAG	chr11:61878216-61878278(-)	-	-	6746	p1@FADS3	NM_021727	-2.80654	0.142938	0.0634016	1	-3.64454	-0.838002	0	0	0	0	0	0	0.465779	2.18318	0.599542	0	0	0
hsa-miR-2467-3p	MIMAT0019953	AGCAGAGGCAGAGAGGCUCAGG	GCAGAGG	22	Yes	Mature_miRNA	canonical_hsa-specific_miRNA	hsa-mir-2467	MI0017432	GGACAGGCACCUGAGGCUCUGUUAGCCUUGGCUCUGGGUCCUGCUCCUUAGAGCAGAGGCAGAGAGGCUCAGGGUCUGUCU	chr2:239351724-239351804(-)	-	-	2467	p1@HDAC4	NM_006037	-2.80643	0.142949	0.0634016	1	-3.64454	-0.83811	0	0	0	0	0	0	0	0.727726	0.599542	1.04114	0	0.927838
hsa-miR-4474-3p	MIMAT0019001	UUGUGGCUGGUCAUGAGGCUAA	UGUGGCU	22	Yes	-	non-canonical_miRNA	hsa-mir-4474	MI0016826	UUGCCUACCUUGUUAGUCUCAUGAUCAGACACAAAUAUGGCUCUUUGUGGCUGGUCAUGAGGCUAACAAGGUAGGCAC	chr9:20502265-20502342(-)	-	-	4474	p1@MLLT3	NM_004529	-2.80522	0.143068	0.0634016	1	-3.64454	-0.83932	0	0	0	0	0	0	0.465779	0	0	0.520568	0.427478	1.85568
hsa-miR-4796-3p	MIMAT0019971	UAAAGUGGCAGAGUAUAGACAC	AAAGUGG	22	NO	-	non-canonical_miRNA	hsa-mir-4796	MI0017443	UAAAUUUGUGUCUAUACUCUGUCACUUUACUUUUGGCCUCAAGUCAUUGCAGUAAAGUGGCAGAGUAUAGACACAAAUUUA	chr3:114743445-114743525(-)	MIPF0001402	mir-4796	4796	p2@ZBTB20	ENST00000488663.1	-2.80501	0.143089	0.0634016	1	-3.64454	-0.83953	0	0	0	0	0	0	0	0.727726	1.19908	1.04114	0	0
hsa-miR-3914	MIMAT0018188	AAGGAACCAGAAAAUGAGAAGU	AGGAACC	22	NO	-	non-canonical_miRNA	hsa-mir-3914-1;hsa-mir-3914-2	MI0016419;MI0016421	UGGACUUCAGAUUUAACUUCUCAUUUUCUGGUUCCUUCUAAUGAGUAUGCUUAACUUGGUAGAAGGAACCAGAAAAUGAGAAGUUGAGUAGGAACUCUA;GAGUUCCUACUCAACUUCUCAUUUUCUGGUUCCUUCUACCAAGUUAAGCAUACUCAUUAGAAGGAACCAGAAAAUGAGAAGUUAAAUCUGAAGUC	chr7:71307672-71307770(-);chr7:71307674-71307768(+)	MIPF0001169	mir-3914	3914-1,3914-2;3914-1,3914-2	Unknown;p1@WBSCR17	Unknown;ENST00000333538.5	-2.80186	0.143402	0.12608	1	-3.64454	-0.842678	0	0	0	0	0	0	0.931559	0	0	0	0.854955	0.927838
hsa-miR-4695-5p	MIMAT0019788	CAGGAGGCAGUGGGCGAGCAGG	AGGAGGC	22	Yes	-	non-canonical_miRNA	hsa-mir-4695	MI0017328	CCUGCAGGAGGCAGUGGGCGAGCAGGCGGGGCAGCCCAAUGCCAUGGGCCUGAUCUCACCGCUGCCUCCUUCCC	chr1:18883202-18883275(-)	-	-	4695	p1@ALDH4A1	ENST00000290597.5	-2.79941	0.143646	0.12608	1	-3.64454	-0.845135	0	0	0	0	0	0	0.465779	0	0	0.520568	1.28243	0
hsa-miR-4740-3p	MIMAT0019870	GCCCGAGAGGAUCCGUCCCUGC	CCCGAGA	22	NO	-	non-canonical_miRNA	hsa-mir-4740	MI0017378	GCCAAGGACUGAUCCUCUCGGGCAGGGAGUCAGAGGGGACCGCCCGAGAGGAUCCGUCCCUGC	chr17:81400716-81400778(-)	-	-	4740	Unknown	Unknown	-2.5353	0.172504	0.12608	1	-3.64454	-1.10925	0	0	0	0	0	0	0	0	0.599542	0	0.427478	1.85568
hsa-miR-3186-5p	MIMAT0015067	CAGGCGUCUGUCUACGUGGCUU	AGGCGUC	22	NO	Star_miRNA	canonical_hsa-specific_miRNA	hsa-mir-3186	MI0014229	AGCCUGCGGUUCCAACAGGCGUCUGUCUACGUGGCUUCAACCAAGUUCAAAGUCACGCGGAGAGAUGGCUUUGGAACCAGGGGCU	chr17:81451104-81451188(-)	-	-	3186	Unknown	Unknown	-2.53501	0.172539	0.12608	1	-3.64454	-1.10953	0	0	0	0	0	0	0.465779	0.727726	0.599542	0	0	0.927838
hsa-miR-585-5p	MIMAT0026618	CUAGCACACAGAUACGCCCAGA	UAGCACA	22	Yes	Star_miRNA	canonical_hsa-specific_miRNA	hsa-mir-585	MI0003592	UGGGGUGUCUGUGCUAUGGCAGCCCUAGCACACAGAUACGCCCAGAGAAAGCCUGAACGUUGGGCGUAUCUGUAUGCUAGGGCUGCUGUAACAA	chr5:169263601-169263694(-)	-	-	585	p1@SLIT3	NM_003062	-2.53469	0.172576	0.12608	1	-3.64454	-1.10985	0	0	0	0	0	0	0	0	0	0.520568	0.427478	1.85568
hsa-miR-4718	MIMAT0019831	AGCUGUACCUGAAACCAAGCA	GCUGUAC	21	NO	-	non-canonical_miRNA	hsa-mir-4718	MI0017353	AGCUGUACCUGAAACCAAGCACCUGUUUGUGACUUGGCUUCAGUUACUAGC	chr16:12720321-12720371(+)	-	-	4718	Unknown	Unknown	-2.53396	0.172664	0.12608	1	-3.64454	-1.11058	0	0	0	0	0	0	0	0.727726	0	0.520568	0.427478	0.927838
hsa-miR-6835-5p	MIMAT0027570	AGGGGGUAGAAAGUGGCUGAAG	GGGGGUA	22	NO	-	non-canonical_miRNA	hsa-mir-6835	MI0022680	UGAUGAGGGGGUAGAAAGUGGCUGAAGCGAGAUGUUUGUCUAAAAGCACUUUUCUGUCUCCCAG	chr6:34240673-34240736(+)	-	-	6835	p1@HMGA1	ENST00000395004.3	-2.53311	0.172765	0.12608	1	-3.64454	-1.11143	0	0	0	0	0	0	0.465779	0	0	1.04114	0	0.927838
hsa-miR-8059	MIMAT0030986	GGGGAACUGUAGAUGAAAAGGC	GGGAACU	22	NO	-	non-canonical_miRNA	hsa-mir-8059	MI0025895	UACAGGUGCAGGGGAACUGUAGAUGAAAAGGCUUGGCACUUGAGGGAAAGCCUCAGUUCAUUCUCAUUUUGCUCACCUGUU	chr17:50768650-50768730(+)	-	-	8059	Unknown	Unknown	-2.53185	0.172917	0.25108	1	-3.64454	-1.11269	0	0	0	0	0	0	0.931559	0	1.19908	0	0	0
hsa-miR-4724-5p	MIMAT0019841	AACUGAACCAGGAGUGAGCUUCG	ACUGAAC	23	NO	-	non-canonical_miRNA	hsa-mir-4724	MI0017361	ACGCAAAAUGAACUGAACCAGGAGUGAGCUUCGUGUACAUUAUCUAUUAGAAAAUGAAGUACCUUCUGGUUCAGCUAGUCCCUGUGCGU	chr17:31534883-31534971(+)	-	-	4724	p1@RAB11FIP4	NM_032932	-2.53164	0.172941	0.25108	1	-3.64454	-1.1129	0	0	0	0	0	0	0	0.727726	0.599542	0	0.854955	0
hsa-miR-548ak	MIMAT0019013	AAAAGUAACUGCGGUUUUUGA	AAAGUAA	21	NO	-	non-canonical_miRNA	hsa-mir-548ak	MI0016840	GUGCAAAAGUAACUGCGGUUUUUGAGAAGUAAUUGAAAACCGCAAUUACUUUUGCAG	chr10:12130760-12130816(-)	MIPF0000317	mir-548	548ak	Unknown	Unknown	-2.5314	0.17297	0.25108	1	-3.64454	-1.11314	0	0	0	0	0	0	0.465779	0	1.19908	0	0.427478	0
hsa-miR-4733-5p	MIMAT0019857	AAUCCCAAUGCUAGACCCGGUG	AUCCCAA	22	Yes	-	non-canonical_miRNA	hsa-mir-4733	MI0017370	GGUCGCUUAAAUCCCAAUGCUAGACCCGGUGGCAAUCAAGGUCUAGCCACCAGGUCUAGCAUUGGGAUUUAAGCCC	chr17:31094350-31094425(-)	-	-	4733	p@chr17:29422492..29422527,-	ENST00000583377.1	-2.53065	0.173061	0.25108	1	-3.64454	-1.1139	0	0	0	0	0	0	0	0	0	1.5617	0.427478	0
hsa-miR-1972	MIMAT0009447	UCAGGCCAGGCACAGUGGCUCA	CAGGCCA	22	NO	-	non-canonical_miRNA	hsa-mir-1972-1;hsa-mir-1972-2	MI0009982;MI0015977	UAUAGGCAUGUGCCACCACACCUGGCUUAAAUGUGUCAUUUAAAAAUUCAGGCCAGGCACAGUGGCUCAUGCCUGUA;UAUAGGCAUGUGCCACCACACCUGGCUUAAAUGUGUCAUUUAAAAAUUCAGGCCAGGCACAGUGGCUCAUGCCUGUA	chr16:15010321-15010397(-);chr16:70030346-70030422(+)	MIPF0001025	mir-1972	1972-1;1972-2	Unknown;Unknown	Unknown;Unknown	-2.5302	0.173115	0.25108	1	-3.64454	-1.11434	0	0	0	0	0	0	0.465779	0	0	1.04114	0.427478	0
hsa-miR-3197	MIMAT0015082	GGAGGCGCAGGCUCGGAAAGGCG	GAGGCGC	23	NO	-	non-canonical_miRNA	hsa-mir-3197	MI0014245	GGCGAGGGGAGGCGCAGGCUCGGAAAGGCGCGCGAGGCUCCAGGCUCCUUCCCGAUCCACCGCUCUCCUCGCU	chr21:41167557-41167629(+)	-	-	3197	p1@MIR3197	curation	-2.52975	0.173169	0.25108	1	-3.64454	-1.11479	0	0	0	0	0	0	0.931559	0	0	0.520568	0.427478	0
hsa-miR-6757-5p	MIMAT0027414	UAGGGAUGGGAGGCCAGGAUGA	AGGGAUG	22	NO	-	non-canonical_miRNA	hsa-mir-6757	MI0022602	GGGCUUAGGGAUGGGAGGCCAGGAUGAAGAUUAAUCCCUAAUCCCCAACACUGGCCUUGCUAUCCCCAG	chr12:53056944-53057012(+)	-	-	6757	p1@TENC1	NM_170754	-2.49701	0.177143	0.0398063	1	-2.31746	0.179555	1.16221	0	0	0	0	0	0.465779	0	1.79862	1.04114	1.28243	1.85568
hsa-miR-3157-5p	MIMAT0015031	UUCAGCCAGGCUAGUGCAGUCU	UCAGCCA	22	Yes	-	non-canonical_miRNA	hsa-mir-3157	MI0014185	GGGAAGGGCUUCAGCCAGGCUAGUGCAGUCUGCUUUGUGCCAACACUGGGGUGAUGACUGCCCUAGUCUAGCUGAAGCUUUUCCC	chr10:96064315-96064399(-)	-	-	3157	p1@ENST00000416301,p1@ENST00000444375,p1@ENST00000452728,p1@ENST00000454638,p1@ENST00000458228	ENST00000416301.1	-2.36977	0.193476	0.0401122	1	-2.31859	0.0511773	0	0	0.723561	0	0	0	1.39734	1.45545	1.79862	0	0.854955	0
hsa-miR-660-3p	MIMAT0022711	ACCUCCUGUGUGCAUGGAUUA	CCUCCUG	21	Yes	Star_miRNA	canonical_conserved_miRNA	hsa-mir-660	MI0003684	CUGCUCCUUCUCCCAUACCCAUUGCAUAUCGGAGUUGUGAAUUCUCAAAACACCUCCUGUGUGCAUGGAUUACAGGAGGGUGAGCCUUGUCAUCGUG	chrX:50013241-50013337(+)	MIPF0000113	mir-188	188,362,500a,501,502,532,660,500b	p1@CLCN5	ENST00000376091.3	-2.23492	0.212433	0.0401778	1	-2.32115	-0.0862316	0	0	0	0	0	0.418437	0.465779	0	1.79862	0.520568	0.854955	1.85568
hsa-miR-767-3p	MIMAT0003883	UCUGCUCAUACCCCAUGGUUUCU	CUGCUCA	23	Yes	-	non-canonical_miRNA	hsa-mir-767	MI0003763	GCUUUUAUAUUGUAGGUUUUUGCUCAUGCACCAUGGUUGUCUGAGCAUGCAGCAUGCUUGUCUGCUCAUACCCCAUGGUUUCUGAGCAGGAACCUUCAUUGUCUACUGC	chrX:152393421-152393529(-)	MIPF0000552	mir-767	105-1,105-2,767	p1@GABRA3	ENST00000370314.4	-2.23415	0.212547	0.0401778	1	-2.32115	-0.0870021	0	0	0	0	0	0.418437	0.465779	2.18318	0	0.520568	1.28243	0.927838
hsa-miR-381-5p	MIMAT0022862	AGCGAGGUUGCCCUUUGUAUAU	GCGAGGU	22	Yes	Star_miRNA	canonical_conserved_miRNA	hsa-mir-381	MI0000789	UACUUAAAGCGAGGUUGCCCUUUGUAUAUUCGGUUUAUUGACAUGGAAUAUACAAGGGCAAGCUCUCUGUGAGUA	chr14:101045920-101045994(+)	MIPF0000018	mir-154	134,154,299,376c,369,376a-1,377,379,380,381,382,323a,329-1,329-2,409,412,410,376b,485,487a,494,495,496,539,544a,376a-2,487b,411,654,655,656,758,668,1185-2,1185-1,300,541,889,543,1197,1193,323b	p1@MEG3	Gtl2-Dio3	-2.2001	0.217623	0.25108	1	-3.64454	-1.44444	0	0	0	0	0	0	0	1.45545	0	0.520568	0	0
hsa-miR-506-5p	MIMAT0022701	UAUUCAGGAAGGUGUUACUUAA	AUUCAGG	22	Yes	Mature_miRNA	canonical_conserved_miRNA	hsa-mir-506	MI0003193	GCCACCACCAUCAGCCAUACUAUGUGUAGUGCCUUAUUCAGGAAGGUGUUACUUAAUAGAUUAAUAUUUGUAAGGCACCCUUCUGAGUAGAGUAAUGUGCAACAUGGACAACAUUUGUGGUGGC	chrX:147230720-147230843(-)	MIPF0000130	mir-506	513a-2,506,507,508	p@chrX:146413659..146413673,-	curation	-2.2001	0.217623	0.25108	1	-3.64454	-1.44444	0	0	0	0	0	0	0	1.45545	0	0.520568	0	0
hsa-miR-103a-1-5p	MIMAT0037306	GGCUUCUUUACAGUGCUGCCUUG	GCUUCUU	23	Yes	Star_miRNA	canonical_conserved_miRNA	hsa-mir-103a-1	MI0000109	UACUGCCCUCGGCUUCUUUACAGUGCUGCCUUGUUGCAUAUGGAUCAAGCAGCAUUGUACAGGGCUAUGAAGGCAUUG	chr5:168560896-168560973(-)	MIPF0000024	mir-103	103a-1,103b-1	p1@PANK3	ENST00000239231.6	-2.19941	0.217727	0.25108	1	-3.64454	-1.44513	0	0	0	0	0	0	0	0.727726	0.599542	0.520568	0	0
hsa-miR-6883-5p	MIMAT0027666	AGGGAGGGUGUGGUAUGGAUGU	GGGAGGG	22	NO	-	non-canonical_miRNA	hsa-mir-6883	MI0022730	CAGACAGGGAGGGUGUGGUAUGGAUGUGUUGACCCCUGAAGUGGUUCUGAUGACCUUUCCCUAUCUCACUCUCCUCAG	chr17:8144994-8145071(-)	-	-	6883	p2@PER1	NM_002616	-2.19941	0.217727	0.25108	1	-3.64454	-1.44513	0	0	0	0	0	0	0	0.727726	0.599542	0.520568	0	0
hsa-miR-20b-3p	MIMAT0004752	ACUGUAGUAUGGGCACUUCCAG	CUGUAGU	22	Yes	Star_miRNA	canonical_conserved_miRNA	hsa-mir-20b	MI0001519	AGUACCAAAGUGCUCAUAGUGCAGGUAGUUUUGGCAUGACUCUACUGUAGUAUGGGCACUUCCAGUACU	chrX:134169809-134169877(-)	MIPF0000001	mir-17	19b-2,92a-2,106a,363,18b,20b	p@chrX:133308067..133308078,-	curation	-2.19864	0.217843	0.25108	1	-3.64454	-1.4459	0	0	0	0	0	0	0	0	0	0.520568	0.427478	0.927838
hsa-miR-513b-5p	MIMAT0005788	UUCACAAGGAGGUGUCAUUUAU	UCACAAG	22	Yes	Mature_miRNA	canonical_conserved_miRNA	hsa-mir-513b	MI0006648	GUGUACAGUGCCUUUCACAAGGAGGUGUCAUUUAUGUGAACUAAAAUAUAAAUGUCACCUUUUUGAGAGGAGUAAUGUACAGCA	chrX:147199044-147199127(-)	MIPF0000130	mir-506	513b,513c	p@chrX:146413659..146413673,-	curation	-2.19812	0.217922	0.25108	1	-3.64454	-1.44643	0	0	0	0	0	0	0	0	0.599542	1.04114	0	0
hsa-miR-12132	MIMAT0049026	UAUUACUGUGAGAAUUAUGAUG	AUUACUG	22	NO	-	non-canonical_miRNA	hsa-mir-12132	MI0039734	UUAACAUCUUUUCCAUCAUAAUUCUCAUAGUAAUAAUAGUAAUGUUAAUAUAAUAAUAAUGUUAUUAUUACUGUGAGAAUUAUGAUGGAAAAGAAGUUAUUA	chr1:61846075-61846176(+)	-	-	12132	Unknown	Unknown	-2.1979	0.217954	0.25108	1	-3.64454	-1.44664	0	0	0	0	0	0	0.931559	0.727726	0	0	0	0
hsa-miR-7157-3p	MIMAT0028225	UCUGUGCUACUGGAUGAAGAGU	CUGUGCU	22	NO	-	non-canonical_miRNA	hsa-mir-7157	MI0023617	UCAGCAUUCAUUGGCACCAGAGAUGAAAUUGGGACUCCUCUGUGCUACUGGAUGAAGAGU	chr2:140586626-140586685(-)	-	-	7157	p1@LRP1B	NM_018557	-2.19782	0.217966	0.25108	1	-3.64454	-1.44672	0	0	0	0	0	0	0	0	1.19908	0	0.427478	0
hsa-miR-4757-5p	MIMAT0019901	AGGCCUCUGUGACGUCACGGUGU	GGCCUCU	23	NO	-	non-canonical_miRNA	hsa-mir-4757	MI0017398	UUCCAGCCCGAGGCCUCUGUGACGUCACGGUGUCUGCGGGAGGAGACCAUGACGUCACAGAGGCUUCGCGCUCUGAG	chr2:19348429-19348505(+)	-	-	4757	Unknown	Unknown	-2.19767	0.21799	0.50072	1	-3.64454	-1.44688	0	0	0	0	0	0	0.465779	0	0.599542	0.520568	0	0
hsa-miR-4783-3p	MIMAT0019947	CCCCGGUGUUGGGGCGCGUCUGC	CCCGGUG	23	NO	-	non-canonical_miRNA	hsa-mir-4783	MI0017428	GGGAAAGCGGAGGGCGCGCCCAGCUCCCGGGCUGAUUGCGCUAACAGUGGCCCCGGUGUUGGGGCGCGUCUGCCGCUGCCCC	chr2:127423537-127423618(-)	-	-	4783	Unknown	Unknown	-2.19767	0.21799	0.50072	1	-3.64454	-1.44688	0	0	0	0	0	0	0.465779	0	0.599542	0.520568	0	0
hsa-miR-643	MIMAT0003313	ACUUGUAUGCUAGCUCAGGUAG	CUUGUAU	22	NO	-	non-canonical_miRNA	hsa-mir-643	MI0003658	ACCAAGUGAUAUUCAUUGUCUACCUGAGCUAGAAUACAAGUAGUUGGCGUCUUCAGAGACACUUGUAUGCUAGCUCAGGUAGAUAUUGAAUGAAAAA	chr19:52281797-52281893(+)	MIPF0000488	mir-643	643	p1@ZNF766	ENST00000593703.1	-2.19746	0.218022	0.50072	1	-3.64454	-1.44709	0	0	0	0	0	0	0.465779	0.727726	0	0	0.427478	0
hsa-miR-6847-3p	MIMAT0027595	GGCUCAUGUGUCUGUCCUCUUC	GCUCAUG	22	NO	-	non-canonical_miRNA	hsa-mir-6847	MI0022693	GACCCACAGAGGACAGUGGAGUGUGAGCUGGAAGGAGUGGGCCUGGCUCAUGUGUCUGUCCUCUUCCAG	chr8:144079874-144079942(+)	-	-	6847	p1@EXOSC4	ENST00000525936.1	-2.19661	0.218149	0.50072	1	-3.64454	-1.44793	0	0	0	0	0	0	0	0	0	1.04114	0.427478	0
hsa-miR-6887-5p	MIMAT0027674	UGGGGGGACAGAUGGAGAGGACA	GGGGGGA	23	NO	-	non-canonical_miRNA	hsa-mir-6887	MI0022734	GAGAAUGGGGGGACAGAUGGAGAGGACACAGGCUGGCACUGAGGUCCCCUCCACUUUCCUCCUAG	chr19:35122700-35122764(+)	-	-	6887	p1@FXYD3	ENST00000406988.1	-2.19632	0.218193	0.50072	1	-3.64454	-1.44822	0	0	0	0	0	0	0	0	0.599542	0	0.854955	0
hsa-miR-4788	MIMAT0019958	UUACGGACCAGCUAAGGGAGGC	UACGGAC	22	NO	-	non-canonical_miRNA	hsa-mir-4788	MI0017435	AAUGAAGGAUUACGGACCAGCUAAGGGAGGCAUUAGGAUCCUUAUUCUUGCCUCCCUUAGUUGGUCCCUAAUCCUUCGUU	chr3:134437827-134437906(+)	MIPF0001573	mir-4788	4788	p@chr3:134151281..134151311,+	XR_108490	-2.19632	0.218193	0.50072	1	-3.64454	-1.44822	0	0	0	0	0	0	0	0	0.599542	0	0.854955	0
hsa-miR-6857-3p	MIMAT0027615	UGACUGAGCUUCUCCCCACAG	GACUGAG	21	NO	-	non-canonical_miRNA	hsa-mir-6857	MI0022703	GCUUGUUGGGGAUUGGGUCAGGCCAGUGUUCAAGGGCCCCUCCUCUAGUACUCCCUGUUUGUGUUCUGCCACUGACUGAGCUUCUCCCCACAG	chrX:53405673-53405765(-)	-	-	6857	p1@SMC1A	ENST00000375340.6	-2.19616	0.218217	0.50072	1	-3.64454	-1.44838	0	0	0	0	0	0	0.465779	0	0	0.520568	0.427478	0
hsa-miR-6781-5p	MIMAT0027462	CGGGCCGGAGGUCAAGGGCGU	GGGCCGG	21	Yes	-	non-canonical_miRNA	hsa-mir-6781	MI0022626	AACCCCGGGCCGGAGGUCAAGGGCGUCGCUUCUCCCUAAUGUUGCCUCUUUUCCACGGCCUCAG	chr17:42823880-42823943(-)	-	-	6781	p1@BECN1	ENST00000585515.1	-2.19616	0.218218	0.50072	1	-3.64454	-1.44838	0	0	0	0	0	0	1.39734	0	0	0	0	0
hsa-miR-5088-3p	MIMAT0027041	UCCCUUCUUCCUGGGCCCUCA	CCCUUCU	21	Yes	-	non-canonical_miRNA	hsa-mir-5088	MI0017977	CCCAUCAGGGCUCAGGGAUUGGAUGGAGGUGAUGGGGGCAGGGGAUGGGUCUCACCCUCCCUUCUUCCUGGGCCCUCAG	chr19:49682117-49682195(+)	-	-	5088	p1@PRMT1	ENST00000454376.2	-2.19616	0.218218	0.50072	1	-3.64454	-1.44838	0	0	0	0	0	0	1.39734	0	0	0	0	0
hsa-miR-4699-5p	MIMAT0019794	AGAAGAUUGCAGAGUAAGUUCC	GAAGAUU	22	NO	-	non-canonical_miRNA	hsa-mir-4699	MI0017332	AGCAAUUGGAGAAGAUUGCAGAGUAAGUUCCUGAUUAAGAAAUGGAAUUUACUCUGCAAUCUUCUCCAAUUGCU	chr12:81158388-81158461(+)	-	-	4699	p1@ACSS3	ENST00000261206.3	-2.19482	0.21842	0.50072	1	-3.64454	-1.44972	0	0	0	0	0	0	0	0	0	0	1.28243	0
hsa-miR-3663-3p	MIMAT0018085	UGAGCACCACACAGGCCGGGCGC	GAGCACC	23	Yes	Mature_miRNA	canonical_hsa-specific_miRNA	hsa-mir-3663	MI0016064	CCCGGGACCUUGGUCCAGGCGCUGGUCUGCGUGGUGCUCGGGUGGAUAAGUCUGAUCUGAGCACCACACAGGCCGGGCGCCGGGACCAAGGGGGCUC	chr10:117167678-117167774(-)	-	-	3663	p1@ENST00000419373	ENST00000419373.2	-2.04426	0.242447	0.0231503	1	-1.64037	0.403883	0	0.520509	0.723561	0	0	0	1.39734	0.727726	2.39817	0.520568	1.28243	0.927838
hsa-miR-4491	MIMAT0019026	AAUGUGGACUGGUGUGACCAAA	AUGUGGA	22	NO	-	non-canonical_miRNA	hsa-mir-4491	MI0016853	ACAUUUGGUCACACCAGUCCACAUUAACGUGGACCAGACAAUAUUAAUGUGGACUGGUGUGACCAAAA	chr11:111347757-111347824(+)	-	-	4491	Unknown	Unknown	-1.90603	0.266826	0.126781	1	-2.32121	-0.41518	0	0	0	0	0	0.418437	0.931559	0.727726	0.599542	0.520568	0.427478	0.927838
hsa-miR-3652	MIMAT0018072	CGGCUGGAGGUGUGAGGA	GGCUGGA	18	NO	-	non-canonical_miRNA	hsa-mir-3652	MI0016052	CGGCUGGAGGUGUGAGGAUCCGAACCCAGGGGUGGGGGGUGGAGGCGGCUCCUGCGAUCGAAGGGGACUUGAGACUCACCGGCCGCACGCCAUGAGGGCCCUGUGGGUGCUGGGCCUCUGCUGCGUCCUGC	chr12:103930425-103930555(+)	-	-	3652	p1@HSP90B1	ENST00000540297.2	-1.90533	0.266956	0.0717993	1	-2.31735	-0.412023	0	0	0	0	1.02247	0	0.465779	0.727726	0.599542	1.04114	0	1.85568
hsa-miR-4489	MIMAT0019023	UGGGGCUAGUGAUGCAGGACG	GGGGCUA	21	NO	-	non-canonical_miRNA	hsa-mir-4489	MI0016850	GGGGGUGGGGCUAGUGAUGCAGGACGCUGGGGACUGGAGAAGUCCUGCCUGACCCUGUCCCA	chr11:65649192-65649253(+)	-	-	4489	p1@SIPA1	NM_006747	-1.86105	0.275276	0.0511966	1	-1.17658	0.684467	1.16221	0	0.723561	0	1.02247	0	1.86312	0.727726	1.19908	2.08227	1.70991	0.927838
hsa-miR-570-3p	MIMAT0003235	CGAAAACAGCAAUUACCUUUGC	GAAAACA	22	Yes	-	non-canonical_miRNA	hsa-mir-570	MI0003577	CUAGAUAAGUUAUUAGGUGGGUGCAAAGGUAAUUGCAGUUUUUCCCAUUAUUUUAAUUGCGAAAACAGCAAUUACCUUUGCACCAACCUGAUGGAGU	chr3:195699401-195699497(+)	MIPF0000317	mir-548	570	p@chr3:195424584..195424631,+	ENST00000451228.1	-1.76528	0.29417	0.50072	1	-3.64454	-1.87927	0	0	0	0	0	0	0	0.727726	0	0	0	0.927838
hsa-miR-6792-5p	MIMAT0027484	GUAAGCAGGGGCUCUGGGUGA	UAAGCAG	21	NO	-	non-canonical_miRNA	hsa-mir-6792	MI0022637	GUAAGCAGGGGCUCUGGGUGAUGUGAGGAGCAACAGGCACCCUCCUCCACAGCCCCUGCUCAUUCCU	chr19:7617439-7617505(+)	-	-	6792	p1@CAMSAP3	NM_001080429	-1.76459	0.294311	0.50072	1	-3.64454	-1.87996	0	0	0	0	0	0	0	0	0.599542	0	0	0.927838
hsa-miR-3192-3p	MIMAT0027027	CUCUGAUCGCCCUCUCAGCUC	UCUGAUC	21	NO	-	non-canonical_miRNA	hsa-mir-3192	MI0014237	GGAAGGGAUUCUGGGAGGUUGUAGCAGUGGAAAAAGUUCUUUUCUUCCUCUGAUCGCCCUCUCAGCUCUUUCCUUCU	chr20:18470615-18470691(+)	MIPF0001597	mir-3192	3192	p1@POLR3F	NM_006466	-1.76398	0.294435	0.50072	1	-3.64454	-1.88056	0	0	0	0	0	0	0	0	0	0.520568	0	0.927838
hsa-miR-548aj-5p	MIMAT0022739	UGCAAAAGUAAUUGCAGUUUUUG	GCAAAAG	23	Yes	-	non-canonical_miRNA	hsa-mir-548aj-2	MI0016815	AAGGUAUUAGGUUGGUGCAAAAGUAAUUGCAGUUUUUGCUAUUACUUUUAAUGGUAAAAACUGCAAUUACUUUUACACCAACCUAAUAUUUA	chrX:38023895-38023986(-)	MIPF0000317	mir-548	548aj-2	Unknown	Unknown	-1.76385	0.294461	0.50072	1	-3.64454	-1.88069	0	0	0	0	0	0	0	0.727726	0.599542	0	0	0
hsa-miR-548g-5p	MIMAT0022722	UGCAAAAGUAAUUGCAGUUUUUG	GCAAAAG	23	Yes	-	non-canonical_miRNA	hsa-mir-548g	MI0006395	AGUUAUUAGAUUAGUGCAAAAGUAAUUGCAGUUUUUGCAUUACGUUCUAUGGCAAAACUGUAAUUACUUUUGUACCAACAUAAUACUUC	chr4:147344629-147344717(-)	MIPF0000317	mir-548	548g	Unknown	Unknown	-1.76385	0.294461	0.50072	1	-3.64454	-1.88069	0	0	0	0	0	0	0	0.727726	0.599542	0	0	0
hsa-miR-548x-5p	MIMAT0022733	UGCAAAAGUAAUUGCAGUUUUUG	GCAAAAG	23	Yes	-	non-canonical_miRNA	hsa-mir-548x	MI0014244	AGGUUAGUGCAAAAGUAAUUGCAGUUUUUGCGUUACUUUCAAUCGUAAAAACUGCAAUUACUUUCACACCAAUCU	chr21:18686090-18686164(-)	MIPF0000317	mir-548	548x	p@chr21:20117371..20117414,-	ENST00000414582.1	-1.76385	0.294461	0.50072	1	-3.64454	-1.88069	0	0	0	0	0	0	0	0.727726	0.599542	0	0	0
hsa-miR-1537-3p	MIMAT0007399	AAAACCGUCUAGUUACAGUUGU	AAACCGU	22	Yes	-	non-canonical_miRNA	hsa-mir-1537	MI0007258	ACAGCUGUAAUUAGUCAGUUUUCUGUCCUGUCCACACAGAAAACCGUCUAGUUACAGUUGU	chr1:235853000-235853060(-)	MIPF0000917	mir-1537	1537	p1@LYST	NM_000081	-1.76385	0.294461	0.50072	1	-3.64454	-1.88069	0	0	0	0	0	0	0	0.727726	0.599542	0	0	0
hsa-miR-548ar-5p	MIMAT0022265	AAAAGUAAUUGCAGUUUUUGC	AAAGUAA	21	Yes	-	non-canonical_miRNA	hsa-mir-548ar	MI0019131	AAAAGUAAUUGCAGUUUUUGCUGUUGAACGUAGUGGUAAAACUGCAGUUAUUUUUGC	chr13:114244505-114244561(+)	MIPF0000317	mir-548	548ar	p1@CDC16	ENST00000356221.3	-1.76385	0.294461	0.50072	1	-3.64454	-1.88069	0	0	0	0	0	0	0	0.727726	0.599542	0	0	0
hsa-miR-3116	MIMAT0014978	UGCCUGGAACAUAGUAGGGACU	GCCUGGA	22	NO	-	non-canonical_miRNA	hsa-mir-3116-1;hsa-mir-3116-2	MI0014128;MI0014129	CUUUAUUGAGUCCCUACUAUGUUCCAGGCACUGGGUAUCGUAGGUGCCUGGAACAUAGUAGGGACUCAAUAAAG;UAUUGAGUCCCUACUAUGUUCCAGGCACCUACGAUACCCAGUGCCUGGAACAUAGUAGGGACUCAAUA	chr1:62078786-62078859(+);chr1:62078789-62078856(-)	MIPF0001002	mir-3116	3116-1,3116-2;3116-1,3116-2	p1@INADL;Unknown	NM_176877;Unknown	-1.76353	0.294528	0.50072	1	-3.64454	-1.88102	0	0	0	0	0	0	0.465779	0	0	0	0	0.927838
hsa-miR-3650	MIMAT0018070	AGGUGUGUCUGUAGAGUCC	GGUGUGU	19	NO	-	non-canonical_miRNA	hsa-mir-3650	MI0016050	UCAAGGUGUGUCUGUAGAGUCCUGACUGCGUGCCAGGGGCUCUGUCUGGCACAUUUCUGA	chr5:38557502-38557561(-)	-	-	3650	p2@LIFR	ENST00000263409.4	-1.76353	0.294528	0.50072	1	-3.64454	-1.88102	0	0	0	0	0	0	0.465779	0	0	0	0	0.927838
hsa-miR-7107-3p	MIMAT0028112	UGGUCUGUUCAUUCUCUCUUUUUGGCC	GGUCUGU	27	NO	-	non-canonical_miRNA	hsa-mir-7107	MI0022958	UGCCGUCGGCCUGGGGAGGAGGAAGGGCAAGUCCAAAGGUAUACAGUUGGUCUGUUCAUUCUCUCUUUUUGGCCUACAAG	chr12:121444273-121444352(-)	-	-	7107	p1@KDM2B	ENST00000538243.1	-1.76324	0.294585	0.50072	1	-3.64454	-1.8813	0	0	0	0	0	0	0	0.727726	0	0.520568	0	0
hsa-miR-12128	MIMAT0049022	UUCAGGGAUGGCGCAUGAAGAGGAGA	UCAGGGA	26	NO	-	non-canonical_miRNA	hsa-mir-12128	MI0039730	CCACUCCCGGUCACCACGCGCCGUGCUGGGUGCUGGGGAUGUGACGAACAAACCCACAGAGGCUUUCAGGGAUGGCGCAUGAAGAGGAGACCGGCUCUGG	chr16:85207796-85207895(+)	-	-	12128	Unknown	Unknown	-1.76324	0.294585	0.50072	1	-3.64454	-1.8813	0	0	0	0	0	0	0	0.727726	0	0.520568	0	0
hsa-miR-4444	MIMAT0018962	CUCGAGUUGGAAGAGGCG	UCGAGUU	18	NO	-	non-canonical_miRNA	hsa-mir-4444-1;hsa-mir-4444-2	MI0016787;MI0019111	GUGACGACUGGCCCCGCCUCUUCCUCUCGGUCCCAUAUUGAACUCGAGUUGGAAGAGGCGAGUCCGGUCUCAAA;GUGACGACUGGCCCCGCCUCUUCCUCUCGGUCCCAUAUUGAACUCGAGUUGGAAGAGGCGAGUCCGGUCUCAAA	chr2:177212726-177212799(+);chr3:75214476-75214549(+)	MIPF0001310	mir-4444	4444-1;4444-2	p2@HNRNPA3;Unknown	NM_194247;Unknown	-1.76324	0.294585	0.50072	1	-3.64454	-1.8813	0	0	0	0	0	0	0	0.727726	0	0.520568	0	0
hsa-miR-3194-5p	MIMAT0015078	GGCCAGCCACCAGGAGGGCUG	GCCAGCC	21	Yes	Mature_miRNA	canonical_hsa-specific_miRNA	hsa-mir-3194	MI0014239	AGGUGGCAGGGCCAGCCACCAGGAGGGCUGCGUGCCACCCGGGCAGCUCUGCUGCUCACUGGCAGUGUCACCU	chr20:51452905-51452977(-)	-	-	3194	p1@NFATC2	NM_001258297	-1.76316	0.294602	0.50072	1	-3.64454	-1.88138	0	0	0	0	0	0	0	0	1.19908	0	0	0
hsa-miR-1199-3p	MIMAT0031120	UGCGGCCGGUGCUCAACCUGC	GCGGCCG	21	NO	-	non-canonical_miRNA	hsa-mir-1199	MI0020340	AGCCUGCGCCGGAGCCGGGGCCUGAGCCCGGGCCGCGCAGGCCGUGAACUCGUCGAGCUGCGCGUGCGGCCGGUGCUCAACCUGCCGGGUCCUGGCCCCGCGCUCCCGCGCGCCCUGGA	chr19:14073361-14073479(+)	MIPF0001659	mir-1199	1199	p1@LOC113230	ENST00000591982.1	-1.76316	0.294602	0.50072	1	-3.64454	-1.88138	0	0	0	0	0	0	0	0	1.19908	0	0	0
hsa-miR-8053	MIMAT0030980	UGGCGAUUUUGGAACUCAAUGGCA	GGCGAUU	24	NO	-	non-canonical_miRNA	hsa-mir-8053	MI0025889	GCUUUUCCACUGGCGAUUUUGGAACUCAAUGGCAGAAAUGUCAAGAAGAGUUUUAUCCUUUGCCGAAAGAGAAAA	chr4:47652669-47652743(+)	-	-	8053	Unknown	Unknown	-1.76316	0.294602	0.50072	1	-3.64454	-1.88138	0	0	0	0	0	0	0	0	1.19908	0	0	0
hsa-miR-8080	MIMAT0031007	GAAGGACACUGGUGUCAACGGCU	AAGGACA	23	NO	-	non-canonical_miRNA	hsa-mir-8080	MI0025916	AUGGCUCUAAGAAGGACACUGGUGUCAACGGCUGAGCCCUUUGAUAAGGGGGAGGUUUGGAAGACACUUAUGUCCUGGAUUGGGAAAUG	chr2:79866495-79866583(-)	-	-	8080	Unknown	Unknown	-1.76316	0.294602	0.50072	1	-3.64454	-1.88138	0	0	0	0	0	0	0	0	1.19908	0	0	0
hsa-miR-6788-3p	MIMAT0027477	UUCGCCACUUCCCUCCCUGCAG	UCGCCAC	22	NO	-	non-canonical_miRNA	hsa-mir-6788	MI0022633	GACGGCUGGGAGAAGAGUGGUGAAGAAGAGUAUUGAUUGUGCUGUUCGCCACUUCCCUCCCUGCAG	chr18:10759584-10759649(-)	-	-	6788	p@chr18:10979580..10979600,-	ENST00000302079.6	-1.76316	0.294602	0.50072	1	-3.64454	-1.88138	0	0	0	0	0	0	0	0	1.19908	0	0	0
hsa-miR-1236-5p	MIMAT0022945	UGAGUGACAGGGGAAAUGGGGA	GAGUGAC	22	NO	-	non-canonical_miRNA	hsa-mir-1236	MI0006326	GUGAGUGACAGGGGAAAUGGGGAUGGACUGGAAGUGGGCAGCAUGGAGCUGACCUUCAUCAUGGCUUGGCCAACAUAAUGCCUCUUCCCCUUGUCUCUCCAG	chr6:31956839-31956940(-)	MIPF0000689	mir-1236	1236	p1@RDBP	ENST00000481121.1	-1.76308	0.294619	0.50072	1	-3.64454	-1.88147	0	0	0	0	0	0	0	0	0	0	0.427478	0.927838
hsa-miR-6797-3p	MIMAT0027495	UGCAUGACCCUUCCCUCCCCAC	GCAUGAC	22	Yes	-	non-canonical_miRNA	hsa-mir-6797	MI0022642	CAGCCAGGAGGGAAGGGGCUGAGAACAGGACCUGUGCUCACUGGGGCCUGCAUGACCCUUCCCUCCCCACAG	chr19:41869627-41869698(+)	-	-	6797	p1@RPS19	ENST00000598742.1	-1.76308	0.294619	0.50072	1	-3.64454	-1.88147	0	0	0	0	0	0	0	0	0	0	0.427478	0.927838
hsa-miR-4758-3p	MIMAT0019904	UGCCCCACCUGCUGACCACCCUC	GCCCCAC	23	NO	-	non-canonical_miRNA	hsa-mir-4758	MI0017399	GGUGAGUGGGAGCCGGUGGGGCUGGAGUAAGGGCACGCCCGGGGCUGCCCCACCUGCUGACCACCCUCCCC	chr20:62332487-62332557(-)	-	-	4758	p1@LAMA5	NM_005560	-1.76308	0.294619	0.50072	1	-3.64454	-1.88147	0	0	0	0	0	0	0	0	0	0	0.427478	0.927838
hsa-miR-4464	MIMAT0018988	AAGGUUUGGAUAGAUGCAAUA	AGGUUUG	21	NO	-	non-canonical_miRNA	hsa-mir-4464	MI0016812	GGAACCUUAGUAAGGUUUGGAUAGAUGCAAUAAAGUAUGUCCACAGCUGAAAGGACAUACUUUAUUGCAUGUAUCCAAACCUUACUAAUUCA	chr6:90312742-90312833(+)	-	-	4464	Unknown	Unknown	-1.76279	0.294678	0.50072	1	-3.64454	-1.88175	0	0	0	0	0	0	0.465779	0.727726	0	0	0	0
hsa-miR-8056	MIMAT0030983	CGUGGAUUGUCUGGAUGCAU	GUGGAUU	20	NO	-	non-canonical_miRNA	hsa-mir-8056	MI0025892	CUUCUCUGAGCAUCCAGCCUCUAGGAGCUGUGCCUCCUGGCCUAUUCCUGUUCGUGGAUUGUCUGGAUGCAUCCUUGAGACU	chr5:173347455-173347536(+)	-	-	8056	Unknown	Unknown	-1.76255	0.294726	0.50072	1	-3.64454	-1.88199	0	0	0	0	0	0	0	0	0.599542	0.520568	0	0
hsa-miR-4766-3p	MIMAT0019918	AUAGCAAUUGCUCUUUUGGAA	UAGCAAU	21	Yes	Mature_miRNA	canonical_conserved_miRNA	hsa-mir-4766	MI0017407	CUGAAGCUCCUUCUGAAAGAGCAGUUGGUGUUUAUUUUUUACUAAAUAGCAAUUGCUCUUUUGGAAGGAACUUGAG	chr22:40813883-40813958(-)	MIPF0001764	mir-4766	4766	p1@SLC25A17	ENST00000434193.1	-1.76255	0.294726	0.50072	1	-3.64454	-1.88199	0	0	0	0	0	0	0	0	0.599542	0.520568	0	0
hsa-miR-548d-3p	MIMAT0003323	CAAAAACCACAGUUUCUUUUGC	AAAAACC	22	Yes	-	non-canonical_miRNA	hsa-mir-548d-1;hsa-mir-548d-2	MI0003668;MI0003671	AAACAAGUUAUAUUAGGUUGGUGCAAAAGUAAUUGUGGUUUUUGCCUGUAAAAGUAAUGGCAAAAACCACAGUUUCUUUUGCACCAGACUAAUAAAG;GAGAGGGAAGAUUUAGGUUGGUGCAAAAGUAAUUGUGGUUUUUGCCAUUGAAAGUAAUGGCAAAAACCACAGUUUCUUUUGCACCAACCUAAUAAAA	chr8:123348034-123348130(-);chr17:67471489-67471585(-)	MIPF0000317	mir-548	548d-1;548d-2	p1@ATAD2;Unknown	ENST00000517666.1;Unknown	-1.76255	0.294726	0.50072	1	-3.64454	-1.88199	0	0	0	0	0	0	0	0	0.599542	0.520568	0	0
hsa-miR-2053	MIMAT0009978	GUGUUAAUUAAACCUCUAUUUAC	UGUUAAU	23	NO	-	non-canonical_miRNA	hsa-mir-2053	MI0010487	CUUGCCAUGUAAAUACAGAUUUAAUUAACAUUUGCAACCUGUGAAGAUGCAAAACUUUAAGUGUUAAUUAAACCUCUAUUUACAUAGCAAG	chr8:112643493-112643583(+)	-	-	2053	Unknown	Unknown	-1.76255	0.294726	0.50072	1	-3.64454	-1.88199	0	0	0	0	0	0	0	0	0.599542	0.520568	0	0
hsa-miR-3674	MIMAT0018097	AUUGUAGAACCUAAGAUUGGCC	UUGUAGA	22	NO	-	non-canonical_miRNA	hsa-mir-3674	MI0016075	ACAUCACUAUUGUAGAACCUAAGAUUGGCCGUUUGAGAUGUCCUUUCAAGUUUUUGCAUUUCUGAUGU	chr8:1801125-1801192(+)	-	-	3674	Unknown	Unknown	-1.76255	0.294726	0.50072	1	-3.64454	-1.88199	0	0	0	0	0	0	0	0	0.599542	0.520568	0	0
hsa-miR-507	MIMAT0002879	UUUUGCACCUUUUGGAGUGAA	UUUGCAC	21	NO	Mature_miRNA	canonical_conserved_miRNA	hsa-mir-507	MI0003194	GUGCUGUGUGUAGUGCUUCACUUCAAGAAGUGCCAUGCAUGUGUCUAGAAAUAUGUUUUGCACCUUUUGGAGUGAAAUAAUGCACAACAGAUAC	chrX:147230984-147231077(-)	MIPF0000130	mir-506	513a-2,506,507,508	p@chrX:146413659..146413673,-	curation	-1.76255	0.294726	0.50072	1	-3.64454	-1.88199	0	0	0	0	0	0	0	0	0.599542	0.520568	0	0
hsa-miR-3139	MIMAT0015007	UAGGAGCUCAACAGAUGCCUGUU	AGGAGCU	23	NO	-	non-canonical_miRNA	hsa-mir-3139	MI0014162	GGCUCAGAGUAGGAGCUCAACAGAUGCCUGUUGACUGAAUAAUAAACAGGUAUCGCAGGAGCUUUUGUUAUGUGCC	chr4:143343460-143343535(+)	-	-	3139	p1@GAB1	ENST00000262994.4	-1.76255	0.294726	0.50072	1	-3.64454	-1.88199	0	0	0	0	0	0	0	0	0.599542	0.520568	0	0
hsa-miR-6501-3p	MIMAT0025459	CCAGAGCAGCCUGCGGUAACAGU	CAGAGCA	23	Yes	-	non-canonical_miRNA	hsa-mir-6501	MI0022213	GGAGUUGCCAGGGCUGCCUUUGGUGACAGCAGCAGUAGAGUUGCCAGAGCAGCCUGCGGUAACAGUA	chr21:33550662-33550728(+)	-	-	6501	p1@SON	ENST00000381679.4	-1.76255	0.294726	0.50072	1	-3.64454	-1.88199	0	0	0	0	0	0	0	0	0.599542	0.520568	0	0
hsa-miR-6787-3p	MIMAT0027475	UCUCAGCUGCUGCCCUCUCCAG	CUCAGCU	22	NO	-	non-canonical_miRNA	hsa-mir-6787	MI0022632	UCGGCUGGCGGGGGUAGAGCUGGCUGCAGGCCCGGCCCCUCUCAGCUGCUGCCCUCUCCAG	chr17:82236668-82236728(+)	-	-	6787	p1@SLC16A3	ENST00000582743.1	-1.76255	0.294726	0.50072	1	-3.64454	-1.88199	0	0	0	0	0	0	0	0	0.599542	0.520568	0	0
hsa-miR-548ao-5p	MIMAT0021029	AGAAGUAACUACGGUUUUUGCA	GAAGUAA	22	NO	-	non-canonical_miRNA	hsa-mir-548ao	MI0017871	AACUAUUCUUAGGUUGAUGCAGAAGUAACUACGGUUUUUGCAGUUGAAAGUAAUGGCAAAGACCGUGACUACUUUUGCAACAGCCUAAUAGUUUCU	chr8:41271048-41271143(-)	MIPF0000317	mir-548	548ao	p1@SFRP1	NM_003012	-1.76234	0.294769	0.50072	1	-3.64454	-1.8822	0	0	0	0	0	0	0	0.727726	0	0	0.427478	0
hsa-miR-6762-5p	MIMAT0027424	CGGGGCCAUGGAGCAGCCUGUGU	GGGGCCA	23	NO	-	non-canonical_miRNA	hsa-mir-6762	MI0022607	AGAGCCGGGGCCAUGGAGCAGCCUGUGUAGACGGGGACCUGCCCUGCAUGGGCACCCCCUCACUGGCUGCUUCCCUUGGUCUCCAG	chr12:113291523-113291608(+)	-	-	6762	p1@TPCN1	ENST00000552077.1	-1.76234	0.294769	0.50072	1	-3.64454	-1.8822	0	0	0	0	0	0	0	0.727726	0	0	0.427478	0
hsa-miR-3184-3p	MIMAT0022731	AAAGUCUCGCUCUCUGCCCCUCA	AAGUCUC	23	Yes	-	non-canonical_miRNA	hsa-mir-3184	MI0014226	AAGCAAGACUGAGGGGCCUCAGACCGAGCUUUUGGAAAAUAGAAAAGUCUCGCUCUCUGCCCCUCAGCCUAACUU	chr17:30117086-30117160(-)	-	-	423,3184	p1@MIR3184	ENST00000582938.1	-1.76234	0.294769	0.50072	1	-3.64454	-1.8822	0	0	0	0	0	0	0	0.727726	0	0	0.427478	0
hsa-miR-6833-3p	MIMAT0027567	UUUCUCUCUCCACUUCCUCAG	UUCUCUC	21	Yes	-	non-canonical_miRNA	hsa-mir-6833	MI0022678	AAACGGUGUGGAAGAUGGGAGGAGAAAAAUCCCUGUUAACUUUCUCUCUCCACUUCCUCAG	chr6:32179816-32179876(+)	-	-	6721,6833	p1@RNF5	ENST00000427134.2	-1.76234	0.294769	0.50072	1	-3.64454	-1.8822	0	0	0	0	0	0	0	0.727726	0	0	0.427478	0
hsa-miR-6873-5p	MIMAT0027646	CAGAGGGAAUACAGAGGGCAAU	AGAGGGA	22	NO	-	non-canonical_miRNA	hsa-mir-6873	MI0022720	CCCAGCAGAGGGAAUACAGAGGGCAAUCAGGACUGGGUCAUUCUCUCUGUCUUUCUCUCUCAG	chr6:33287227-33287289(-)	-	-	6834,6873	p1@WDR46	NM_001164267	-1.76234	0.294769	0.50072	1	-3.64454	-1.8822	0	0	0	0	0	0	0	0.727726	0	0	0.427478	0
hsa-miR-1245b-5p	MIMAT0019950	UAGGCCUUUAGAUCACUUAAA	AGGCCUU	21	NO	Mature_miRNA	canonical_hsa-specific_miRNA	hsa-mir-1245b	MI0017431	UUUAUAUGUAGGCCUUUAGAUCACUUAAAGAGUAUUCAACAUCAGAUGAUCUAAAGGCCUAUACAUAAA	chr2:188978093-188978161(-)	MIPF0000620	mir-1245	1245a,1245b	Unknown	Unknown	-1.76234	0.294769	0.50072	1	-3.64454	-1.8822	0	0	0	0	0	0	0	0.727726	0	0	0.427478	0
hsa-miR-494-5p	MIMAT0026607	AGGUUGUCCGUGUUGUCUUCUCU	GGUUGUC	23	Yes	Star_miRNA	canonical_conserved_miRNA	hsa-mir-494	MI0003134	GAUACUCGAAGGAGAGGUUGUCCGUGUUGUCUUCUCUUUAUUUAUGAUGAAACAUACACGGGAAACCUCUUUUUUAGUAUC	chr14:101029634-101029714(+)	MIPF0000018	mir-154	134,154,299,376c,369,376a-1,377,379,380,381,382,323a,329-1,329-2,409,412,410,376b,485,487a,494,495,496,539,544a,376a-2,487b,411,654,655,656,758,668,1185-2,1185-1,300,541,889,543,1197,1193,323b	p1@MEG3	Gtl2-Dio3	-1.7621	0.294819	0.50072	1	-3.64454	-1.88244	0	0	0	0	0	0	0.465779	0	0.599542	0	0	0
hsa-miR-4727-3p	MIMAT0019848	AUAGUGGGAAGCUGGCAGAUUC	UAGUGGG	22	NO	-	non-canonical_miRNA	hsa-mir-4727	MI0017364	AAUCUGCCAGCUUCCACAGUGGCAGAUUUUCCCAUAGUGGGAAGCUGGCAGAUUC	chr17:38825838-38825892(+)	-	-	4727	p1@MIR4727	curation	-1.7621	0.294819	0.50072	1	-3.64454	-1.88244	0	0	0	0	0	0	0.465779	0	0.599542	0	0	0
hsa-miR-5197-3p	MIMAT0021131	AAGAAGAGACUGAGUCAUCGAAU	AGAAGAG	23	NO	-	non-canonical_miRNA	hsa-mir-5197	MI0018176	UAUGGGAUUCCACAGACAAUGAGUAUCAAUGGCACAAACUCAUUCUUGAAUUUUUGCCAGUUCAAGAAGAGACUGAGUCAUCGAAUGCUCUAAAUGUCACUUCACCUCAUGU	chr5:143679860-143679971(+)	-	-	5197	p@chr5:142987778..142987784,+	ENST00000503323.1	-1.7621	0.294819	0.50072	1	-3.64454	-1.88244	0	0	0	0	0	0	0.465779	0	0.599542	0	0	0
hsa-miR-4999-3p	MIMAT0021018	UCACUACCUGACAAUACAGU	CACUACC	20	Yes	-	non-canonical_miRNA	hsa-mir-4999	MI0017865	AUAGAAAAUAAAACACAUACUGCUGUAUUGUCAGGUAGUGAUAGGAUUUAUCACUACCUGACAAUACAGUAUGUGUUUGUUUUAUAUAUUU	chr19:8389290-8389380(-)	-	-	4999	p1@uc002mjt.3	ENST00000593581.1	-1.7621	0.294819	0.50072	1	-3.64454	-1.88244	0	0	0	0	0	0	0.465779	0	0.599542	0	0	0
hsa-miR-3189-3p	MIMAT0015071	CCCUUGGGUCUGAUGGGGUAG	CCUUGGG	21	NO	-	non-canonical_miRNA	hsa-mir-3189	MI0014233	GCCUCAGUUGCCCCAUCUGUGCCCUGGGUAGGAAUAUCCUGGAUCCCCUUGGGUCUGAUGGGGUAGCCGAUGC	chr19:18386562-18386634(+)	-	-	3189	p1@GDF15	NM_004864	-1.76195	0.29485	0.50072	1	-3.64454	-1.8826	0	0	0	0	0	0	0	0	0	1.04114	0	0
hsa-miR-1204	MIMAT0005868	UCGUGGCCUGGUCUCCAUUAU	CGUGGCC	21	NO	-	non-canonical_miRNA	hsa-mir-1204	MI0006337	ACCUCGUGGCCUGGUCUCCAUUAUUUGAGAUGAGUUACAUCUUGGAGGUGAGGACGUGCCUCGUGGU	chr8:127795962-127796028(+)	MIPF0000671	mir-1204	1204	p1@PVT1	ENST00000521951.1	-1.76195	0.29485	0.50072	1	-3.64454	-1.8826	0	0	0	0	0	0	0	0	0	1.04114	0	0
hsa-miR-4524a-3p	MIMAT0019063	UGAGACAGGCUUAUGCUGCUAU	GAGACAG	22	Yes	Mature_miRNA	canonical_conserved_miRNA	hsa-mir-4524a	MI0016891	GAACGAUAGCAGCAUGAACCUGUCUCACUGCAGAAUUAUUUUGAGACAGGCUUAUGCUGCUAUCCUUCA	chr17:69099564-69099632(-)	MIPF0001330	mir-4524	4524a,4524b	p1@ABCA6	NM_080284	-1.76165	0.29491	0.50072	1	-3.64454	-1.88289	0	0	0	0	0	0	0	0	0.599542	0	0.427478	0
hsa-miR-4795-3p	MIMAT0019969	AUAUUAUUAGCCACUUCUGGAU	UAUUAUU	22	NO	-	non-canonical_miRNA	hsa-mir-4795	MI0017442	UGAUAUGGAAGAAAUCCAGAAGUGGCUAAUAAUAUUGACACUAUAACAAUAAUGUCAAUAUUAUUAGCCACUUCUGGAUUUAUGAAUCA	chr3:87226189-87226277(-)	-	-	4795	p@chr3:87276777..87276792,-	curation	-1.76165	0.29491	0.50072	1	-3.64454	-1.88289	0	0	0	0	0	0	0	0	0.599542	0	0.427478	0
hsa-miR-6876-5p	MIMAT0027652	CAGGAAGGAGACAGGCAGUUCA	AGGAAGG	22	NO	-	non-canonical_miRNA	hsa-mir-6876	MI0022723	AGUUGCAGGAAGGAGACAGGCAGUUCAGGAGGUGGCACUGCUGUGUGUGAGCUGUCUGUGUUUUCCUUCUCAG	chr8:25345402-25345474(+)	-	-	6876	p1@DOCK5	NM_024940	-1.76165	0.29491	0.50072	1	-3.64454	-1.88289	0	0	0	0	0	0	0	0	0.599542	0	0.427478	0
hsa-miR-4770	MIMAT0019924	UGAGAUGACACUGUAGCU	GAGAUGA	18	NO	-	non-canonical_miRNA	hsa-mir-4770	MI0017411	GAGUUAUGGGGUCAUCUAUCCUUCCCUUGGAAAAUGAUCUGAGAUGACACUGUAGCUC	chrX:6383906-6383963(-)	-	-	4770	Unknown	Unknown	-1.76149	0.294942	0.50072	1	-3.64454	-1.88305	0	0	0	0	0	0	0.465779	0	0	0.520568	0	0
hsa-miR-4707-3p	MIMAT0019808	AGCCCGCCCCAGCCGAGGUUCU	GCCCGCC	22	Yes	-	non-canonical_miRNA	hsa-mir-4707	MI0017340	GGUUCCGGAGCCCCGGCGCGGGCGGGUUCUGGGGUGUAGACGCUGCUGGCCAGCCCGCCCCAGCCGAGGUUCUCGGCACC	chr14:22956950-22957029(-)	-	-	4707	p1@HAUS4	ENST00000397409.4	-1.76149	0.294942	0.50072	1	-3.64454	-1.88305	0	0	0	0	0	0	0.465779	0	0	0.520568	0	0
hsa-miR-6514-3p	MIMAT0025485	CUGCCUGUUCUUCCACUCCAG	UGCCUGU	21	Yes	-	non-canonical_miRNA	hsa-mir-6514	MI0022226	UAUGGAGUGGACUUUCAGCUGGCAUUUACGAGUCAGAGUUCUUACAGAGCUGCCUGUUCUUCCACUCCAG	chr11:62792702-62792771(-)	-	-	6514,6748	p1@NXF1	ENST00000531709.2	-1.76149	0.294942	0.50072	1	-3.64454	-1.88305	0	0	0	0	0	0	0.465779	0	0	0.520568	0	0
hsa-miR-3679-3p	MIMAT0018105	CUUCCCCCCAGUAAUCUUCAUC	UUCCCCC	22	Yes	-	non-canonical_miRNA	hsa-mir-3679	MI0016080	CGUGGUGAGGAUAUGGCAGGGAAGGGGAGUUUCCCUCUAUUCCCUUCCCCCCAGUAAUCUUCAUCAUG	chr2:134127125-134127192(+)	-	-	3679	p1@MGAT5	ENST00000481801.1	-1.76149	0.294942	0.50072	1	-3.64454	-1.88305	0	0	0	0	0	0	0.465779	0	0	0.520568	0	0
hsa-miR-6865-3p	MIMAT0027631	ACACCCUCUUUCCCUACCGCC	CACCCUC	21	NO	-	non-canonical_miRNA	hsa-mir-6865	MI0022712	AUCCAUAGGUGGCAGAGGAGGGACUUCAGAUGCUUCAUGACACCCUCUUUCCCUACCGCCUACAG	chr17:4970086-4970150(-)	-	-	6864,6865	p1@CAMTA2	ENST00000572543.1	-1.76149	0.294942	0.50072	1	-3.64454	-1.88305	0	0	0	0	0	0	0.465779	0	0	0.520568	0	0
hsa-miR-6846-5p	MIMAT0027592	UGGGGGCUGGAUGGGGUAGAGU	GGGGGCU	22	NO	-	non-canonical_miRNA	hsa-mir-6846	MI0022692	CAGGCUGGGGGCUGGAUGGGGUAGAGUAGGAGAGCCCACUGACCCCUUCUGUCUCCCUAG	chr8:144057321-144057380(-)	-	-	6846	p1@OPLAH	NM_017570	-1.76105	0.295034	0.50072	1	-3.64454	-1.8835	0	0	0	0	0	0	0	0	0	0.520568	0.427478	0
hsa-miR-3680-3p	MIMAT0018107	UUUUGCAUGACCCUGGGAGUAGG	UUUGCAU	23	Yes	-	non-canonical_miRNA	hsa-mir-3680-1;hsa-mir-3680-2	MI0016081;MI0019113	AAAUUUAAGGAGGGACUCACUCACAGGAUUGUGCAAAUGCAAAGUUGGCUUUUGCAUGACCCUGGGAGUAGGUGCCUCCUUAAAUUU;AAAUUUAAGGAGGGACUCACUCACAGGAUUGUGCAAAUGCAAAGUUGGCUUUUGCAUGACCCUGGGAGUAGGUGCCUCCUUAAAUUU	chr16:21506049-21506135(-);chr16:29599179-29599265(-)	MIPF0001338	mir-3680	3680-1;3680-2	p1@SLC7A5P2;p1@SLC7A5P1	ENST00000522841.2;curation	-1.76105	0.295034	0.50072	1	-3.64454	-1.8835	0	0	0	0	0	0	0	0	0	0.520568	0.427478	0
hsa-miR-5090	MIMAT0021082	CCGGGGCAGAUUGGUGUAGGGUG	CGGGGCA	23	NO	-	non-canonical_miRNA	hsa-mir-5090	MI0017979	UCUGAGGUACCCGGGGCAGAUUGGUGUAGGGUGCAAAGCCUGCCCGCCCCCUAAGCCUUCUGCCCCCAACUCCAGCCUGUCAGGA	chr7:102465742-102465826(+)	-	-	4467,5090	p1@LRWD1	ENST00000473880.1	-1.76105	0.295034	0.50072	1	-3.64454	-1.8835	0	0	0	0	0	0	0	0	0	0.520568	0.427478	0
hsa-miR-3689a-5p	MIMAT0018117	UGUGAUAUCAUGGUUCCUGGGA	GUGAUAU	22	Yes	-	non-canonical_miRNA	hsa-mir-3689a	MI0016090	CCUGGGAGGUGUGAUAUCAUGGUUCCUGGGAGGUGUGAUCCUGUGCUUCCUGGGAGGUGUGAUAUCGUGGUUCCUGGG	chr9:134849487-134849564(-)	MIPF0001144	mir-3689	3689a,3689b,3689c,3689d-1,3689d-2,3689e,3689f	Unknown	Unknown	-1.76104	0.295035	0.50072	1	-3.64454	-1.8835	0	0	0	0	0	0	0.931559	0	0	0	0	0
hsa-miR-3689b-5p	MIMAT0018180	UGUGAUAUCAUGGUUCCUGGGA	GUGAUAU	22	NO	-	non-canonical_miRNA	hsa-mir-3689b	MI0016411	GAUCCUGUGCUCCCUGGGGGGUCUGAUCCUGUGCUUCCUGGGAGGUGUGAUAUCAUGGUUCCUGGGAGGUGUGAUCCCGUGCUUCCUGGGAGGUGUGAUAUUGUGGUUCCUGGGAGGUGUGAUCCCGUGCUCCCUGGGAGGUGUGAUC	chr9:134850125-134850272(-)	MIPF0001144	mir-3689	3689a,3689b,3689c,3689d-1,3689d-2,3689e,3689f	Unknown	Unknown	-1.76104	0.295035	0.50072	1	-3.64454	-1.8835	0	0	0	0	0	0	0.931559	0	0	0	0	0
hsa-miR-3689e	MIMAT0019009	UGUGAUAUCAUGGUUCCUGGGA	GUGAUAU	22	NO	-	non-canonical_miRNA	hsa-mir-3689e	MI0016836	GGGAGGUGUGAUAUCAUGGUUCCUGGGAGGUAUGAUAUCGUGGUUCCUGGGAGGUGUGAUCCCGUGCUCCCU	chr9:134850570-134850641(-)	MIPF0001144	mir-3689	3689a,3689b,3689c,3689d-1,3689d-2,3689e,3689f	Unknown	Unknown	-1.76104	0.295035	0.50072	1	-3.64454	-1.8835	0	0	0	0	0	0	0.931559	0	0	0	0	0
hsa-miR-5691	MIMAT0022483	UUGCUCUGAGCUCCGAGAAAGC	UGCUCUG	22	NO	Mature_miRNA	canonical_hsa-specific_miRNA	hsa-mir-5691	MI0019296	GGACAAGCUUGCUCUGAGCUCCGAGAAAGCUGACAGACAGCUGCUUGGUGUUCAGAGCUUGUCUGUCC	chr11:9090312-9090379(-)	-	-	5691	p1@SCUBE2	ENST00000520467.1	-1.76104	0.295035	0.50072	1	-3.64454	-1.8835	0	0	0	0	0	0	0.931559	0	0	0	0	0
hsa-miR-4701-3p	MIMAT0019799	AUGGGUGAUGGGUGUGGUGU	UGGGUGA	20	NO	-	non-canonical_miRNA	hsa-mir-4701	MI0017334	CCUUGGCCACCACACCUACCCCUUGUGAAUGUCGGGCAAUGGGUGAUGGGUGUGGUGUCCACA	chr12:48771975-48772037(-)	-	-	4701	p1@ADCY6	NM_020983	-1.76104	0.295035	0.50072	1	-3.64454	-1.8835	0	0	0	0	0	0	0.931559	0	0	0	0	0
hsa-miR-662	MIMAT0003325	UCCCACGUUGUGGCCCAGCAG	CCCACGU	21	NO	-	non-canonical_miRNA	hsa-mir-662	MI0003670	GCUGUUGAGGCUGCGCAGCCAGGCCCUGACGGUGGGGUGGCUGCGGGCCUUCUGAAGGUCUCCCACGUUGUGGCCCAGCAGCGCAGUCACGUUGC	chr16:770183-770277(+)	MIPF0000492	mir-662	662	Unknown	Unknown	-1.76104	0.295035	0.50072	1	-3.64454	-1.8835	0	0	0	0	0	0	0.931559	0	0	0	0	0
hsa-miR-219b-3p	MIMAT0019748	AGAAUUGCGUUUGGACAAUCAGU	GAAUUGC	23	Yes	-	non-canonical_miRNA	hsa-mir-219b	MI0017299	GGAGCUCAGCCACAGAUGUCCAGCCACAAUUCUCGGUUGGCCGCAGACUCGUACAAGAAUUGCGUUUGGACAAUCAGUGGCGAAGCCC	chr9:128392621-128392708(+)	MIPF0000044	mir-219	219a-2,219b	Unknown	Unknown	-1.76059	0.295127	1	1	-3.64454	-1.88395	0	0	0	0	0	0	0.465779	0	0	0	0.427478	0
hsa-miR-3171	MIMAT0015046	AGAUGUAUGGAAUCUGUAUAUAUC	GAUGUAU	24	NO	Mature_miRNA	canonical_hsa-specific_miRNA	hsa-mir-3171	MI0014202	UAUAUAUAGAGAUGUAUGGAAUCUGUAUAUAUCUAUAUAUAUGUGUAUAUAUAGAUUCCAUAAAUCUAUAUAUG	chr14:27633205-27633278(-)	-	-	3171	p1@ENST00000555797	ENST00000555797.1	-1.76059	0.295127	1	1	-3.64454	-1.88395	0	0	0	0	0	0	0.465779	0	0	0	0.427478	0
hsa-miR-6766-5p	MIMAT0027432	CGGGUGGGAGCAGAUCUUAUUGAG	GGGUGGG	24	NO	-	non-canonical_miRNA	hsa-mir-6766	MI0022611	AUGAGCGGGUGGGAGCAGAUCUUAUUGAGAGUUCCUUCUCCUGCUCCUGAUUGUCUUCCCCCACCCUCACAG	chr15:89326739-89326810(-)	-	-	6766	p1@POLG	NM_001126131	-1.76059	0.295127	1	1	-3.64454	-1.88395	0	0	0	0	0	0	0.465779	0	0	0	0.427478	0
hsa-miR-4316	MIMAT0016867	GGUGAGGCUAGCUGGUG	GUGAGGC	17	NO	-	non-canonical_miRNA	hsa-mir-4316	MI0015845	AGUGGCCCAGGGUGAGGCUAGCUGGUGUGGUCACCCACUCUCCAGCCCAGCCCCAAUCCCACCACAACCAC	chr17:77396984-77397054(-)	-	-	4316	Unknown	Unknown	-1.76059	0.295127	1	1	-3.64454	-1.88395	0	0	0	0	0	0	0.465779	0	0	0	0.427478	0
hsa-miR-302e	MIMAT0005931	UAAGUGCUUCCAUGCUU	AAGUGCU	17	NO	-	non-canonical_miRNA	hsa-mir-302e	MI0006417	UUGGGUAAGUGCUUCCAUGCUUCAGUUUCCUUACUGGUAAGAUGGAUGUAGUAAUAGCACCUACCUUAUAGA	chr11:7234766-7234837(+)	MIPF0000658	mir-302_2	302e	Unknown	Unknown	-1.76059	0.295127	1	1	-3.64454	-1.88395	0	0	0	0	0	0	0.465779	0	0	0	0.427478	0
hsa-miR-6813-3p	MIMAT0027527	AACCUUGGCCCCUCUCCCCAG	ACCUUGG	21	NO	-	non-canonical_miRNA	hsa-mir-6813	MI0022658	GUAGGCAGGGGCUGGGGUUUCAGGUUCUCAGUCAGAACCUUGGCCCCUCUCCCCAG	chr20:64076955-64077010(-)	-	-	6813	p2@RGS19	ENST00000332298.5	-1.76059	0.295127	1	1	-3.64454	-1.88395	0	0	0	0	0	0	0.465779	0	0	0	0.427478	0
hsa-miR-4418	MIMAT0018930	CACUGCAGGACUCAGCAG	ACUGCAG	18	NO	-	non-canonical_miRNA	hsa-mir-4418	MI0016754	UGGUUUUUGCUCUGAGUGACCGUGGUGGUUGUGGGAGUCACUGCAGGACUCAGCAGGAAUUC	chr1:22266239-22266300(+)	-	-	4418	Unknown	Unknown	-1.76059	0.295127	1	1	-3.64454	-1.88395	0	0	0	0	0	0	0.465779	0	0	0	0.427478	0
hsa-miR-6779-3p	MIMAT0027459	AAGCCCUGUCUCCUCCCAUCU	AGCCCUG	21	NO	-	non-canonical_miRNA	hsa-mir-6779	MI0022624	GAGCUCUGGGAGGGGCUGGGUUUGGCAGGACAGUUUCCAAGCCCUGUCUCCUCCCAUCUUCCAG	chr17:38914979-38915042(+)	-	-	6779	p1@LASP1	ENST00000443937.3	-1.76059	0.295127	1	1	-3.64454	-1.88395	0	0	0	0	0	0	0.465779	0	0	0	0.427478	0
hsa-miR-4293	MIMAT0016848	CAGCCUGACAGGAACAG	AGCCUGA	17	NO	-	non-canonical_miRNA	hsa-mir-4293	MI0015826	AGAGACACCUGUUCCUUGGGAAGCUGGUGACAUUGCUAAUUCAUUUCACACCAGCCUGACAGGAACAGCCUGACUGAA	chr10:14383200-14383277(-)	-	-	4293	p@chr10:14446999..14447002,-	ENST00000493380.1	-1.76059	0.295127	1	1	-3.64454	-1.88395	0	0	0	0	0	0	0.465779	0	0	0	0.427478	0
hsa-miR-548an	MIMAT0019079	AAAAGGCAUUGUGGUUUUUG	AAAGGCA	20	NO	-	non-canonical_miRNA	hsa-mir-548an	MI0016907	CAUUAGGUUGGUGCAAAAGGCAUUGUGGUUUUUGCCUAUAAAAGUAAUGGCAAAAACCGCAAUUCCUUUUGCACCAACCUAAU	chrX:106639814-106639896(+)	MIPF0000317	mir-548	548an	p1@CXorf57	ENST00000372548.4	-1.76059	0.295127	1	1	-3.64454	-1.88395	0	0	0	0	0	0	0.465779	0	0	0	0.427478	0
hsa-miR-6715b-5p	MIMAT0025842	ACAGGCACGACUGGUUUGGCA	CAGGCAC	21	NO	-	non-canonical_miRNA	hsa-mir-6715b	MI0022549	GGUUGUGCCCACAGGCACGACUGGUUUGGCAAUUCAGUAAAAAUGCUCAAACCGGCUGUGCCUGUGGACGCAGCCCA	chr10:112299612-112299688(-)	-	-	6715a,6715b	Unknown	Unknown	-1.76059	0.295127	1	1	-3.64454	-1.88395	0	0	0	0	0	0	0.465779	0	0	0	0.427478	0
hsa-miR-4726-3p	MIMAT0019846	ACCCAGGUUCCCUCUGGCCGCA	CCCAGGU	22	NO	-	non-canonical_miRNA	hsa-mir-4726	MI0017363	AGGGCCAGAGGAGCCUGGAGUGGUCGGGUCGACUGAACCCAGGUUCCCUCUGGCCGCA	chr17:38719691-38719748(+)	-	-	4726	p1@MLLT6	ENST00000325718.7	-1.76059	0.295127	1	1	-3.64454	-1.88395	0	0	0	0	0	0	0.465779	0	0	0	0.427478	0
hsa-miR-6499-5p	MIMAT0025450	UCGGGCGCAAGAGCACUGCAGU	CGGGCGC	22	NO	-	non-canonical_miRNA	hsa-mir-6499	MI0022209	UCAGUCGGGCGCAAGAGCACUGCAGUUCUGUUGGGUGACAGCAGUGUUUGUUUUGCCCACAG	chr5:151522087-151522148(-)	-	-	6499	p@chr5:150947440..150947448,-	NM_001447	-1.76059	0.295127	1	1	-3.64454	-1.88395	0	0	0	0	0	0	0.465779	0	0	0	0.427478	0
hsa-miR-12113	MIMAT0049007	UCUGAACUCUAUGUGGGAUUAG	CUGAACU	22	NO	-	non-canonical_miRNA	hsa-mir-12113	MI0039715	UUAGACCUCUGAACUCUAUGUGGGAUUAGCAGUUCAUUGCUGCUAAUCCCACAGAGAGUUCAGAGGUCUAA	chr4:11783178-11783248(+)	-	-	12113	Unknown	Unknown	-1.76015	0.295218	0.50072	1	-3.64454	-1.8844	0	0	0	0	0	0	0	0	0	0	0.854955	0
hsa-miR-4751	MIMAT0019888	AGAGGACCCGUAGCUGCUAGAAGG	GAGGACC	24	NO	-	non-canonical_miRNA	hsa-mir-4751	MI0017390	CCCGGAGCCAGAGGACCCGUAGCUGCUAGAAGGGCAGGGGUGUGGCUUCUGGGGGCUGGUCUUCAGCUCUGGCG	chr19:49933064-49933137(+)	-	-	4751	p1@ATF5	NM_001193646	-1.76015	0.295218	0.50072	1	-3.64454	-1.8844	0	0	0	0	0	0	0	0	0	0	0.854955	0
hsa-miR-203a-5p	MIMAT0031890	AGUGGUUCUUAACAGUUCAACAGUU	GUGGUUC	25	Yes	Star_miRNA	canonical_conserved_miRNA	hsa-mir-203a	MI0000283	GUGUUGGGGACUCGCGCGCUGGGUCCAGUGGUUCUUAACAGUUCAACAGUUCUGUAGCGCAAUUGUGAAAUGUUUAGGACCACUAGACCCGGCGGGCGCGGCGACAGCGA	chr14:104117405-104117514(+)	MIPF0000108	mir-203	203a,203b	p1@MIR203	curation	-1.76015	0.295218	0.50072	1	-3.64454	-1.8844	0	0	0	0	0	0	0	0	0	0	0.854955	0
hsa-miR-642b-5p	MIMAT0022736	GGUUCCCUCUCCAAAUGUGUCU	GUUCCCU	22	Yes	-	non-canonical_miRNA	hsa-mir-642b	MI0016685	GAGUUGGGAGGUUCCCUCUCCAAAUGUGUCUUGAUCCCCCACCCCAAGACACAUUUGGAGAGGGACCCUCCCAACUC	chr19:45674932-45675008(-)	MIPF0000468	mir-642	642a,642b	Unknown	Unknown	-1.76015	0.295218	0.50072	1	-3.64454	-1.8844	0	0	0	0	0	0	0	0	0	0	0.854955	0
hsa-miR-7156-5p	MIMAT0028222	UUGUUCUCAAACUGGCUGUCAGA	UGUUCUC	23	NO	-	non-canonical_miRNA	hsa-mir-7156	MI0023616	UUGUUCUCAAACUGGCUGUCAGAGUGUGCAUGGCAGGCUGCAGCCACUUGGGGAACUGGU	chr1:77060143-77060202(+)	-	-	7156	p1@ST6GALNAC5	ENST00000318803.6	-1.76015	0.295218	0.50072	1	-3.64454	-1.8844	0	0	0	0	0	0	0	0	0	0	0.854955	0
hsa-miR-3678-5p	MIMAT0018102	UCCGUACAAACUCUGCUGUG	CCGUACA	20	NO	-	non-canonical_miRNA	hsa-mir-3678	MI0016079	GAAUCCGGUCCGUACAAACUCUGCUGUGUUGAAUGAUUGGUGAGUUUGUUUGCUCAUUGAUUGAAUCACUGCAGAGUUUGUACGGACCGGAUUC	chr17:75406069-75406162(+)	-	-	3678	Unknown	Unknown	-1.76015	0.295218	0.50072	1	-3.64454	-1.8844	0	0	0	0	0	0	0	0	0	0	0.854955	0
hsa-miR-4436b-3p	MIMAT0019941	CAGGGCAGGAAGAAGUGGACAA	AGGGCAG	22	Yes	-	non-canonical_miRNA	hsa-mir-4436b-1;hsa-mir-4436b-2	MI0017425;MI0019110	GUGUCCUCACUUGUCCACUUCUGCCUGCCCUGCCCAAAUGGUGGAGCAGAUUCGAGGGGCAGGGCAGGAAGAAGUGGACAAGUGAGGCCAU;GUGUCCUCACUUGUCCACUUCUGCCUGCCCUGCCCAAAUGGUGGAGCAGAUUCGAGGGGCAGGGCAGGAAGAAGUGGACAAGUGAGGCCAU	chr2:110086433-110086523(-);chr2:110284853-110284943(+)	MIPF0001236	mir-4436	4436b-1;4436b-2	p1@MALL;p1@LOC100507334	ENST00000424988.1;ENST00000568189.1	-1.71173	0.305294	0.126812	1	-2.32125	-0.609517	0	0	0	0	0	0.418437	0.465779	0.727726	1.79862	0	0	0.927838
hsa-miR-4538	MIMAT0019081	GAGCUUGGAUGAGCUGGGCUGA	AGCUUGG	22	NO	-	non-canonical_miRNA	hsa-mir-4538	MI0016909	GAGCUUGGAUGAGCUGGGCUGAACUGGGCUGGGUUGAGCUGGGCUGGGCUGAGUUGAGCCAGACUGAUCUGGGCUGAG	chr14:105858165-105858242(-)	-	-	4507,4537,4538,4539	Unknown	Unknown	-1.70907	0.305857	0.126812	1	-2.32004	-0.610969	0	0.520509	0	0	0	0	0	0	0	1.5617	0.427478	1.85568
hsa-miR-3611	MIMAT0017988	UUGUGAAGAAAGAAAUUCUUA	UGUGAAG	21	NO	Mature_miRNA	canonical_hsa-specific_miRNA	hsa-mir-3611	MI0016001	AGCAGGUCUAAUAAGAAUUUCUUUUUCUUCACAAUUAUGAAAGAAAAGAAAUUGUGAAGAAAGAAAUUCUUACUAGUUUUGCU	chr10:35079598-35079680(-)	-	-	3611	p1@CUL2	ENST00000374748.1	-1.70829	0.306022	0.220689	1	-2.32125	-0.612953	0	0	0	0	0	0.418437	0.465779	0.727726	0	0.520568	0.854955	0.927838
hsa-miR-6513-5p	MIMAT0025482	UUUGGGAUUGACGCCACAUGUCU	UUGGGAU	23	Yes	-	non-canonical_miRNA	hsa-mir-6513	MI0022225	GCUUUGGGAUUGACGCCACAUGUCUCAGGUCCCCAGCUGAGUCAAGUGUCAUCUGUCCCUAGGC	chr2:218280125-218280188(-)	-	-	6513	p1@TMBIM1	ENST00000437694.2	-1.70674	0.306351	0.220689	1	-2.32125	-0.614506	0	0	0	0	0	0.418437	0.465779	1.45545	0	0	1.28243	0
hsa-miR-6836-5p	MIMAT0027574	CGCAGGGCCCUGGCGCAGGCAU	GCAGGGC	22	Yes	-	non-canonical_miRNA	hsa-mir-6836	MI0022682	GGCUCCGCAGGGCCCUGGCGCAGGCAUCCAGACAGCGGGCGAAUGCCUCCCCCGGCCCCGCAG	chr7:2257515-2257577(-)	-	-	6836	p1@SNX8	NM_013321	-1.68443	0.311126	0.111287	1	-1.63947	0.0449643	0	0.520509	0	0	1.02247	0	1.86312	0	0	0	2.56487	0
hsa-miR-519c-3p	MIMAT0002832	AAAGUGCAUCUUUUUAGAGGAU	AAGUGCA	22	Yes	Mature_miRNA	canonical_conserved_miRNA	hsa-mir-519c	MI0003148	UCUCAGCCUGUGACCCUCUAGAGGGAAGCGCUUUCUGUUGUCUGAAAGAAAAGAAAGUGCAUCUUUUUAGAGGAUUACAGUUUGAGA	chr19:53686469-53686555(+)	MIPF0000020	mir-515	512-1,512-2,498,520e,515-1,519e,520f,515-2,519c,520a,526b,519b,525,523,518f,520b,518b,526a-1,520c,518c,524,517a,519d,521-2,520d,517b,520g,516b-2,526a-2,518e,518a-1,518d,516b-1,518a-2,517c,520h,521-1,522,519a-1,527,516a-1,516a-2,519a-2,1323,1283-1,1283-2	Unknown	Unknown	-1.58878	0.332453	0.023114	1	-1.1839	0.404877	0	0	0	0	0	1.25531	1.86312	2.18318	1.19908	0.520568	0.854955	0.927838
hsa-miR-642a-5p	MIMAT0003312	GUCCCUCUCCAAAUGUGUCUUG	UCCCUCU	22	Yes	Mature_miRNA	canonical_conserved_miRNA	hsa-mir-642a	MI0003657	AUCUGAGUUGGGAGGGUCCCUCUCCAAAUGUGUCUUGGGGUGGGGGAUCAAGACACAUUUGGAGAGGGAACCUCCCAACUCGGCCUCUGCCAUCAUU	chr19:45674928-45675024(+)	MIPF0000468	mir-642	642a,642b	p1@GIPR	NM_000164	-1.58271	0.333855	0.0587019	1	-1.18085	0.401859	1.16221	0.520509	0	0	0	0.418437	0.465779	0.727726	0.599542	3.12341	1.70991	0
hsa-miR-4524b-3p	MIMAT0022256	GAGACAGGUUCAUGCUGCUA	AGACAGG	20	NO	-	non-canonical_miRNA	hsa-mir-4524b	MI0019114	UAGCUGGGUGGAUGUGUUCUUUUGAAGGAUAGCAGCAUAAGCCUGUCUCAAAAUAAUUCUGCAGUGAGACAGGUUCAUGCUGCUAUCGUUCCAAAGAGGAAGGGUAAUCACUGUC	chr17:69099542-69099656(+)	MIPF0001330	mir-4524	4524a,4524b	Unknown	Unknown	-1.55463	0.340417	0.111552	1	-1.64152	-0.0868922	0	0	0.723561	0	0	0.418437	1.39734	1.45545	0.599542	0.520568	0.427478	0.927838
hsa-miR-4636	MIMAT0019693	AACUCGUGUUCAAAGCCUUUAG	ACUCGUG	22	NO	-	non-canonical_miRNA	hsa-mir-4636	MI0017263	UAGAUUCAGAACUCGUGUUCAAAGCCUUUAGCCCAGCAAUGGGAGAGUGCUAAAGGCUUCAAGCACGAGUUCUGAAUCUA	chr5:9053816-9053895(-)	-	-	4636	p1@SEMA5A	ENST00000382496.5	-1.55391	0.340586	0.111552	1	-1.64152	-0.0876076	0	0	0.723561	0	0	0.418437	0	0.727726	0.599542	2.08227	0.854955	0.927838
hsa-miR-4673	MIMAT0019755	UCCAGGCAGGAGCCGGACUGGA	CCAGGCA	22	NO	-	non-canonical_miRNA	hsa-mir-4673	MI0017304	GUCCAGGCAGGAGCCGGACUGGACCUCAGGGAAGAGGCUGACCCGGCCCCUCUUGCGGC	chr9:136519568-136519626(-)	-	-	4673	p1@NOTCH1	ENST00000277541.6	-1.5513	0.341202	0.111553	1	-1.64044	-0.089138	0	0.520509	0.723561	0	0	0	2.3289	1.45545	0	1.04114	0	0
hsa-miR-4652-5p	MIMAT0019716	AGGGGACUGGUUAAUAGAACUA	GGGGACU	22	Yes	-	non-canonical_miRNA	hsa-mir-4652	MI0017280	UAUUGGACGAGGGGACUGGUUAAUAGAACUAACUAACCAGAACUAUUUUGUUCUGUUAACCCAUCCCCUCAUCUAAUA	chr7:93716928-93717005(+)	-	-	4652	p@chr7:93269596..93269602,+	ENST00000455502.1	-1.48252	0.357862	0.220727	1	-2.32129	-0.838763	0	0	0	0	0	0.418437	0	0.727726	0	1.5617	0	0.927838
hsa-miR-4481	MIMAT0019015	GGAGUGGGCUGGUGGUU	GAGUGGG	17	NO	-	non-canonical_miRNA	hsa-mir-4481	MI0016842	GGAGUGGGCUGGUGGUUUUUUAAGAGGAAGGGAGACCUAAGCUAGCACAUGAGCACGCUC	chr10:12653138-12653197(-)	-	-	4481	Unknown	Unknown	-1.48006	0.358474	0.376756	1	-2.32129	-0.841229	0	0	0	0	0	0.418437	0.931559	1.45545	0	0	0.427478	0
hsa-miR-491-3p	MIMAT0004765	CUUAUGCAAGAUUCCCUUCUAC	UUAUGCA	22	Yes	Star_miRNA	canonical_conserved_miRNA	hsa-mir-491	MI0003126	UUGACUUAGCUGGGUAGUGGGGAACCCUUCCAUGAGGAGUAGAACACUCCUUAUGCAAGAUUCCCUUCUACCUGGCUGGGUUGG	chr9:20716105-20716188(+)	MIPF0000319	mir-491	491	p@chr9:20684247..20684272,+	ENST00000604036.1	-1.47902	0.358731	0.220727	1	-2.31728	-0.838257	0	0	0	0	1.02247	0	0	0	1.79862	0.520568	0	0.927838
hsa-miR-492	MIMAT0002812	AGGACCUGCGGGACAAGAUUCUU	GGACCUG	23	NO	-	non-canonical_miRNA	hsa-mir-492	MI0003131	CAACUACAGCCACUACUACAGGACCAUCGAGGACCUGCGGGACAAGAUUCUUGGUGCCACCAUUGAGAACGCCAGGAUUGUCCUGCAGAUCAACAAUGCUCAACUGGCUGCAGAUG	chr12:94834398-94834513(+)	MIPF0000499	mir-492	492	p1@MIR492	ENST00000557173.1	-1.47713	0.359202	0.220727	1	-2.31851	-0.841382	0	0	0.723561	0	0	0	0	0.727726	0	0	1.28243	0.927838
hsa-miR-548ay-3p	MIMAT0025453	CAAAACCGCGAUUACUCUUGCA	AAAACCG	22	Yes	-	non-canonical_miRNA	hsa-mir-548ay	MI0022210	AGAAGAUGCUUACUACUAGGUUGGUGCAAAAGUAAUUGUGGUUUUUGCAUUUAAAGUAAUGGCCAAAACCGCGAUUACUCUUGCACGAACCUAACGGUAACACUUCU	chr3:32506283-32506389(-)	MIPF0000317	mir-548	548ay	Unknown	Unknown	-1.4769	0.35926	0.376757	1	-2.32006	-0.843158	0	0.520509	0	0	0	0	0.931559	0	0.599542	0.520568	0.427478	0
hsa-miR-6742-5p	MIMAT0027385	AGUGGGGUGGGACCCAGCUGUU	GUGGGGU	22	Yes	-	non-canonical_miRNA	hsa-mir-6742	MI0022587	GAGGGAGUGGGGUGGGACCCAGCUGUUGGCCAUGGCGACAACACCUGGGUUGUCCCCUCUAG	chr1:228397048-228397109(-)	-	-	6742	p1@TRIM11	ENST00000284551.6	-1.47576	0.359545	0.688815	1	-2.31663	-0.840874	0	0	0	1.33086	0	0	0.465779	0.727726	1.19908	0	0.427478	0
hsa-miR-4638-5p	MIMAT0019695	ACUCGGCUGCGGUGGACAAGU	CUCGGCU	21	Yes	-	non-canonical_miRNA	hsa-mir-4638	MI0017265	GACUCGGCUGCGGUGGACAAGUCCGGCUCCAGAACCUGGACACCGCUCAGCCGGCCGCGGCAGGGGUC	chr5:181222566-181222633(-)	-	-	4638	p1@ENST00000499096,p1@uc003mnb.1	curation	-1.47412	0.359952	0.376756	1	-2.31728	-0.843158	0	0	0	0	1.02247	0	0.931559	0	0.599542	0.520568	0.427478	0
hsa-miR-943	MIMAT0004986	CUGACUGUUGCCGUCCUCCAG	UGACUGU	21	NO	-	non-canonical_miRNA	hsa-mir-943	MI0005768	GGGACGUUCUGAGCUCGGGGUGGGGGACGUUUGCCGGUCACUGCUGCUGGCGCCCUGACUGUUGCCGUCCUCCAGCCCCACUCAAAGGCAUCCC	chr4:1986384-1986477(-)	MIPF0000690	mir-943	943	p1@WHSC2	ENST00000411638.2	-1.39994	0.378945	0.182273	1	-1.64189	-0.241952	0	1.04102	0	0	0	0	0.465779	0.727726	1.19908	0.520568	0.854955	0.927838
hsa-miR-4742-3p	MIMAT0019873	UCUGUAUUCUCCUUUGCCUGCAG	CUGUAUU	23	Yes	-	non-canonical_miRNA	hsa-mir-4742	MI0017380	UCAGGCAAAGGGAUAUUUACAGAUACUUUUUAAAAUUUGUUUGAGUUGAGGCAGAUUAAAUAUCUGUAUUCUCCUUUGCCUGCAG	chr1:224398227-224398311(-)	MIPF0001552	mir-4742	4742	p1@WDR26	NM_001115113	-1.39994	0.378946	0.182273	1	-1.64045	-0.240519	0	0.520509	0.723561	0	0	0	0.465779	1.45545	0.599542	1.04114	0.427478	0.927838
hsa-miR-4487	MIMAT0019021	AGAGCUGGCUGAAGGGCAG	GAGCUGG	19	NO	-	non-canonical_miRNA	hsa-mir-4487	MI0016848	ACUGUCCUUCAGCCAGAGCUGGCUGAAGGGCAGAAGGGAACUGUCCUUCAGCCAGAGCUGGCUGAAGGGCAGA	chr11:47400970-47401042(+)	-	-	4487	Unknown	Unknown	-1.39727	0.379646	0.182273	1	-1.6393	-0.24203	0	0.520509	0	0	1.02247	0	0	0.727726	1.79862	1.5617	0.427478	0
hsa-miR-887-5p	MIMAT0026720	CUUGGGAGCCCUGUUAGACUC	UUGGGAG	21	Yes	Mature_miRNA	canonical_conserved_miRNA	hsa-mir-887	MI0005562	GUGCAGAUCCUUGGGAGCCCUGUUAGACUCUGGAUUUUACACUUGGAGUGAACGGGCGCCAUCCCGAGGCUUUGCACAG	chr5:15935182-15935260(+)	MIPF0000554	mir-887	887	p1@FBXL7	NM_012304	-1.39468	0.380328	0.291645	1	-1.64045	-0.245764	0	0	0	0	1.02247	0.418437	0.465779	0	1.19908	1.04114	1.28243	0
hsa-miR-6834-5p	MIMAT0027568	GUGAGGGACUGGGAUUUGUGG	UGAGGGA	21	NO	-	non-canonical_miRNA	hsa-mir-6834	MI0022679	GUGAGGGACUGGGAUUUGUGGGGCGAGGAGGGACCUGUACUAGCCAUGGUUCUGAUCACAUAUGUCCCAUCCCUCCAUCAG	chr6:33290245-33290325(+)	-	-	6834,6873	p1@PFDN6	ENST00000374607.1	-1.33112	0.397459	0.0443984	1	-0.553072	0.77805	0	2.08204	0	1.33086	0	0	0.931559	0.727726	0.599542	2.08227	1.28243	5.56703
hsa-miR-7705	MIMAT0030020	AAUAGCUCAGAAUGUCAGUUCUG	AUAGCUC	23	NO	-	non-canonical_miRNA	hsa-mir-7705	MI0025241	AAUAGCUCAGAAUGUCAGUUCUGUUUUAAGUAACAGAAUUGAUAACUGAGCAAGGAA	chr8:100702968-100703024(-)	-	-	7705	p1@PABPC1	NM_002568	-1.28304	0.410928	0.00940674	0.788424	0.491815	1.77486	4.64885	0.520509	0.723561	0	1.02247	1.67375	4.65779	2.9109	1.79862	4.68511	2.56487	2.78351
hsa-miR-4644	MIMAT0019704	UGGAGAGAGAAAAGAGACAGAAG	GGAGAGA	23	NO	-	non-canonical_miRNA	hsa-mir-4644	MI0017271	GCGGCGGUGCUCUGCCUCUUUCUCCAUCCACCCUGGUCCAGGUCCACAGCAGUGGAGAGAGAAAAGAGACAGAAGGAUGGCCGU	chr6:170330761-170330844(+)	-	-	4644	p1@FAM120B	ENST00000252510.9	-1.2391	0.423637	0.0785451	1	-0.832978	0.406121	0	1.04102	0	1.33086	0	0.418437	0.931559	2.9109	0.599542	2.08227	0.427478	0.927838
hsa-miR-92a-2-5p	MIMAT0004508	GGGUGGGGAUUUGUUGCAUUAC	GGUGGGG	22	Yes	Star_miRNA	canonical_conserved_miRNA	hsa-mir-92a-2	MI0000094	UCAUCCCUGGGUGGGGAUUUGUUGCAUUACUUGUGUUCUAUAUAAAGUAUUGCACUUGUCCCGGCCUGUGGAAGA	chrX:134169538-134169612(-)	MIPF0000013	mir-25	19b-2,92a-2,106a,363,18b,20b	p@chrX:133308067..133308078,-	curation	-1.23693	0.424274	0.120507	1	-0.83332	0.403611	0	1.04102	0	0	1.02247	0.418437	1.39734	0.727726	1.79862	1.04114	1.28243	0.927838
hsa-miR-137-5p	MIMAT0037310	ACGGGUAUUCUUGGGUGGAUAAU	CGGGUAU	23	Yes	Star_miRNA	canonical_conserved_miRNA	hsa-mir-137	MI0000454	GGUCCUCUGACUCUCUUCGGUGACGGGUAUUCUUGGGUGGAUAAUACGGAUUACGUUGUUAUUGCUUAAGAAUACGCGUAGUCGAGGAGAGUACCAGCGGCA	chr1:98046070-98046171(-)	MIPF0000106	mir-137	137,2682	p1@MIR137HG	NR_046105.1	-1.2342	0.425077	0.148312	1	-1.18178	0.0524231	1.16221	0	0	0	0	0.836873	2.3289	1.45545	0.599542	0.520568	0	0.927838
hsa-miR-4737	MIMAT0019863	AUGCGAGGAUGCUGACAGUG	UGCGAGG	20	NO	-	non-canonical_miRNA	hsa-mir-4737	MI0017374	CUGCACAGGAUGCGAGGAUGCUGACAGUGCCUCACAGCCGCACAGGACCGAGGAUGCUGACGGUGCCUCACAGCCACACAG	chr17:60043025-60043105(-)	-	-	4737	Unknown	Unknown	-1.23125	0.425947	0.229029	1	-1.18201	0.0492433	0	0.520509	0.723561	0	0	0.418437	0.931559	0	0.599542	1.04114	1.70991	0.927838
hsa-miR-8057	MIMAT0030984	GUGGCUCUGUAGUAAGAUGGA	UGGCUCU	21	NO	-	non-canonical_miRNA	hsa-mir-8057	MI0025893	AAUUUGGGAUGUGGCUCUGUAGUAAGAUGGACUUGCGGUUCAAUCCCAGCUCAGGGCCUUUUUAAAUUA	chr18:26591467-26591535(-)	-	-	8057	p@chr18:24237339..24237366,-	ENST00000584630.1	-1.22972	0.4264	0.291682	1	-1.64423	-0.414512	0	0	0	0	0	0.836873	0.465779	0.727726	0	2.08227	0	0.927838
hsa-miR-3130-5p	MIMAT0014995	UACCCAGUCUCCGGUGCAGCC	ACCCAGU	21	Yes	-	non-canonical_miRNA	hsa-mir-3130-1;hsa-mir-3130-2	MI0014147;MI0014148	CUUGUCAUGUCUUACCCAGUCUCCGGUGCAGCCUGUUGUCAAGGCUGCACCGGAGACUGGGUAAGACAUGACAAG;CUUGUCAUGUCUUACCCAGUCUCCGGUGCAGCCUUGACAACAGGCUGCACCGGAGACUGGGUAAGACAUGACAAG	chr2:206783234-206783308(-);chr2:206783234-206783308(+)	MIPF0000845	mir-3130	3130-1;3130-2	Unknown;p1@FASTKD2	Unknown;ENST00000403094.3	-1.22769	0.427001	0.291682	1	-1.64045	-0.412764	0	0	0	0	1.02247	0.418437	0.465779	1.45545	0.599542	1.04114	0	0.927838
hsa-miR-4462	MIMAT0018986	UGACACGGAGGGUGGCUUGGGAA	GACACGG	23	NO	-	non-canonical_miRNA	hsa-mir-4462	MI0016810	CUUCCCAGCUGCCCUAAGUCAGGAGUGGCUUUCCUGACACGGAGGGUGGCUUGGGAAA	chr6:37555365-37555422(-)	-	-	4462	Unknown	Unknown	-1.22596	0.427512	0.291682	1	-1.64045	-0.414487	0	0	0	0	1.02247	0.418437	0	1.45545	1.19908	1.04114	0.427478	0
hsa-miR-4537	MIMAT0019080	UGAGCCGAGCUGAGCUUAGCUG	GAGCCGA	22	NO	-	non-canonical_miRNA	hsa-mir-4537	MI0016908	UGAGCCGAGCUGAGCUUAGCUGGGCUGAGCUAACCAGGGCUGGGCUGAGCUGGGCUGAGCUGAGCUGAGC	chr14:105859484-105859553(-)	-	-	4507,4537,4538,4539	Unknown	Unknown	-1.21428	0.430989	0.376795	1	-2.32133	-1.10706	0	0	0	0	0	0.418437	0	0.727726	0.599542	0	0	1.85568
hsa-miR-3924	MIMAT0018199	AUAUGUAUAUGUGACUGCUACU	UAUGUAU	22	NO	Mature_miRNA	canonical_hsa-specific_miRNA	hsa-mir-3924	MI0016432	UAAAUGAAAAAGUAGUAGUCAAAUAUGCAGAUCUAUGUCAUAUAUACAGAUAUGUAUAUGUGACUGCUACUUUUUUGUUUA	chr10:57304479-57304559(-)	-	-	3924	Unknown	Unknown	-1.21354	0.431208	0.376795	1	-2.32133	-1.10779	0	0	0	0	0	0.418437	0	1.45545	0.599542	0	0	0.927838
hsa-miR-3163	MIMAT0015037	UAUAAAAUGAGGGCAGUAAGAC	AUAAAAU	22	NO	Mature_miRNA	canonical_hsa-specific_miRNA	hsa-mir-3163	MI0014193	UUCCUCAUCUAUAAAAUGAGGGCAGUAAGACCUUCCUUCCUUGUCUUACUACCCCCAUUUUAUAGAUGAGGAA	chr11:66934434-66934506(-)	-	-	3163	p1@PC	NM_000920	-1.21152	0.431813	0.376795	1	-2.32008	-1.10856	0	0.520509	0	0	0	0	0	0.727726	0	0	0.427478	1.85568
hsa-miR-4431	MIMAT0018947	GCGACUCUGAAAACUAGAAGGU	CGACUCU	22	NO	-	non-canonical_miRNA	hsa-mir-4431	MI0016771	UGGUUUGCGACUCUGAAAACUAGAAGGUUUAUGACUGGGCAUUUCUCACCCAAUGCCCAAUAUUGAACUUUCUAGUUGUCAGAGUCAUUAACCC	chr2:52702522-52702615(-)	-	-	4431	Unknown	Unknown	-1.21039	0.432151	0.376795	1	-2.32008	-1.10969	0	0.520509	0	0	0	0	0	0.727726	0	1.04114	0	0.927838
hsa-miR-96-3p	MIMAT0004510	AAUCAUGUGCAGUGCCAAUAUG	AUCAUGU	22	Yes	Star_miRNA	canonical_conserved_miRNA	hsa-mir-96	MI0000098	UGGCCGAUUUUGGCACUAGCACAUUUUUGCUUGUGUCUCUCCGCUCUGAGCAAUCAUGUGCAGUGCCAAUAUGGGAAA	chr7:129774692-129774769(-)	MIPF0000072	mir-96	96,182,183	p@chr7:129420052..129420074,-	curation	-1.20812	0.432834	0.626077	1	-2.32133	-1.11322	0	0	0	0	0	0.418437	0.465779	0	0	0	0.854955	0.927838
hsa-miR-215-3p	MIMAT0026476	UCUGUCAUUUCUUUAGGCCAAUA	CUGUCAU	23	Yes	Star_miRNA	canonical_conserved_miRNA	hsa-mir-215	MI0000291	AUCAUUCAGAAAUGGUAUACAGGAAAAUGACCUAUGAAUUGACAGACAAUAUAGCUGAGUUUGUCUGUCAUUUCUUUAGGCCAAUAUUCUGUAUGACUGUGCUACUUCAA	chr1:220117853-220117962(-)	MIPF0000063	mir-192	215,194-1	p@chr1:220292448..220292466,-	curation	-1.20788	0.432904	0.626077	1	-2.32133	-1.11345	0	0	0	0	0	0.418437	0.465779	0	0	1.5617	0	0
hsa-miR-4704-5p	MIMAT0019803	GACACUAGGCAUGUGAGUGAUU	ACACUAG	22	NO	-	non-canonical_miRNA	hsa-mir-4704	MI0017337	CUUAUCCUAGACACUAGGCAUGUGAGUGAUUGUCUUCCUCACUCAAUCAGUCACAUAUCUAGUGUCUAGAAUGAG	chr13:66218250-66218324(+)	-	-	4704	Unknown	Unknown	-1.20738	0.433053	0.626077	1	-2.32133	-1.11395	0	0	0	0	0	0.418437	0.465779	0.727726	0	0	0.854955	0
hsa-miR-3132	MIMAT0014997	UGGGUAGAGAAGGAGCUCAGAGGA	GGGUAGA	24	NO	-	non-canonical_miRNA	hsa-mir-3132	MI0014152	GGUGGGAUGGGUAGAGAAGGAGCUCAGAGGACGGUGCGCCUUGUUUCCCUUGAGCCCUCCCUCUCUCAUCCCACC	chr2:219549073-219549147(-)	MIPF0001509	mir-3132	3132	p4@OBSL1	curation	-1.20723	0.4331	0.376795	1	-2.3185	-1.11127	0	0	0.723561	0	0	0	0	0	0.599542	0.520568	0.427478	0.927838
hsa-miR-548s	MIMAT0014987	AUGGCCAAAACUGCAGUUAUUUU	UGGCCAA	23	NO	-	non-canonical_miRNA	hsa-mir-548s	MI0014141	UUGCUGCAAAAAUAAUUGCAGUUUUUGCCAUUAUUUUUAAUAAUUAUAAUAAUGGCCAAAACUGCAGUUAUUUUUGCACCAA	chr2:11767444-11767525(+)	MIPF0000317	mir-548	548s	p1@LPIN1	NM_145693	-1.20723	0.4331	0.376795	1	-2.3185	-1.11127	0	0	0.723561	0	0	0	0	0	0.599542	0.520568	0.427478	0.927838
hsa-miR-3194-3p	MIMAT0019218	AGCUCUGCUGCUCACUGGCAGU	GCUCUGC	22	Yes	Mature_miRNA	canonical_hsa-specific_miRNA	hsa-mir-3194	MI0014239	AGGUGGCAGGGCCAGCCACCAGGAGGGCUGCGUGCCACCCGGGCAGCUCUGCUGCUCACUGGCAGUGUCACCU	chr20:51452905-51452977(-)	-	-	3194	p1@NFATC2	NM_001258297	-1.20702	0.433162	0.376795	1	-2.3185	-1.11148	0	0	0.723561	0	0	0	0	0.727726	0	0	0.854955	0.927838
hsa-miR-6812-3p	MIMAT0027525	CCGCUCUUCCCCUGACCCCAG	CGCUCUU	21	Yes	-	non-canonical_miRNA	hsa-mir-6812	MI0022657	UGAGGAUGGGGUGAGAUGGGGAGGAGCAGCCAGUCCUGUCUCACCGCUCUUCCCCUGACCCCAG	chr20:45425510-45425573(+)	-	-	6812	p1@PIGT	ENST00000455050.2	-1.2065	0.43332	0.626077	1	-2.3185	-1.112	0	0	0.723561	0	0	0	0	0.727726	0.599542	0.520568	0.427478	0
hsa-miR-5094	MIMAT0021086	AAUCAGUGAAUGCCUUGAACCU	AUCAGUG	22	NO	Mature_miRNA	canonical_hsa-specific_miRNA	hsa-mir-5094	MI0017983	AAAAGAAAAAAAUCAGUGAAUGCCUUGAACCUAACACACUGCCUUUUAUGUGGUAGGUACAGUGGGCUCACUGAAACAUUCAACU	chr15:89850637-89850721(-)	-	-	5094	p1@AP3S2,p1@C15orf38-AP3S2	ENST00000558011.1	-1.20628	0.433386	0.688844	1	-2.31657	-1.1103	0	0	0	1.33086	0	0	0.465779	0	0	0	0.427478	1.85568
hsa-miR-122b-5p	MIMAT0019876	UUUAGUGUGAUAAUGGCGUUUGA	UUAGUGU	23	Yes	-	non-canonical_miRNA	hsa-mir-122b	MI0017383	CAGUAGCUAUUUAGUGUGAUAAUGGCGUUUGAUAGUUUAGACACAAACACCAUUGUCACACUCCACAGCUCUG	chr18:58451080-58451152(-)	MIPF0000095	mir-122	122,122b	Unknown	Unknown	-1.20565	0.433574	0.626077	1	-2.32133	-1.11568	0	0	0	0	0	0.418437	0	0	0	0.520568	1.28243	0
hsa-miR-6812-5p	MIMAT0027524	AUGGGGUGAGAUGGGGAGGAGCAGC	UGGGGUG	25	Yes	-	non-canonical_miRNA	hsa-mir-6812	MI0022657	UGAGGAUGGGGUGAGAUGGGGAGGAGCAGCCAGUCCUGUCUCACCGCUCUUCCCCUGACCCCAG	chr20:45425510-45425573(+)	-	-	6812	p1@PIGT	ENST00000455050.2	-1.20563	0.43358	0.376795	1	-2.3169	-1.11127	1.16221	0	0	0	0	0	0	0	0.599542	0.520568	0.427478	0.927838
hsa-miR-6726-5p	MIMAT0027353	CGGGAGCUGGGGUCUGCAGGU	GGGAGCU	21	Yes	-	non-canonical_miRNA	hsa-mir-6726	MI0022571	GGGGGCGGGAGCUGGGGUCUGCAGGUUCGCACUGAUGCCUGCUCGCCCUGUCUCCCGCUAG	chr1:1296110-1296170(-)	-	-	6726	p1@ACAP3	NM_030649	-1.20515	0.433725	0.688844	1	-2.31657	-1.11143	0	0	0	1.33086	0	0	0.465779	0	0	1.04114	0	0.927838
hsa-miR-4506	MIMAT0019042	AAAUGGGUGGUCUGAGGCAA	AAUGGGU	20	NO	-	non-canonical_miRNA	hsa-mir-4506	MI0016869	UGGCCUCUGCCAUCAGACCAUCUGGGUUCAAGUUUGGCUCCAUCUUUAUGAAAUGGGUGGUCUGAGGCAAGUGGUCU	chr14:93948226-93948302(-)	-	-	4506	p@chr14:94425749..94425788,-	NM_001202429	-1.20283	0.434422	1	1	-2.31657	-1.11374	0	0	0	1.33086	0	0	0.465779	0	0.599542	0.520568	0.427478	0
hsa-miR-6807-5p	MIMAT0027514	GUGAGCCAGUGGAAUGGAGAGG	UGAGCCA	22	Yes	-	non-canonical_miRNA	hsa-mir-6807	MI0022652	GUGAGCCAGUGGAAUGGAGAGGCUGUGGGCAGGGGGAGAUGUGAAGGAAAGAACUAGGACCCAUUCAUCCACUGCAUUCCUGCUUGGCCCAG	chr19:58550285-58550376(+)	-	-	6807	p1@TRIM28	NM_005762	-1.15759	0.448259	0.0314202	1	0.498638	1.65623	3.48664	0	2.17068	0	3.0674	0.836873	2.79468	2.9109	4.19679	2.60284	2.13739	4.63919
hsa-miR-3925-3p	MIMAT0019228	ACUCCAGUUUUAGUUCUCUUG	CUCCAGU	21	NO	-	non-canonical_miRNA	hsa-mir-3925	MI0016433	GUGGGAAUAGCAAGAGAACUGAAAGUGGAGCCUGUCACAUCUCCAGACUCCAGUUUUAGUUCUCUUGCUAUUUCCAC	chr6:36622436-36622512(-)	-	-	3925	Unknown	Unknown	-1.13687	0.454746	1	1	-3.64454	-2.50767	0	0	0	0	0	0	0	0	0	0	0	0.927838
hsa-miR-3151-3p	MIMAT0027026	CCUGAUCCCACAGCCCACCU	CUGAUCC	20	NO	-	non-canonical_miRNA	hsa-mir-3151	MI0014178	GGGGUGAUGGGUGGGGCAAUGGGAUCAGGUGCCUCAAAGGGCAUCCCACCUGAUCCCACAGCCCACCUGUCACCCC	chr8:103154614-103154689(+)	MIPF0001394	mir-3151	3151	p1@BAALC	ENST00000297574.6	-1.13687	0.454746	1	1	-3.64454	-2.50767	0	0	0	0	0	0	0	0	0	0	0	0.927838
hsa-miR-3161	MIMAT0015035	CUGAUAAGAACAGAGGCCCAGAU	UGAUAAG	23	NO	-	non-canonical_miRNA	hsa-mir-3161	MI0014191	CCUCGAGAGCUGAUAAGAACAGAGGCCCAGAUUGAAGUUGAAUAGUGCUGGGCCUUUGUUUUUACCAAGUUCCCUGG	chr11:48096782-48096858(+)	-	-	3161	p1@PTPRJ	NM_002843	-1.13687	0.454746	1	1	-3.64454	-2.50767	0	0	0	0	0	0	0	0	0	0	0	0.927838
hsa-miR-647	MIMAT0003317	GUGGCUGCACUCACUUCCUUC	UGGCUGC	21	NO	-	non-canonical_miRNA	hsa-mir-647	MI0003662	AGGAAGUGUUGGCCUGUGGCUGCACUCACUUCCUUCAGCCCCAGGAAGCCUUGGUCGGGGGCAGGAGGGAGGGUCAGGCAGGGCUGGGGGCCUGAC	chr20:63942631-63942726(-)	MIPF0000939	mir-647	647,1914	p1@UCKL1	ENST00000354216.6	-1.13687	0.454746	1	1	-3.64454	-2.50767	0	0	0	0	0	0	0	0	0	0	0	0.927838
hsa-miR-5572	MIMAT0022260	GUUGGGGUGCAGGGGUCUGCU	UUGGGGU	21	NO	-	non-canonical_miRNA	hsa-mir-5572	MI0019117	AGCCAGACAAGAGGGUCAUGGGGAGUCACUGUCAACCCAGAGCAGGCACUGCCCCUGCGACCAGCCUGGGGCAUCGGUUGGGGUGCAGGGGUCUGCUGGUGAUGCUUUCCAUCUCUUUGCUUUGUCCUGAUUGUAGC	chr15:80581103-80581239(+)	-	-	5572	p1@ARNT2	ENST00000303329.4	-1.13687	0.454746	1	1	-3.64454	-2.50767	0	0	0	0	0	0	0	0	0	0	0	0.927838
hsa-miR-6739-3p	MIMAT0027380	AUUGUUCUGUCUUUCUCCCAG	UUGUUCU	21	Yes	-	non-canonical_miRNA	hsa-mir-6739	MI0022584	GAAUGUGGGAAAGAGAAAGAACAAGUAAAAGGAAUUUUCAUUUUCCAGCCCCUAAUUGUUCUGUCUUUCUCCCAG	chr1:201863373-201863447(+)	-	-	6739	p1@IPO9	NM_018085	-1.13687	0.454746	1	1	-3.64454	-2.50767	0	0	0	0	0	0	0	0	0	0	0	0.927838
hsa-miR-3145-5p	MIMAT0019205	AACUCCAAACACUCAAAACUCA	ACUCCAA	22	Yes	Star_miRNA	canonical_conserved_miRNA	hsa-mir-3145	MI0014170	UAUAUGAGUUCAACUCCAAACACUCAAAACUCAUUGUUGAAUGGAAUGAGAUAUUUUGAGUGUUUGGAAUUGAACUCGUAUA	chr6:138435213-138435294(-)	MIPF0001427	mir-3145	3145	p2@NHSL1	ENST00000342260.5	-1.13687	0.454746	1	1	-3.64454	-2.50767	0	0	0	0	0	0	0	0	0	0	0	0.927838
hsa-miR-548g-3p	MIMAT0005912	AAAACUGUAAUUACUUUUGUAC	AAACUGU	22	Yes	-	non-canonical_miRNA	hsa-mir-548g	MI0006395	AGUUAUUAGAUUAGUGCAAAAGUAAUUGCAGUUUUUGCAUUACGUUCUAUGGCAAAACUGUAAUUACUUUUGUACCAACAUAAUACUUC	chr4:147344629-147344717(-)	MIPF0000317	mir-548	548g	Unknown	Unknown	-1.13687	0.454746	1	1	-3.64454	-2.50767	0	0	0	0	0	0	0	0	0	0	0	0.927838
hsa-miR-4274	MIMAT0016906	CAGCAGUCCCUCCCCCUG	AGCAGUC	18	NO	-	non-canonical_miRNA	hsa-mir-4274	MI0015884	GGGGCAUUUAGGGUAACUGAGCUGCUGCCGGGGCCUGGCGCUCCUCUACCUUGUCAGGUGACCCAGCAGUCCCUCCCCCUGCAUGGUGCCC	chr4:7460028-7460118(+)	-	-	4274	p1@SORCS2	ENST00000507866.2	-1.13687	0.454746	1	1	-3.64454	-2.50767	0	0	0	0	0	0	0	0	0	0	0	0.927838
hsa-miR-3074-3p	MIMAT0015027	GAUAUCAGCUCAGUAGGCACCG	AUAUCAG	22	Yes	-	non-canonical_miRNA	hsa-mir-3074	MI0014181	GCUCGACUCCUGUUCCUGCUGAACUGAGCCAGUGUGUAAAAUGAGAACUGAUAUCAGCUCAGUAGGCACCGGAGGGCGGGU	chr9:95086014-95086094(-)	MIPF0001103	mir-3074	24-1,23b,27b,3074	Unknown	Unknown	-1.13687	0.454746	1	1	-3.64454	-2.50767	0	0	0	0	0	0	0	0	0	0	0	0.927838
hsa-miR-217-3p	MIMAT0037308	CAUCAGUUCCUAAUGCAUUGCC	AUCAGUU	22	Yes	Star_miRNA	canonical_conserved_miRNA	hsa-mir-217	MI0000293	AGUAUAAUUAUUACAUAGUUUUUGAUGUCGCAGAUACUGCAUCAGGAACUGAUUGGAUAAGAAUCAGUCACCAUCAGUUCCUAAUGCAUUGCCUUCAGCAUCUAAACAAG	chr2:55982967-55983076(-)	MIPF0000077	mir-217	216a,217	p1@MIR216A	ENST00000446139.1	-1.13687	0.454746	1	1	-3.64454	-2.50767	0	0	0	0	0	0	0	0	0	0	0	0.927838
hsa-miR-5586-5p	MIMAT0022287	UAUCCAGCUUGUUACUAUAUGC	AUCCAGC	22	NO	Mature_miRNA	canonical_hsa-specific_miRNA	hsa-mir-5586	MI0019143	UAUCCAGCUUGUUACUAUAUGCUUUUUAAAUGGGGCACAGAGUGACAAGCUGGUUAAAG	chr14:59646962-59647020(-)	-	-	5586	p2@RTN1	NM_021136	-1.13687	0.454746	1	1	-3.64454	-2.50767	0	0	0	0	0	0	0	0	0	0	0	0.927838
hsa-miR-4267	MIMAT0016893	UCCAGCUCGGUGGCAC	CCAGCUC	16	NO	-	non-canonical_miRNA	hsa-mir-4267	MI0015871	CUCAGCAGGCUCCAGCUCGGUGGCACUGGGGGAAGGCUCCAGACCCCAGCCUCUGUCAUCCCUGCAUGGAGCCCACAUCUCC	chr2:110069961-110070042(-)	-	-	4267	Unknown	Unknown	-1.13687	0.454746	1	1	-3.64454	-2.50767	0	0	0	0	0	0	0	0	0	0	0	0.927838
hsa-miR-6861-5p	MIMAT0027623	ACUGGGUAGGUGGGGCUCCAGG	CUGGGUA	22	NO	-	non-canonical_miRNA	hsa-mir-6861	MI0022708	GAGGCACUGGGUAGGUGGGGCUCCAGGGCUCCUGACACCUGGACCUCUCCUCCCCAGGCCCACA	chr12:112163258-112163321(-)	-	-	6861	p1@C12orf51	NM_001109662	-1.13613	0.454978	1	1	-3.64454	-2.50841	0	0	0	0	0	0	0	0.727726	0	0	0	0
hsa-miR-6831-3p	MIMAT0027563	UGACUAACUCCCACUCUACAG	GACUAAC	21	NO	-	non-canonical_miRNA	hsa-mir-6831	MI0022676	GUAGGUAGAGUGUGAGGAGGAGGUCUGAGCCCAUGUGUGGACCUAGGUCUGCUGUUAAACUGACUAACUCCCACUCUACAG	chr5:140563671-140563751(-)	-	-	6831	p1@APBB3	ENST00000509914.1	-1.13613	0.454978	1	1	-3.64454	-2.50841	0	0	0	0	0	0	0	0.727726	0	0	0	0
hsa-miR-571	MIMAT0003236	UGAGUUGGCCAUCUGAGUGAG	GAGUUGG	21	NO	-	non-canonical_miRNA	hsa-mir-571	MI0003578	CCUCAGUAAGACCAAGCUCAGUGUGCCAUUUCCUUGUCUGUAGCCAUGUCUAUGGGCUCUUGAGUUGGCCAUCUGAGUGAGGGCCUGCUUAUUCUA	chr4:350157-350252(+)	MIPF0000757	mir-571	571	p1@ZNF141	ENST00000366506.4	-1.13613	0.454978	1	1	-3.64454	-2.50841	0	0	0	0	0	0	0	0.727726	0	0	0	0
hsa-miR-4782-3p	MIMAT0019945	UGAUUGUCUUCAUAUCUAGAAC	GAUUGUC	22	NO	-	non-canonical_miRNA	hsa-mir-4782	MI0017427	AUUGCCCAGUUCUGGAUAUGAAGACAAUCAAGAAAAGAUUUGGUGUUCUUGAUUGUCUUCAUAUCUAGAACUGGGCAGU	chr2:113721290-113721368(-)	MIPF0001546	mir-4782	4782	p1@SLC35F5	ENST00000409106.1	-1.13613	0.454978	1	1	-3.64454	-2.50841	0	0	0	0	0	0	0	0.727726	0	0	0	0
hsa-miR-4252	MIMAT0016886	GGCCACUGAGUCAGCACCA	GCCACUG	19	NO	-	non-canonical_miRNA	hsa-mir-4252	MI0015864	UGGGGGGCUGGCAGCUCAUCAGUCCAGGCCAUCUGGCCACUGAGUCAGCACCAGCGCCCAAUC	chr1:6429834-6429896(-)	-	-	4252	Unknown	Unknown	-1.13613	0.454978	1	1	-3.64454	-2.50841	0	0	0	0	0	0	0	0.727726	0	0	0	0
hsa-miR-651-3p	MIMAT0026624	AAAGGAAAGUGUAUCCUAAAAG	AAGGAAA	22	Yes	Star_miRNA	canonical_conserved_miRNA	hsa-mir-651	MI0003666	AAUCUAUCACUGCUUUUUAGGAUAAGCUUGACUUUUGUUCAAAUAAAAAUGCAAAAGGAAAGUGUAUCCUAAAAGGCAAUGACAGUUUAAUGUGUUU	chrX:8126965-8127061(+)	MIPF0000478	mir-651	651	Unknown	Unknown	-1.13613	0.454978	1	1	-3.64454	-2.50841	0	0	0	0	0	0	0	0.727726	0	0	0	0
hsa-miR-4691-5p	MIMAT0019781	GUCCUCCAGGCCAUGAGCUGCGG	UCCUCCA	23	NO	-	non-canonical_miRNA	hsa-mir-4691	MI0017324	GGAGCACUCCCAGGUCCUCCAGGCCAUGAGCUGCGGCCCUGAUGUCUCUACUCCAGCCACGGACUGAGAGUGCAUAGGAGUGUCC	chr11:68033897-68033981(+)	-	-	4691,7113	p1@NDUFS8	ENST00000528492.1	-1.13613	0.454978	1	1	-3.64454	-2.50841	0	0	0	0	0	0	0	0.727726	0	0	0	0
hsa-miR-6780a-3p	MIMAT0027461	CUCCUCUGUUUUCUUUCCUAG	UCCUCUG	21	Yes	-	non-canonical_miRNA	hsa-mir-6780a	MI0022625	GACACUUGGGAGGGAAGACAGCUGGAGAGUAUGGUCACAGCAGCAUCCUCCUCUGUUUUCUUUCCUAG	chr17:42708084-42708151(-)	-	-	6780a	p1@EZH1	ENST00000428826.2	-1.13613	0.454978	1	1	-3.64454	-2.50841	0	0	0	0	0	0	0	0.727726	0	0	0	0
hsa-miR-4439	MIMAT0018957	GUGACUGAUACCUUGGAGGCAU	UGACUGA	22	NO	-	non-canonical_miRNA	hsa-mir-4439	MI0016782	CCAGUGACUGAUACCUUGGAGGCAUUUUAUCUAAGAUACACACAAAGCAAAUGCCUCUAAGGUAUCAGUUUACCAGGCCA	chr2:225010461-225010540(-)	-	-	4439	p1@DOCK10	ENST00000258390.7	-1.13613	0.454978	1	1	-3.64454	-2.50841	0	0	0	0	0	0	0	0.727726	0	0	0	0
hsa-miR-6765-5p	MIMAT0027430	GUGAGGCGGGGCCAGGAGGGUGUGU	UGAGGCG	25	Yes	-	non-canonical_miRNA	hsa-mir-6765	MI0022610	GUGAGGCGGGGCCAGGAGGGUGUGUGGCGUGGGUGCUGCGGGGCCGUCAGGGUGCCUGCGGGACGCUCACCUGGCUGGCCCGCCCAG	chr14:105150778-105150864(-)	-	-	6765	p1@JAG2	NM_145159	-1.13613	0.454978	1	1	-3.64454	-2.50841	0	0	0	0	0	0	0	0.727726	0	0	0	0
hsa-miR-6878-3p	MIMAT0027657	CUGGCCUCUUCUUUCUCCUAG	UGGCCUC	21	NO	-	non-canonical_miRNA	hsa-mir-6878	MI0022725	AUGAGAGGGAGAAAGCUAGAAGCUGAAGAUUCUGAAAAUCACUAACUGGCCUCUUCUUUCUCCUAG	chr1:150492345-150492410(+)	-	-	6878	p1@TARS2	ENST00000369051.3	-1.13613	0.454978	1	1	-3.64454	-2.50841	0	0	0	0	0	0	0	0.727726	0	0	0	0
hsa-miR-5583-3p	MIMAT0022282	GAAUAUGGGUAUAUUAGUUUGG	AAUAUGG	22	Yes	-	non-canonical_miRNA	hsa-mir-5583-1;hsa-mir-5583-2	MI0019139;MI0019140	AAACUAAUAUACCCAUAUUCUGGCUAGGUGAUCAUCAGAAUAUGGGUAUAUUAGUUUGG;AAACUAAUAUACCCAUAUUCUGAUGAUCACCUAGCCAGAAUAUGGGUAUAUUAGUUUGG	chr18:39676721-39676779(+);chr18:39676719-39676777(-)	MIPF0001356	mir-5583	5583-1,5583-2;5583-1,5583-2	Unknown;p1@LOC647946	Unknown;ENST00000591629.1	-1.13613	0.454978	1	1	-3.64454	-2.50841	0	0	0	0	0	0	0	0.727726	0	0	0	0
hsa-miR-4759	MIMAT0019905	UAGGACUAGAUGUUGGAAUUA	AGGACUA	21	NO	-	non-canonical_miRNA	hsa-mir-4759	MI0017400	CAUUUAGGACUAGAUGUUGGAAUUAGACAGAAAAAAGUUAGACACAAAAAAUUGUGUCUAAUUCCAACAUCUAGUCCUAAAUG	chr21:26953961-26954043(+)	-	-	4759	Unknown	Unknown	-1.13613	0.454978	1	1	-3.64454	-2.50841	0	0	0	0	0	0	0	0.727726	0	0	0	0
hsa-miR-4495	MIMAT0019030	AAUGUAAACAGGCUUUUUGCU	AUGUAAA	21	NO	-	non-canonical_miRNA	hsa-mir-4495	MI0016857	AAGAAAUGUAAACAGGCUUUUUGCUCAGUGGAGUUAUUUUGAGCAAAAAGCUUAUUUACAUUUCUG	chr12:97939056-97939121(-)	-	-	4495	Unknown	Unknown	-1.13613	0.454978	1	1	-3.64454	-2.50841	0	0	0	0	0	0	0	0.727726	0	0	0	0
hsa-miR-5587-3p	MIMAT0022290	GCCCCGGGCAGUGUGAUCAUC	CCCCGGG	21	Yes	-	non-canonical_miRNA	hsa-mir-5587	MI0019144	AUGGUCACCUCCGGGACUCAGCCCUGUGCUGAGCCCCGGGCAGUGUGAUCAUC	chr16:535316-535368(+)	-	-	3176,5587	p1@SOLH	ENST00000562370.1	-1.13613	0.454978	1	1	-3.64454	-2.50841	0	0	0	0	0	0	0	0.727726	0	0	0	0
hsa-miR-4258	MIMAT0016879	CCCCGCCACCGCCUUGG	CCCGCCA	17	NO	-	non-canonical_miRNA	hsa-mir-4258	MI0015857	ACGCCCCCCGCCCCGCCACCGCCUUGGAGGCUGACCUCUUACUUUCGGUCGGUCUUCUUCCCUGGGCUUGGUUUGGGGGCGGGGGAGUGUC	chr1:154975693-154975783(+)	-	-	4258	p1@CKS1B	ENST00000368436.1	-1.13613	0.454978	1	1	-3.64454	-2.50841	0	0	0	0	0	0	0	0.727726	0	0	0	0
hsa-miR-6824-3p	MIMAT0027549	UCUCUGGUCUUGCCACCCCAG	CUCUGGU	21	Yes	-	non-canonical_miRNA	hsa-mir-6824	MI0022669	GAGGUGUAGGGGAGGUUGGGCCAGGGAUGCCUUCACUGUGUCUCUCUGGUCUUGCCACCCCAG	chr3:48633636-48633698(-)	-	-	6824	p1@SLC26A6	ENST00000383733.3	-1.13544	0.455196	1	1	-3.64454	-2.5091	0	0	0	0	0	0	0	0	0.599542	0	0	0
hsa-miR-7-2-3p	MIMAT0004554	CAACAAAUCCCAGUCUACCUAA	AACAAAU	22	Yes	Star_miRNA	canonical_conserved_miRNA	hsa-mir-7-2	MI0000264	CUGGAUACAGAGUGGACCGGCUGGCCCCAUCUGGAAGACUAGUGAUUUUGUUGUUGUCUUACUGCGCUCAACAACAAAUCCCAGUCUACCUAAUGGUGCCAGCCAUCGCA	chr15:88611825-88611934(+)	MIPF0000022	mir-7	7-2,1179,3529	p@chr15:89147906..89147920,+	curation	-1.13544	0.455196	1	1	-3.64454	-2.5091	0	0	0	0	0	0	0	0	0.599542	0	0	0
hsa-miR-7106-3p	MIMAT0028110	AGCUCCCUGAAUCCCUGUCCCAG	GCUCCCU	23	NO	-	non-canonical_miRNA	hsa-mir-7106	MI0022957	GCUUCUGGGAGGAGGGGAUCUUGGGAGUGAUCCCAACAGCUGAGCUCCCUGAAUCCCUGUCCCAG	chr12:113159113-113159177(-)	-	-	7106	p1@DDX54	NM_024072	-1.13544	0.455196	1	1	-3.64454	-2.5091	0	0	0	0	0	0	0	0	0.599542	0	0	0
hsa-miR-6077	MIMAT0023702	GGGAAGAGCUGUACGGCCUUC	GGAAGAG	21	NO	-	non-canonical_miRNA	hsa-mir-6077	MI0020354	CCUGCGUAGAAAGGGAAGAGCUGUACGGCCUUCGCGCUAGUUUGUUUGUGUUAAGGCUGACGCUCCCUAUUUCUCCUCAGUG	chr1:148388282-148388363(+)	-	-	6077	Unknown	Unknown	-1.13544	0.455196	1	1	-3.64454	-2.5091	0	0	0	0	0	0	0	0	0.599542	0	0	0
hsa-miR-1256	MIMAT0005907	AGGCAUUGACUUCUCACUAGCU	GGCAUUG	22	NO	Mature_miRNA	canonical_hsa-specific_miRNA	hsa-mir-1256	MI0006390	AGUCAGCCUGUUGAAGCUUUGAAGCUUUGAUGCCAGGCAUUGACUUCUCACUAGCUGUGAAAGUCCUAGCUAAAGAGAAGUCAAUGCAUGACAUCUUGUUUCAAUAGAUGGCUGUUUCA	chr1:20988314-20988432(-)	MIPF0000594	mir-1256	1256	p1@EIF4G3	NM_001198801	-1.13544	0.455196	1	1	-3.64454	-2.5091	0	0	0	0	0	0	0	0	0.599542	0	0	0
hsa-miR-4725-3p	MIMAT0019844	UGGGGAAGGCGUCAGUGUCGGG	GGGGAAG	22	NO	-	non-canonical_miRNA	hsa-mir-4725	MI0017362	GUGUCUCUCUGGAGACCCUGCAGCCUUCCCACCCACCAGGGAGCUUUCCAUGGGCUGUGGGGAAGGCGUCAGUGUCGGGUGAGGGAACAC	chr17:31575269-31575358(+)	-	-	365b,4725	p@chr17:29886228..29886248,+	curation	-1.13544	0.455196	1	1	-3.64454	-2.5091	0	0	0	0	0	0	0	0	0.599542	0	0	0
hsa-miR-3944-5p	MIMAT0019231	UGUGCAGCAGGCCAACCGAGA	GUGCAGC	21	Yes	Mature_miRNA	canonical_hsa-specific_miRNA	hsa-mir-3944	MI0016601	UCCACCCAGCAGGCGCAGGUCCUGUGCAGCAGGCCAACCGAGAAGCGCCUGCGUCUCCCAUUUUCGGGCUGGCCUGCUGCUCCGGACCUGUGCCUGAUCUUAAUGCUG	chr10:133371556-133371663(-)	-	-	3944	p1@ECHS1	NM_004092	-1.13544	0.455196	1	1	-3.64454	-2.5091	0	0	0	0	0	0	0	0	0.599542	0	0	0
hsa-miR-155-3p	MIMAT0004658	CUCCUACAUAUUAGCAUUAACA	UCCUACA	22	Yes	Star_miRNA	canonical_conserved_miRNA	hsa-mir-155	MI0000681	CUGUUAAUGCUAAUCGUGAUAGGGGUUUUUGCCUCCAACUGACUCCUACAUAUUAGCAUUAACAG	chr21:25573980-25574044(+)	MIPF0000157	mir-155	155	p1@MIR155HG	NR_001458	-1.13544	0.455196	1	1	-3.64454	-2.5091	0	0	0	0	0	0	0	0	0.599542	0	0	0
hsa-miR-6811-5p	MIMAT0027522	AUGCAGGCCUGUGUACAGCACU	UGCAGGC	22	NO	-	non-canonical_miRNA	hsa-mir-6811	MI0022656	UAUGCAGGCCUGUGUACAGCACUCAGGCAGUGCCAUGAGCCUGUGCUUGUCCCUGCAG	chr2:237510931-237510988(+)	-	-	6811	p1@MLPH	ENST00000468178.1	-1.13544	0.455196	1	1	-3.64454	-2.5091	0	0	0	0	0	0	0	0	0.599542	0	0	0
hsa-miR-4715-3p	MIMAT0019825	GUGCCACCUUAACUGCAGCCAAU	UGCCACC	23	NO	-	non-canonical_miRNA	hsa-mir-4715	MI0017349	GGGGAAUGAAAGUUGGCUGCAGUUAAGGUGGCUAAUCAGCUGAUGGUGCCACCUUAACUGCAGCCAAUUCUAAUUCCCC	chr15:25848747-25848825(-)	-	-	4715	p1@ATP10A	ENST00000356865.6	-1.13544	0.455196	1	1	-3.64454	-2.5091	0	0	0	0	0	0	0	0	0.599542	0	0	0
hsa-miR-4482-3p	MIMAT0020958	UUUCUAUUUCUCAGUGGGGCUC	UUCUAUU	22	NO	-	non-canonical_miRNA	hsa-mir-4482	MI0016843	AGUGAGCAACCCAGUGGGCUAUGGAAAUGUGUGGAAGAUGGCAUUUCUAUUUCUCAGUGGGGCUCUUACC	chr10:104268336-104268405(-)	-	-	4482	p1@MIR4482-1	curation	-1.13544	0.455196	1	1	-3.64454	-2.5091	0	0	0	0	0	0	0	0	0.599542	0	0	0
hsa-miR-544a	MIMAT0003164	AUUCUGCAUUUUUAGCAAGUUC	UUCUGCA	22	NO	Star_miRNA	canonical_conserved_miRNA	hsa-mir-544a	MI0003515	AUUUUCAUCACCUAGGGAUCUUGUUAAAAAGCAGAUUCUGAUUCAGGGACCAAGAUUCUGCAUUUUUAGCAAGUUCUCAAGUGAUGCUAAU	chr14:101048658-101048748(+)	MIPF0000436	mir-544	134,154,299,376c,369,376a-1,377,379,380,381,382,323a,329-1,329-2,409,412,410,376b,485,487a,494,495,496,539,544a,376a-2,487b,411,654,655,656,758,668,1185-2,1185-1,300,541,889,543,1197,1193,323b	p1@MEG3	Gtl2-Dio3	-1.13544	0.455196	1	1	-3.64454	-2.5091	0	0	0	0	0	0	0	0	0.599542	0	0	0
hsa-miR-4438	MIMAT0018956	CACAGGCUUAGAAAAGACAGU	ACAGGCU	21	NO	-	non-canonical_miRNA	hsa-mir-4438	MI0016781	UAAGUGUAAACUUAAGGACUGUCUUUUCUAAGCCUGUGCCUUGCCUUUCCUUUGGCACAGGCUUAGAAAAGACAGUCUUUAAGUUUACACUUC	chr2:213758067-213758159(+)	-	-	4438	p1@SPAG16	ENST00000452556.1	-1.13544	0.455196	1	1	-3.64454	-2.5091	0	0	0	0	0	0	0	0	0.599542	0	0	0
hsa-miR-6871-3p	MIMAT0027643	CAGCACCCUGUGGCUCCCACAG	AGCACCC	22	Yes	-	non-canonical_miRNA	hsa-mir-6871	MI0022718	CUCCUCAUGGGAGUUCGGGGUGGUUGCUGGAGGUCAGCACCCUGUGGCUCCCACAG	chr20:41169023-41169078(+)	-	-	6871	p1@PLCG1	NM_002660	-1.13544	0.455196	1	1	-3.64454	-2.5091	0	0	0	0	0	0	0	0	0.599542	0	0	0
hsa-miR-575	MIMAT0003240	GAGCCAGUUGGACAGGAGC	AGCCAGU	19	NO	-	non-canonical_miRNA	hsa-mir-575	MI0003582	AAUUCAGCCCUGCCACUGGCUUAUGUCAUGACCUUGGGCUACUCAGGCUGUCUGCACAAUGAGCCAGUUGGACAGGAGCAGUGCCACUCAACUC	chr4:82753337-82753430(-)	MIPF0000586	mir-575	575	p1@SCD5	ENST00000273908.4	-1.13544	0.455196	1	1	-3.64454	-2.5091	0	0	0	0	0	0	0	0	0.599542	0	0	0
hsa-miR-4756-5p	MIMAT0019899	CAGGGAGGCGCUCACUCUCUGCU	AGGGAGG	23	NO	-	non-canonical_miRNA	hsa-mir-4756	MI0017397	GGGAUAAAAUGCAGGGAGGCGCUCACUCUCUGCUGCCGAUUCUGCACCAGAGAUGGUUGCCUUCCUAUAUUUUGUGUC	chr20:54068408-54068485(-)	-	-	4756	p3@BCAS1	ENST00000371435.2	-1.13544	0.455196	1	1	-3.64454	-2.5091	0	0	0	0	0	0	0	0	0.599542	0	0	0
hsa-miR-7160-3p	MIMAT0028231	CAGGGCCCUGGCUUUAGCAGA	AGGGCCC	21	NO	-	non-canonical_miRNA	hsa-mir-7160	MI0023621	UGCUGAGGUCCGGGCUGUGCCCCGUACCGGACAGGGCCCUGGCUUUAGCAGA	chr8:2076589-2076640(+)	-	-	7160	p1@MYOM2	NM_003970	-1.13544	0.455196	1	1	-3.64454	-2.5091	0	0	0	0	0	0	0	0	0.599542	0	0	0
hsa-miR-4304	MIMAT0016854	CCGGCAUGUCCAGGGCA	CGGCAUG	17	NO	-	non-canonical_miRNA	hsa-mir-4304	MI0015832	AGAGAAGUGGCCGGCAUGUCCAGGGCAUCCCCAUUGCUCUGUGACUGCUGCCAUCCUUCUCC	chr12:123010667-123010728(-)	-	-	4304	p4@PITPNM2	ENST00000451868.2	-1.13544	0.455196	1	1	-3.64454	-2.5091	0	0	0	0	0	0	0	0	0.599542	0	0	0
hsa-miR-1913	MIMAT0007888	UCUGCCCCCUCCGCUGCUGCCA	CUGCCCC	22	NO	Star_miRNA	canonical_hsa-specific_miRNA	hsa-mir-1913	MI0008334	ACCUCUACCUCCCGGCAGAGGAGGCUGCAGAGGCUGGCUUUCCAAAACUCUGCCCCCUCCGCUGCUGCCAAGUGGCUGGU	chr6:166509354-166509433(-)	MIPF0001015	mir-1913	1913	p1@RPS6KA2	ENST00000366863.2	-1.13483	0.455388	1	1	-3.64454	-2.50971	0	0	0	0	0	0	0	0	0	0.520568	0	0
hsa-miR-4794	MIMAT0019967	UCUGGCUAUCUCACGAGACUGU	CUGGCUA	22	NO	-	non-canonical_miRNA	hsa-mir-4794	MI0017441	UUUUAACAUCUGGCUAUCUCACGAGACUGUAUGUCCUAACAGUGCUUGUAGUCUCAUGAGAUAGCCAGAUGUUAAAA	chr1:64579847-64579923(+)	-	-	4794	p@chr1:64937853..64937870,+	NM_020925	-1.13483	0.455388	1	1	-3.64454	-2.50971	0	0	0	0	0	0	0	0	0	0.520568	0	0
hsa-miR-1267	MIMAT0005921	CCUGUUGAAGUGUAAUCCCCA	CUGUUGA	21	NO	-	non-canonical_miRNA	hsa-mir-1267	MI0006404	CUCCCAAAUCUCCUGUUGAAGUGUAAUCCCCACCUCCAGCAUUGGGGAUUACAUUUCAACAUGAGAUUUGGAUGAGGA	chr13:107531171-107531248(-)	MIPF0000640	mir-1267	1267	p1@FAM155A	NM_001080396	-1.13483	0.455388	1	1	-3.64454	-2.50971	0	0	0	0	0	0	0	0	0	0.520568	0	0
hsa-miR-8064	MIMAT0030991	AGCACACUGAGCGAGCGGAC	GCACACU	20	NO	-	non-canonical_miRNA	hsa-mir-8064	MI0025900	AGAUGGAGUGAGCACACUGAGCGAGCGGACAUCCUUCCAUAGUAAAUAAGCGGUGCCGCGCGCUCCGCUGGCUCCCAAACACUCCAGUCC	chr3:52846463-52846552(-)	-	-	8064	p1@TMEM110-MUSTN1,p1@TMEM110	ENST00000504329.1	-1.13483	0.455388	1	1	-3.64454	-2.50971	0	0	0	0	0	0	0	0	0	0.520568	0	0
hsa-miR-661	MIMAT0003324	UGCCUGGGUCUCUGGCCUGCGCGU	GCCUGGG	24	NO	-	non-canonical_miRNA	hsa-mir-661	MI0003669	GGAGAGGCUGUGCUGUGGGGCAGGCGCAGGCCUGAGCCCUGGUUUCGGGCUGCCUGGGUCUCUGGCCUGCGCGUGACUUUGGGGUGGCU	chr8:143945191-143945279(-)	MIPF0000465	mir-661	661	p2@PLEC	NM_201380	-1.13483	0.455388	1	1	-3.64454	-2.50971	0	0	0	0	0	0	0	0	0	0.520568	0	0
hsa-miR-626	MIMAT0003295	AGCUGUCUGAAAAUGUCUU	GCUGUCU	19	NO	-	non-canonical_miRNA	hsa-mir-626	MI0003640	ACUGAUAUAUUUGUCUUAUUUGAGAGCUGAGGAGUAUUUUUAUGCAAUCUGAAUGAUCUCAGCUGUCUGAAAAUGUCUUCAAUUUUAAAGGCUU	chr15:41691585-41691678(+)	MIPF0000474	mir-626	626	p1@MGA	NM_001164273	-1.13483	0.455388	1	1	-3.64454	-2.50971	0	0	0	0	0	0	0	0	0	0.520568	0	0
hsa-miR-3144-5p	MIMAT0015014	AGGGGACCAAAGAGAUAUAUAG	GGGGACC	22	Yes	Mature_miRNA	canonical_hsa-specific_miRNA	hsa-mir-3144	MI0014169	AACUACACUUUAAGGGGACCAAAGAGAUAUAUAGAUAUCAGCUACCUAUAUACCUGUUCGGUCUCUUUAAAGUGUAGUU	chr6:120015179-120015257(+)	-	-	3144	p@chr6:120326861..120326878,+	curation	-1.13483	0.455388	1	1	-3.64454	-2.50971	0	0	0	0	0	0	0	0	0	0.520568	0	0
hsa-miR-563	MIMAT0003227	AGGUUGACAUACGUUUCCC	GGUUGAC	19	NO	-	non-canonical_miRNA	hsa-mir-563	MI0003569	AGCAAAGAAGUGUGUUGCCCUCUAGGAAAUGUGUGUUGCUCUGAUGUAAUUAGGUUGACAUACGUUUCCCUGGUAGCCA	chr3:15873771-15873849(+)	MIPF0000519	mir-563	563	Unknown	Unknown	-1.13483	0.455388	1	1	-3.64454	-2.50971	0	0	0	0	0	0	0	0	0	0.520568	0	0
hsa-miR-4764-3p	MIMAT0019915	UUAACUCCUUUCACACCCAUGG	UAACUCC	22	NO	-	non-canonical_miRNA	hsa-mir-4764	MI0017405	UCUUCCCCAUGGAUGUGGAAGGAGUUAUCUGUCACCAGUCAGAUAACUGUCACCAGUCAGUUAACUCCUUUCACACCCAUGGGGAAGA	chr22:33436582-33436669(-)	-	-	4764	p@chr22:34316973..34317038,-	ENST00000437602.2	-1.13483	0.455388	1	1	-3.64454	-2.50971	0	0	0	0	0	0	0	0	0	0.520568	0	0
hsa-miR-4666a-5p	MIMAT0019741	AUACAUGUCAGAUUGUAUGCC	UACAUGU	21	NO	-	non-canonical_miRNA	hsa-mir-4666a	MI0017296	AUCACUUAAAUACAUGUCAGAUUGUAUGCCUACAAAAUCCCUCCAGACUGGCAUACAAUCUGACAUGUAUUUAAGAGAU	chr1:228462074-228462152(+)	-	-	4666a	p1@HIST3H2BB	curation	-1.13483	0.455388	1	1	-3.64454	-2.50971	0	0	0	0	0	0	0	0	0	0.520568	0	0
hsa-miR-4671-3p	MIMAT0019753	UUAGUGCAUAGUCUUUGGUCU	UAGUGCA	21	NO	-	non-canonical_miRNA	hsa-mir-4671	MI0017302	UAUUUUAAGACCGAAGACUGUGCGCUAAUCUCUUAGCACUGAAGAUUAGUGCAUAGUCUUUGGUCUCAAAAUA	chr1:234306467-234306539(+)	-	-	4671	p1@SLC35F3	ENST00000366617.3	-1.13483	0.455388	1	1	-3.64454	-2.50971	0	0	0	0	0	0	0	0	0	0.520568	0	0
hsa-miR-4633-5p	MIMAT0019689	AUAUGCCUGGCUAGCUCCUC	UAUGCCU	20	NO	-	non-canonical_miRNA	hsa-mir-4633	MI0017260	UGGCAAGUCUCCGCAUAUGCCUGGCUAGCUCCUCCACAAAUGCGUGUGGAGGAGCUAGCCAGGCAUAUGCAGAGCGUCA	chr5:129097688-129097766(+)	-	-	4633	p1@ISOC1	ENST00000514194.1	-1.13483	0.455388	1	1	-3.64454	-2.50971	0	0	0	0	0	0	0	0	0	0.520568	0	0
hsa-miR-11181-5p	MIMAT0043996	GUCUGACCAACCUCCUCCCGC	UCUGACC	21	NO	-	non-canonical_miRNA	hsa-mir-11181	MI0035972	GUCUGACCAACCUCCUCCCGCAAACUGUUUUGGCCUCUGAAGGAGGAGGAGGUCAGGCAUGGU	chr15:87946206-87946268(-)	-	-	11181	Unknown	Unknown	-1.13483	0.455388	1	1	-3.64454	-2.50971	0	0	0	0	0	0	0	0	0	0.520568	0	0
hsa-miR-6828-3p	MIMAT0027557	AUCUGCUCUCUUGUUCCCAG	UCUGCUC	20	NO	-	non-canonical_miRNA	hsa-mir-6828	MI0022673	GGCUCAGGAAGCAAGAGAACCCUGUGGUCUAACCUUUCCCAUCUGCUCUCUUGUUCCCAG	chr3:170423103-170423162(+)	-	-	6828	p1@CLDN11	ENST00000486975.1	-1.13483	0.455388	1	1	-3.64454	-2.50971	0	0	0	0	0	0	0	0	0	0.520568	0	0
hsa-miR-495-5p	MIMAT0022924	GAAGUUGCCCAUGUUAUUUUCG	AAGUUGC	22	Yes	Star_miRNA	canonical_conserved_miRNA	hsa-mir-495	MI0003135	UGGUACCUGAAAAGAAGUUGCCCAUGUUAUUUUCGCUUUAUAUGUGACGAAACAAACAUGGUGCACUUCUUUUUCGGUAUCA	chr14:101033755-101033836(+)	MIPF0000110	mir-329	134,154,299,376c,369,376a-1,377,379,380,381,382,323a,329-1,329-2,409,412,410,376b,485,487a,494,495,496,539,544a,376a-2,487b,411,654,655,656,758,668,1185-2,1185-1,300,541,889,543,1197,1193,323b	p1@MEG3	Gtl2-Dio3	-1.13483	0.455388	1	1	-3.64454	-2.50971	0	0	0	0	0	0	0	0	0	0.520568	0	0
hsa-miR-4666b	MIMAT0022485	UUGCAUGUCAGAUUGUAAUUCCC	UGCAUGU	23	NO	-	non-canonical_miRNA	hsa-mir-4666b	MI0019299	UGUCUAAAUUGCAUGUCAGAUUGUAAUUCCCAGGCCCUUCCUCCAAUACUGGGAAUUACAAUUUGACAUGCAAUUUAGACA	chrX:29574278-29574358(+)	-	-	4666b	p1@IL1RAPL1	ENST00000378993.1	-1.13483	0.455388	1	1	-3.64454	-2.50971	0	0	0	0	0	0	0	0	0	0.520568	0	0
hsa-miR-510-3p	MIMAT0026613	AUUGAAACCUCUAAGAGUGGA	UUGAAAC	21	Yes	Star_miRNA	canonical_conserved_miRNA	hsa-mir-510	MI0003197	GUGGUGUCCUACUCAGGAGAGUGGCAAUCACAUGUAAUUAGGUGUGAUUGAAACCUCUAAGAGUGGAGUAACAC	chrX:147272335-147272408(-)	MIPF0000130	mir-506	510,514a-1,514a-2,514a-3	p@chrX:146413659..146413673,-	curation	-1.13483	0.455388	1	1	-3.64454	-2.50971	0	0	0	0	0	0	0	0	0	0.520568	0	0
hsa-miR-6807-3p	MIMAT0027515	CACUGCAUUCCUGCUUGGCCCAG	ACUGCAU	23	Yes	-	non-canonical_miRNA	hsa-mir-6807	MI0022652	GUGAGCCAGUGGAAUGGAGAGGCUGUGGGCAGGGGGAGAUGUGAAGGAAAGAACUAGGACCCAUUCAUCCACUGCAUUCCUGCUUGGCCCAG	chr19:58550285-58550376(+)	-	-	6807	p1@TRIM28	NM_005762	-1.13483	0.455388	1	1	-3.64454	-2.50971	0	0	0	0	0	0	0	0	0	0.520568	0	0
hsa-miR-1243	MIMAT0005894	AACUGGAUCAAUUAUAGGAGUG	ACUGGAU	22	NO	-	non-canonical_miRNA	hsa-mir-1243	MI0006373	CUAAAACUGGAUCAAUUAUAGGAGUGAAAUAAAGGUCCAUCUCCUGCCUAUUUAUUACUUUGCUUUGGUAAUAAAUCUAUUUUUAAAAGAACC	chr4:113106863-113106955(+)	MIPF0001821	mir-1243	1243	p1@ANK2	ENST00000503271.1	-1.13483	0.455388	1	1	-3.64454	-2.50971	0	0	0	0	0	0	0	0	0	0.520568	0	0
hsa-miR-4422	MIMAT0018935	AAAAGCAUCAGGAAGUACCCA	AAAGCAU	21	NO	-	non-canonical_miRNA	hsa-mir-4422	MI0016759	AGUUCUUCUGCAGACAAAAGCAUCAGGAAGUACCCACCAUGUACCAGUGGGCCCUUCUUGAUGCUCUUGAUUGCAGAGGAGCC	chr1:55225641-55225723(+)	-	-	4422	p1@LOC100507634	curation	-1.13483	0.455388	1	1	-3.64454	-2.50971	0	0	0	0	0	0	0	0	0	0.520568	0	0
hsa-miR-367-3p	MIMAT0000719	AAUUGCACUUUAGCAAUGGUGA	AUUGCAC	22	NO	Mature_miRNA	canonical_conserved_miRNA	hsa-mir-367	MI0000775	CCAUUACUGUUGCUAAUAUGCAACUCUGUUGAAUAUAAAUUGGAAUUGCACUUUAGCAAUGGUGAUGG	chr4:112647874-112647941(-)	MIPF0000162	mir-367	302a,302b,302c,302d,367	p1@ENST00000505215,p1@ENST00000509938	ENST00000509938.1	-1.13483	0.455388	1	1	-3.64454	-2.50971	0	0	0	0	0	0	0	0	0	0.520568	0	0
hsa-miR-4723-3p	MIMAT0019839	CCCUCUCUGGCUCCUCCCCAAA	CCUCUCU	22	NO	-	non-canonical_miRNA	hsa-mir-4723	MI0017359	AGUUGGUGGGGGAGCCAUGAGAUAAGAGCACCUCCUAGAGAAUGUUGAACUAAAGGUGCCCUCUCUGGCUCCUCCCCAAAG	chr17:28360654-28360734(+)	-	-	4723	p1@SARM1,p1@TMEM199	ENST00000580868.1	-1.13483	0.455388	1	1	-3.64454	-2.50971	0	0	0	0	0	0	0	0	0	0.520568	0	0
hsa-miR-4469	MIMAT0018996	GCUCCCUCUAGGGUCGCUCGGA	CUCCCUC	22	NO	-	non-canonical_miRNA	hsa-mir-4469	MI0016820	CCGACGCGGAGAGCGGCUCUAGGUGGGUUUGGCGGCGGCGAGGACACCGCCGCUCCCUCUAGGGUCGCUCGGAGCGUGA	chr8:42896197-42896275(-)	-	-	4469	p1@RNF170	ENST00000531440.1	-1.13438	0.455531	1	1	-3.64454	-2.51016	0	0	0	0	0	0	0.465779	0	0	0	0	0
hsa-miR-6068	MIMAT0023693	CCUGCGAGUCUCCGGCGGUGG	CUGCGAG	21	NO	-	non-canonical_miRNA	hsa-mir-6068	MI0020345	CCUGCGAGUCUCCGGCGGUGGCUUGUGGCUGAGUGUCACGCUGCUGGCGCAGGCUCGGCC	chr1:63326925-63326984(-)	-	-	6068	Unknown	Unknown	-1.13438	0.455531	1	1	-3.64454	-2.51016	0	0	0	0	0	0	0.465779	0	0	0	0	0
hsa-miR-6730-5p	MIMAT0027361	AGAAAGGUGGAGGGGUUGUCAGA	GAAAGGU	23	NO	-	non-canonical_miRNA	hsa-mir-6730	MI0022575	CCGAAAGAAAGGUGGAGGGGUUGUCAGAGCUGCAGCUGCUCCACCCUGACACCCCAUCUGCCCUCAG	chr1:12578957-12579023(-)	-	-	6730	p2@DHRS3	NM_004753	-1.13438	0.455531	1	1	-3.64454	-2.51016	0	0	0	0	0	0	0.465779	0	0	0	0	0
hsa-miR-10393-5p	MIMAT0041617	AGAAUUCUCUUAUCCAACAUCAACA	GAAUUCU	25	NO	-	non-canonical_miRNA	hsa-mir-10393	MI0033417	AGAAUUCUCUUAUCCAACAUCAACAUCUUGGUCAGAUUUGAACUCUUCAA	chr15:44717844-44717893(+)	-	-	10393	Unknown	Unknown	-1.13438	0.455531	1	1	-3.64454	-2.51016	0	0	0	0	0	0	0.465779	0	0	0	0	0
hsa-miR-6759-3p	MIMAT0027419	UGACCUUUGCCUCUCCCCUCAG	GACCUUU	22	NO	-	non-canonical_miRNA	hsa-mir-6759	MI0022604	UAUUGUUGUGGGUGGGCAGAAGUCUGUUUUCUUCAUGGUUUUCUGACCUUUGCCUCUCCCCUCAG	chr12:57748618-57748682(-)	-	-	6759	p1@CDK4	ENST00000546489.1	-1.13438	0.455531	1	1	-3.64454	-2.51016	0	0	0	0	0	0	0.465779	0	0	0	0	0
hsa-miR-4708-5p	MIMAT0019809	AGAGAUGCCGCCUUGCUCCUU	GAGAUGC	21	NO	-	non-canonical_miRNA	hsa-mir-4708	MI0017341	UUUAGGAGAGAGAUGCCGCCUUGCUCCUUGAACAGGAGGAGCAAGGCGGCAUCUCUCUGAUACUAAA	chr14:65335117-65335183(-)	-	-	4708	Unknown	Unknown	-1.13438	0.455531	1	1	-3.64454	-2.51016	0	0	0	0	0	0	0.465779	0	0	0	0	0
hsa-miR-5004-5p	MIMAT0021027	UGAGGACAGGGCAAAUUCACGA	GAGGACA	22	NO	-	non-canonical_miRNA	hsa-mir-5004	MI0017870	GGCACUUGCUUGGGGGUUAGUGAGGACAGGGCAAAUUCACGAGAUUGGGUUGUGCAGAGGCUGACACUUGGAUUUUCCUGGGCCUCAGGACUUCCUUUCAGACAUGG	chr6:33438331-33438437(+)	-	-	5004	p1@SYNGAP1	ENST00000418600.2	-1.13438	0.455531	1	1	-3.64454	-2.51016	0	0	0	0	0	0	0.465779	0	0	0	0	0
hsa-miR-891b	MIMAT0004913	UGCAACUUACCUGAGUCAUUGA	GCAACUU	22	NO	-	non-canonical_miRNA	hsa-mir-891b	MI0005534	CCUUAAUCCUUGCAACUUACCUGAGUCAUUGAUUCAGUAAAACAUUCAAUGGCACAUGUUUGUUGUUAGGGUCAAAAGA	chrX:146001053-146001131(-)	MIPF0000420	mir-891	892a,890,891b,888,892b,892c	p@chrX:145185098..145185104,-	curation	-1.13438	0.455531	1	1	-3.64454	-2.51016	0	0	0	0	0	0	0.465779	0	0	0	0	0
hsa-miR-3166	MIMAT0015040	CGCAGACAAUGCCUACUGGCCUA	GCAGACA	23	NO	-	non-canonical_miRNA	hsa-mir-3166	MI0014196	AAAUUUUUUUGAGGCCAGUAGGCAUUGUCUGCGUUAGGAUUUCUGUAUCAUCCUCCUAACGCAGACAAUGCCUACUGGCCUAAGAAAAAUUU	chr11:88176502-88176593(+)	-	-	3166	Unknown	Unknown	-1.13438	0.455531	1	1	-3.64454	-2.51016	0	0	0	0	0	0	0.465779	0	0	0	0	0
hsa-miR-6750-3p	MIMAT0027401	GAACUCACCCUCUGCUCCCAG	AACUCAC	21	NO	-	non-canonical_miRNA	hsa-mir-6750	MI0022595	GCUGUCAGGGAACAGCUGGGUGAGCUGCUGCCCCAGAGGCCCAGCAGGUGUCCAGAACUCACCCUCUGCUCCCAG	chr11:64898363-64898437(-)	-	-	192,194-2,6749,6750	p1@ATG2A	ENST00000377264.3	-1.13438	0.455531	1	1	-3.64454	-2.51016	0	0	0	0	0	0	0.465779	0	0	0	0	0
hsa-miR-10398-5p	MIMAT0041627	UGGCUCCCUUCUCUCCGUCUG	GGCUCCC	21	NO	-	non-canonical_miRNA	hsa-mir-10398	MI0033422	UGGCUCCCUUCUCUCCGUCUGCCUCCUGGCCGCGGGGCCCGGAGAGCUGGGAGCCAG	chr6:41733554-41733610(-)	-	-	10398	Unknown	Unknown	-1.13438	0.455531	1	1	-3.64454	-2.51016	0	0	0	0	0	0	0.465779	0	0	0	0	0
hsa-miR-609	MIMAT0003277	AGGGUGUUUCUCUCAUCUCU	GGGUGUU	20	NO	-	non-canonical_miRNA	hsa-mir-609	MI0003622	UGCUCGGCUGUUCCUAGGGUGUUUCUCUCAUCUCUGGUCUAUAAUGGGUUAAAUAGUAGAGAUGAGGGCAACACCCUAGGAACAGCAGAGGAACC	chr10:104218789-104218883(-)	MIPF0000516	mir-609	609	p1@WDR96	ENST00000369719.1	-1.13438	0.455531	1	1	-3.64454	-2.51016	0	0	0	0	0	0	0.465779	0	0	0	0	0
hsa-miR-4447	MIMAT0018966	GGUGGGGGCUGUUGUUU	GUGGGGG	17	NO	-	non-canonical_miRNA	hsa-mir-4447	MI0016790	GUUCUAGAGCAUGGUUUCUCAUCAUUUGCACUACUGAUACUUGGGGUCAGAUAAUUGUUUGUGGUGGGGGCUGUUGUUUGCAUUGUAGGAU	chr3:116850277-116850367(-)	-	-	4447	p1@ENST00000484092	ENST00000539563.1	-1.13438	0.455531	1	1	-3.64454	-2.51016	0	0	0	0	0	0	0.465779	0	0	0	0	0
hsa-miR-8068	MIMAT0030995	UGUUUGUUGUAAGGAUCGUUGU	GUUUGUU	22	NO	-	non-canonical_miRNA	hsa-mir-8068	MI0025904	GGCUAACUCAUGUUUGUUGUAAGGAUCGUUGUGGCAAUACAGUUAUCCUUACAACAAAUACUUUGCCA	chr11:28477481-28477548(-)	-	-	8068	Unknown	Unknown	-1.13438	0.455531	1	1	-3.64454	-2.51016	0	0	0	0	0	0	0.465779	0	0	0	0	0
hsa-miR-6802-3p	MIMAT0027505	UUCACCCCUCUCACCUAAGCAG	UCACCCC	22	Yes	-	non-canonical_miRNA	hsa-mir-6802	MI0022647	GAGGGCUAGGUGGGGGGCUUGAAGCCCCGAGAUGCCUCACGUCUUCACCCCUCUCACCUAAGCAG	chr19:55239912-55239976(-)	-	-	6802,6803,6804	p1@PPP6R1	ENST00000412770.2	-1.13438	0.455531	1	1	-3.64454	-2.51016	0	0	0	0	0	0	0.465779	0	0	0	0	0
hsa-miR-6888-3p	MIMAT0027677	AUCUGUCUCGAUUGUUUCCAG	UCUGUCU	21	NO	-	non-canonical_miRNA	hsa-mir-6888	MI0022735	GUGGGAAGGAGAUGCUCAGGCAGAUCUGUCUCUGAUUGUUUCCAAGAUCUGUCUCGAUUGUUUCCAG	chr2:159186835-159186901(+)	-	-	6888	p1@TANC1	NM_033394	-1.13438	0.455531	1	1	-3.64454	-2.51016	0	0	0	0	0	0	0.465779	0	0	0	0	0
hsa-miR-1227-5p	MIMAT0022941	GUGGGGCCAGGCGGUGG	UGGGGCC	17	NO	-	non-canonical_miRNA	hsa-mir-1227	MI0006316	GUGGGGCCAGGCGGUGGUGGGCACUGCUGGGGUGGGCACAGCAGCCAUGCAGAGCGGGCAUUUGACCCCGUGCCACCCUUUUCCCCAG	chr19:2234062-2234149(-)	MIPF0000454	mir-1227	1227,6789	p1@PLEKHJ1	ENST00000586608.2	-1.13438	0.455531	1	1	-3.64454	-2.51016	0	0	0	0	0	0	0.465779	0	0	0	0	0
hsa-miR-6818-3p	MIMAT0027537	UUGUCUCUUGUUCCUCACACAG	UGUCUCU	22	Yes	-	non-canonical_miRNA	hsa-mir-6818	MI0022663	CUAUUUUGUGUGAGUACAGAGAGCAUCUGAAUGGGUACAGUUGUUGUCUCUUGUUCCUCACACAG	chr22:30007049-30007113(+)	-	-	6818	p1@MTMR3	NM_021090	-1.13438	0.455531	1	1	-3.64454	-2.51016	0	0	0	0	0	0	0.465779	0	0	0	0	0
hsa-miR-607	MIMAT0003275	GUUCAAAUCCAGAUCUAUAAC	UUCAAAU	21	NO	-	non-canonical_miRNA	hsa-mir-607	MI0003620	UUGCCUAAAGUCACACAGGUUAUAGAUCUGGAUUGGAACCCAGGGAGCCAGACUGCCUGGGUUCAAAUCCAGAUCUAUAACUUGUGUGACUUUGGG	chr10:96828669-96828764(-)	MIPF0000480	mir-607	607	p1@AB593180	curation	-1.13438	0.455531	1	1	-3.64454	-2.51016	0	0	0	0	0	0	0.465779	0	0	0	0	0
hsa-miR-1265	MIMAT0005918	CAGGAUGUGGUCAAGUGUUGUU	AGGAUGU	22	NO	-	non-canonical_miRNA	hsa-mir-1265	MI0006401	AUGGUUUGGGACUCAGGAUGUGGUCAAGUGUUGUUAAGGCAUGUUCAGGAACAAUACUUGACCACAUUUUGAAUUCCAAACCAUAU	chr10:14436576-14436661(+)	MIPF0000688	mir-1265	1265	Unknown	Unknown	-1.13438	0.455531	1	1	-3.64454	-2.51016	0	0	0	0	0	0	0.465779	0	0	0	0	0
hsa-miR-5579-5p	MIMAT0022269	UAUGGUACUCCUUAAGCUAAC	AUGGUAC	21	NO	Star_miRNA	canonical_hsa-specific_miRNA	hsa-mir-5579	MI0019133	UAUGGUACUCCUUAAGCUAACAGGCCCCUGUCACCAUUAGCUUAAGGAGUACCAGAUC	chr11:79422169-79422226(-)	-	-	5579	p1@ODZ4	NM_001098816	-1.13438	0.455531	1	1	-3.64454	-2.51016	0	0	0	0	0	0	0.465779	0	0	0	0	0
hsa-miR-8063	MIMAT0030990	UCAAAAUCAGGAGUCGGGGCUU	CAAAAUC	22	NO	-	non-canonical_miRNA	hsa-mir-8063	MI0025899	UAGAGGCAGUUUCAACAGAUGUGUAGACUUUUGAUAUGAGAAAUUGGUUUCAAAAUCAGGAGUCGGGGCUUUACUGCUUUU	chr15:36972821-36972901(-)	-	-	8063	p1@MEIS2	ENST00000424352.2	-1.13438	0.455531	1	1	-3.64454	-2.51016	0	0	0	0	0	0	0.465779	0	0	0	0	0
hsa-miR-7157-5p	MIMAT0028224	UCAGCAUUCAUUGGCACCAGAGA	CAGCAUU	23	NO	-	non-canonical_miRNA	hsa-mir-7157	MI0023617	UCAGCAUUCAUUGGCACCAGAGAUGAAAUUGGGACUCCUCUGUGCUACUGGAUGAAGAGU	chr2:140586626-140586685(-)	-	-	7157	p1@LRP1B	NM_018557	-1.13438	0.455531	1	1	-3.64454	-2.51016	0	0	0	0	0	0	0.465779	0	0	0	0	0
hsa-miR-4692	MIMAT0019783	UCAGGCAGUGUGGGUAUCAGAU	CAGGCAG	22	NO	-	non-canonical_miRNA	hsa-mir-4692	MI0017325	GUUUUACUUGAUACCCACACUGCCUGGGUGGGACACUCAGGCAGUGUGGGUAUCAGAUAAAAC	chr11:72783530-72783592(+)	-	-	4692	Unknown	Unknown	-1.13438	0.455531	1	1	-3.64454	-2.51016	0	0	0	0	0	0	0.465779	0	0	0	0	0
hsa-miR-1224-3p	MIMAT0005459	CCCCACCUCCUCUCUCCUCAG	CCCACCU	21	Yes	-	non-canonical_miRNA	hsa-mir-1224	MI0003764	GUGAGGACUCGGGAGGUGGAGGGUGGUGCCGCCGGGGCCGGGCGCUGUUUCAGCUCGCUUCUCCCCCCACCUCCUCUCUCCUCAG	chr3:184241405-184241489(+)	MIPF0000440	mir-1224	1224	p@chr3:183947366..183947381,+	XM_011513288.1	-1.13438	0.455531	1	1	-3.64454	-2.51016	0	0	0	0	0	0	0.465779	0	0	0	0	0
hsa-miR-4292	MIMAT0016919	CCCCUGGGCCGGCCUUGG	CCCUGGG	18	NO	-	non-canonical_miRNA	hsa-mir-4292	MI0015897	GAGACACCAGAAGGCCACCUGCUUAGGAGGCCAGAGGUGCCCCUGGGCCGGCCUUGGUGAGGGGCCC	chr9:136830957-136831023(+)	-	-	4292	p1@C9orf86	ENST00000484471.2	-1.13438	0.455531	1	1	-3.64454	-2.51016	0	0	0	0	0	0	0.465779	0	0	0	0	0
hsa-miR-4305	MIMAT0016857	CCUAGACACCUCCAGUUC	CUAGACA	18	NO	-	non-canonical_miRNA	hsa-mir-4305	MI0015835	CUGCCUUAGACCUAGACACCUCCAGUUCUGGGUUCUUAGAGGCCUAAUCCUCUACAAACUCAGUUUUCAGACUGUGAGGGAAAUUCUCUGUCUUAUUGCUUU	chr13:39664034-39664135(-)	-	-	4305	Unknown	Unknown	-1.13438	0.455531	1	1	-3.64454	-2.51016	0	0	0	0	0	0	0.465779	0	0	0	0	0
hsa-miR-6784-3p	MIMAT0027469	UCUCACCCCAACUCUGCCCCAG	CUCACCC	22	NO	-	non-canonical_miRNA	hsa-mir-6784	MI0022629	UACAGGCCGGGGCUUUGGGUGAGGGACCCCCGGAGUCUGUCACGGUCUCACCCCAACUCUGCCCCAG	chr17:45114367-45114433(-)	-	-	6784	p1@PLCD3	NM_133373	-1.13438	0.455531	1	1	-3.64454	-2.51016	0	0	0	0	0	0	0.465779	0	0	0	0	0
hsa-miR-6870-3p	MIMAT0027641	GCUCAUCCCCAUCUCCUUUCAG	CUCAUCC	22	NO	-	non-canonical_miRNA	hsa-mir-6870	MI0022717	CAAGGUGGGGGAGAUGGGGGUUGAACUUCAUUUCUCAUGCUCAUCCCCAUCUCCUUUCAG	chr20:10649636-10649695(-)	-	-	6870	p1@JAG1	NM_000214	-1.13393	0.455673	1	1	-3.64454	-2.51061	0	0	0	0	0	0	0	0	0	0	0.427478	0
hsa-miR-1252-3p	MIMAT0026744	CAAAUGAGCUUAAUUUCCUUUU	AAAUGAG	22	Yes	Star_miRNA	canonical_hsa-specific_miRNA	hsa-mir-1252	MI0006434	AGAAAGAAGGAAAUUGAAUUCAUUUAGAAAAGAGAAUUCCAAAUGAGCUUAAUUUCCUUUUUUCU	chr12:79419257-79419321(+)	MIPF0000968	mir-1252	1252	p1@SYT1	ENST00000457153.2	-1.13393	0.455673	1	1	-3.64454	-2.51061	0	0	0	0	0	0	0	0	0	0	0.427478	0
hsa-miR-4493	MIMAT0019028	AGAAGGCCUUUCCAUCUCUGU	GAAGGCC	21	NO	-	non-canonical_miRNA	hsa-mir-4493	MI0016855	CCAGAGAUGGGAAGGCCUUCCGGUGAUUAUCACAGCCAUGCCUUUACCUCCAGAAGGCCUUUCCAUCUCUGUC	chr11:123381440-123381512(-)	-	-	4493	Unknown	Unknown	-1.13393	0.455673	1	1	-3.64454	-2.51061	0	0	0	0	0	0	0	0	0	0	0.427478	0
hsa-miR-2114-3p	MIMAT0011157	CGAGCCUCAAGCAAGGGACUU	GAGCCUC	21	Yes	Mature_miRNA	canonical_conserved_miRNA	hsa-mir-2114	MI0010633	CCUCCAUGCUCCUAGUCCCUUCCUUGAAGCGGUCGGAUAAUCACAUGACGAGCCUCAAGCAAGGGACUUCAAGCUGGUGG	chrX:150228004-150228083(+)	MIPF0001464	mir-2114	2114	Unknown	Unknown	-1.13393	0.455673	1	1	-3.64454	-2.51061	0	0	0	0	0	0	0	0	0	0	0.427478	0
hsa-miR-3189-5p	MIMAT0019217	UGCCCCAUCUGUGCCCUGGGUAGGA	GCCCCAU	25	NO	-	non-canonical_miRNA	hsa-mir-3189	MI0014233	GCCUCAGUUGCCCCAUCUGUGCCCUGGGUAGGAAUAUCCUGGAUCCCCUUGGGUCUGAUGGGGUAGCCGAUGC	chr19:18386562-18386634(+)	-	-	3189	p1@GDF15	NM_004864	-1.13393	0.455673	1	1	-3.64454	-2.51061	0	0	0	0	0	0	0	0	0	0	0.427478	0
hsa-miR-10396a-3p	MIMAT0041624	GGCCCCGGGCCCUCGACCGGG	GCCCCGG	21	NO	-	non-canonical_miRNA	hsa-mir-10396a	MI0033420	GGCGGGGCUCGGAGCCGGGCUUCGGCCGGGCCCCGGGCCCUCGACCGGG	chr21:8987617-8987665(+)	-	-	3648-2,10396a	Unknown	Unknown	-1.13393	0.455673	1	1	-3.64454	-2.51061	0	0	0	0	0	0	0	0	0	0	0.427478	0
hsa-miR-6778-3p	MIMAT0027457	UGCCUCCCUGACAUUCCACAG	GCCUCCC	21	NO	-	non-canonical_miRNA	hsa-mir-6778	MI0022623	GUUCAAGUGGGAGGACAGGAGGCAGGUGUGGUUGGAGGAAGCAGCCUGAACCUGCCUCCCUGACAUUCCACAG	chr17:18340814-18340886(-)	-	-	6778	p1@SHMT1	NM_148918	-1.13393	0.455673	1	1	-3.64454	-2.51061	0	0	0	0	0	0	0	0	0	0	0.427478	0
hsa-miR-6811-3p	MIMAT0027523	AGCCUGUGCUUGUCCCUGCAG	GCCUGUG	21	NO	-	non-canonical_miRNA	hsa-mir-6811	MI0022656	UAUGCAGGCCUGUGUACAGCACUCAGGCAGUGCCAUGAGCCUGUGCUUGUCCCUGCAG	chr2:237510931-237510988(+)	-	-	6811	p1@MLPH	ENST00000468178.1	-1.13393	0.455673	1	1	-3.64454	-2.51061	0	0	0	0	0	0	0	0	0	0	0.427478	0
hsa-miR-5589-5p	MIMAT0022297	GGCUGGGUGCUCUUGUGCAGU	GCUGGGU	21	NO	-	non-canonical_miRNA	hsa-mir-5589	MI0019148	GGCUGGGUGCUCUUGUGCAGUGAGCAACCUACACAACUGCACAUGGCAACCUAGCUCCCA	chr19:10038354-10038413(+)	-	-	5589	p1@C3P1	ENST00000497718.1	-1.13393	0.455673	1	1	-3.64454	-2.51061	0	0	0	0	0	0	0	0	0	0	0.427478	0
hsa-miR-6876-3p	MIMAT0027653	AGCUGUCUGUGUUUUCCUUCUCAG	GCUGUCU	24	NO	-	non-canonical_miRNA	hsa-mir-6876	MI0022723	AGUUGCAGGAAGGAGACAGGCAGUUCAGGAGGUGGCACUGCUGUGUGUGAGCUGUCUGUGUUUUCCUUCUCAG	chr8:25345402-25345474(+)	-	-	6876	p1@DOCK5	NM_024940	-1.13393	0.455673	1	1	-3.64454	-2.51061	0	0	0	0	0	0	0	0	0	0	0.427478	0
hsa-miR-6081	MIMAT0023706	AGGAGCAGUGCCGGCCAAGGCGCC	GGAGCAG	24	NO	-	non-canonical_miRNA	hsa-mir-6081	MI0020358	CCACCACGGUGCUGGCACCAGGGCCUCUGCCCCGUAGGACACCGAGGCUUAUGAAUAGGAGCAGUGCCGGCCAAGGCGCCGGCACCAUCUUGGUGAU	chr9:95065350-95065446(+)	-	-	6081	p1@C9orf3	ENST00000471978.1	-1.13393	0.455673	1	1	-3.64454	-2.51061	0	0	0	0	0	0	0	0	0	0	0.427478	0
hsa-miR-8087	MIMAT0031014	GAAGACUUCUUGGAUUACAGGGG	AAGACUU	23	NO	-	non-canonical_miRNA	hsa-mir-8087	MI0025923	UCUAAGAAGUGAAGACUUCUUGGAUUACAGGGGCCCUACUUUAAGGGCCCUUUCAGUUGGAAGUUUUCCUUUCUGCCU	chr11:27514970-27515047(-)	-	-	8087	Unknown	Unknown	-1.13393	0.455673	1	1	-3.64454	-2.51061	0	0	0	0	0	0	0	0	0	0	0.427478	0
hsa-miR-9851-3p	MIMAT0048640	UGGCACCAGCACUGGCGGUGUC	GGCACCA	22	NO	-	non-canonical_miRNA	hsa-mir-9851	MI0039502	GCGGUGAGCCUGGCGCUGGCAGUGUUGGUGACACUCACGUGGUGGUGGUGGCACCAGCACUGGCGGUGUCUGUACCAGCAG	chr10:116827488-116827568(-)	-	-	9851	Unknown	Unknown	-1.13393	0.455673	1	1	-3.64454	-2.51061	0	0	0	0	0	0	0	0	0	0	0.427478	0
hsa-miR-6829-5p	MIMAT0027558	UGGGCUGCUGAGAAGGGGCA	GGGCUGC	20	NO	-	non-canonical_miRNA	hsa-mir-6829	MI0022674	CAGCGUGGGCUGCUGAGAAGGGGCAGGGUCCUCCAGCUCAUUCCUCCUGCCUCCUCCGUGGCCUCAG	chr3:195882329-195882395(-)	-	-	6829	p@chr3:195636582..195636650,-	ENST00000468819.1	-1.13393	0.455673	1	1	-3.64454	-2.51061	0	0	0	0	0	0	0	0	0	0	0.427478	0
hsa-miR-3936	MIMAT0018351	UAAGGGGUGUAUGGCAGAUGCA	AAGGGGU	22	NO	-	non-canonical_miRNA	hsa-mir-3936	MI0016592	AUGAUUCAGAGCAUCUGUCCAGUGUCUGCUGUAGAUCCCUCAAAUCCGUGUUUGGACGCUUCUGGUAAGGGGUGUAUGGCAGAUGCACCCGACAGAUGCACUUGGCAGCA	chr5:132365490-132365599(-)	-	-	3936	p1@ENST00000457998	NR_037898	-1.13393	0.455673	1	1	-3.64454	-2.51061	0	0	0	0	0	0	0	0	0	0	0.427478	0
hsa-miR-3684	MIMAT0018112	UUAGACCUAGUACACGUCCUU	UAGACCU	21	NO	-	non-canonical_miRNA	hsa-mir-3684	MI0016085	AAUCUAAAGGACCUGUACUAGGUUUAACAUGUUGAGCAUUACUCAUGUUAGACCUAGUACACGUCCUUUAGAUU	chr4:98997387-98997460(+)	-	-	3684	p1@METAP1	ENST00000507537.1	-1.13393	0.455673	1	1	-3.64454	-2.51061	0	0	0	0	0	0	0	0	0	0	0.427478	0
hsa-miR-6800-5p	MIMAT0027500	GUAGGUGACAGUCAGGGGCGG	UAGGUGA	21	NO	-	non-canonical_miRNA	hsa-mir-6800	MI0022645	ACCUGUAGGUGACAGUCAGGGGCGGGGUGUGGUGGGGCUGGGGCUGGCCCCCUCCUCACACCUCUCCUGGCAUCGCCCCCAG	chr19:49832018-49832099(+)	-	-	6800	p1@MED25	ENST00000312865.6	-1.13393	0.455673	1	1	-3.64454	-2.51061	0	0	0	0	0	0	0	0	0	0	0.427478	0
hsa-miR-4777-5p	MIMAT0019934	UUCUAGAUGAGAGAUAUAUAUA	UCUAGAU	22	NO	-	non-canonical_miRNA	hsa-mir-4777	MI0017421	UAGAAUAUUUCGGCAUUCUAGAUGAGAGAUAUAUAUAUACCUCAUAUGUAUAUGGUAUACCUCAUCUAGAAUGCUGUAAUAUUCUA	chr2:231362708-231362793(+)	-	-	4777	p1@ARMC9	NM_001271466	-1.13393	0.455673	1	1	-3.64454	-2.51061	0	0	0	0	0	0	0	0	0	0	0.427478	0
hsa-miR-4753-3p	MIMAT0019891	UUCUCUUUCUUUAGCCUUGUGU	UCUCUUU	22	Yes	-	non-canonical_miRNA	hsa-mir-4753	MI0017392	AUAUCUACACAAGGCCAAAGGAAGAGAACAGAUAUAUCCACAGUACACUUGGCUGUUCUCUUUCUUUAGCCUUGUGUAGAUAU	chr1:235190034-235190116(-)	-	-	4753	p1@ARID4B	ENST00000491632.1	-1.13393	0.455673	1	1	-3.64454	-2.51061	0	0	0	0	0	0	0	0	0	0	0.427478	0
hsa-miR-4314	MIMAT0016868	CUCUGGGAAAUGGGACAG	UCUGGGA	18	NO	-	non-canonical_miRNA	hsa-mir-4314	MI0015846	GGCCAUUCCUCUCUGGGAAAUGGGACAGGUAGUGGCCACAGUGAGAAAGCUGGCCUGUCCUUCUGCCCCAGGGCCCAGAGUCUGUGACUGGA	chr17:8088056-8088147(+)	-	-	4314	Unknown	Unknown	-1.13393	0.455673	1	1	-3.64454	-2.51061	0	0	0	0	0	0	0	0	0	0	0.427478	0
hsa-miR-6848-3p	MIMAT0027597	GUGGUCUCUUGGCCCCCAG	UGGUCUC	19	NO	-	non-canonical_miRNA	hsa-mir-6848	MI0022694	GUCCCUGGGGGCUGGGAUGGGCCAUGGUGUGCUCUGAUCCCCCUGUGGUCUCUUGGCCCCCAGGAACUCC	chr8:144317246-144317315(-)	-	-	6848	p1@DGAT1	NM_012079	-1.13393	0.455673	1	1	-3.64454	-2.51061	0	0	0	0	0	0	0	0	0	0	0.427478	0
hsa-miR-568	MIMAT0003232	AUGUAUAAAUGUAUACACAC	UGUAUAA	20	NO	-	non-canonical_miRNA	hsa-mir-568	MI0003574	GAUAUACACUAUAUUAUGUAUAAAUGUAUACACACUUCCUAUAUGUAUCCACAUAUAUAUAGUGUAUAUAUUAUACAUGUAUAGGUGUGUAUAUG	chr3:114316475-114316569(-)	MIPF0000408	mir-568	568	Unknown	Unknown	-1.13393	0.455673	1	1	-3.64454	-2.51061	0	0	0	0	0	0	0	0	0	0	0.427478	0
hsa-miR-619-3p	MIMAT0003288	GACCUGGACAUGUUUGUGCCCAGU	ACCUGGA	24	NO	-	non-canonical_miRNA	hsa-mir-619	MI0003633	CGCCCACCUCAGCCUCCCAAAAUGCUGGGAUUACAGGCAUGAGCCACUGCGGUCGACCAUGACCUGGACAUGUUUGUGCCCAGUACUGUCAGUUUGCAG	chr12:108836908-108837006(-)	MIPF0000557	mir-619	619	p1@SSH1	NM_018984	-1.13393	0.455673	1	1	-3.64454	-2.51061	0	0	0	0	0	0	0	0	0	0	0.427478	0
hsa-miR-553	MIMAT0003216	AAAACGGUGAGAUUUUGUUUU	AAACGGU	21	NO	-	non-canonical_miRNA	hsa-mir-553	MI0003558	CUUCAAUUUUAUUUUAAAACGGUGAGAUUUUGUUUUGUCUGAGAAAAUCUCGCUGUUUUAGACUGAGG	chr1:100281241-100281308(+)	MIPF0000487	mir-553	553	p1@RTCD1	ENST00000260563.4	-1.13393	0.455673	1	1	-3.64454	-2.51061	0	0	0	0	0	0	0	0	0	0	0.427478	0
hsa-miR-4717-5p	MIMAT0019829	UAGGCCACAGCCACCCAUGUGU	AGGCCAC	22	NO	-	non-canonical_miRNA	hsa-mir-4717	MI0017352	GGCAGUGUUUAGGCCACAGCCACCCAUGUGUAGGGGUGGCUACACAUGGGUGGCUGUGGCCUAAACACUGCC	chr16:2274620-2274691(+)	-	-	940,3677,4717	Unknown	Unknown	-1.13393	0.455673	1	1	-3.64454	-2.51061	0	0	0	0	0	0	0	0	0	0	0.427478	0
hsa-miR-4512	MIMAT0019049	CAGGGCCUCACUGUAUCGCCCA	AGGGCCU	22	NO	-	non-canonical_miRNA	hsa-mir-4512	MI0016878	CUCAGCCCGGGCAAUAUAGUGAGACCUCGUCUCUACAAAAAAUUGAGACAGGGCCUCACUGUAUCGCCCAGGCUGGA	chr15:66496958-66497034(-)	-	-	4512	p1@SNAPC5	ENST00000307979.7	-1.13393	0.455673	1	1	-3.64454	-2.51061	0	0	0	0	0	0	0	0	0	0	0.427478	0
hsa-miR-8079	MIMAT0031006	CAGUGAUCGUCUCUGCUGGC	AGUGAUC	20	NO	-	non-canonical_miRNA	hsa-mir-8079	MI0025915	UGCCUGGGUUCAGUGAUCGUCUCUGCUGGCUGUAGGGCAGCAGUCAGAGGGGACAUCACAGGCCUCCAGAGG	chr13:44196129-44196200(-)	-	-	8079	Unknown	Unknown	-1.13393	0.455673	1	1	-3.64454	-2.51061	0	0	0	0	0	0	0	0	0	0	0.427478	0
hsa-miR-6834-3p	MIMAT0027569	UAUGUCCCAUCCCUCCAUCA	AUGUCCC	20	NO	-	non-canonical_miRNA	hsa-mir-6834	MI0022679	GUGAGGGACUGGGAUUUGUGGGGCGAGGAGGGACCUGUACUAGCCAUGGUUCUGAUCACAUAUGUCCCAUCCCUCCAUCAG	chr6:33290245-33290325(+)	-	-	6834,6873	p1@PFDN6	ENST00000374607.1	-1.13393	0.455673	1	1	-3.64454	-2.51061	0	0	0	0	0	0	0	0	0	0	0.427478	0
hsa-miR-4272	MIMAT0016902	CAUUCAACUAGUGAUUGU	AUUCAAC	18	NO	-	non-canonical_miRNA	hsa-mir-4272	MI0015880	UUUUCUGCACAAAUUAAUCAGUUAAUGCAUAGAAAGCAUUCAACUAGUGAUUGUGUUAUAAGAG	chr3:67225464-67225527(+)	-	-	4272	Unknown	Unknown	-1.13393	0.455673	1	1	-3.64454	-2.51061	0	0	0	0	0	0	0	0	0	0	0.427478	0
hsa-miR-6760-3p	MIMAT0027421	ACACUGUCCCCUUCUCCCCAG	CACUGUC	21	NO	-	non-canonical_miRNA	hsa-mir-6760	MI0022605	CAGUGCAGGGAGAAGGUGGAAGUGCAGAGUGGGCUCACCUCUCGCCCACACUGUCCCCUUCUCCCCAG	chr12:111304142-111304209(+)	-	-	6760	p@chr12:111594458..111594459,+	NM_015267	-1.13393	0.455673	1	1	-3.64454	-2.51061	0	0	0	0	0	0	0	0	0	0	0.427478	0
hsa-miR-2276-5p	MIMAT0026921	GCCCUCUGUCACCUUGCAGACG	CCCUCUG	22	Yes	Star_miRNA	canonical_hsa-specific_miRNA	hsa-mir-2276	MI0011282	GUGUUCUUCCAGUCCGCCCUCUGUCACCUUGCAGACGGCUUUCUCUCCGAAUGUCUGCAAGUGUCAGAGGCGAGGAGUGGCAGCUGCAU	chr13:24162416-24162504(+)	-	-	2276	p2@SPATA13	ENST00000382095.4	-1.13393	0.455673	1	1	-3.64454	-2.51061	0	0	0	0	0	0	0	0	0	0	0.427478	0
hsa-miR-6734-3p	MIMAT0027370	CCCUUCCCUCACUCUUCUCUCAG	CCUUCCC	23	Yes	-	non-canonical_miRNA	hsa-mir-6734	MI0022579	AGAACUUGAGGGGAGAAUGAGGUGGAGAAGCCCAGGUUCUGAAUCCCCUUCCCUCACUCUUCUCUCAG	chr1:43364648-43364715(-)	-	-	6734	p1@ELOVL1	ENST00000413844.2	-1.13393	0.455673	1	1	-3.64454	-2.51061	0	0	0	0	0	0	0	0	0	0	0.427478	0
hsa-miR-611	MIMAT0003279	GCGAGGACCCCUCGGGGUCUGAC	CGAGGAC	23	NO	-	non-canonical_miRNA	hsa-mir-611	MI0003624	AAAAUGGUGAGAGCGUUGAGGGGAGUUCCAGACGGAGAUGCGAGGACCCCUCGGGGUCUGACCCACA	chr11:61792495-61792561(-)	MIPF0000539	mir-611	611	p1@C11orf10	ENST00000257262.8	-1.13393	0.455673	1	1	-3.64454	-2.51061	0	0	0	0	0	0	0	0	0	0	0.427478	0
hsa-miR-1282	MIMAT0005940	UCGUUUGCCUUUUUCUGCUU	CGUUUGC	20	NO	-	non-canonical_miRNA	hsa-mir-1282	MI0006429	CCUUCUUCUCGUUUGCCUUUUUCUGCUUCUGCUGCAUGAUCUCCGAGUCCCUGGGGGUAGAGAUGAUGGGGCACUGGGAGGUACCAGAGGGCAAAAAGGAC	chr15:43793659-43793759(-)	MIPF0000587	mir-1282	1282	p@chr15:44091023..44091041,-	ENST00000417761.2	-1.13393	0.455673	1	1	-3.64454	-2.51061	0	0	0	0	0	0	0	0	0	0	0.427478	0
hsa-miR-153-5p	MIMAT0026480	UCAUUUUUGUGAUGUUGCAGCU	CAUUUUU	22	Yes	Star_miRNA	canonical_conserved_miRNA	hsa-mir-153-2	MI0000464	AGCGGUGGCCAGUGUCAUUUUUGUGAUGUUGCAGCUAGUAAUAUGAGCCCAGUUGCAUAGUCACAAAAGUGAUCAUUGGAAACUGUG	chr7:157574336-157574422(-)	MIPF0000050	mir-153	153-2	p2@PTPRN2	NM_130842	-1.13062	0.456721	0.120598	1	-0.833366	0.29725	0	1.04102	0	0	1.02247	0.418437	1.39734	1.45545	1.19908	2.08227	0	0.927838
hsa-miR-181b-2-3p	MIMAT0031893	CUCACUGAUCAAUGAAUGCA	UCACUGA	20	Yes	Star_miRNA	canonical_conserved_miRNA	hsa-mir-181b-2	MI0000683	CUGAUGGCUGCACUCAACAUUCAUUGCUGUCGGUGGGUUUGAGUCUGAAUCAACUCACUGAUCAAUGAAUGCAAACUGCGGACCAAACA	chr9:124693710-124693798(+)	MIPF0000007	mir-181	181a-2,181b-2	p1@MIR181A2HG	NR_038975	-1.12729	0.457776	0.120598	1	-0.831662	0.295626	1.16221	0.520509	0	0	1.02247	0.418437	0.465779	1.45545	0.599542	0	2.56487	1.85568
hsa-miR-5708	MIMAT0022502	AUGAGCGACUGUGCCUGACC	UGAGCGA	20	NO	-	non-canonical_miRNA	hsa-mir-5708	MI0019316	AUUACAGACAUGAGCGACUGUGCCUGACCAAAAGUCAACAUUAAACAACAAAUCUUGGCCAGGCACAGUGGCUCAUGCCUGUAAU	chr8:80241389-80241473(+)	MIPF0001025	mir-1972	5708	Unknown	Unknown	-1.12476	0.458577	0.45732	1	-0.828257	0.296508	1.16221	0	0.723561	1.33086	1.02247	0	1.39734	2.18318	1.19908	0	1.28243	0.927838
hsa-miR-5189-3p	MIMAT0027088	UGCCAACCGUCAGAGCCCAGA	GCCAACC	21	NO	-	non-canonical_miRNA	hsa-mir-5189	MI0018168	GGCCCGCCUUUUAGGGGCCUCGCUGUCUGGGCACAGGCGGAUGGACAGGCUGGCCUCUGGAUGACCUGCCAACCGUCAGAGCCCAGACCCACGUGGCCUCAGUUGGGGACCAGG	chr16:88468918-88469031(+)	-	-	5189	p1@ZFPM1	ENST00000319555.3	-1.08989	0.469796	0.346414	1	-1.18007	-0.0901808	1.16221	1.04102	0	0	0	0	1.39734	0.727726	0.599542	1.04114	0.854955	0
hsa-miR-6868-3p	MIMAT0027637	UUCCUUCUGUUGUCUGUGCAG	UCCUUCU	21	NO	-	non-canonical_miRNA	hsa-mir-6868	MI0022715	CCAGGACUGGCAGAACACUGAAGCAGCAGGCACCUGCUUCCUUCUGUUGUCUGUGCAG	chr17:76098019-76098076(-)	-	-	6868	p1@EXOC7	ENST00000589210.1	-1.08918	0.470028	0.390829	1	-1.17769	-0.0885067	0	0.520509	0	1.33086	1.02247	0	0.465779	0	1.19908	1.5617	0.854955	0.927838
hsa-miR-4298	MIMAT0016852	CUGGGACAGGAGGAGGAGGCAG	UGGGACA	22	NO	-	non-canonical_miRNA	hsa-mir-4298	MI0015830	GGGGAGGUACCUGGGACAGGAGGAGGAGGCAGCCUUGCCUCAGAAACCAAACUGUCAAAAGUGUAGGUUCCAC	chr11:1859464-1859536(-)	-	-	4298	Unknown	Unknown	-1.08902	0.470079	0.390829	1	-1.17675	-0.0877223	1.16221	0	0.723561	0	1.02247	0	0.931559	0	1.79862	1.04114	0.427478	0.927838
hsa-miR-6511a-3p	MIMAT0025479	CCUCACCAUCCCUUCUGCCUGC	CUCACCA	22	Yes	-	non-canonical_miRNA	hsa-mir-6511a-1;hsa-mir-6511a-2;hsa-mir-6511a-3;hsa-mir-6511a-4	MI0022223;MI0023564;MI0023565;MI0023566	CCUGCAGGCAGAAGUGGGGCUGACAGGGCAGAGGGUUGCGCCCCCUCACCAUCCCUUCUGCCUGCAG;CCUGCAGGCAGAAGUGGGGCUGACAGGGCAGAGGGUUGCGCCCCCUCACCAUCCCUUCUGCCUGCAG;CCUGCAGGCAGAAGUGGGGCUGACAGGGCAGAGGGUUGCGCCCCCUCACCAUCCCUUCUGCCUGCAG;CCUGCAGGCAGAAGUGGGGCUGACAGGGCAGAGGGUUGCGCCCCCUCACCAUCCCUUCUGCCUGCAG	chr16:14925937-14926003(+);chr16:16324588-16324654(+);chr16:16368876-16368942(+);chr16:18344013-18344079(-)	MIPF0001382	mir-6511	6511a-1,6770-1;6511a-2,6770-2;6511a-3;6511a-4	p1@PKD1P3;Unknown;p@chr16:16460542..16460543,+;Unknown	ENST00000534164.1;Unknown;ENST00000532739.1;Unknown	-1.04037	0.486203	0.0996035	1	-0.113504	0.926867	2.32443	1.04102	1.44712	0	0	0.418437	1.39734	4.36635	1.19908	1.5617	1.70991	0.927838
hsa-miR-6794-5p	MIMAT0027488	CAGGGGGACUGGGGGUGAGC	AGGGGGA	20	NO	-	non-canonical_miRNA	hsa-mir-6794	MI0022639	GGGCGCAGGGGGACUGGGGGUGAGCAGGCCCAGAACCCAGCUCGUGCUCACUCUCAGUCCCUCCCUAG	chr19:12852260-12852327(+)	MIPF0001726	mir-6794	6794	p1@MAST1	ENST00000251472.4	-1.03171	0.489129	0.291724	1	-1.63983	-0.608114	0	0	0	1.33086	0	0.418437	0.465779	0	0.599542	0.520568	0	2.78351
hsa-miR-875-3p	MIMAT0004923	CCUGGAAACACUGAGGUUGUG	CUGGAAA	21	NO	Star_miRNA	canonical_conserved_miRNA	hsa-mir-875	MI0005541	UUAGUGGUACUAUACCUCAGUUUUAUCAGGUGUUCUUAAAAUCACCUGGAAACACUGAGGUUGUGUCUCACUGAAC	chr8:99536786-99536861(-)	MIPF0000424	mir-875	599,875	p@chr8:100549773..100549807,-	curation	-1.03123	0.489294	0.455342	1	-1.64164	-0.610411	0	0	0.723561	0	0	0.418437	0	1.45545	1.19908	1.04114	0	0
hsa-miR-6720-5p	MIMAT0027345	UUCCAGCCCUGGUAGGCGCCGCG	UCCAGCC	23	Yes	-	non-canonical_miRNA	hsa-mir-6720	MI0022555	UUGAGCGAGAGAUUGUGGCGCACCGAGUUCUUCCAGCCCUGGUAGGCGCCGCGGAAGAAGGGGAAGCGCGCCUGCAGGAACUGGUAGAUCUCGCUGAG	chr6:1390314-1390411(-)	-	-	6720	Unknown	Unknown	-1.02874	0.490139	0.455342	1	-1.64014	-0.611399	1.16221	0	0	0	0	0.418437	0	0.727726	1.19908	0	0.854955	0.927838
hsa-miR-1238-5p	MIMAT0022947	GUGAGUGGGAGCCCCAGUGUGUG	UGAGUGG	23	NO	-	non-canonical_miRNA	hsa-mir-1238	MI0006328	GUGAGUGGGAGCCCCAGUGUGUGGUUGGGGCCAUGGCGGGUGGGCAGCCCAGCCUCUGAGCCUUCCUCGUCUGUCUGCCCCAG	chr19:10552122-10552204(+)	MIPF0000941	mir-1238	1238	p1@ATG4D	ENST00000586417.1	-1.02768	0.4905	0.141141	1	-0.113556	0.91412	1.16221	0.520509	2.89425	0	0	0.418437	0.931559	1.45545	1.19908	2.08227	3.8473	0
hsa-miR-3192-5p	MIMAT0015076	UCUGGGAGGUUGUAGCAGUGGAA	CUGGGAG	23	NO	-	non-canonical_miRNA	hsa-mir-3192	MI0014237	GGAAGGGAUUCUGGGAGGUUGUAGCAGUGGAAAAAGUUCUUUUCUUCCUCUGAUCGCCCUCUCAGCUCUUUCCUUCU	chr20:18470615-18470691(+)	MIPF0001597	mir-3192	3192	p1@POLR3F	NM_006466	-1.02625	0.490986	0.728037	1	-1.63628	-0.610037	1.16221	0	0	0	1.02247	0	0	2.18318	1.19908	0	0.427478	0
hsa-miR-4321	MIMAT0016874	UUAGCGGUGGACCGCCCUGCG	UAGCGGU	21	NO	-	non-canonical_miRNA	hsa-mir-4321	MI0015852	CUGGUCUCCGCAGAGCCUCUGCCCCUCCCGAGACACCCGCUACCUGGUGUUAGCGGUGGACCGCCCUGCGGGGGCCUGGC	chr19:2250639-2250718(+)	-	-	4321	p1@AMH	NM_000479	-1.0243	0.491649	0.455342	1	-1.63896	-0.614659	1.16221	0.520509	0	0	0	0	0.465779	0	0.599542	1.5617	0.427478	0
hsa-miR-6753-3p	MIMAT0027407	UGGUCUGUCUCUGCCCUGGCAC	GGUCUGU	22	Yes	-	non-canonical_miRNA	hsa-mir-6753	MI0022598	CACCAGGGCAGAGCAGGGCUGAUCAUCUCACGUCAGAGAGAGGGGAAGGGGCUGCCCAGUGAGCCCCCACAGGGCUCUACAUCUCCAGCUGGGCCUGGCUGGAGAUCCCAGGGUCCCUGAAGGCCCCCGCCACCGUUCUGGUCUGUCUCUGCCCUGGCACCCAG	chr11:68044794-68044957(+)	-	-	6753	p1@TCIRG1	ENST00000265686.3	-1.02178	0.492508	0.728037	1	-1.63747	-0.615692	1.16221	0	0.723561	0	0	0	1.39734	0.727726	0	0	0.854955	0
hsa-miR-3910	MIMAT0018184	AAAGGCAUAAAACCAAGACA	AAGGCAU	20	NO	-	non-canonical_miRNA	hsa-mir-3910-1;hsa-mir-3910-2	MI0016414;MI0016431	CUUUUGCUGUCAGUUUUUCUGUUGCUUGUCUUGGUUUUAUGCCUUUUAUAUCAAGGCACAUAAAAGGCAUAAAACCAAGACAAGCAACAAAAAAAGGAUUGAUCACAGAAG;UUUUUUUGUUGCUUGUCUUGGUUUUAUGCCUUUUAUGUGCCUUGAUAUAAAAGGCAUAAAACCAAGACAAGCAACAGAAAAA	chr9:91636251-91636361(+);chr9:91636264-91636345(-)	MIPF0001148	mir-3910	3910-1,3910-2;3910-1,3910-2	Unknown;p@chr9:94474425..94474448,-	Unknown;ENST00000375715.1	-1.02047	0.492954	0.455342	1	-1.63779	-0.617316	0	0	0.723561	0	1.02247	0	0.931559	0	0	0.520568	1.28243	0
hsa-miR-548ai	MIMAT0018989	AAAGGUAAUUGCAGUUUUUCCC	AAGGUAA	22	NO	-	non-canonical_miRNA	hsa-mir-548ai	MI0016813	GUAUUAGGUUGGUGCAAAGGUAAUUGCAGUUUUUCCCAUUUAAAAUAUGGAAAAAAAAAUCACAAUUACUUUUGCAUCAACCUAAUAA	chr6:99124609-99124696(+)	MIPF0000317	mir-548	548ai	Unknown	Unknown	-1.01993	0.493141	0.728037	1	-1.63535	-0.61542	0	0	0	2.66171	0	0	0.931559	0	0	0	1.28243	0.927838
hsa-miR-570-5p	MIMAT0022707	AAAGGUAAUUGCAGUUUUUCCC	AAGGUAA	22	Yes	-	non-canonical_miRNA	hsa-mir-570	MI0003577	CUAGAUAAGUUAUUAGGUGGGUGCAAAGGUAAUUGCAGUUUUUCCCAUUAUUUUAAUUGCGAAAACAGCAAUUACCUUUGCACCAACCUGAUGGAGU	chr3:195699401-195699497(+)	MIPF0000317	mir-548	570	p@chr3:195424584..195424631,+	ENST00000451228.1	-1.01993	0.493141	0.728037	1	-1.63535	-0.61542	0	0	0	2.66171	0	0	0.931559	0	0	0	1.28243	0.927838
hsa-miR-1226-5p	MIMAT0005576	GUGAGGGCAUGCAGGCCUGGAUGGGG	UGAGGGC	26	Yes	-	non-canonical_miRNA	hsa-mir-1226	MI0006313	GUGAGGGCAUGCAGGCCUGGAUGGGGCAGCUGGGAUGGUCCAAAAGGGUGGCCUCACCAGCCCUGUGUUCCCUAG	chr3:47849555-47849629(+)	MIPF0000444	mir-1226	1226	p1@DHX30	ENST00000457607.1	-1.00867	0.497006	0.269406	1	-0.833049	0.175617	0	1.04102	0	1.33086	0	0.418437	0.465779	0	0	3.12341	1.70991	0
hsa-miR-3130-3p	MIMAT0014994	GCUGCACCGGAGACUGGGUAA	CUGCACC	21	Yes	Star_miRNA	canonical_hsa-specific_miRNA	hsa-mir-3130-1;hsa-mir-3130-2	MI0014147;MI0014148	CUUGUCAUGUCUUACCCAGUCUCCGGUGCAGCCUGUUGUCAAGGCUGCACCGGAGACUGGGUAAGACAUGACAAG;CUUGUCAUGUCUUACCCAGUCUCCGGUGCAGCCUUGACAACAGGCUGCACCGGAGACUGGGUAAGACAUGACAAG	chr2:206783234-206783308(-);chr2:206783234-206783308(+)	MIPF0000845	mir-3130	3130-1;3130-2	Unknown;p1@FASTKD2	Unknown;ENST00000403094.3	-0.999038	0.500334	0.270271	1	-0.316181	0.682857	1.16221	2.08204	0	1.33086	0	0	2.3289	0.727726	1.19908	3.12341	0.854955	0
hsa-miR-512-5p	MIMAT0002822	CACUCAGCCUUGAGGGCACUUUC	ACUCAGC	23	Yes	Star_miRNA	canonical_hsa-specific_miRNA	hsa-mir-512-1;hsa-mir-512-2	MI0003140;MI0003141	UCUCAGUCUGUGGCACUCAGCCUUGAGGGCACUUUCUGGUGCCAGAAUGAAAGUGCUGUCAUAGCUGAGGUCCAAUGACUGAGG;GGUACUUCUCAGUCUGUGGCACUCAGCCUUGAGGGCACUUUCUGGUGCCAGAAUGAAAGUGCUGUCAUAGCUGAGGUCCAAUGACUGAGGCGAGCACC	chr19:53666679-53666762(+);chr19:53669157-53669254(+)	MIPF0000130	mir-506	512-1,512-2,498,520e,515-1,519e,520f,515-2,519c,520a,526b,519b,525,523,518f,520b,518b,526a-1,520c,518c,524,517a,519d,521-2,520d,517b,520g,516b-2,526a-2,518e,518a-1,518d,516b-1,518a-2,517c,520h,521-1,522,519a-1,527,516a-1,516a-2,519a-2,1323,1283-1,1283-2;512-1,512-2,498,520e,515-1,519e,520f,515-2,519c,520a,526b,519b,525,523,518f,520b,518b,526a-1,520c,518c,524,517a,519d,521-2,520d,517b,520g,516b-2,…	Unknown;Unknown	Unknown;Unknown	-0.995805	0.501456	0.270272	1	-0.312037	0.683769	1.16221	0.520509	2.17068	0	1.02247	0	1.86312	0	1.79862	2.60284	1.28243	0.927838
hsa-miR-892a	MIMAT0004907	CACUGUGUCCUUUCUGCGUAG	ACUGUGU	21	NO	Mature_miRNA	canonical_conserved_miRNA	hsa-mir-892a	MI0005528	GCAGUGCCUUACUCAGAAAGGUGCCAGUCACUUACACUACAUGUCACUGUGUCCUUUCUGCGUAGAGUAAGGCUC	chrX:145996669-145996743(-)	MIPF0000386	mir-743	892a,890,891b,888,892b,892c	p@chrX:145185098..145185104,-	curation	-0.959525	0.514226	0.146483	1	-0.552658	0.406867	0	0	1.44712	0	1.02247	0.836873	0.931559	0	1.19908	1.5617	0.854955	3.71135
hsa-miR-3690	MIMAT0018119	ACCUGGACCCAGCGUAGACAAAG	CCUGGAC	23	NO	Mature_miRNA	canonical_hsa-specific_miRNA	hsa-mir-3690-1;hsa-mir-3690-2	MI0016091;MI0023561	CCCAUCUCCACCUGGACCCAGCGUAGACAAAGAGGUGUUUCUACUCCAUAUCUACCUGGACCCAGUGUAGAUGGG;CCCAUCUCCACCUGGACCCAGCGUAGACAAAGAGGUGUUUCUACUCCAUAUCUACCUGGACCCAGUGUAGAUGGG	chrX:1293918-1293992(+);chrY:1293918-1293992(+)	MIPF0001618	mir-3690	3690-1;3690-2	p1@CSF2RA;p5@CSF2RA	ENST00000412290.1;ENSTR0000412290.1	-0.94977	0.517715	0.293688	1	0.230905	1.18067	3.48664	0	0.723561	2.66171	1.02247	0.836873	3.72624	1.45545	1.19908	2.08227	2.56487	0.927838
hsa-miR-885-3p	MIMAT0004948	AGGCAGCGGGGUGUAGUGGAUA	GGCAGCG	22	Yes	Star_miRNA	canonical_conserved_miRNA	hsa-mir-885	MI0005560	CCGCACUCUCUCCAUUACACUACCCUGCCUCUUCUCCAUGAGAGGCAGCGGGGUGUAGUGGAUAGAGCACGGGU	chr3:10394489-10394562(-)	MIPF0000532	mir-885	885	p1@ATP2B2	NM_001683	-0.942937	0.520173	0.0693973	1	0.0539181	0.996855	1.16221	1.56153	0.723561	0	0	1.25531	2.3289	2.18318	2.39817	1.5617	1.28243	1.85568
hsa-miR-373-3p	MIMAT0000726	GAAGUGCUUCGAUUUUGGGGUGU	AAGUGCU	23	NO	Mature_miRNA	canonical_conserved_miRNA	hsa-mir-373	MI0000781	GGGAUACUCAAAAUGGGGGCGCUUUCCUUUUUGUCUGUACUGGGAAGUGCUUCGAUUUUGGGGUGUCCC	chr19:53788705-53788773(+)	MIPF0000500	mir-373	371a,372,373,371b	p@chr19:54290224..54290230,+	curation	-0.942318	0.520396	0.182122	1	-1.18382	-0.241497	0	1.04102	0	0	0	0.418437	0	0	0.599542	1.5617	0.854955	1.85568
hsa-miR-4262	MIMAT0016894	GACAUUCAGACUACCUG	ACAUUCA	17	NO	-	non-canonical_miRNA	hsa-mir-4262	MI0015872	GAAAGCUGCAGGUGCUGAUGUUGGGGGGACAUUCAGACUACCUGCAGCAGAGCC	chr2:11836933-11836986(-)	-	-	4262	Unknown	Unknown	-0.940364	0.521102	0.346782	1	-1.17896	-0.2386	0	0.520509	0.723561	0	1.02247	0	0	0.727726	1.79862	0.520568	0.427478	1.85568
hsa-miR-1296-3p	MIMAT0026637	GAGUGGGGCUUCGACCCUAACC	AGUGGGG	22	Yes	Star_miRNA	canonical_conserved_miRNA	hsa-mir-1296	MI0003780	ACCUACCUAACUGGGUUAGGGCCCUGGCUCCAUCUCCUUUAGGAAAACCUUCUGUGGGGAGUGGGGCUUCGACCCUAACCCAGGUGGGCUGU	chr10:63372957-63373048(-)	MIPF0000649	mir-1296	1296	p4@JMJD1C	NM_032776	-0.939512	0.521409	0.346783	1	-1.18189	-0.242376	0	0	0	1.33086	0	0.836873	0.465779	1.45545	0.599542	1.5617	0.427478	0
hsa-miR-579-5p	MIMAT0026616	UCGCGGUUUGUGCCAGAUGACG	CGCGGUU	22	Yes	Mature_miRNA	canonical_conserved_miRNA	hsa-mir-579	MI0003586	CAUAUUAGGUUAAUGCAAAAGUAAUCGCGGUUUGUGCCAGAUGACGAUUUGAAUUAAUAAAUUCAUUUGGUAUAAACCGCGAUUAUUUUUGCAUCAAC	chr5:32394378-32394475(-)	MIPF0000317	mir-548	579	p1@ZFR	NM_016107	-0.938405	0.521809	0.115303	1	0.0594607	0.997866	0	0.520509	1.44712	1.33086	1.02247	1.25531	1.86312	2.9109	3.59725	1.04114	1.28243	0.927838
hsa-miR-4685-3p	MIMAT0019772	UCUCCCUUCCUGCCCUGGCUAG	CUCCCUU	22	NO	-	non-canonical_miRNA	hsa-mir-4685	MI0017317	UAGCCCAGGGCUUGGAGUGGGGCAAGGUUGUUGGUGAUAUGGCUUCCUCUCCCUUCCUGCCCUGGCUAG	chr10:98431292-98431360(-)	-	-	4685	p1@HPS1	ENST00000338546.5	-0.938	0.521956	0.346783	1	-1.1811	-0.243097	1.16221	0.520509	0	0	0	0.418437	0.465779	0	1.19908	1.04114	0.854955	0.927838
hsa-miR-499a-3p	MIMAT0004772	AACAUCACAGCAAGUCUGUGCU	ACAUCAC	22	Yes	Star_miRNA	canonical_conserved_miRNA	hsa-mir-499a	MI0003183	GCCCUGUCCCCUGUGCCUUGGGCGGGCGGCUGUUAAGACUUGCAGUGAUGUUUAACUCCUCUCCACGUGAACAUCACAGCAAGUCUGUGCUGCUUCCCGUCCCUACGCUGCCUGGGCAGGGU	chr20:34990376-34990497(+)	MIPF0000173	mir-499	499a,499b	p2@MYH7B	NM_020884	-0.937369	0.522184	0.346784	1	-1.18112	-0.243747	0	0	1.44712	0	0	0.418437	0.931559	0	0	2.08227	0.427478	0.927838
hsa-miR-4654	MIMAT0019720	UGUGGGAUCUGGAGGCAUCUGG	GUGGGAU	22	NO	-	non-canonical_miRNA	hsa-mir-4654	MI0017282	CUGGCUGGUUGUGGGAUCUGGAGGCAUCUGGGGUUGGAAUGUGACCCCAGUCUCCUUUUCCCUCAUCAUCUGCCAG	chr1:162157107-162157182(+)	MIPF0001507	mir-4654	4654	p1@NOS1AP	ENST00000530878.1	-0.917316	0.529493	0.269834	1	-0.313536	0.60378	0	0.520509	0.723561	1.33086	2.04494	0.418437	0.465779	2.18318	1.79862	0.520568	1.70991	2.78351
hsa-miR-297	MIMAT0004450	AUGUAUGUGUGCAUGUGCAUG	UGUAUGU	21	NO	-	non-canonical_miRNA	hsa-mir-297	MI0005775	UGUAUGUAUGUGUGCAUGUGCAUGUAUGUGUAUAUACAUAUAUAUGUAUUAUGUACUCAUAUAUCA	chr4:110860582-110860647(-)	MIPF0000204	mir-297	297	Unknown	Unknown	-0.91377	0.530796	0.0325637	1	0.601105	1.51488	0	1.56153	2.17068	1.33086	0	2.09218	3.26046	5.82181	1.79862	1.5617	2.56487	1.85568
hsa-miR-548l	MIMAT0005889	AAAAGUAUUUGCGGGUUUUGUC	AAAGUAU	22	NO	-	non-canonical_miRNA	hsa-mir-548l	MI0006361	UAUUAGGUUGGUGCAAAAGUAUUUGCGGGUUUUGUCGUAGAAAGUAAUGGCAAAAACUGCAGUUACUUGUGCACCAACCAAAUGCU	chr11:94466495-94466580(-)	MIPF0000317	mir-548	548l	p1@MRE11A	ENST00000407439.3	-0.89912	0.536214	0.116952	1	0.615774	1.51489	1.16221	0.520509	1.44712	3.99257	2.04494	1.25531	2.79468	1.45545	2.99771	2.60284	2.56487	4.63919
hsa-miR-4738-3p	MIMAT0019867	UGAAACUGGAGCGCCUGGAGGA	GAAACUG	22	NO	-	non-canonical_miRNA	hsa-mir-4738	MI0017376	GGUCGCAUUUCUCCUUCUUACCAGCGCGUUUUCAGUUUCAUAGGGAAGCCUUUCCAUGAAACUGGAGCGCCUGGAGGAGAAGGGGCC	chr17:75784521-75784607(-)	MIPF0001521	mir-4738	4738	p1@MIR4738	ENST00000586607.1	-0.893075	0.538465	0.140774	1	-0.117515	0.77556	0	1.04102	0.723561	0	2.04494	0.836873	0.465779	1.45545	1.79862	1.04114	2.13739	3.71135
hsa-miR-5707	MIMAT0022501	ACGUUUGAAUGCUGUACAAGGC	CGUUUGA	22	NO	-	non-canonical_miRNA	hsa-mir-5707	MI0019315	UGUAAGAACACGUUUGAAUGCUGUACAAGGCACAUAUGUGAACAUUGUACCACAUGUACAGCUUUCAAACAUGCUCUUAUA	chr7:158591616-158591696(+)	-	-	5707	Unknown	Unknown	-0.88918	0.539921	0.269586	1	-0.834073	0.0551071	0	0	1.44712	0	0	0.836873	0	2.9109	1.19908	1.04114	0.427478	0.927838
hsa-miR-3155a	MIMAT0015029	CCAGGCUCUGCAGUGGGAACU	CAGGCUC	21	NO	-	non-canonical_miRNA	hsa-mir-3155a	MI0014183	UCCGGGCAUCACCUCCCACUGCAGAGCCUGGGGAGCCGGACAGCUCCCUUCCCAGGCUCUGCAGUGGGAACUGAUGCCUGGA	chr10:6152196-6152277(+)	MIPF0001242	mir-3155	3155a,3155b	p2@PFKFB3	ENST00000536985.1	-0.888575	0.540147	0.182232	1	-0.831377	0.0571984	2.32443	0.520509	0	0	0	0.418437	0	2.9109	0.599542	0.520568	0.427478	2.78351
hsa-miR-3155b	MIMAT0019012	CCAGGCUCUGCAGUGGGA	CAGGCUC	18	NO	-	non-canonical_miRNA	hsa-mir-3155b	MI0016839	CCACUGCAGAGCCUGGGAAGGGAGCUGUCCGGCUCCCCAGGCUCUGCAGUGGGAGG	chr10:6152207-6152262(-)	MIPF0001242	mir-3155	3155a,3155b	Unknown	Unknown	-0.888575	0.540147	0.182232	1	-0.831377	0.0571984	2.32443	0.520509	0	0	0	0.418437	0	2.9109	0.599542	0.520568	0.427478	2.78351
hsa-miR-6798-5p	MIMAT0027496	CCAGGGGGAUGGGCGAGCUUGGG	CAGGGGG	23	NO	Star_miRNA	canonical_hsa-specific_miRNA	hsa-mir-6798	MI0022643	GGCAGCCAGGGGGAUGGGCGAGCUUGGGCCCAUUCCUUUCCUUACCCUACCCCCCAUCCCCCUGUAG	chr19:49009906-49009972(+)	-	-	6798	p1@RUVBL2	ENST00000594017.1	-0.877173	0.544433	0.626077	1	-2.32133	-1.44416	0	0	0	0	0	0.418437	0.465779	0.727726	0	0	0	0.927838
hsa-miR-4695-3p	MIMAT0019789	UGAUCUCACCGCUGCCUCCUUC	GAUCUCA	22	Yes	-	non-canonical_miRNA	hsa-mir-4695	MI0017328	CCUGCAGGAGGCAGUGGGCGAGCAGGCGGGGCAGCCCAAUGCCAUGGGCCUGAUCUCACCGCUGCCUCCUUCCC	chr1:18883202-18883275(-)	-	-	4695	p1@ALDH4A1	ENST00000290597.5	-0.875878	0.544922	0.626077	1	-2.32133	-1.44546	0	0	0	0	0	0.418437	0.465779	0	0	0.520568	0	0.927838
hsa-miR-4656	MIMAT0019723	UGGGCUGAGGGCAGGAGGCCUGU	GGGCUGA	23	NO	-	non-canonical_miRNA	hsa-mir-4656	MI0017284	AGGCUGGCGUGGGCUGAGGGCAGGAGGCCUGUGGCCGGUCCCAGGCCUCCUGCUUCCUGGGCUCAGGCUCGGUUU	chr7:4788565-4788639(-)	-	-	4656	Unknown	Unknown	-0.875512	0.545061	0.626077	1	-2.32133	-1.44582	0	0	0	0	0	0.418437	0	0	1.19908	0.520568	0	0
hsa-miR-4803	MIMAT0019983	UAACAUAAUAGUGUGGAUUGA	AACAUAA	21	NO	-	non-canonical_miRNA	hsa-mir-4803	MI0017451	AGUGGGAUUUAACAUAAUAGUGUGGAUUGAAUCACACACACAUUUCAACCCACACUAUGAUGUUAAAUCCCAUU	chr5:72169467-72169540(+)	MIPF0001511	mir-4803	4803	p1@MAP1B	ENST00000513526.2	-0.875145	0.545199	0.626077	1	-2.32133	-1.44619	0	0	0	0	0	0.418437	0.465779	0.727726	0	0.520568	0	0
hsa-miR-3675-3p	MIMAT0018099	CAUCUCUAAGGAACUCCCCCAA	AUCUCUA	22	NO	-	non-canonical_miRNA	hsa-mir-3675	MI0016076	GGAUGAUAAGUUAUGGGGCUUCUGUAGAGAUUUCUAUGAGAACAUCUCUAAGGAACUCCCCCAAACUGAAUUC	chr1:16858949-16859021(-)	-	-	3675	p1@MIR3675	curation	-0.875145	0.545199	0.626077	1	-2.32133	-1.44619	0	0	0	0	0	0.418437	0.465779	0.727726	0	0.520568	0	0
hsa-miR-4486	MIMAT0019020	GCUGGGCGAGGCUGGCA	CUGGGCG	17	NO	-	non-canonical_miRNA	hsa-mir-4486	MI0016847	GCAUGCUGGGCGAGGCUGGCAUCUAGCACAGGCGGUAGAUGCUUGCUCUUGCCAUUGCAAUGA	chr11:19575310-19575372(+)	-	-	4486	p@chr11:19443335..19443337,+	NM_001111018	-0.874532	0.545431	0.626077	1	-2.32133	-1.4468	0	0	0	0	0	0.418437	0	0	0	0	0.854955	0.927838
hsa-miR-4802-5p	MIMAT0019981	UAUGGAGGUUCUAGACCAUGUU	AUGGAGG	22	Yes	-	non-canonical_miRNA	hsa-mir-4802	MI0017450	CUGACUGGCUUGUAUGGAGGUUCUAGACCAUGUUAGUGUUCAAGUCUACAUGGAUGGAAACCUUCAAGCAGGCCAAGCAG	chr4:40502040-40502119(-)	-	-	4802	p1@RBM47	ENST00000505414.1	-0.87434	0.545504	0.626077	1	-2.3185	-1.44416	0	0	0.723561	0	0	0	0.465779	0.727726	0	0	0	0.927838
hsa-miR-7853-5p	MIMAT0030428	UCAAAUGCAGAUCCUGACUUC	CAAAUGC	21	NO	-	non-canonical_miRNA	hsa-mir-7853	MI0025523	UCUCACACUUCAAUAGGCAUUGUCUGGGGUCUUAUUCAAAUGCAGAUCCUGACUUCACUGGUGCAGUAAGAAGUCAGAGAAUCUGCAUCUGUAACAAGCUCCCAGGUGAUGAUGGUGCUGCUGGUGUGCAGA	chr6:6169304-6169435(-)	-	-	5683,7853	p1@F13A1	NM_000129	-0.874047	0.545614	0.626077	1	-2.32008	-1.44603	0	0.520509	0	0	0	0	0	0.727726	0.599542	0	0.427478	0
hsa-miR-4522	MIMAT0019060	UGACUCUGCCUGUAGGCCGGU	GACUCUG	21	NO	-	non-canonical_miRNA	hsa-mir-4522	MI0016889	GCGGGCGUUGCCUGGGGGCCUCGCAGGGGGAGAUCCAGCCCAGGCUGGUUCCGCUGACUCUGCCUGUAGGCCGGUGGCGUCUUCUGG	chr17:27293910-27293996(-)	-	-	4522	p@chr17:25621895..25621905,-	curation	-0.874009	0.545629	1	1	-2.32133	-1.44732	0	0	0	0	0	0.418437	0	0	0.599542	0.520568	0.427478	0
hsa-miR-497-3p	MIMAT0004768	CAAACCACACUGUGGUGUUAGA	AAACCAC	22	Yes	Star_miRNA	canonical_conserved_miRNA	hsa-mir-497	MI0003138	CCACCCCGGUCCUGCUCCCGCCCCAGCAGCACACUGUGGUUUGUACGGCACUGUGGCCACGUCCAAACCACACUGUGGUGUUAGAGCGAGGGUGGGGGAGGCACCGCCGAGG	chr17:7017911-7018022(-)	MIPF0000231	mir-497	195,497	p1@MIR497HG	ENST00000572453.1	-0.87389	0.545674	0.626077	1	-2.32008	-1.44619	0	0.520509	0	0	0	0	0.465779	0.727726	0	0.520568	0	0
hsa-miR-4665-3p	MIMAT0019740	CUCGGCCGCGGCGCGUAGCCCCCGCC	UCGGCCG	26	NO	-	non-canonical_miRNA	hsa-mir-4665	MI0017295	CUCGAGGUGCUGGGGGACGCGUGAGCGCGAGCCGCUUCCUCACGGCUCGGCCGCGGCGCGUAGCCCCCGCCACAUCGGG	chr9:6007826-6007904(+)	-	-	4665	p1@MIR4665	curation	-0.873806	0.545705	0.626077	1	-2.32008	-1.44627	0	0.520509	0	0	0	0	0.465779	0	1.19908	0	0	0
hsa-miR-3183	MIMAT0015063	GCCUCUCUCGGAGUCGCUCGGA	CCUCUCU	22	NO	-	non-canonical_miRNA	hsa-mir-3183	MI0014225	CUCUGCCCUGCCUCUCUCGGAGUCGCUCGGAGCAGUCACGUUGACGGAAUCCUCCGGCGCCUCCUCGAGGGAGGAGAGGCAGGG	chr17:1022476-1022559(-)	-	-	3183	p1@ABR	ENST00000302538.5	-0.8738	0.545708	0.626077	1	-2.32133	-1.44753	0	0	0	0	0	0.418437	0	0.727726	0	0	0.854955	0
hsa-miR-6769b-5p	MIMAT0027620	UGGUGGGUGGGGAGGAGAAGUGC	GGUGGGU	23	Yes	-	non-canonical_miRNA	hsa-mir-6769b	MI0022706	CUUCCUGGUGGGUGGGGAGGAGAAGUGCCGUCCUCAUGAGCCCCUCUCUGUCCCACCCAUAG	chr1:206474803-206474864(+)	-	-	6769b	p1@IKBKE	ENST00000537984.1	-0.873725	0.545736	0.626077	1	-2.32008	-1.44635	0	0.520509	0	0	0	0	0.465779	0	0	0	0.427478	0.927838
hsa-miR-519d-5p	MIMAT0026610	CCUCCAAAGGGAAGCGCUUUCUGUU	CUCCAAA	25	NO	Star_miRNA	canonical_hsa-specific_miRNA	hsa-mir-519d	MI0003162	UCCCAUGCUGUGACCCUCCAAAGGGAAGCGCUUUCUGUUUGUUUUCUCUUAAACAAAGUGCCUCCCUUUAGAGUGUUACCGUUUGGGA	chr19:53713347-53713434(+)	MIPF0000020	mir-515	512-1,512-2,498,520e,515-1,519e,520f,515-2,519c,520a,526b,519b,525,523,518f,520b,518b,526a-1,520c,518c,524,517a,519d,521-2,520d,517b,520g,516b-2,526a-2,518e,518a-1,518d,516b-1,518a-2,517c,520h,521-1,522,519a-1,527,516a-1,516a-2,519a-2,1323,1283-1,1283-2	Unknown	Unknown	-0.873559	0.545799	1	1	-2.32133	-1.44777	0	0	0	0	0	0.418437	0.465779	0	0.599542	0	0.427478	0
hsa-miR-487a-5p	MIMAT0026559	GUGGUUAUCCCUGCUGUGUUCG	UGGUUAU	22	Yes	Mature_miRNA	canonical_conserved_miRNA	hsa-mir-487a	MI0002471	GGUACUUGAAGAGUGGUUAUCCCUGCUGUGUUCGCUUAAUUUAUGACGAAUCAUACAGGGACAUCCAGUUUUUCAGUAUC	chr14:101052446-101052525(+)	MIPF0000018	mir-154	134,154,299,376c,369,376a-1,377,379,380,381,382,323a,329-1,329-2,409,412,410,376b,485,487a,494,495,496,539,544a,376a-2,487b,411,654,655,656,758,668,1185-2,1185-1,300,541,889,543,1197,1193,323b	p1@MEG3	Gtl2-Dio3	-0.873559	0.545799	1	1	-2.32133	-1.44777	0	0	0	0	0	0.418437	0.465779	0	0.599542	0	0.427478	0
hsa-miR-3667-3p	MIMAT0018090	ACCUUCCUCUCCAUGGGUCUUU	CCUUCCU	22	Yes	Star_miRNA	canonical_hsa-specific_miRNA	hsa-mir-3667	MI0016068	UGAGGAUGAAAGACCCAUUGAGGAGAAGGUUCUGCUGGCUGAGAACCUUCCUCUCCAUGGGUCUUUCAUCCUCA	chr22:49543393-49543466(-)	-	-	3667	p1@C22orf34	ENST00000414287.1	-0.873405	0.545857	1	1	-2.32133	-1.44793	0	0	0	0	0	0.418437	0	0	0	1.04114	0.427478	0
hsa-miR-513a-3p	MIMAT0004777	UAAAUUUCACCUUUCUGAGAAGG	AAAUUUC	23	Yes	Star_miRNA	canonical_hsa-specific_miRNA	hsa-mir-513a-1;hsa-mir-513a-2	MI0003191;MI0003192	GGGAUGCCACAUUCAGCCAUUCAGCGUACAGUGCCUUUCACAGGGAGGUGUCAUUUAUGUGAACUAAAAUAUAAAUUUCACCUUUCUGAGAAGGGUAAUGUACAGCAUGCACUGCAUAUGUGGUGUCCC;GGAUGCCACAUUCAGCCAUUCAGUGUGCAGUGCCUUUCACAGGGAGGUGUCAUUUAUGUGAACUAAAAUAUAAAUUUCACCUUUCUGAGAAGGGUAAUGUACAGCAUGCACUGCAUAUGUGGUGUCC	chrX:147213463-147213591(-);chrX:147225826-147225952(-)	MIPF0000130	mir-506	513a-1;513a-2,506,507,508	p@chrX:146413659..146413673,-;p@chrX:146413659..146413673,-	curation;curation	-0.873047	0.545992	0.626077	1	-2.32008	-1.44703	0	0.520509	0	0	0	0	0	0	0	1.5617	0	0
hsa-miR-4646-3p	MIMAT0019708	AUUGUCCCUCUCCCUUCCCAG	UUGUCCC	21	NO	-	non-canonical_miRNA	hsa-mir-4646	MI0017273	ACUGGGAAGAGGAGCUGAGGGACAUUGCGGAGAGGGUCUCACAUUGUCCCUCUCCCUUCCCAG	chr6:31701029-31701091(-)	-	-	4646	p1@ABHD16A	ENST00000482224.1	-0.872992	0.546013	1	1	-2.32008	-1.44709	0	0.520509	0	0	0	0	0.465779	0.727726	0	0	0.427478	0
hsa-miR-3622a-3p	MIMAT0018004	UCACCUGACCUCCCAUGCCUGU	CACCUGA	22	Yes	Star_miRNA	canonical_hsa-specific_miRNA	hsa-mir-3622a	MI0016013	AAUAGAGGGUGCACAGGCACGGGAGCUCAGGUGAGGCAGGGAGCUGAGCUCACCUGACCUCCCAUGCCUGUGCACCCUCUAUU	chr8:27701677-27701759(+)	MIPF0001179	mir-3622	3622a,3622b	Unknown	Unknown	-0.872992	0.546013	1	1	-2.32008	-1.44709	0	0.520509	0	0	0	0	0.465779	0.727726	0	0	0.427478	0
hsa-miR-6080	MIMAT0023705	UCUAGUGCGGGCGUUCCCG	CUAGUGC	19	NO	-	non-canonical_miRNA	hsa-mir-6080	MI0020357	GCCUGCGGCUCUGGGAAUGCCGGUCUGGGGCUGGUUGUCUAGUGCGGGCGUUCCCGUUCGCGGGGA	chr17:64780759-64780824(+)	-	-	6080	Unknown	Unknown	-0.872955	0.546027	1	1	-2.32133	-1.44838	0	0	0	0	0	0.418437	0.465779	0	0	0.520568	0.427478	0
hsa-miR-4728-5p	MIMAT0019849	UGGGAGGGGAGAGGCAGCAAGCA	GGGAGGG	23	Yes	Mature_miRNA	canonical_hsa-specific_miRNA	hsa-mir-4728	MI0017365	GUGGGAGGGGAGAGGCAGCAAGCACACAGGGCCUGGGACUAGCAUGCUGACCUCCCUCCUGCCCCAG	chr17:39726495-39726561(+)	-	-	4728	p1@ERBB2	ENST00000578373.1	-0.872796	0.546087	0.626077	1	-2.31724	-1.44444	0	0	0	0	1.02247	0	0	1.45545	0	0.520568	0	0
hsa-miR-6733-3p	MIMAT0027368	UCAGUGUCUGGAUUUCCUAG	CAGUGUC	20	Yes	-	non-canonical_miRNA	hsa-mir-6733	MI0022578	GUGCUUGGGAAAGACAAACUCAGAGUUCCCUUCUUGUGAGCUCAGUGUCUGGAUUUCCUAG	chr1:43171652-43171712(-)	-	-	6733	p1@EBNA1BP2	ENST00000483082.1	-0.872504	0.546198	1	1	-2.32133	-1.44883	0	0	0	0	0	0.418437	0.931559	0	0	0	0.427478	0
hsa-miR-6868-5p	MIMAT0027636	ACUGGCAGAACACUGAAGCAGC	CUGGCAG	22	NO	-	non-canonical_miRNA	hsa-mir-6868	MI0022715	CCAGGACUGGCAGAACACUGAAGCAGCAGGCACCUGCUUCCUUCUGUUGUCUGUGCAG	chr17:76098019-76098076(-)	-	-	6868	p1@EXOC7	ENST00000589210.1	-0.872469	0.546211	0.626077	1	-2.3185	-1.44603	0	0	0.723561	0	0	0	0	0.727726	0.599542	0	0.427478	0
hsa-miR-4754	MIMAT0019894	AUGCGGACCUGGGUUAGCGGAGU	UGCGGAC	23	NO	-	non-canonical_miRNA	hsa-mir-4754	MI0017394	ACGCGCCUGAUGCGGACCUGGGUUAGCGGAGUGAGGCCCAGUGGUCACCGCCGCCCUCCGCAGGUCCAGGUUGCCGUGCGCAUGUGCCU	chr19:58386770-58386858(-)	-	-	4754,10394	Unknown	Unknown	-0.872304	0.546274	1	1	-2.32008	-1.44777	0	0.520509	0	0	0	0	0.465779	0	0.599542	0	0.427478	0
hsa-miR-1238-3p	MIMAT0005593	CUUCCUCGUCUGUCUGCCCC	UUCCUCG	20	NO	-	non-canonical_miRNA	hsa-mir-1238	MI0006328	GUGAGUGGGAGCCCCAGUGUGUGGUUGGGGCCAUGGCGGGUGGGCAGCCCAGCCUCUGAGCCUUCCUCGUCUGUCUGCCCCAG	chr19:10552122-10552204(+)	MIPF0000941	mir-1238	1238	p1@ATG4D	ENST00000586417.1	-0.872304	0.546274	1	1	-2.32008	-1.44777	0	0.520509	0	0	0	0	0.465779	0	0.599542	0	0.427478	0
hsa-miR-5093	MIMAT0021085	AGGAAAUGAGGCUGGCUAGGAGC	GGAAAUG	23	NO	-	non-canonical_miRNA	hsa-mir-5093	MI0017982	CCCGCCAGGUCCACAUGCCAGAGUGUCAACGUGACCCAGCCAGCCUCCUUCCUGAGCUAGGAGGAUUAGGAAAUGAGGCUGGCUAGGAGCACAGCCAGGG	chr16:85306226-85306325(-)	-	-	5093	Unknown	Unknown	-0.871864	0.54644	0.626077	1	-2.3185	-1.44664	0	0	0.723561	0	0	0	0	0.727726	0	0.520568	0.427478	0
hsa-miR-552-5p	MIMAT0026615	GUUUAACCUUUUGCCUGUUGG	UUUAACC	21	Yes	Star_miRNA	canonical_hsa-specific_miRNA	hsa-mir-552	MI0003557	AACCAUUCAAAUAUACCACAGUUUGUUUAACCUUUUGCCUGUUGGUUGAAGAUGCCUUUCAACAGGUGACUGGUUAGACAAACUGUGGUAUAUACA	chr1:34669599-34669694(-)	MIPF0000501	mir-552	552	p@chr1:35150899..35150929,-	curation	-0.87156	0.546556	0.626077	1	-2.3169	-1.44534	1.16221	0	0	0	0	0	0	1.45545	0	0	0.427478	0
hsa-miR-6763-3p	MIMAT0027427	CUCCCCGGCCUCUGCCCCCAG	UCCCCGG	21	Yes	-	non-canonical_miRNA	hsa-mir-6763	MI0022608	UUCUCCUGGGGAGUGGCUGGGGAGCAGACAGACCCAACCUCAUGCUCCCCGGCCUCUGCCCCCAG	chr12:132581997-132582061(+)	-	-	6763	p1@FBRSL1	NM_001142641	-0.870672	0.546892	1	1	-2.31657	-1.4459	0	0	0	1.33086	0	0	0	0	0	0.520568	0.427478	0.927838
hsa-miR-548b-3p	MIMAT0003254	CAAGAACCUCAGUUGCUUUUGU	AAGAACC	22	Yes	-	non-canonical_miRNA	hsa-mir-548b	MI0003596	CAGACUAUAUAUUUAGGUUGGCGCAAAAGUAAUUGUGGUUUUGGCCUUUAUUUUCAAUGGCAAGAACCUCAGUUGCUUUUGUGCCAACCUAAUACUU	chr6:119069047-119069143(-)	MIPF0000317	mir-548	548b	p1@FAM184A	NM_024581	-0.870629	0.546908	0.626077	1	-2.3169	-1.44627	1.16221	0	0	0	0	0	0.465779	0	1.19908	0	0	0
hsa-miR-6082	MIMAT0023707	GAAUACGUCUGGUUGAUCC	AAUACGU	19	NO	-	non-canonical_miRNA	hsa-mir-6082	MI0020359	UUGAAGAAUACGUCUGGUUGAUCCAGUCCACUUAAUUCUGAGAAAGUCCACAGACUGGAUCGGGUCUUGGAUUUUAGCUGGAUUCAUUGACUGGGCUAUAUUUGUCAUA	chr4:171186184-171186292(+)	-	-	6082	Unknown	Unknown	-0.8706	0.546919	0.626077	1	-2.31724	-1.44664	0	0	0	0	1.02247	0	0.931559	0.727726	0	0	0	0
hsa-miR-645	MIMAT0003315	UCUAGGCUGGUACUGCUGA	CUAGGCU	19	NO	-	non-canonical_miRNA	hsa-mir-645	MI0003660	CAGUUCCUAACAGGCCUCAGACCAGUACCGGUCUGUGGCCUGGGGGUUGAGGACCCCUGCUCUAGGCUGGUACUGCUGAUGCUUAAAAAGAGAG	chr20:50585786-50585879(+)	MIPF0000657	mir-645	645	Unknown	Unknown	-0.870571	0.54693	1	1	-2.3185	-1.44793	0	0	0.723561	0	0	0	0	0	0	1.04114	0.427478	0
hsa-miR-498-3p	MIMAT0037323	AAAGCACCUCCAGAGCUUGAAGC	AAGCACC	23	NO	Star_miRNA	canonical_conserved_miRNA	hsa-mir-498	MI0003142	AACCCUCCUUGGGAAGUGAAGCUCAGGCUGUGAUUUCAAGCCAGGGGGCGUUUUUCUAUAACUGGAUGAAAAGCACCUCCAGAGCUUGAAGCUCACAGUUUGAGAGCAAUCGUCUAAGGAAGUU	chr19:53674197-53674320(+)	MIPF0000463	mir-498	512-1,512-2,498,520e,515-1,519e,520f,515-2,519c,520a,526b,519b,525,523,518f,520b,518b,526a-1,520c,518c,524,517a,519d,521-2,520d,517b,520g,516b-2,526a-2,518e,518a-1,518d,516b-1,518a-2,517c,520h,521-1,522,519a-1,527,516a-1,516a-2,519a-2,1323,1283-1,1283-2	Unknown	Unknown	-0.870548	0.546939	0.626077	1	-2.3169	-1.44635	1.16221	0	0	0	0	0	0.465779	0	0	0	0.427478	0.927838
hsa-miR-5694	MIMAT0022487	CAGAUCAUGGGACUGUCUCAG	AGAUCAU	21	NO	-	non-canonical_miRNA	hsa-mir-5694	MI0019301	GCCAACUGCAGAUCAUGGGACUGUCUCAGCCCCAUAUGUAUCUGAAGGCUGAGAAGUCCCAUGAUCCGCACUUGGC	chr14:67441855-67441930(-)	-	-	5694	Unknown	Unknown	-0.870439	0.54698	0.626077	1	-2.31724	-1.4468	0	0	0	0	1.02247	0	0	0	0	0	0.854955	0.927838
hsa-miR-888-5p	MIMAT0004916	UACUCAAAAAGCUGUCAGUCA	ACUCAAA	21	Yes	Mature_miRNA	canonical_conserved_miRNA	hsa-mir-888	MI0005537	GGCAGUGCUCUACUCAAAAAGCUGUCAGUCACUUAGAUUACAUGUGACUGACACCUCUUUGGGUGAAGGAAGGCUCA	chrX:145994784-145994860(-)	MIPF0000386	mir-743	892a,890,891b,888,892b,892c	p@chrX:145185098..145185104,-	curation	-0.870262	0.547047	0.626077	1	-2.3169	-1.44664	1.16221	0	0	0	0	0	0.931559	0.727726	0	0	0	0
hsa-miR-539-3p	MIMAT0022705	AUCAUACAAGGACAAUUUCUUU	UCAUACA	22	Yes	Mature_miRNA	canonical_conserved_miRNA	hsa-mir-539	MI0003514	AUACUUGAGGAGAAAUUAUCCUUGGUGUGUUCGCUUUAUUUAUGAUGAAUCAUACAAGGACAAUUUCUUUUUGAGUAU	chr14:101047321-101047398(+)	MIPF0000018	mir-154	134,154,299,376c,369,376a-1,377,379,380,381,382,323a,329-1,329-2,409,412,410,376b,485,487a,494,495,496,539,544a,376a-2,487b,411,654,655,656,758,668,1185-2,1185-1,300,541,889,543,1197,1193,323b	p1@MEG3	Gtl2-Dio3	-0.870122	0.547101	0.0956348	1	0.819982	1.6901	4.64885	2.08204	0.723561	0	1.02247	1.67375	4.65779	1.45545	2.99771	2.60284	3.41982	2.78351
hsa-miR-4783-5p	MIMAT0019946	GGCGCGCCCAGCUCCCGGGCU	GCGCGCC	21	NO	-	non-canonical_miRNA	hsa-mir-4783	MI0017428	GGGAAAGCGGAGGGCGCGCCCAGCUCCCGGGCUGAUUGCGCUAACAGUGGCCCCGGUGUUGGGGCGCGUCUGCCGCUGCCCC	chr2:127423537-127423618(-)	-	-	4783	Unknown	Unknown	-0.870101	0.547109	0.626077	1	-2.3169	-1.4468	1.16221	0	0	0	0	0	0	0	0	0	0.854955	0.927838
hsa-miR-6741-5p	MIMAT0027383	GUGGGUGCUGGUGGGAGCCGUG	UGGGUGC	22	Yes	-	non-canonical_miRNA	hsa-mir-6741	MI0022586	AAUGGGUGGGUGCUGGUGGGAGCCGUGCCCUGGCCACUCAUUCGGCUCUCUCCCUCACCCUAG	chr1:225922080-225922142(-)	-	-	6741	p1@LEFTY1,p1@PYCR2	ENST00000343818.6	-0.869962	0.547161	0.0219843	1	1.57331	2.44328	3.48664	1.04102	3.61781	1.33086	7.15727	2.51062	5.12357	5.82181	6.59496	7.28795	3.41982	3.71135
hsa-miR-6736-5p	MIMAT0027373	CUGGGUGAGGGCAUCUGUGGU	UGGGUGA	21	NO	-	non-canonical_miRNA	hsa-mir-6736	MI0022581	CUGAGCUGGGUGAGGGCAUCUGUGGUUUGCUGGCUGCCUCAGCUCCUCUCUACCCACAG	chr1:145850587-145850645(-)	-	-	6736	p1@PIAS3	curation	-0.869697	0.547262	1	1	-2.31657	-1.44688	0	0	0	1.33086	0	0	0.465779	0	0.599542	0.520568	0	0
hsa-miR-6737-5p	MIMAT0027375	UUGGGGUGGUCGGCCCUGGAG	UGGGGUG	21	NO	-	non-canonical_miRNA	hsa-mir-6737	MI0022582	UUGGGUUGGGGUGGUCGGCCCUGGAGGGGGUUUGUUUGCUUAUUCCCCUCUGUGCUUCACCCCUACCCAG	chr1:153962351-153962420(-)	-	-	6737	p1@SLC39A1	ENST00000537590.1	-0.869488	0.547341	1	1	-2.31657	-1.44709	0	0	0	1.33086	0	0	0.465779	0.727726	0	0	0.427478	0
hsa-miR-541-5p	MIMAT0004919	AAAGGAUUCUGCUGUCGGUCCCACU	AAGGAUU	25	NO	Mature_miRNA	canonical_conserved_miRNA	hsa-mir-541	MI0005539	ACGUCAGGGAAAGGAUUCUGCUGUCGGUCCCACUCCAAAGUUCACAGAAUGGGUGGUGGGCACAGAAUCUGGACUCUGCUUGUG	chr14:101064495-101064578(+)	MIPF0000213	mir-541	134,154,299,376c,369,376a-1,377,379,380,381,382,323a,329-1,329-2,409,412,410,376b,485,487a,494,495,496,539,544a,376a-2,487b,411,654,655,656,758,668,1185-2,1185-1,300,541,889,543,1197,1193,323b	p1@MEG3	Gtl2-Dio3	-0.869247	0.547433	1	1	-2.31657	-1.44733	0	0	0	1.33086	0	0	0.931559	0	0.599542	0	0	0
hsa-miR-8066	MIMAT0030993	CAAUGUGAUCUUUUGGAUGUA	AAUGUGA	21	NO	-	non-canonical_miRNA	hsa-mir-8066	MI0025902	CAUCUUGCUUACAUUCCUGUGGAACAUAUUGUUGCCUCUGCAUGUUACAAUGUGAUCUUUUGGAUGUAGGGCAAAUCU	chr4:101240795-101240872(-)	-	-	8066	p1@PPP3CA	ENST00000394854.3	-0.868073	0.547878	1	1	-2.3169	-1.44883	1.16221	0	0	0	0	0	0.931559	0	0	0	0.427478	0
hsa-miR-6507-3p	MIMAT0025471	CAAAGUCCUUCCUAUUUUUCCC	AAAGUCC	22	Yes	-	non-canonical_miRNA	hsa-mir-6507	MI0022219	GGAGGGAAGAAUAGGAGGGACUUUGUAUUGUGGUUCAGUACCAUGCAAAGUCCUUCCUAUUUUUCCCUCC	chr10:98924499-98924568(-)	-	-	6507	p1@HPSE2	ENST00000370546.1	-0.867299	0.548172	1	1	-2.31657	-1.44928	0	0	0	1.33086	0	0	0.465779	0	0	0	0.854955	0
hsa-miR-6808-3p	MIMAT0027517	GUGUGACCACCGUUCCUGCAG	UGUGACC	21	NO	-	non-canonical_miRNA	hsa-mir-6808	MI0022653	GGGGCCAGGCAGGGAGGUGGGACCAUGGGGGCCUUGCUGUGUGACCACCGUUCCUGCAG	chr1:1339650-1339708(-)	-	-	6808	p1@DVL1	ENST00000378888.5	-0.86718	0.548217	1	1	-2.3169	-1.44972	1.16221	0	0	0	0	0	0	0	0	0	1.28243	0
hsa-miR-3619-3p	MIMAT0019219	GGGACCAUCCUGCCUGCUGUGG	GGACCAU	22	Yes	Star_miRNA	canonical_hsa-specific_miRNA	hsa-mir-3619	MI0016009	ACGGCAUCUUUGCACUCAGCAGGCAGGCUGGUGCAGCCCGUGGUGGGGGACCAUCCUGCCUGCUGUGGGGUAAGGACGGCUGU	chr22:46091044-46091126(+)	-	-	3619	p2@MIR4763	ENST00000443490.1	-0.848686	0.55529	0.304465	1	-0.553189	0.295497	1.16221	0.520509	0.723561	0	0	0.836873	0	2.18318	0.599542	0.520568	2.56487	0.927838
hsa-miR-3680-5p	MIMAT0018106	GACUCACUCACAGGAUUGUGCA	ACUCACU	22	Yes	-	non-canonical_miRNA	hsa-mir-3680-1;hsa-mir-3680-2	MI0016081;MI0019113	AAAUUUAAGGAGGGACUCACUCACAGGAUUGUGCAAAUGCAAAGUUGGCUUUUGCAUGACCCUGGGAGUAGGUGCCUCCUUAAAUUU;AAAUUUAAGGAGGGACUCACUCACAGGAUUGUGCAAAUGCAAAGUUGGCUUUUGCAUGACCCUGGGAGUAGGUGCCUCCUUAAAUUU	chr16:21506049-21506135(-);chr16:29599179-29599265(-)	MIPF0001338	mir-3680	3680-1;3680-2	p1@SLC7A5P2;p1@SLC7A5P1	ENST00000522841.2;curation	-0.830109	0.562487	0.243308	1	-0.321648	0.508461	0	0.520509	0.723561	0	1.02247	1.25531	1.39734	2.18318	1.79862	0.520568	0.854955	1.85568
hsa-miR-590-5p	MIMAT0003258	GAGCUUAUUCAUAAAAGUGCAG	AGCUUAU	22	Yes	Star_miRNA	canonical_conserved_miRNA	hsa-mir-590	MI0003602	UAGCCAGUCAGAAAUGAGCUUAUUCAUAAAAGUGCAGUAUGGUGAAGUCAAUCUGUAAUUUUAUGUAUAAGCUAGUCUCUGAUUGAAACAUGCAGCA	chr7:74191198-74191294(+)	MIPF0000418	mir-590	590	p1@EIF4H	ENST00000353999.6	-0.822381	0.565508	0.337598	1	-0.320253	0.502128	1.16221	1.04102	0.723561	0	0	0.836873	1.86312	0	1.79862	1.5617	1.28243	0.927838
hsa-miR-6891-5p	MIMAT0027682	UAAGGAGGGGGAUGAGGGG	AAGGAGG	19	NO	-	non-canonical_miRNA	hsa-mir-6891	MI0022738	GUAAGGAGGGGGAUGAGGGGUCAUAUCUCUUCUCAGGGAAAGCAGGAGCCCUUCAGCAGGGUCAGGGCCCCUCAUCUUCCCCUCCUUUCCCAG	chr6:31355224-31355316(-)	-	-	6891	p1@HLA-B	ENST00000412585.2	-0.81988	0.566489	0.36515	1	-0.314668	0.505211	1.16221	0.520509	1.44712	1.33086	0	0.418437	0.931559	1.45545	2.99771	1.5617	0.854955	0
hsa-miR-526a-3p	MIMAT0037326	GAAAGCGCUUCCUUUUAGAGGA	AAAGCGC	22	Yes	Star_miRNA	canonical_conserved_miRNA	hsa-mir-526a-1	MI0003157	CUCAGGCUGUGACCCUCUAGAGGGAAGCACUUUCUGUUGCUUGAAAGAAGAGAAAGCGCUUCCUUUUAGAGGAUUACUCUUUGAG	chr19:53706252-53706336(+)	MIPF0000020	mir-515	512-1,512-2,498,520e,515-1,519e,520f,515-2,519c,520a,526b,519b,525,523,518f,520b,518b,526a-1,520c,518c,524,517a,519d,521-2,520d,517b,520g,516b-2,526a-2,518e,518a-1,518d,516b-1,518a-2,517c,520h,521-1,522,519a-1,527,516a-1,516a-2,519a-2,1323,1283-1,1283-2	Unknown	Unknown	-0.804322	0.572631	0.455381	1	-1.64197	-0.837652	0	1.04102	0	0	0	0	0	0.727726	1.19908	0.520568	0	0.927838
hsa-miR-4798-5p	MIMAT0019974	UUCGGUAUACUUUGUGAAUUGG	UCGGUAU	22	NO	-	non-canonical_miRNA	hsa-mir-4798	MI0017445	AAGUACAACUUCGGUAUACUUUGUGAAUUGGCUUUUACAAAAGACCAACUCACGAAGUAUACCGAAGUCAUACUU	chr4:7310450-7310524(+)	MIPF0001574	mir-4798	4798	p1@SORCS2	ENST00000507866.2	-0.803377	0.573006	0.688789	1	-1.64317	-0.839793	0	0.520509	0	0	0	0.418437	0.931559	1.45545	0.599542	0	0	0
hsa-miR-1193	MIMAT0015049	GGGAUGGUAGACCGGUGACGUGC	GGAUGGU	23	NO	Star_miRNA	canonical_conserved_miRNA	hsa-mir-1193	MI0014205	GUAGCUGAGGGGAUGGUAGACCGGUGACGUGCACUUCAUUUACGAUGUAGGUCACCCGUUUGACUAUCCACCAGCGCC	chr14:101030052-101030129(+)	MIPF0000714	mir-1193	134,154,299,376c,369,376a-1,377,379,380,381,382,323a,329-1,329-2,409,412,410,376b,485,487a,494,495,496,539,544a,376a-2,487b,411,654,655,656,758,668,1185-2,1185-1,300,541,889,543,1197,1193,323b	p1@MEG3	Gtl2-Dio3	-0.802733	0.573262	0.455381	1	-1.64197	-0.839241	0	1.04102	0	0	0	0	0	0	0.599542	0	0.854955	1.85568
hsa-miR-4498	MIMAT0019033	UGGGCUGGCAGGGCAAGUGCUG	GGGCUGG	22	NO	-	non-canonical_miRNA	hsa-mir-4498	MI0016860	AGGGCUGGGCUGGCAGGGCAAGUGCUGCAGAUCUUUGUCUAAGCAGCCCCUGCCUUGGAUCUCCCA	chr12:120155434-120155499(-)	-	-	4498	p1@GCN1L1	NM_006836	-0.802228	0.573463	0.455381	1	-1.64046	-0.83823	0	0	0	0	1.02247	0.418437	0	0.727726	0.599542	1.04114	0	0.927838
hsa-miR-19a-5p	MIMAT0004490	AGUUUUGCAUAGUUGCACUACA	GUUUUGC	22	Yes	Star_miRNA	canonical_conserved_miRNA	hsa-mir-19a	MI0000073	GCAGUCCUCUGUUAGUUUUGCAUAGUUGCACUACAAGAAGAAUGUAGUUGUGCAAAUCUAUGCAAAACUGAUGGUGGCCUGC	chr13:91350891-91350972(+)	MIPF0000011	mir-19	17,18a,19a,19b-1,20a,92a-1	p1@MIR17HG	NR_027349	-0.800626	0.5741	0.688789	1	-1.64437	-0.843741	0	0	0	0	0	0.836873	0.465779	0.727726	0	0	1.28243	0
hsa-miR-6803-3p	MIMAT0027507	UCCCUCGCCUUCUCACCCUCAG	CCCUCGC	22	Yes	-	non-canonical_miRNA	hsa-mir-6803	MI0022648	CUCCUCUGGGGGUGGGGGGCUGGGCGUGGUGGACAGCGAUGCAUCCCUCGCCUUCUCACCCUCAG	chr19:55245186-55245250(-)	-	-	6802,6803,6804	p1@PPP6R1	ENST00000412770.2	-0.800617	0.574103	0.688789	1	-1.64013	-0.839517	1.16221	0	0	0	0	0.418437	0.465779	0.727726	0.599542	0	0.427478	0.927838
hsa-miR-5004-3p	MIMAT0021028	CUUGGAUUUUCCUGGGCCUCAG	UUGGAUU	22	NO	-	non-canonical_miRNA	hsa-mir-5004	MI0017870	GGCACUUGCUUGGGGGUUAGUGAGGACAGGGCAAAUUCACGAGAUUGGGUUGUGCAGAGGCUGACACUUGGAUUUUCCUGGGCCUCAGGACUUCCUUUCAGACAUGG	chr6:33438331-33438437(+)	-	-	5004	p1@SYNGAP1	ENST00000418600.2	-0.800011	0.574345	0.688789	1	-1.64166	-0.841652	0	0	0.723561	0	0	0.418437	0.465779	1.45545	0	0	0.854955	0
hsa-miR-4698	MIMAT0019793	UCAAAAUGUAGAGGAAGACCCCA	CAAAAUG	23	NO	-	non-canonical_miRNA	hsa-mir-4698	MI0017331	UGCUUCUCCUGGGGUCUUCCUCUACAUUUCCACCUAGACGGGCCUGGGUCAAAAUGUAGAGGAAGACCCCAGAAGGAGCA	chr12:47187812-47187891(+)	-	-	4698	p2@FAM113B	ENST00000546455.1	-0.799127	0.574697	0.0996035	1	0.0520291	0.851156	0	1.56153	1.44712	0	0	1.25531	1.39734	2.9109	0.599542	2.08227	1.70991	1.85568
hsa-miR-7850-5p	MIMAT0030425	GUUUGGACAUAGUGUGGCUGG	UUUGGAC	21	NO	-	non-canonical_miRNA	hsa-mir-7850	MI0025520	GGUCAGAAGUUUGGACAUAGUGUGGCUGGGUCCUCUGUGCAGGGUCUUACCCAGCCACACUACAUCCAAACUUCUGACC	chr19:2630715-2630793(+)	-	-	7850	p@chr19:2630031..2630078,+	curation	-0.798928	0.574776	0.688789	1	-1.64166	-0.842736	0	0	0.723561	0	0	0.418437	0	0.727726	0.599542	0	1.28243	0
hsa-miR-6073	MIMAT0023698	GGUAGUGAGUUAUCAGCUAC	GUAGUGA	20	NO	-	non-canonical_miRNA	hsa-mir-6073	MI0020350	UAGAUGUUGGUCCAAACUGAAAGUUGAUGAGUCACUGUGCCUCUCGGGGUAGUGAGUUAUCAGCUACAGUGAGAGAGCAGUGUUUGGCC	chr11:15969533-15969621(-)	-	-	6073	p6@SOX6	ENST00000316399.6	-0.798289	0.575031	0.688789	1	-1.63893	-0.840646	1.16221	0.520509	0	0	0	0	0	1.45545	0.599542	0	0.854955	0
hsa-miR-525-3p	MIMAT0002839	GAAGGCGCUUCCCUUUAGAGCG	AAGGCGC	22	NO	Star_miRNA	canonical_conserved_miRNA	hsa-mir-525	MI0003152	CUCAAGCUGUGACUCUCCAGAGGGAUGCACUUUCUCUUAUGUGAAAAAAAAGAAGGCGCUUCCCUUUAGAGCGUUACGGUUUGGG	chr19:53697533-53697617(+)	MIPF0000020	mir-515	512-1,512-2,498,520e,515-1,519e,520f,515-2,519c,520a,526b,519b,525,523,518f,520b,518b,526a-1,520c,518c,524,517a,519d,521-2,520d,517b,520g,516b-2,526a-2,518e,518a-1,518d,516b-1,518a-2,517c,520h,521-1,522,519a-1,527,516a-1,516a-2,519a-2,1323,1283-1,1283-2	Unknown	Unknown	-0.798279	0.575035	0.688789	1	-1.64046	-0.842185	0	0.520509	0.723561	0	0	0	0.465779	0	0	0.520568	0.854955	0.927838
hsa-miR-95-5p	MIMAT0026473	UCAAUAAAUGUCUGUUGAAUU	CAAUAAA	21	Yes	Star_miRNA	canonical_conserved_miRNA	hsa-mir-95	MI0000097	AACACAGUGGGCACUCAAUAAAUGUCUGUUGAAUUGAAAUGCGUUACAUUCAACGGGUAUUUAUUGAGCACCCACUCUGUG	chr4:8005301-8005381(-)	MIPF0000098	mir-95	95	p1@ABLIM2	ENST00000361737.5	-0.796657	0.575682	1	1	-1.63711	-0.840452	0	0	0.723561	1.33086	0	0	0.931559	0.727726	1.19908	0	0	0
hsa-miR-4531	MIMAT0019070	AUGGAGAAGGCUUCUGA	UGGAGAA	17	NO	-	non-canonical_miRNA	hsa-mir-4531	MI0016898	GCCUAGGAGUCCUUGGUCAGUGGGGACAUGGAGAAGGCUUCUGAGGA	chr19:44653686-44653732(-)	-	-	4531	p@chr19:45161107..45161118,-	ENST00000590796.1	-0.796256	0.575842	0.728063	1	-1.63558	-0.83932	1.16221	0	0	1.33086	0	0	0.465779	0	1.19908	0.520568	0	0.927838
hsa-miR-3170	MIMAT0015045	CUGGGGUUCUGAGACAGACAGU	UGGGGUU	22	NO	-	non-canonical_miRNA	hsa-mir-3170	MI0014201	CUGGUAACACUGGGGUUCUGAGACAGACAGUGUUAGCUCCAGAAGCAUUGCCUGUCUUAGAACCCCUAUGUUACCAG	chr13:98208524-98208600(+)	MIPF0001637	mir-3170	3170	p1@FARP1	NM_005766	-0.791091	0.577907	0.219023	1	0.0543115	0.845403	1.16221	0.520509	1.44712	0	0	1.67375	2.3289	0.727726	2.39817	1.5617	1.70991	0.927838
hsa-miR-4739	MIMAT0019868	AAGGGAGGAGGAGCGGAGGGGCCCU	AGGGAGG	25	NO	Mature_miRNA	canonical_hsa-specific_miRNA	hsa-mir-4739	MI0017377	GGGAGGAAGAAGGGAGGAGGAGCGGAGGGGCCCUUGUCUUCCCAGAGCCUCUCCCUUCCUCCCCUCCCCCUCCC	chr17:79707176-79707249(-)	-	-	4739	Unknown	Unknown	-0.768935	0.58685	0.510388	1	-1.18258	-0.413647	0	0	0	0	1.02247	0.836873	1.39734	0	0	0	0.427478	2.78351
hsa-miR-3134	MIMAT0015000	UGAUGGAUAAAAGACUACAUAUU	GAUGGAU	23	NO	-	non-canonical_miRNA	hsa-mir-3134	MI0014155	UGUAUCCAAUGUGUAGUCUUUUAUCCCUCACAUGGAGUAAAAUAUGAUGGAUAAAAGACUACAUAUUGGGUACA	chr3:15697298-15697371(-)	-	-	3134	p1@ANKRD28	NM_001195098	-0.766388	0.587888	0.510388	1	-1.18145	-0.415058	0	0.520509	0	0	1.02247	0.418437	0.465779	0.727726	1.19908	0	0.854955	0.927838
hsa-miR-4745-3p	MIMAT0019879	UGGCCCGGCGACGUCUCACGGUC	GGCCCGG	23	Yes	-	non-canonical_miRNA	hsa-mir-4745	MI0017384	GUGAGUGGGGCUCCCGGGACGGCGCCCGCCCUGGCCCUGGCCCGGCGACGUCUCACGGUCCC	chr19:804940-805001(+)	-	-	3187,4745	p1@PTBP1	ENST00000394601.4	-0.763352	0.589126	0.755513	1	-1.17855	-0.415203	1.16221	0	0	0	1.02247	0.418437	0.931559	0.727726	0.599542	0.520568	0.427478	0.927838
hsa-miR-6760-5p	MIMAT0027420	CAGGGAGAAGGUGGAAGUGCAGA	AGGGAGA	23	NO	-	non-canonical_miRNA	hsa-mir-6760	MI0022605	CAGUGCAGGGAGAAGGUGGAAGUGCAGAGUGGGCUCACCUCUCGCCCACACUGUCCCCUUCUCCCCAG	chr12:111304142-111304209(+)	-	-	6760	p@chr12:111594458..111594459,+	NM_015267	-0.762174	0.589607	0.510388	1	-1.18002	-0.417849	0	0.520509	1.44712	0	0	0	0	0.727726	0.599542	1.04114	1.28243	0
hsa-miR-548ar-3p	MIMAT0022266	UAAAACUGCAGUUAUUUUUGC	AAAACUG	21	Yes	-	non-canonical_miRNA	hsa-mir-548ar	MI0019131	AAAAGUAAUUGCAGUUUUUGCUGUUGAACGUAGUGGUAAAACUGCAGUUAUUUUUGC	chr13:114244505-114244561(+)	MIPF0000317	mir-548	548ar	p1@CDC16	ENST00000356221.3	-0.750559	0.594373	0.071491	1	0.713516	1.46407	2.32443	2.08204	2.17068	0	0	1.67375	3.72624	2.9109	2.39817	2.08227	2.13739	2.78351
hsa-miR-208a-5p	MIMAT0026474	GAGCUUUUGGCCCGGGUUAUAC	AGCUUUU	22	Yes	Star_miRNA	canonical_conserved_miRNA	hsa-mir-208a	MI0000251	UGACGGGCGAGCUUUUGGCCCGGGUUAUACCUGAUGCUCACGUAUAAGACGAGCAAAAAGCUUGUUGGUCA	chr14:23388596-23388666(-)	MIPF0000178	mir-208	208a	p1@MYH6	NM_002471	-0.746913	0.595877	0.390463	1	-0.832352	-0.0854398	1.16221	0.520509	0.723561	0	0	0.418437	0.465779	1.45545	0	0	1.28243	2.78351
hsa-miR-1251-5p	MIMAT0005903	ACUCUAGCUGCCAAAGGCGCU	CUCUAGC	21	NO	Mature_miRNA	canonical_conserved_miRNA	hsa-mir-1251	MI0006386	GUGGACUCUAGCUGCCAAAGGCGCUUCUCCUUCUGAACAGAGCGCUUUGCUCAGCCAGUGUAGACAUGGC	chr12:97491909-97491978(+)	MIPF0000621	mir-1251	1251	p@chr12:97858908..97858920,+	curation	-0.743623	0.597238	0.390463	1	-0.832135	-0.0885122	0	0.520509	0.723561	1.33086	0	0.418437	0.931559	2.18318	0.599542	0	1.28243	0
hsa-miR-302c-5p	MIMAT0000716	UUUAACAUGGGGGUACCUGCUG	UUAACAU	22	NO	Star_miRNA	canonical_conserved_miRNA	hsa-mir-302c	MI0000773	CCUUUGCUUUAACAUGGGGGUACCUGCUGUGUGAAACAAAAGUAAGUGCUUCCAUGUUUCAGUGGAGG	chr4:112648363-112648430(-)	MIPF0000071	mir-302	302a,302b,302c,302d,367	p1@ENST00000505215,p1@ENST00000509938	ENST00000509938.1	-0.741587	0.598081	0.583448	1	-0.828969	-0.0873822	0	0	0	2.66171	1.02247	0.418437	0	1.45545	1.79862	1.04114	0.854955	0
hsa-miR-513a-5p	MIMAT0002877	UUCACAGGGAGGUGUCAU	UCACAGG	18	Yes	Mature_miRNA	canonical_hsa-specific_miRNA	hsa-mir-513a-1;hsa-mir-513a-2	MI0003191;MI0003192	GGGAUGCCACAUUCAGCCAUUCAGCGUACAGUGCCUUUCACAGGGAGGUGUCAUUUAUGUGAACUAAAAUAUAAAUUUCACCUUUCUGAGAAGGGUAAUGUACAGCAUGCACUGCAUAUGUGGUGUCCC;GGAUGCCACAUUCAGCCAUUCAGUGUGCAGUGCCUUUCACAGGGAGGUGUCAUUUAUGUGAACUAAAAUAUAAAUUUCACCUUUCUGAGAAGGGUAAUGUACAGCAUGCACUGCAUAUGUGGUGUCC	chrX:147213463-147213591(-);chrX:147225826-147225952(-)	MIPF0000130	mir-506	513a-1;513a-2,506,507,508	p@chrX:146413659..146413673,-;p@chrX:146413659..146413673,-	curation;curation	-0.741173	0.598253	0.55098	1	-0.8307	-0.0895264	0	0.520509	1.44712	0	1.02247	0	0.465779	0.727726	1.19908	1.04114	1.28243	0
hsa-miR-6502-3p	MIMAT0025461	UAGACCAUCUUUCUAGAGUAU	AGACCAU	21	NO	-	non-canonical_miRNA	hsa-mir-6502	MI0022214	CAGAGUGGGAGCUCUAGAAAGAUUGUUGACCAAUCAUCUUAUUGACUAGACCAUCUUUCUAGAGUAUAACUAUUUU	chr12:66251082-66251157(+)	-	-	6502	p1@IRAK3	NM_007199	-0.733774	0.601329	0.304585	1	-0.554085	0.179689	1.16221	1.04102	0	0	0	0.836873	1.86312	0.727726	0.599542	1.04114	0.427478	1.85568
hsa-miR-548x-3p	MIMAT0015081	UAAAAACUGCAAUUACUUUC	AAAAACU	20	Yes	-	non-canonical_miRNA	hsa-mir-548x;hsa-mir-548x-2	MI0014244;MI0016833	AGGUUAGUGCAAAAGUAAUUGCAGUUUUUGCGUUACUUUCAAUCGUAAAAACUGCAAUUACUUUCACACCAAUCU;AUGCCAAAUAUUAGGUUGGCACAAAAGUAAUUGUGGCUUUUGCCAUUAAAAGUAAUGGUAAAAACUGCAAUUACUUUCGUGCCAACCUAAUAUUUGUGUG	chr21:18686090-18686164(-);chr13:65966330-65966429(-)	MIPF0000317	mir-548	548x;548x-2	p@chr21:20117371..20117414,-;Unknown	ENST00000414582.1;Unknown	-0.729383	0.603162	0.609354	1	-0.548986	0.180397	1.16221	1.04102	0	2.66171	0	0	0.931559	2.9109	1.19908	1.04114	0.427478	0
hsa-miR-552-3p	MIMAT0003215	AACAGGUGACUGGUUAGACAA	ACAGGUG	21	Yes	Mature_miRNA	canonical_hsa-specific_miRNA	hsa-mir-552	MI0003557	AACCAUUCAAAUAUACCACAGUUUGUUUAACCUUUUGCCUGUUGGUUGAAGAUGCCUUUCAACAGGUGACUGGUUAGACAAACUGUGGUAUAUACA	chr1:34669599-34669694(-)	MIPF0000501	mir-552	552	p@chr1:35150899..35150929,-	curation	-0.728858	0.603381	0.609354	1	-0.549345	0.179513	2.32443	0	0.723561	0	1.02247	0.418437	0.465779	2.9109	0	2.08227	0.854955	0
hsa-miR-4668-5p	MIMAT0019745	AGGGAAAAAAAAAAGGAUUUGUC	GGGAAAA	23	Yes	-	non-canonical_miRNA	hsa-mir-4668	MI0017298	AGGGAAAAAAAAAAGGAUUUGUCUUGUAGCCAGGAUAUUGUUUUAAAGAAAAUCCUUUUUGUUUUUCCAG	chr9:111932100-111932169(+)	-	-	4668	p1@UGCG	ENST00000374279.3	-0.727698	0.603867	0.609354	1	-0.549701	0.177997	1.16221	1.04102	0	0	2.04494	0	1.39734	0	1.19908	1.5617	0.854955	0.927838
hsa-miR-3202	MIMAT0015089	UGGAAGGGAGAAGAGCUUUAAU	GGAAGGG	22	NO	-	non-canonical_miRNA	hsa-mir-3202-1;hsa-mir-3202-2	MI0014252;MI0014253	UAUUAAUAUGGAAGGGAGAAGAGCUUUAAUGAUUGGAGUCAUUUUCAGAGCAUUAAAGCUCUUCUCCCUUCCAUAUUAAUG;AUUAAUAUGGAAGGGAGAAGAGCUUUAAUGCUCUGAAAAUGACUCCAAUCAUUAAAGCUCUUCUCCCUUCCAUAUUAAU	chrX:153981097-153981177(+);chrX:153981098-153981176(-)	MIPF0000846	mir-3202	3202-1,3202-2;3202-1,3202-2	p1@TMEM187;Unknown	ENST00000425274.1;Unknown	-0.718201	0.607855	0.336982	1	-0.317217	0.400983	0	0	2.17068	1.33086	0	0.836873	1.86312	0	0.599542	2.08227	1.28243	0.927838
hsa-miR-1294	MIMAT0005884	UGUGAGGUUGGCAUUGUUGUCU	GUGAGGU	22	NO	Mature_miRNA	canonical_hsa-specific_miRNA	hsa-mir-1294	MI0006356	CACCUAAUGUGUGCCAAGAUCUGUUCAUUUAUGAUCUCACCGAGUCCUGUGAGGUUGGCAUUGUUGUCUGGCAUUGUCUGAUAUACAACAGUGCCAACCUCACAGGACUCAGUGAGGUGAAACUGAGGAUUAGGAAGGUGUA	chr5:154347106-154347247(+)	MIPF0000603	mir-1294	1294	p1@GALNT10	NM_198321	-0.717086	0.608325	0.0219232	1	2.10241	2.8195	3.48664	2.08204	5.06493	6.65428	3.0674	5.43968	10.2471	5.09408	4.79633	6.76739	6.41216	7.42271
hsa-miR-374c-5p	MIMAT0018443	AUAAUACAACCUGCUAAGUGCU	UAAUACA	22	Yes	-	non-canonical_miRNA	hsa-mir-374c	MI0016684	ACACGGACAAUGAUAAUACAACCUGCUAAGUGCUAGGACACUUAGCAGGUUGUAUUAUAUCCAUCCGAGU	chrX:74218549-74218618(+)	MIPF0000288	mir-374	421,374b,374c	Unknown	Unknown	-0.710288	0.611198	0.239473	1	0.2156	0.925888	1.16221	1.04102	1.44712	0	1.02247	1.25531	1.39734	0.727726	4.19679	3.12341	0.427478	0.927838
hsa-miR-519b-3p	MIMAT0002837	AAAGUGCAUCCUUUUAGAGGUU	AAGUGCA	22	Yes	Star_miRNA	canonical_hsa-specific_miRNA	hsa-mir-519b	MI0003151	CAUGCUGUGACCCUCUAGAGGGAAGCGCUUUCUGUUGUCUGAAAGAAAAGAAAGUGCAUCCUUUUAGAGGUUUACUGUUUG	chr19:53695213-53695293(+)	MIPF0000020	mir-515	512-1,512-2,498,520e,515-1,519e,520f,515-2,519c,520a,526b,519b,525,523,518f,520b,518b,526a-1,520c,518c,524,517a,519d,521-2,520d,517b,520g,516b-2,526a-2,518e,518a-1,518d,516b-1,518a-2,517c,520h,521-1,522,519a-1,527,516a-1,516a-2,519a-2,1323,1283-1,1283-2	Unknown	Unknown	-0.709633	0.611476	0.239473	1	0.216394	0.926027	1.16221	1.04102	1.44712	1.33086	0	1.25531	1.39734	1.45545	3.59725	1.04114	1.70991	1.85568
hsa-miR-3661	MIMAT0018082	UGACCUGGGACUCGGACAGCUG	GACCUGG	22	NO	-	non-canonical_miRNA	hsa-mir-3661	MI0016062	CACCUUCUCGCAGAGGCUCUUGACCUGGGACUCGGACAGCUGCUUGCACUCGUUCAGCUGCUCGAUCCACUGGUCCAGCUCCUUGGUGAACACCUU	chr5:134225757-134225852(+)	MIPF0001530	mir-3661	3661	Unknown	Unknown	-0.685752	0.621682	0.194135	1	1.00671	1.69247	2.32443	2.08204	1.44712	2.66171	2.04494	1.67375	5.12357	2.18318	2.39817	2.08227	2.99234	3.71135
hsa-miR-1293	MIMAT0005883	UGGGUGGUCUGGAGAUUUGUGC	GGGUGGU	22	NO	-	non-canonical_miRNA	hsa-mir-1293	MI0006355	AGGUUGUUCUGGGUGGUCUGGAGAUUUGUGCAGCUUGUACCUGCACAAAUCUCCGGACCACUUAGUCUUUA	chr12:50234142-50234212(-)	MIPF0000691	mir-1293	1293	p2@LIMA1	ENST00000394943.3	-0.678079	0.624997	0.0554175	1	1.93171	2.60979	6.97328	1.56153	3.61781	5.32342	2.04494	4.6028	5.58935	2.9109	5.39587	8.32909	5.98469	7.42271
hsa-miR-3945	MIMAT0018361	AGGGCAUAGGAGAGGGUUGAUAU	GGGCAUA	23	NO	-	non-canonical_miRNA	hsa-mir-3945	MI0016602	GAUGUUGAUGCACGUGACGGGGAGGGCAUAGGAGAGGGUUGAUAUAAAAUGCAAUUACAGCCUCUUAUGCUUUCCAAAGUGGGGGAUGAUUCAAUGAU	chr4:184851013-184851110(-)	-	-	3945	p1@ENST00000510284,p1@uc003iwy.1	ENST00000510284.1	-0.64697	0.63862	0.160006	1	0.206198	0.853168	0	1.56153	0	1.33086	0	2.09218	1.39734	2.9109	0.599542	3.12341	0.854955	1.85568
hsa-miR-4757-3p	MIMAT0019902	CAUGACGUCACAGAGGCUUCGC	AUGACGU	22	NO	-	non-canonical_miRNA	hsa-mir-4757	MI0017398	UUCCAGCCCGAGGCCUCUGUGACGUCACGGUGUCUGCGGGAGGAGACCAUGACGUCACAGAGGCUUCGCGCUCUGAG	chr2:19348429-19348505(+)	-	-	4757	Unknown	Unknown	-0.639425	0.641969	0.239469	1	0.34828	0.987705	0	1.56153	0.723561	0	1.02247	2.09218	3.72624	0.727726	1.19908	2.08227	1.70991	0.927838
hsa-miR-4645-3p	MIMAT0019706	AGACAGUAGUUCUUGCCUGGUU	GACAGUA	22	NO	-	non-canonical_miRNA	hsa-mir-4645	MI0017272	UGAUAGGGAAACCAGGCAAGAAAUAUUGUCUCCUCAAGUUGCGACGAGACAGUAGUUCUUGCCUGGUUUCUCUAUCA	chr6:2854031-2854107(-)	-	-	4645	Unknown	Unknown	-0.636473	0.643284	0.239476	1	0.217027	0.8535	1.16221	1.56153	1.44712	0	1.02247	0.836873	1.39734	0.727726	3.59725	1.04114	1.28243	2.78351
hsa-miR-520e-3p	MIMAT0002825	AAAGUGCUUCCUUUUUGAGGG	AAGUGCU	21	NO	Mature_miRNA	canonical_hsa-specific_miRNA	hsa-mir-520e	MI0003143	UCUCCUGCUGUGACCCUCAAGAUGGAAGCAGUUUCUGUUGUCUGAAAGGAAAGAAAGUGCUUCCUUUUUGAGGGUUACUGUUUGAGA	chr19:53675711-53675797(+)	MIPF0000020	mir-515	512-1,512-2,498,520e,515-1,519e,520f,515-2,519c,520a,526b,519b,525,523,518f,520b,518b,526a-1,520c,518c,524,517a,519d,521-2,520d,517b,520g,516b-2,526a-2,518e,518a-1,518d,516b-1,518a-2,517c,520h,521-1,522,519a-1,527,516a-1,516a-2,519a-2,1323,1283-1,1283-2	Unknown	Unknown	-0.629256	0.64651	0.269835	1	-0.11565	0.513606	0	0	1.44712	2.66171	0	1.25531	0.931559	0.727726	0	2.08227	0.427478	5.56703
hsa-miR-4713-3p	MIMAT0019821	UGGGAUCCAGACAGUGGGAGAA	GGGAUCC	22	Yes	-	non-canonical_miRNA	hsa-mir-4713	MI0017347	GUCCCCAUUUUUCUCCCACUACCAGGCUCCCAUAAGGGUCGAAUGGGAUCCAGACAGUGGGAGAAAAAUGGGGAC	chr15:51242190-51242264(+)	-	-	4713	p@chr15:51387153..51387186,+	ENST00000559909.1	-0.613452	0.653631	0.457736	1	-0.318638	0.294813	1.16221	1.56153	0.723561	0	0	0.418437	1.86312	1.45545	1.19908	1.04114	0.854955	0
hsa-miR-4804-5p	MIMAT0019984	UUGGACGGUAAGGUUAAGCAA	UGGACGG	21	Yes	-	non-canonical_miRNA	hsa-mir-4804	MI0017452	UCAGUGUAUUUGGACGGUAAGGUUAAGCAAGGUGCGUCGUAUCUUGCUUAACCUUGCCCUCGAAAUACACUGA	chr5:72878591-72878663(+)	-	-	4804	p1@TNPO1	NM_153188	-0.606885	0.656613	0.390057	1	-0.555806	0.0510794	0	0.520509	0.723561	0	0	1.25531	0.465779	0	2.99771	1.04114	0.854955	0
hsa-miR-3188	MIMAT0015070	AGAGGCUUUGUGCGGAUACGGGG	GAGGCUU	23	NO	-	non-canonical_miRNA	hsa-mir-3188	MI0014232	GGCGCCUCCUGCUCUGCUGUGCCGCCAGGGCCUCCCCUAGCGCGCCUUCUGGAGAGGCUUUGUGCGGAUACGGGGCUGGAGGCCU	chr19:18282077-18282161(+)	MIPF0001488	mir-3188	3188	Unknown	Unknown	-0.605854	0.657083	0.426632	1	-0.551703	0.0541506	1.16221	0	0.723561	0	1.02247	0.836873	0.931559	2.18318	1.19908	1.04114	0	0.927838
hsa-miR-6514-5p	MIMAT0025484	UAUGGAGUGGACUUUCAGCUGGC	AUGGAGU	23	Yes	-	non-canonical_miRNA	hsa-mir-6514	MI0022226	UAUGGAGUGGACUUUCAGCUGGCAUUUACGAGUCAGAGUUCUUACAGAGCUGCCUGUUCUUCCACUCCAG	chr11:62792702-62792771(-)	-	-	6514,6748	p1@NXF1	ENST00000531709.2	-0.600935	0.659326	0.791718	1	-0.550103	0.0508321	1.16221	0	1.44712	0	1.02247	0.418437	0.931559	0.727726	0.599542	1.04114	1.28243	0.927838
hsa-miR-642b-3p	MIMAT0018444	AGACACAUUUGGAGAGGGACCC	GACACAU	22	Yes	-	non-canonical_miRNA	hsa-mir-642b	MI0016685	GAGUUGGGAGGUUCCCUCUCCAAAUGUGUCUUGAUCCCCCACCCCAAGACACAUUUGGAGAGGGACCCUCCCAACUC	chr19:45674932-45675008(-)	MIPF0000468	mir-642	642a,642b	Unknown	Unknown	-0.599695	0.659893	0.60947	1	-0.547602	0.0520933	0	0	1.44712	1.33086	2.04494	0	0.931559	0	1.19908	1.04114	0.854955	1.85568
hsa-miR-7977	MIMAT0031180	UUCCCAGCCAACGCACCA	UCCCAGC	18	NO	-	non-canonical_miRNA	hsa-mir-7977	MI0025753	UUCCCAGCCAACGCACCAAAAAUGAUAUGGGUCUGUUGUCUGGAGAAAC	chr3:176515103-176515151(+)	-	-	7977	Unknown	Unknown	-0.598359	0.660505	0.791717	1	-0.54778	0.0505785	0	0.520509	0	1.33086	3.0674	0	1.39734	0.727726	0.599542	0.520568	1.28243	0.927838
hsa-miR-6850-5p	MIMAT0027600	GUGCGGAACGCUGGCCGGGGCG	UGCGGAA	22	Yes	-	non-canonical_miRNA	hsa-mir-6850	MI0022696	GUGCGGAACGCUGGCCGGGGCGGGAGGGGAAGGGACGCCCGGCCGGAACGCCGCACUCACG	chr8:144791931-144791991(-)	-	-	6850	p1@RPL8	ENST00000394920.2	-0.58957	0.664541	0.509943	1	-0.834747	-0.245177	0	1.04102	0.723561	0	0	0.418437	1.39734	0.727726	0	1.04114	0.854955	0
hsa-miR-6855-5p	MIMAT0027610	UUGGGGUUUGGGGUGCAGACAUUGC	UGGGGUU	25	Yes	-	non-canonical_miRNA	hsa-mir-6855	MI0022701	GCUGCUUGGGGUUUGGGGUGCAGACAUUGCCAGAGGAUGGGCAGCAGACUGACCUUCAACCCCACAG	chr9:129869605-129869671(+)	-	-	6855	p1@USP20	ENST00000372429.3	-0.588279	0.665136	0.551265	1	-0.832116	-0.243836	0	0.520509	0.723561	1.33086	0	0.418437	0.931559	0	0.599542	1.04114	0.854955	0.927838
hsa-miR-3131	MIMAT0014996	UCGAGGACUGGUGGAAGGGCCUU	CGAGGAC	23	NO	-	non-canonical_miRNA	hsa-mir-3131	MI0014151	GAGUCGAGGACUGGUGGAAGGGCCUUUCCCCUCAGACCAAGGCCCUGGCCCCAGCUUCUUCUC	chr2:219058688-219058750(-)	-	-	3131	p1@IHH	NM_002181	-0.587638	0.665431	0.115301	1	0.345001	0.932639	0	2.08204	0.723561	0	0	2.09218	1.39734	2.9109	1.79862	1.04114	1.28243	3.71135
hsa-miR-146a-3p	MIMAT0004608	CCUCUGAAAUUCAGUUCUUCAG	CUCUGAA	22	Yes	Star_miRNA	canonical_conserved_miRNA	hsa-mir-146a	MI0000477	CCGAUGUGUAUCCUCAGCUUUGAGAACUGAAUUCCAUGGGUUGUGUCAGUGUCAGACCUCUGAAAUUCAGUUCUUCAGCUGGGAUAUCUCUGUCAUCGU	chr5:160485352-160485450(+)	MIPF0000103	mir-146	146a	p1@uc003lyl.3	ENST00000517927.1	-0.587242	0.665614	0.34872	1	0.825819	1.41306	1.16221	1.56153	2.89425	1.33086	3.0674	0.836873	2.3289	3.63863	2.39817	2.60284	2.56487	1.85568
hsa-miR-449b-5p	MIMAT0003327	AGGCAGUGUAUUGUUAGCUGGC	GGCAGUG	22	Yes	Mature_miRNA	canonical_conserved_miRNA	hsa-mir-449b	MI0003673	UGACCUGAAUCAGGUAGGCAGUGUAUUGUUAGCUGGCUGCUUGGGUCAAGUCAGCAGCCACAACUACCCUGCCACUUGCUUCUGGAUAAAUUCUUCU	chr5:55170646-55170742(-)	MIPF0000133	mir-449	449a,449b,449c	p@chr5:54472341..54472349,-	curation	-0.585792	0.666284	0.307651	1	0.712154	1.29795	1.16221	0.520509	0.723561	1.33086	2.04494	2.92906	4.65779	0.727726	1.79862	3.12341	1.70991	0.927838
hsa-miR-2355-5p	MIMAT0016895	AUCCCCAGAUACAAUGGACAA	UCCCCAG	21	Yes	Mature_miRNA	canonical_conserved_miRNA	hsa-mir-2355	MI0015873	CAGACGUGUCAUCCCCAGAUACAAUGGACAAUAUGCUAUUAUAAUCGUAUGGCAUUGUCCUUGCUGUUUGGAGAUAAUACUGCUGAC	chr2:207109987-207110073(-)	MIPF0000938	mir-2355	2355	p1@KLF7	ENST00000309446.6	-0.585185	0.666564	0.775873	1	-0.827837	-0.242652	1.16221	0.520509	0	1.33086	1.02247	0	1.39734	0	0.599542	0	0.854955	1.85568
hsa-miR-610	MIMAT0003278	UGAGCUAAAUGUGUGCUGGGA	GAGCUAA	21	NO	-	non-canonical_miRNA	hsa-mir-610	MI0003623	UCUAUUUGUCUUAGGUGAGCUAAAUGUGUGCUGGGACACAUUUGAGCCAAAUGUCCCAGCACACAUUUAGCUCACAUAAGAAAAAUGGACUCUAGU	chr11:28056815-28056910(+)	MIPF0000661	mir-610	610	Unknown	Unknown	-0.58321	0.667477	0.755235	1	-0.830238	-0.247028	1.16221	0.520509	1.44712	0	0	0	0.465779	0	0.599542	0.520568	2.13739	0
hsa-miR-505-5p	MIMAT0004776	GGGAGCCAGGAAGUAUUGAUGU	GGAGCCA	22	Yes	Mature_miRNA	canonical_conserved_miRNA	hsa-mir-505	MI0003190	GAUGCACCCAGUGGGGGAGCCAGGAAGUAUUGAUGUUUCUGCCAGUUUAGCGUCAACACUUGCUGGUUUCCUCUCUGGAGCAUC	chrX:139924148-139924231(-)	MIPF0000217	mir-505	505	p1@ATP11C	ENST00000370557.1	-0.580925	0.668535	0.542356	1	0.924739	1.50566	5.81107	1.04102	1.44712	2.66171	1.02247	1.25531	3.26046	0.727726	2.99771	3.64398	3.41982	0.927838
hsa-miR-6083	MIMAT0023708	CUUAUAUCAGAGGCUGUGGG	UUAUAUC	20	NO	-	non-canonical_miRNA	hsa-mir-6083	MI0020360	GUAAAAAGAGUCCAGAGUCUGGGAAGGUGGAAAGGGAGCAGGAGCAUCGUCUUUAAGAGGGUCAGGUACCUUUGCUCUUAUAUCAGAGGCUGUGGGCUUCCUACAG	chr3:124374332-124374437(+)	-	-	6083	p4@KALRN	NM_001024660	-0.565526	0.675709	0.728014	1	-1.18117	-0.615645	0	0	1.44712	0	0	0.418437	0.465779	0.727726	0	0.520568	1.28243	0
hsa-miR-105-5p	MIMAT0000102	UCAAAUGCUCAGACUCCUGUGGU	CAAAUGC	23	Yes	Mature_miRNA	canonical_conserved_miRNA	hsa-mir-105-1;hsa-mir-105-2	MI0000111;MI0000112	UGUGCAUCGUGGUCAAAUGCUCAGACUCCUGUGGUGGCUGCUCAUGCACCACGGAUGUUUGAGCAUGUGCUACGGUGUCUA;UGUGCAUCGUGGUCAAAUGCUCAGACUCCUGUGGUGGCUGCUUAUGCACCACGGAUGUUUGAGCAUGUGCUAUGGUGUCUA	chrX:152392219-152392299(-);chrX:152394412-152394492(-)	MIPF0000074	mir-105	105-1,105-2,767;105-1,105-2,767	p1@GABRA3;p1@GABRA3	ENST00000370314.4;ENST00000370314.4	-0.553931	0.681161	0.063708	1	1.78514	2.33907	0	4.16407	3.61781	5.32342	2.04494	3.76593	4.65779	4.36635	7.1945	4.16455	3.8473	6.49487
hsa-miR-7109-5p	MIMAT0028115	CUGGGGGGAGGAGACCCUGCU	UGGGGGG	21	NO	-	non-canonical_miRNA	hsa-mir-7109	MI0022960	GUCUCCUGGGGGGAGGAGACCCUGCUCUCCCUGGCAGCAAGCCUCUCCUGCCCUUCCAGAUUAGC	chr22:31621467-31621531(-)	-	-	7109	p1@PISD	ENST00000460723.1	-0.544067	0.685835	0.414111	1	0.217085	0.761152	1.16221	1.04102	0.723561	0	2.04494	1.25531	3.72624	0	0	2.08227	1.70991	0.927838
hsa-miR-6884-5p	MIMAT0027668	AGAGGCUGAGAAGGUGAUGUUG	GAGGCUG	22	NO	-	non-canonical_miRNA	hsa-mir-6884	MI0022731	CCCGCAGAGGCUGAGAAGGUGAUGUUGGCUCAAGAAAGGGAGAUAGAUGGUAGCCCAUCACCUUUCCGUCUCCCCUAG	chr17:40026332-40026409(-)	-	-	6884	p1@MED24	ENST00000356271.3	-0.543001	0.686342	0.112927	1	2.02075	2.56375	6.97328	4.68458	6.51205	1.33086	3.0674	2.09218	6.52091	5.82181	2.99771	6.24682	6.41216	6.49487
hsa-miR-6740-5p	MIMAT0027381	AGUUUGGGAUGGAGAGAGGAGA	GUUUGGG	22	Yes	-	non-canonical_miRNA	hsa-mir-6740	MI0022585	GAAAGAGUUUGGGAUGGAGAGAGGAGAAACUUGAGGUCUCUGGGAGUUGCUUAAACCAGUUGACCGUAACCUGGCCAGAGAAUUCUGAUAGUGUCUUCUCUCCUCCCAAACAG	chr1:202003124-202003236(+)	-	-	6740	p1@RNPEP	ENST00000367286.3	-0.535059	0.69013	0.696289	1	0.230455	0.765514	2.32443	0.520509	1.44712	2.66171	1.02247	0.418437	1.86312	1.45545	1.19908	1.04114	2.56487	0.927838
hsa-miR-6852-3p	MIMAT0027605	UGUCCUCUGUUCCUCAG	GUCCUCU	17	Yes	-	non-canonical_miRNA	hsa-mir-6852	MI0022698	UGCUGCCCUGGGGUUCUGAGGACAUGCUCUGACUCCCCUGAUGUCCUCUGUUCCUCAGGUGCUGGG	chr9:35710676-35710741(-)	-	-	6852	p1@TLN1	NM_006289	-0.529709	0.692695	1	1	-1.64445	-1.11474	0	0	0	0	0	0.836873	0.931559	0	0	0.520568	0.427478	0
hsa-miR-548aw	MIMAT0022471	GUGCAAAAGUCAUCACGGUU	UGCAAAA	20	NO	-	non-canonical_miRNA	hsa-mir-548aw	MI0019283	UAGGUCGGUGCAAAAGUCAUCACGGUUUUUACCAUUAAAACCGCGAUGACUUUUGCAUCAACCUA	chr9:132945707-132945771(+)	MIPF0000317	mir-548	548aw	p7@GFI1B	ENST00000372124.1	-0.529589	0.692752	0.688815	1	-1.64013	-1.11054	1.16221	0	0	0	0	0.418437	0	0.727726	1.19908	0.520568	0	0
hsa-miR-519e-5p	MIMAT0002828	UUCUCCAAAAGGGAGCACUUUC	UCUCCAA	22	NO	Mature_miRNA	canonical_hsa-specific_miRNA	hsa-mir-519e	MI0003145	UCUCAUGCAGUCAUUCUCCAAAAGGGAGCACUUUCUGUUUGAAAGAAAACAAAGUGCCUCCUUUUAGAGUGUUACUGUUUGAGA	chr19:53679940-53680023(+)	MIPF0000020	mir-515	512-1,512-2,498,520e,515-1,519e,520f,515-2,519c,520a,526b,519b,525,523,518f,520b,518b,526a-1,520c,518c,524,517a,519d,521-2,520d,517b,520g,516b-2,526a-2,518e,518a-1,518d,516b-1,518a-2,517c,520h,521-1,522,519a-1,527,516a-1,516a-2,519a-2,1323,1283-1,1283-2	Unknown	Unknown	-0.529125	0.692975	1	1	-1.64046	-1.11134	0	0	0	0	1.02247	0.418437	0	1.45545	0	0.520568	0.427478	0
hsa-miR-5697	MIMAT0022490	UCAAGUAGUUUCAUGAUAAAGG	CAAGUAG	22	NO	-	non-canonical_miRNA	hsa-mir-5697	MI0019304	AGCAUAUUCUCAAGUAGUUUCAUGAUAAAGGGUGUAUGAGAGAUCAACCCUUUAUCAUGAAACGCUUGAGGAUACGCU	chr1:9967381-9967458(+)	MIPF0001748	mir-5697	5697	p1@NMNAT1	ENST00000492735.1	-0.528297	0.693373	1	1	-1.64201	-1.11371	0	1.04102	0	0	0	0	0.465779	0	0.599542	0.520568	0.427478	0
hsa-miR-4642	MIMAT0019702	AUGGCAUCGUCCCCUGGUGGCU	UGGCAUC	22	NO	-	non-canonical_miRNA	hsa-mir-4642	MI0017269	CACAACUGCAUGGCAUCGUCCCCUGGUGGCUGUGGCCUAGGGCAAGCCACAAAGCCACUCAGUGAUGAUGCCAGCAGUUGUG	chr6:44435641-44435722(+)	-	-	4642	p1@CDC5L	ENST00000371477.3	-0.528089	0.693473	0.688815	1	-1.63737	-1.10928	1.16221	0	0.723561	0	0	0	0	1.45545	1.19908	0	0	0
hsa-miR-4796-5p	MIMAT0019970	UGUCUAUACUCUGUCACUUUAC	GUCUAUA	22	NO	-	non-canonical_miRNA	hsa-mir-4796	MI0017443	UAAAUUUGUGUCUAUACUCUGUCACUUUACUUUUGGCCUCAAGUCAUUGCAGUAAAGUGGCAGAGUAUAGACACAAAUUUA	chr3:114743445-114743525(-)	MIPF0001402	mir-4796	4796	p2@ZBTB20	ENST00000488663.1	-0.527649	0.693684	1	1	-1.63981	-1.11216	0	0	0	1.33086	0	0.418437	0.465779	0.727726	0	1.04114	0	0
hsa-miR-5581-3p	MIMAT0022276	UUCCAUGCCUCCUAGAAGUUCC	UCCAUGC	22	NO	Mature_miRNA	canonical_hsa-specific_miRNA	hsa-mir-5581	MI0019136	AGCCUUCCAGGAGAAAUGGAGACCCUAUACAUACCUGUUUCCAUGCCUCCUAGAAGUUCC	chr1:37500935-37500994(-)	-	-	5581	p1@MEAF6	ENST00000475828.1	-0.527341	0.693832	1	1	-1.64046	-1.11312	0	0	0	0	1.02247	0.418437	0.465779	0	1.19908	0	0.427478	0
hsa-miR-1284	MIMAT0005941	UCUAUACAGACCCUGGCUUUUC	CUAUACA	22	NO	-	non-canonical_miRNA	hsa-mir-1284	MI0006431	AUUUUGAUAUAUAAGCCAGUUUAAUGUUUUCUAUACAGACCCUGGCUUUUCUUAAAUUUUAUAUAUUGGAAAGCCCAUGUUUGUAUUGGAAACUGCUGGUUUCUUUCAUACUGAAAAUCU	chr3:71541970-71542089(-)	MIPF0000604	mir-1284	1284	p4@FOXP1	ENST00000471386.2	-0.527304	0.69385	1	1	-1.63705	-1.10974	0	0	0.723561	1.33086	0	0	0	0.727726	0	1.04114	0	0.927838
hsa-miR-4664-5p	MIMAT0019737	UGGGGUGCCCACUCCGCAAGUU	GGGGUGC	22	Yes	Mature_miRNA	canonical_hsa-specific_miRNA	hsa-mir-4664	MI0017294	GUUGGGGGCUGGGGUGCCCACUCCGCAAGUUAUCACUGAGCGACUUCCGGUCUGUGAGCCCCGUCCUCCGC	chr8:143733083-143733153(-)	-	-	4664	p1@FAM83H	ENST00000388913.3	-0.527194	0.693903	1	1	-1.64047	-1.11328	0	0.520509	0.723561	0	0	0	0.931559	0	0.599542	0.520568	0	0
hsa-miR-4515	MIMAT0019052	AGGACUGGACUCCCGGCAGCCC	GGACUGG	22	NO	-	non-canonical_miRNA	hsa-mir-4515	MI0016881	GCGGGAGGUGUAACAGGACUGGACUCCCGGCAGCCCCAGGGCAGGGGCGUGGGGAGCUGGUCCUAGCUCAGCGCUCCCGGA	chr15:83067335-83067415(+)	MIPF0001512	mir-4515	4515	p1@FAM103A1	ENST00000566841.1	-0.527153	0.693923	1	1	-1.63893	-1.11178	0	0	1.44712	0	0	0	0.465779	1.45545	0	0	0.427478	0
hsa-miR-513c-3p	MIMAT0022728	UAAAUUUCACCUUUCUGAGAAGA	AAAUUUC	23	Yes	Star_miRNA	canonical_conserved_miRNA	hsa-mir-513c	MI0006649	GCGUACAGUGCCUUUCUCAAGGAGGUGUCGUUUAUGUGAACUAAAAUAUAAAUUUCACCUUUCUGAGAAGAGUAAUGUACAGCA	chrX:147189704-147189787(-)	MIPF0000130	mir-506	513b,513c	p@chrX:146413659..146413673,-	curation	-0.526608	0.694185	1	1	-1.64047	-1.11386	0	0.520509	0.723561	0	0	0	0	0	0	1.5617	0.427478	0
hsa-miR-5191	MIMAT0021122	AGGAUAGGAAGAAUGAAGUGCU	GGAUAGG	22	NO	-	non-canonical_miRNA	hsa-mir-5191	MI0018170	AGUUGGCCAGGACCCCAAGCCCCCAGCACUUCAUUCUUGCUGUCCUCUCCUGGUCUGGGAGGAUAGAAGAGAGGAUAGGAAGAAUGAAGUGCUGGGCGCUUAGGGGGAUCCUGGCCAACU	chr1:201719508-201719627(+)	-	-	5191	p2@NAV1	NM_020443	-0.526387	0.694291	1	1	-1.63981	-1.11343	0	0	0	1.33086	0	0.418437	0.465779	0	0	1.5617	0	0
hsa-miR-3664-5p	MIMAT0018086	AACUCUGUCUUCACUCAUGAGU	ACUCUGU	22	Yes	-	non-canonical_miRNA	hsa-mir-3664	MI0016065	CUGUAAACUUGAAGGUAGGGAACUCUGUCUUCACUCAUGAGUACCUUCCAACACGAGCUCUCAGGAGUAAAGACAGAGUUCCCUACCUUCAAUGUGGAU	chr11:70872270-70872368(-)	MIPF0001518	mir-3664	3664	p@chr11:70781237..70781270,-	ENST00000460048.1	-0.525761	0.694593	1	1	-1.63924	-1.11348	0	0.520509	0	0	1.02247	0	0.931559	0.727726	0	0	0.427478	0
hsa-miR-6858-3p	MIMAT0027617	CAGCCAGCCCCUGCUCACCCCU	AGCCAGC	22	Yes	-	non-canonical_miRNA	hsa-mir-6858	MI0022704	GUGAGGAGGGGCUGGCAGGGACCCCUCCAAGUUGGGGACGGCAGCCAGCCCCUGCUCACCCCUCGCC	chrX:154450320-154450386(+)	-	-	6858	p1@FAM50A	ENST00000464419.1	-0.525689	0.694627	1	1	-1.6377	-1.11201	0	0	0.723561	0	1.02247	0	0	0.727726	0.599542	0.520568	0.427478	0
hsa-miR-4527	MIMAT0019066	UGGUCUGCAAAGAGAUGACUGU	GGUCUGC	22	NO	-	non-canonical_miRNA	hsa-mir-4527	MI0016894	CCAGAAGUGGUCUGCAAAGAGAUGACUGUGAAUCCAAGAUCCACAUCAGCUCUGUGCUGCCUACAUCUGA	chr18:47380496-47380565(+)	-	-	4527	p1@uc002lcx.2	ENST00000598649.1	-0.525635	0.694653	1	1	-1.63737	-1.11173	1.16221	0	0.723561	0	0	0	0.465779	0	0.599542	0	0.427478	0.927838
hsa-miR-6749-5p	MIMAT0027398	UCGGGCCUGGGGUUGGGGGAGC	CGGGCCU	22	NO	-	non-canonical_miRNA	hsa-mir-6749	MI0022594	GGCCCUCGGGCCUGGGGUUGGGGGAGCUCUGUCCUGUCUCACUCAUUGCUCCUCCCCUGCCUGGCCCAG	chr11:64902387-64902455(-)	-	-	192,194-2,6749,6750	p1@ATG2A	ENST00000377264.3	-0.525606	0.694667	1	1	-1.63924	-1.11363	0	0.520509	0	0	1.02247	0	0	0	0	0	1.28243	0.927838
hsa-miR-5006-3p	MIMAT0021034	UUUCCCUUUCCAUCCUGGCAG	UUCCCUU	21	Yes	-	non-canonical_miRNA	hsa-mir-5006	MI0017873	AACCAUUAGGGGGCUGUGGUUUGCCAGGGCAGGAGGUGGAAGGGAGCCCCAUUUACAGUGGUAACUUCCUUUCCCUUUCCAUCCUGGCAGGCUUCAGAGAACUUUACCAG	chr13:41568286-41568395(-)	-	-	5006	p1@KIAA0564	NM_015058	-0.525484	0.694726	1	1	-1.63891	-1.11343	1.16221	0.520509	0	0	0	0	0.465779	0	0	1.5617	0	0
hsa-miR-3133	MIMAT0014998	UAAAGAACUCUUAAAACCCAAU	AAAGAAC	22	NO	-	non-canonical_miRNA	hsa-mir-3133	MI0014153	CAGAAAUUGUAAAGAACUCUUAAAACCCAAUAGUAAAAAGACAACCUGUUGAGUUUUAAGAGUUCUUUAUAUAUUCUG	chr2:241477905-241477982(+)	-	-	3133	p1@FARP2	NM_014808	-0.525286	0.694822	0.459161	1	-0.123187	0.402099	0	1.04102	0	0	1.02247	1.67375	0.931559	1.45545	1.79862	1.04114	1.70991	0
hsa-miR-636	MIMAT0003306	UGUGCUUGCUCGUCCCGCCCGCA	GUGCUUG	23	NO	-	non-canonical_miRNA	hsa-mir-636	MI0003651	UGGCGGCCUGGGCGGGAGCGCGCGGGCGGGGCCGGCCCCGCUGCCUGGAAUUAACCCCGCUGUGCUUGCUCGUCCCGCCCGCAGCCCUAGGCGGCGUCG	chr17:76736450-76736548(-)	MIPF0000524	mir-636	636	p1@SRSF2	ENST00000452355.3	-0.52524	0.694843	0.48577	1	-0.119335	0.405905	1.16221	1.56153	0.723561	0	0	0.836873	1.86312	1.45545	1.19908	0.520568	0.854955	1.85568
hsa-miR-764	MIMAT0010367	GCAGGUGCUCACUUGUCCUCCU	CAGGUGC	22	NO	-	non-canonical_miRNA	hsa-mir-764	MI0003944	AAUCUAGGAGGCAGGUGCUCACUUGUCCUCCUCCAUGCUUGGAAAAUGCAGGGAGGAGGCCAUAGUGGCAACUGUUACCAUGAUU	chrX:114639435-114639519(+)	MIPF0000707	mir-764	764	p1@HTR2C	ENST00000371950.3	-0.525068	0.694926	1	1	-1.63581	-1.11075	0	0	0	1.33086	1.02247	0	0	1.45545	0.599542	0	0.427478	0
hsa-miR-556-3p	MIMAT0004793	AUAUUACCAUUAGCUCAUCUUU	UAUUACC	22	Yes	Mature_miRNA	canonical_hsa-specific_miRNA	hsa-mir-556	MI0003562	GAUAGUAAUAAGAAAGAUGAGCUCAUUGUAAUAUGAGCUUCAUUUAUACAUUUCAUAUUACCAUUAGCUCAUCUUUUUUAUUACUACCUUCAACA	chr1:162342546-162342640(+)	MIPF0000475	mir-556	556	p1@NOS1AP	ENST00000530878.1	-0.524448	0.695225	1	1	-1.63705	-1.1126	0	0	0.723561	1.33086	0	0	0	0.727726	0	1.04114	0.427478	0
hsa-miR-579-3p	MIMAT0003244	UUCAUUUGGUAUAAACCGCGAUU	UCAUUUG	23	Yes	Star_miRNA	canonical_conserved_miRNA	hsa-mir-579	MI0003586	CAUAUUAGGUUAAUGCAAAAGUAAUCGCGGUUUGUGCCAGAUGACGAUUUGAAUUAAUAAAUUCAUUUGGUAUAAACCGCGAUUAUUUUUGCAUCAAC	chr5:32394378-32394475(-)	MIPF0000317	mir-548	579	p1@ZFR	NM_016107	-0.524374	0.695261	1	1	-1.63647	-1.11209	0	0	0	0	2.04494	0	0	0	1.79862	0	0.427478	0
hsa-miR-5194	MIMAT0021125	UGAGGGGUUUGGAAUGGGAUGG	GAGGGGU	22	NO	Mature_miRNA	canonical_hsa-specific_miRNA	hsa-mir-5194	MI0018173	AUUUCUUUGGGUUAACUUAAACUCAGCCCUUCUAGGCCCAUUCUUUUCACUCAGGAAUUGGAUAAGCUUUUCUGAGGGGUUUGGAAUGGGAUGGCAGGGAGAGUCACCAGACACCAUGAA	chr8:130008334-130008453(-)	-	-	5194	p2@FAM49B	ENST00000518285.1	-0.524287	0.695303	0.36515	1	-0.116278	0.408009	0	0.520509	2.17068	1.33086	0	0.836873	0.465779	0.727726	2.39817	0.520568	1.28243	2.78351
hsa-miR-4524b-5p	MIMAT0022255	AUAGCAGCAUAAGCCUGUCUC	UAGCAGC	21	NO	-	non-canonical_miRNA	hsa-mir-4524b	MI0019114	UAGCUGGGUGGAUGUGUUCUUUUGAAGGAUAGCAGCAUAAGCCUGUCUCAAAAUAAUUCUGCAGUGAGACAGGUUCAUGCUGCUAUCGUUCCAAAGAGGAAGGGUAAUCACUGUC	chr17:69099542-69099656(+)	MIPF0001330	mir-4524	4524a,4524b	Unknown	Unknown	-0.524285	0.695303	1	1	-1.63705	-1.11276	0	0	0.723561	1.33086	0	0	0.931559	0	0	0	0.427478	0.927838
hsa-miR-4254	MIMAT0016884	GCCUGGAGCUACUCCACCAUCUC	CCUGGAG	23	NO	-	non-canonical_miRNA	hsa-mir-4254	MI0015862	CUUGGGAGGAGGGUGGGGUGGCUCCUCUGCAGUGAGUAGGUCUGCCUGGAGCUACUCCACCAUCUCCCCCAGCCCC	chr1:31758660-31758735(-)	-	-	4254	p1@BAI2	ENST00000398542.1	-0.52266	0.696087	1	1	-1.63613	-1.11347	1.16221	0	0	0	1.02247	0	0	0.727726	0	0.520568	0.854955	0
hsa-miR-4440	MIMAT0018958	UGUCGUGGGGCUUGCUGGCUUG	GUCGUGG	22	NO	-	non-canonical_miRNA	hsa-mir-4440	MI0016783	CUCUCACCAAGCAAGUGCAGUGGGGCUUGCUGGCUUGCACCGUGACUCCCUCUCACCAAGCAAGUGUCGUGGGGCUUGCUGGCUUGCACUGUGAAGAU	chr2:239068817-239068914(-)	-	-	4440	p1@HDAC4	NM_006037	-0.522462	0.696183	1	1	-1.63705	-1.11458	0	0	0.723561	1.33086	0	0	0.465779	0	0.599542	0	0.854955	0
hsa-miR-653-5p	MIMAT0003328	GUGUUGAAACAAUCUCUACUG	UGUUGAA	21	Yes	Mature_miRNA	canonical_conserved_miRNA	hsa-mir-653	MI0003674	UUCAUUCCUUCAGUGUUGAAACAAUCUCUACUGAACCAGCUUCAAACAAGUUCACUGGAGUUUGUUUCAAUAUUGCAAGAAUGAUAAGAUGGAAGC	chr7:93482760-93482855(-)	MIPF0000435	mir-653	489,653	p1@CALCR	NM_001742	-0.520597	0.697083	0.485769	1	-0.117928	0.402669	1.16221	0.520509	0.723561	0	1.02247	1.25531	0.931559	0	2.99771	0.520568	1.70991	0.927838
hsa-miR-7845-5p	MIMAT0030420	AAGGGACAGGGAGGGUCGUGG	AGGGACA	21	NO	-	non-canonical_miRNA	hsa-mir-7845	MI0025515	GCAAGGGACAGGGAGGGUCGUGGCGACACUCGCGCCAGCUCCCGGGACGGCUGGGCUCGGGCUGGUCGCCGACCUCCGACCCUCCACUAGAUGCCUGGC	chr2:207166400-207166498(+)	-	-	7845	Unknown	Unknown	-0.519107	0.697804	0.651624	1	-0.11371	0.405397	3.48664	0	0	0	1.02247	1.25531	0.465779	0.727726	1.19908	0.520568	2.13739	2.78351
hsa-miR-8069	MIMAT0030996	GGAUGGUUGGGGGCGGUCGGCGU	GAUGGUU	23	NO	-	non-canonical_miRNA	hsa-mir-8069-1;hsa-mir-8069-2	MI0025905;MI0031519	CGCCUGAGCGUGCAGCAGGACAUCUUCCUGACCUGGUAAUAAUUAGGUGAGAAGGAUGGUUGGGGGCGGUCGGCGUAACUCAGGGA;CGCCUGAGCGUGCAGCAGGACAUCUUCCUGACCUGGUAAUAAUUAGGUGAGAAGGAUGGUUGGGGGCGGUCGGCGUAACUCAGGGA	chr21:6859171-6859256(+);chr21:13724189-13724274(+)	MIPF0002050	mir-8069	8069-1;8069-2	Unknown;Unknown	Unknown;Unknown	-0.51743	0.698615	0.389979	1	0.609857	1.12729	1.16221	1.56153	1.44712	1.33086	2.04494	1.25531	2.3289	2.18318	2.39817	3.64398	0.854955	0.927838
hsa-miR-1228-5p	MIMAT0005582	GUGGGCGGGGGCAGGUGUGUG	UGGGCGG	21	Yes	-	non-canonical_miRNA	hsa-mir-1228	MI0006318	GUGGGCGGGGGCAGGUGUGUGGUGGGUGGUGGCCUGCGGUGAGCAGGGCCCUCACACCUGCCUCGCCCCCCAG	chr12:57194504-57194576(+)	MIPF0000924	mir-1228	1228	p1@LRP1	NM_002332	-0.514244	0.70016	0.0878326	1	2.79697	3.31121	11.6221	6.76662	5.78849	11.9777	5.11234	5.02124	6.98669	8.73271	6.59496	12.4936	14.1068	7.42271
hsa-miR-1538	MIMAT0007400	CGGCCCGGGCUGCUGCUGUUCCU	GGCCCGG	23	NO	-	non-canonical_miRNA	hsa-mir-1538	MI0007259	GGGAACAGCAGCAACAUGGGCCUCGCUUCCUGCCGGCGCGGCCCGGGCUGCUGCUGUUCCU	chr16:69565808-69565868(-)	MIPF0000903	mir-1538	1538	Unknown	Unknown	-0.510649	0.701907	0.258668	1	0.484545	0.995194	0	1.56153	0.723561	0	3.0674	1.67375	1.86312	1.45545	1.79862	3.12341	1.28243	1.85568
hsa-miR-2355-3p	MIMAT0017950	AUUGUCCUUGCUGUUUGGAGAU	UUGUCCU	22	Yes	Mature_miRNA	canonical_conserved_miRNA	hsa-mir-2355	MI0015873	CAGACGUGUCAUCCCCAGAUACAAUGGACAAUAUGCUAUUAUAAUCGUAUGGCAUUGUCCUUGCUGUUUGGAGAUAAUACUGCUGAC	chr2:207109987-207110073(-)	MIPF0000938	mir-2355	2355	p1@KLF7	ENST00000309446.6	-0.510248	0.702102	0.0517465	1	2.60825	3.1185	4.64885	4.16407	5.78849	6.65428	5.11234	8.36873	10.2471	8.73271	7.1945	8.84966	8.97703	5.56703
hsa-miR-6507-5p	MIMAT0025470	GAAGAAUAGGAGGGACUUUGU	AAGAAUA	21	Yes	-	non-canonical_miRNA	hsa-mir-6507	MI0022219	GGAGGGAAGAAUAGGAGGGACUUUGUAUUGUGGUUCAGUACCAUGCAAAGUCCUUCCUAUUUUUCCCUCC	chr10:98924499-98924568(-)	-	-	6507	p1@HPSE2	ENST00000370546.1	-0.500779	0.706725	0.469293	1	0.498402	0.999181	3.48664	1.56153	1.44712	0	2.04494	0.418437	2.79468	1.45545	1.19908	2.08227	0.854955	3.71135
hsa-miR-3675-5p	MIMAT0018098	UAUGGGGCUUCUGUAGAGAUUUC	AUGGGGC	23	NO	-	non-canonical_miRNA	hsa-mir-3675	MI0016076	GGAUGAUAAGUUAUGGGGCUUCUGUAGAGAUUUCUAUGAGAACAUCUCUAAGGAACUCCCCCAAACUGAAUUC	chr1:16858949-16859021(-)	-	-	3675	p1@MIR3675	curation	-0.499817	0.707197	0.426385	1	-0.32053	0.179287	1.16221	1.04102	0	0	0	1.25531	0.931559	1.45545	0.599542	1.5617	0.854955	0.927838
hsa-miR-548az-5p	MIMAT0025456	CAAAAGUGAUUGUGGUUUUUGC	AAAAGUG	22	Yes	-	non-canonical_miRNA	hsa-mir-548az	MI0022212	AGAUUGUAUUAGGUUGGUGCAAAAGUGAUUGUGGUUUUUGCUGUUACUUUUAAUGGCAAAAACUGCAAUCACUUUUGCACCAACCUAAUAAAUUU	chr8:119325171-119325265(+)	MIPF0000317	mir-548	548az	Unknown	Unknown	-0.49867	0.707759	0.0954121	1	1.78237	2.28104	2.32443	4.16407	3.61781	0	2.04494	4.6028	3.72624	4.36635	5.99542	4.68511	5.55721	3.71135
hsa-miR-4667-5p	MIMAT0019743	ACUGGGGAGCAGAAGGAGAACC	CUGGGGA	22	Yes	-	non-canonical_miRNA	hsa-mir-4667	MI0017297	UGACUGGGGAGCAGAAGGAGAACCCAAGAAAAGCUGACUUGGAGGUCCCUCCUUCUGUCCCCACAG	chr9:35608094-35608159(+)	MIPF0001390	mir-4667	4667	p1@TESK1	NM_006285	-0.494236	0.709937	0.804776	1	-0.315017	0.179219	2.32443	0.520509	0.723561	1.33086	0	0.418437	0.931559	2.18318	1.19908	1.04114	0.854955	0
hsa-miR-589-3p	MIMAT0003256	UCAGAACAAAUGCCGGUUCCCAGA	CAGAACA	24	Yes	Star_miRNA	canonical_conserved_miRNA	hsa-mir-589	MI0003599	UCCAGCCUGUGCCCAGCAGCCCCUGAGAACCACGUCUGCUCUGAGCUGGGUACUGCCUGUUCAGAACAAAUGCCGGUUCCCAGACGCUGCCAGCUGGCC	chr7:5495819-5495917(-)	MIPF0000496	mir-589	589	p1@FBXL18	ENST00000382368.3	-0.491978	0.71105	0.452537	1	0.364363	0.85634	3.48664	0	2.89425	0	0	1.25531	0.931559	4.36635	1.19908	1.5617	1.28243	1.85568
hsa-miR-4750-5p	MIMAT0019887	CUCGGGCGGAGGUGGUUGAGUG	UCGGGCG	22	NO	-	non-canonical_miRNA	hsa-mir-4750	MI0017389	CGCUCGGGCGGAGGUGGUUGAGUGCCGACUGGCGCCUGACCCACCCCCUCCCGCAG	chr19:49888175-49888230(+)	-	-	4750	p2@TBC1D17	ENST00000535102.2	-0.491413	0.711328	0.717828	1	0.497449	0.988863	2.32443	0.520509	0.723561	1.33086	3.0674	1.25531	3.26046	0.727726	0.599542	2.08227	2.13739	1.85568
hsa-miR-3157-3p	MIMAT0019210	CUGCCCUAGUCUAGCUGAAGCU	UGCCCUA	22	Yes	-	non-canonical_miRNA	hsa-mir-3157	MI0014185	GGGAAGGGCUUCAGCCAGGCUAGUGCAGUCUGCUUUGUGCCAACACUGGGGUGAUGACUGCCCUAGUCUAGCUGAAGCUUUUCCC	chr10:96064315-96064399(-)	-	-	3157	p1@ENST00000416301,p1@ENST00000444375,p1@ENST00000452728,p1@ENST00000454638,p1@ENST00000458228	ENST00000416301.1	-0.480636	0.716662	0.416588	1	0.822471	1.30311	0	2.08204	1.44712	2.66171	3.0674	1.25531	1.86312	2.18318	3.59725	2.60284	2.56487	0.927838
hsa-miR-627-5p	MIMAT0003296	GUGAGUCUCUAAGAAAAGAGGA	UGAGUCU	22	Yes	-	non-canonical_miRNA	hsa-mir-627	MI0003641	UACUUAUUACUGGUAGUGAGUCUCUAAGAAAAGAGGAGGUGGUUGUUUUCCUCCUCUUUUCUUUGAGACUCACUACCAAUAAUAAGAAAUACUACUA	chr15:42199570-42199666(-)	MIPF0000550	mir-627	627	p1@VPS39	NM_015289	-0.479419	0.717266	0.565907	1	0.368365	0.847784	2.32443	0.520509	1.44712	0	3.0674	0.836873	0.931559	3.63863	0.599542	1.04114	2.99234	0.927838
hsa-miR-6516-3p	MIMAT0030418	AUCAUGUAUGAUACUGCAAACA	UCAUGUA	22	Yes	-	non-canonical_miRNA	hsa-mir-6516	MI0025513	UGGGUUUUGAAUUUGCAGUAACAGGUGUGAGCAUUCUAGCAGCAGUUUGAUGAUCAUGUAUGAUACUGCAAACAGGACCUA	chr17:77089417-77089497(+)	MIPF0001672	mir-6516	6516	p1@LINC00338,p2@SEC14L1	ENST00000561721.2	-0.471079	0.721425	0.413974	1	0.218519	0.689598	1.16221	1.56153	0.723561	0	2.04494	0.836873	0.931559	1.45545	2.99771	2.08227	0.854955	0.927838
hsa-miR-202-3p	MIMAT0002811	AGAGGUAUAGGGCAUGGGAA	GAGGUAU	20	Yes	Mature_miRNA	canonical_conserved_miRNA	hsa-mir-202	MI0003130	CGCCUCAGAGCCGCCCGCCGUUCCUUUUUCCUAUGCAUAUACUUCUUUGAGGAUCUGGCCUAAAGAGGUAUAGGGCAUGGGAAAACGGGGCGGUCGGGUCCUCCCCAGCG	chr10:133247511-133247620(-)	MIPF0000121	mir-202	202	p1@ENST00000300167,p1@ENST00000553459	ENST00000300167.6	-0.471017	0.721456	0.418436	1	0.728624	1.19964	3.48664	2.60255	1.44712	0	3.0674	0	0.931559	1.45545	2.99771	2.60284	1.28243	5.56703
hsa-miR-618	MIMAT0003287	AAACUCUACUUGUCCUUCUGAGU	AACUCUA	23	NO	-	non-canonical_miRNA	hsa-mir-618	MI0003632	CUCUUGUUCACAGCCAAACUCUACUUGUCCUUCUGAGUGUAAUUACGUACAUGCAGUAGCUCAGGAGACAAGCAGGUUUACCCUGUGGAUGAGUCUGA	chr12:80935736-80935833(-)	MIPF0000553	mir-618	618	p1@LIN7A	ENST00000261203.3	-0.469814	0.722058	0.393525	1	1.09675	1.56657	2.32443	2.08204	1.44712	6.65428	1.02247	1.25531	3.72624	2.9109	1.79862	2.08227	1.70991	6.49487
hsa-miR-767-5p	MIMAT0003882	UGCACCAUGGUUGUCUGAGCAUG	GCACCAU	23	Yes	-	non-canonical_miRNA	hsa-mir-767	MI0003763	GCUUUUAUAUUGUAGGUUUUUGCUCAUGCACCAUGGUUGUCUGAGCAUGCAGCAUGCUUGUCUGCUCAUACCCCAUGGUUUCUGAGCAGGAACCUUCAUUGUCUACUGC	chrX:152393421-152393529(-)	MIPF0000552	mir-767	105-1,105-2,767	p1@GABRA3	ENST00000370314.4	-0.469693	0.722118	0.0686031	1	2.4261	2.89579	8.1355	7.80764	3.61781	0	4.08987	5.43968	8.84981	5.82181	8.99312	7.80852	6.41216	4.63919
hsa-miR-5706	MIMAT0022500	UUCUGGAUAACAUGCUGAAGCU	UCUGGAU	22	NO	-	non-canonical_miRNA	hsa-mir-5706	MI0019314	AGCUAGGUCUUCUGGAUAACAUGCUGAAGCUUCUACGUCAUUCAGCACUUGCUUCAGCAUGUUUUCCAGAGGAUCUAGCU	chr5:119154637-119154716(+)	-	-	5706	p1@DMXL1	NM_005509	-0.469286	0.722322	0.550793	1	-0.557775	-0.088489	0	0.520509	0	0	0	1.67375	0.465779	0.727726	1.79862	1.04114	0.854955	0
hsa-miR-4741	MIMAT0019871	CGGGCUGUCCGGAGGGGUCGGCU	GGGCUGU	23	NO	-	non-canonical_miRNA	hsa-mir-4741	MI0017379	CGGGCGGGGCGGGUCCGGCCGCCUCCGAGCCCGGCCGGCAGCCCCCGGCCUUAAAGCGCGGGCUGUCCGGAGGGGUCGGCUUUCCCACCG	chr18:22933349-22933438(+)	-	-	4741	p1@MIR4741	NM_002894	-0.466055	0.723941	0.550793	1	-0.554561	-0.0885054	0	1.56153	0.723561	0	0	0.418437	0.931559	0	0.599542	2.08227	0.427478	0.927838
hsa-miR-377-5p	MIMAT0004689	AGAGGUUGCCCUUGGUGAAUUC	GAGGUUG	22	Yes	Mature_miRNA	canonical_conserved_miRNA	hsa-mir-377	MI0000785	UUGAGCAGAGGUUGCCCUUGGUGAAUUCGCUUUAUUUAUGUUGAAUCACACAAAGGCAACUUUUGUUUG	chr14:101062050-101062118(+)	MIPF0000018	mir-154	134,154,299,376c,369,376a-1,377,379,380,381,382,323a,329-1,329-2,409,412,410,376b,485,487a,494,495,496,539,544a,376a-2,487b,411,654,655,656,758,668,1185-2,1185-1,300,541,889,543,1197,1193,323b	p1@MEG3	Gtl2-Dio3	-0.464437	0.724754	0.48406	1	0.717626	1.18206	1.16221	2.60255	2.17068	0	2.04494	0.836873	1.86312	2.9109	2.39817	1.04114	3.8473	0
hsa-miR-875-5p	MIMAT0004922	UAUACCUCAGUUUUAUCAGGUG	AUACCUC	22	NO	Mature_miRNA	canonical_conserved_miRNA	hsa-mir-875	MI0005541	UUAGUGGUACUAUACCUCAGUUUUAUCAGGUGUUCUUAAAAUCACCUGGAAACACUGAGGUUGUGUCUCACUGAAC	chr8:99536786-99536861(-)	MIPF0000424	mir-875	599,875	p@chr8:100549773..100549807,-	curation	-0.464236	0.724855	0.775591	1	-0.552648	-0.088412	0	0	1.44712	0	1.02247	0.836873	1.39734	0	1.19908	1.04114	0.427478	0.927838
hsa-miR-515-5p	MIMAT0002826	UUCUCCAAAAGAAAGCACUUUCUG	UCUCCAA	24	Yes	Mature_miRNA	canonical_hsa-specific_miRNA	hsa-mir-515-1;hsa-mir-515-2	MI0003144;MI0003147	UCUCAUGCAGUCAUUCUCCAAAAGAAAGCACUUUCUGUUGUCUGAAAGCAGAGUGCCUUCUUUUGGAGCGUUACUGUUUGAGA;UCUCAUGCAGUCAUUCUCCAAAAGAAAGCACUUUCUGUUGUCUGAAAGCAGAGUGCCUUCUUUUGGAGCGUUACUGUUUGAGA	chr19:53679003-53679085(+);chr19:53685009-53685091(+)	MIPF0000020	mir-515	512-1,512-2,498,520e,515-1,519e,520f,515-2,519c,520a,526b,519b,525,523,518f,520b,518b,526a-1,520c,518c,524,517a,519d,521-2,520d,517b,520g,516b-2,526a-2,518e,518a-1,518d,516b-1,518a-2,517c,520h,521-1,522,519a-1,527,516a-1,516a-2,519a-2,1323,1283-1,1283-2;512-1,512-2,498,520e,515-1,519e,520f,515-2,519c,520a,526b,519b,525,523,518f,520b,518b,526a-1,520c,518c,524,517a,519d,521-2,520d,517b,520g,516b-2,…	Unknown;Unknown	Unknown;Unknown	-0.463337	0.725307	0.262075	1	1.57152	2.03486	3.48664	3.12306	5.06493	2.66171	1.02247	2.09218	5.12357	5.82181	2.99771	4.16455	2.99234	2.78351
hsa-miR-526b-5p	MIMAT0002835	CUCUUGAGGGAAGCACUUUCUGU	UCUUGAG	23	Yes	Mature_miRNA	canonical_conserved_miRNA	hsa-mir-526b	MI0003150	UCAGGCUGUGACCCUCUUGAGGGAAGCACUUUCUGUUGUCUGAAAGAAGAGAAAGUGCUUCCUUUUAGAGGCUUACUGUCUGA	chr19:53694393-53694475(+)	MIPF0000020	mir-515	512-1,512-2,498,520e,515-1,519e,520f,515-2,519c,520a,526b,519b,525,523,518f,520b,518b,526a-1,520c,518c,524,517a,519d,521-2,520d,517b,520g,516b-2,526a-2,518e,518a-1,518d,516b-1,518a-2,517c,520h,521-1,522,519a-1,527,516a-1,516a-2,519a-2,1323,1283-1,1283-2	Unknown	Unknown	-0.460825	0.726571	0.022797	1	3.12933	3.59016	3.48664	9.36917	13.7477	9.31599	8.17974	7.11342	12.1103	13.8268	11.9908	12.4936	8.12207	15.7733
hsa-miR-6721-5p	MIMAT0025852	UGGGCAGGGGCUUAUUGUAGGAG	GGGCAGG	23	NO	-	non-canonical_miRNA	hsa-mir-6721	MI0022556	CCCUCAUCUCUGGGCAGGGGCUUAUUGUAGGAGUCUCUGAAGAGAGCUGUGGACUGACCUGCUUUAACCCUUCCCCAGGUUCCCAUU	chr6:32170030-32170116(-)	-	-	6721,6833	p1@AGPAT1	ENST00000412465.2	-0.460332	0.726819	0.775592	1	-0.551686	-0.0913533	0	1.56153	0.723561	1.33086	0	0	0.931559	0	0.599542	1.04114	1.70991	0
hsa-miR-548n	MIMAT0005916	CAAAAGUAAUUGUGGAUUUUGU	AAAAGUA	22	NO	-	non-canonical_miRNA	hsa-mir-548n	MI0006399	AGGUUGGUGCAAAAGUAAUUGUGGAUUUUGUCGUUAAAAAUAGCAAAACCCGCAAUUACUUUUGCACCAACCUAA	chr7:34940760-34940834(-)	MIPF0000317	mir-548	548n	p@chr7:35077046..35077137,-	NM_015283	-0.459535	0.727221	0.0845934	1	2.21772	2.67725	2.32443	6.76662	3.61781	3.99257	4.08987	4.6028	5.12357	5.82181	5.39587	4.16455	7.6946	11.1341
hsa-miR-1262	MIMAT0005914	AUGGGUGAAUUUGUAGAAGGAU	UGGGUGA	22	NO	-	non-canonical_miRNA	hsa-mir-1262	MI0006397	AUCUACAAUGGUGAUGGGUGAAUUUGUAGAAGGAUGAAAGUCAAAGAAUCCUUCUGGGAACUAAUUUUUGGCCUUCAACAAGAAUUGUGAUAU	chr1:68183518-68183610(-)	MIPF0000595	mir-1262	1262	p1@WLS	ENST00000370973.2	-0.456462	0.728771	0.267359	1	0.910427	1.36689	0	2.08204	2.17068	1.33086	2.04494	2.09218	1.39734	5.09408	0	1.04114	3.41982	5.56703
hsa-miR-4677-5p	MIMAT0019760	UUGUUCUUUGGUCUUUCAGCCA	UGUUCUU	22	Yes	Star_miRNA	canonical_conserved_miRNA	hsa-mir-4677	MI0017308	GCAAAGCAGCAAUUGUUCUUUGGUCUUUCAGCCAUGACCUGACCUUCUGUCUGUGAGACCAAAGAACUACUUUGCUUGGC	chr1:243346176-243346255(+)	MIPF0001848	mir-4677	4677	p1@SDCCAG8	ENST00000366541.3	-0.448283	0.732915	0.509793	1	0.0555571	0.50384	0	0.520509	1.44712	1.33086	0	1.67375	0.931559	0.727726	0.599542	2.08227	1.70991	1.85568
hsa-miR-520d-5p	MIMAT0002855	CUACAAAGGGAAGCCCUUUC	UACAAAG	20	Yes	Star_miRNA	canonical_conserved_miRNA	hsa-mir-520d	MI0003164	UCUCAAGCUGUGAGUCUACAAAGGGAAGCCCUUUCUGUUGUCUAAAAGAAAAGAAAGUGCUUCUCUUUGGUGGGUUACGGUUUGAGA	chr19:53720096-53720182(+)	MIPF0000020	mir-515	512-1,512-2,498,520e,515-1,519e,520f,515-2,519c,520a,526b,519b,525,523,518f,520b,518b,526a-1,520c,518c,524,517a,519d,521-2,520d,517b,520g,516b-2,526a-2,518e,518a-1,518d,516b-1,518a-2,517c,520h,521-1,522,519a-1,527,516a-1,516a-2,519a-2,1323,1283-1,1283-2	Unknown	Unknown	-0.447532	0.733296	0.428889	1	0.912131	1.35966	2.32443	2.08204	1.44712	1.33086	1.02247	2.09218	1.86312	0.727726	2.99771	2.60284	2.99234	3.71135
hsa-miR-500b-3p	MIMAT0027032	GCACCCAGGCAAGGAUUCUG	CACCCAG	20	Yes	Star_miRNA	canonical_conserved_miRNA	hsa-mir-500b	MI0015903	CCCCCUCUCUAAUCCUUGCUACCUGGGUGAGAGUGCUUUCUGAAUGCAGUGCACCCAGGCAAGGAUUCUGCAAGGGGGA	chrX:50010672-50010750(+)	MIPF0000139	mir-500	188,362,500a,501,502,532,660,500b	p1@CLCN5	ENST00000376091.3	-0.443989	0.735099	0.509793	1	0.0596868	0.503675	0	0.520509	1.44712	1.33086	1.02247	1.25531	1.39734	0.727726	0	2.60284	1.28243	1.85568
hsa-miR-4734	MIMAT0019859	GCUGCGGGCUGCGGUCAGGGCG	CUGCGGG	22	NO	-	non-canonical_miRNA	hsa-mir-4734	MI0017371	CUCGGGCCCGACCGCGCCGGCCCGCACCUCCCGGCCCGGAGCUGCGGGCUGCGGUCAGGGCGAUCCCGGG	chr17:38702262-38702331(-)	-	-	4734	Unknown	Unknown	-0.440641	0.736807	1	1	-2.32133	-1.88069	0	0	0	0	0	0.418437	0	0.727726	0.599542	0	0	0
hsa-miR-4455	MIMAT0018977	AGGGUGUGUGUGUUUUU	GGGUGUG	17	NO	-	non-canonical_miRNA	hsa-mir-4455	MI0016801	AGAAGGGUGUGUGUGUUUUUCCUGAGAAUAAGAGAAGGAAGGACAGCCAAAUUCUUCA	chr4:184938383-184938440(-)	-	-	4455	Unknown	Unknown	-0.440077	0.737095	1	1	-2.32008	-1.88	0	0.520509	0	0	0	0	0	1.45545	0	0	0	0
hsa-miR-449b-3p	MIMAT0009203	CAGCCACAACUACCCUGCCACU	AGCCACA	22	Yes	Star_miRNA	canonical_conserved_miRNA	hsa-mir-449b	MI0003673	UGACCUGAAUCAGGUAGGCAGUGUAUUGUUAGCUGGCUGCUUGGGUCAAGUCAGCAGCCACAACUACCCUGCCACUUGCUUCUGGAUAAAUUCUUCU	chr5:55170646-55170742(-)	MIPF0000133	mir-449	449a,449b,449c	p@chr5:54472341..54472349,-	curation	-0.440035	0.737117	1	1	-2.32133	-1.8813	0	0	0	0	0	0.418437	0	0.727726	0	0.520568	0	0
hsa-miR-3610	MIMAT0017987	GAAUCGGAAAGGAGGCGCCG	AAUCGGA	20	NO	-	non-canonical_miRNA	hsa-mir-3610	MI0016000	AAGAGCCGCGGCGUAACGGCAGCCAUCUUGUUUGUUUGAGUGAAUCGGAAAGGAGGCGCCGGCUGUGGCGGCG	chr8:116874728-116874800(-)	-	-	3610	p10@RAD21	NM_006265	-0.439951	0.73716	1	1	-2.32133	-1.88138	0	0	0	0	0	0.418437	0	0	1.19908	0	0	0
hsa-miR-6894-5p	MIMAT0027688	AGGAGGAUGGAGAGCUGGGCCAGA	GGAGGAU	24	Yes	-	non-canonical_miRNA	hsa-mir-6894	MI0022741	CAAGAAGGAGGAUGGAGAGCUGGGCCAGACAUGCUCUUGCCUGCCCUCUUCCUCCAG	chrX:53198889-53198945(-)	-	-	6894,6895	p1@KDM5C	ENST00000404049.3	-0.439919	0.737176	0.170071	1	1.37848	1.8184	1.16221	3.64357	5.06493	0	1.02247	2.09218	4.65779	5.09408	1.79862	3.12341	2.56487	3.71135
hsa-miR-520f-5p	MIMAT0026609	CCUCUAAAGGGAAGCGCUUUCU	CUCUAAA	22	Yes	Star_miRNA	canonical_conserved_miRNA	hsa-mir-520f	MI0003146	UCUCAGGCUGUGACCCUCUAAAGGGAAGCGCUUUCUGUGGUCAGAAAGAAAAGCAAGUGCUUCCUUUUAGAGGGUUACCGUUUGGGA	chr19:53682159-53682245(+)	MIPF0000020	mir-515	512-1,512-2,498,520e,515-1,519e,520f,515-2,519c,520a,526b,519b,525,523,518f,520b,518b,526a-1,520c,518c,524,517a,519d,521-2,520d,517b,520g,516b-2,526a-2,518e,518a-1,518d,516b-1,518a-2,517c,520h,521-1,522,519a-1,527,516a-1,516a-2,519a-2,1323,1283-1,1283-2	Unknown	Unknown	-0.439867	0.737203	1	1	-2.32133	-1.88147	0	0	0	0	0	0.418437	0	0	0	0	0.427478	0.927838
hsa-miR-5581-5p	MIMAT0022275	AGCCUUCCAGGAGAAAUGGAGA	GCCUUCC	22	NO	Star_miRNA	canonical_hsa-specific_miRNA	hsa-mir-5581	MI0019136	AGCCUUCCAGGAGAAAUGGAGACCCUAUACAUACCUGUUUCCAUGCCUCCUAGAAGUUCC	chr1:37500935-37500994(-)	-	-	5581	p1@MEAF6	ENST00000475828.1	-0.439867	0.737203	1	1	-2.32133	-1.88147	0	0	0	0	0	0.418437	0	0	0	0	0.427478	0.927838
hsa-miR-18b-3p	MIMAT0004751	UGCCCUAAAUGCCCCUUCUGGC	GCCCUAA	22	Yes	Star_miRNA	canonical_conserved_miRNA	hsa-mir-18b	MI0001518	UGUGUUAAGGUGCAUCUAGUGCAGUUAGUGAAGCAGCUUAGAAUCUACUGCCCUAAAUGCCCCUUCUGGCA	chrX:134170041-134170111(-)	MIPF0000001	mir-17	19b-2,92a-2,106a,363,18b,20b	p@chrX:133308067..133308078,-	curation	-0.439514	0.737383	1	1	-2.32008	-1.88056	0	0.520509	0	0	0	0	0	0	0	0.520568	0	0.927838
hsa-miR-4266	MIMAT0016892	CUAGGAGGCCUUGGCC	UAGGAGG	16	NO	-	non-canonical_miRNA	hsa-mir-4266	MI0015870	CCACUGCUGGCCGGGGCCCCUACUCAAGGCUAGGAGGCCUUGGCCAAGGACAGUC	chr2:109313571-109313625(-)	-	-	4266	Unknown	Unknown	-0.439234	0.737526	1	1	-2.3185	-1.87927	0	0	0.723561	0	0	0	0	0.727726	0	0	0	0.927838
hsa-miR-5192	MIMAT0021123	AGGAGAGUGGAUUCCAGGUGGU	GGAGAGU	22	NO	-	non-canonical_miRNA	hsa-mir-5192	MI0018171	UUAGUUCCAGCCUCCUGGCUCACCUGGAACCAUUUCUCCUGGGAAGCAUGGUAGCCAGGAGAGUGGAUUCCAGGUGGUGAGGGCUUGGUACU	chr2:62205826-62205917(+)	-	-	5192	p1@B3GNT2	ENST00000301998.4	-0.438738	0.73778	1	1	-2.32133	-1.8826	0	0	0	0	0	0.418437	0	0	0	1.04114	0	0
hsa-miR-3935	MIMAT0018350	UGUAGAUACGAGCACCAGCCAC	GUAGAUA	22	NO	-	non-canonical_miRNA	hsa-mir-3935	MI0016591	GGAUGUGUUCCUGUCCCAGAAGGAGCUGAUGGUUGUAUCUAUGAAGGUAAGCAUUUUUGUAGAUACGAGCACCAGCCACCCUAAGCAAAGGCAGAGAAUGCUUA	chr16:56245520-56245623(+)	-	-	3935	p1@GNAO1	ENST00000262493.6	-0.438696	0.737801	1	1	-2.32008	-1.88138	0	0.520509	0	0	0	0	0	0	1.19908	0	0	0
hsa-miR-3145-3p	MIMAT0015016	AGAUAUUUUGAGUGUUUGGAAUUG	GAUAUUU	24	Yes	Mature_miRNA	canonical_conserved_miRNA	hsa-mir-3145	MI0014170	UAUAUGAGUUCAACUCCAAACACUCAAAACUCAUUGUUGAAUGGAAUGAGAUAUUUUGAGUGUUUGGAAUUGAACUCGUAUA	chr6:138435213-138435294(-)	MIPF0001427	mir-3145	3145	p2@NHSL1	ENST00000342260.5	-0.438499	0.737902	1	1	-2.3185	-1.88	0	0	0.723561	0	0	0	0	1.45545	0	0	0	0
hsa-miR-3920	MIMAT0018195	ACUGAUUAUCUUAACUCUCUGA	CUGAUUA	22	NO	-	non-canonical_miRNA	hsa-mir-3920	MI0016427	ACUGAGUGAGGGAGUCAGAGAGUUAAGAGAAUUAGUACAGGUGAGAUUGUACUGAUUAUCUUAACUCUCUGACCCCCUCACUCAGU	chr11:101519820-101519905(-)	-	-	3920	p1@TRPC6	NM_004621	-0.438286	0.738011	1	1	-2.32133	-1.88305	0	0	0	0	0	0.418437	0.465779	0	0	0.520568	0	0
hsa-miR-1178-3p	MIMAT0005823	UUGCUCACUGUUCUUCCCUAG	UGCUCAC	21	NO	-	non-canonical_miRNA	hsa-mir-1178	MI0006271	GCGUUGGCUGGCAGAGGAAGGGAAGGGUCCAGGGUCAGCUGAGCAUGCCCUCAGGUUGCUCACUGUUCUUCCCUAGAAUGUCAGGUGAUGU	chr12:119713634-119713724(-)	MIPF0000601	mir-1178	1178	p1@CIT	NM_007174	-0.438286	0.738011	1	1	-2.32133	-1.88305	0	0	0	0	0	0.418437	0.465779	0	0	0.520568	0	0
hsa-miR-3152-5p	MIMAT0019207	AUUGCCUCUGUUCUAACACAAG	UUGCCUC	22	Yes	-	non-canonical_miRNA	hsa-mir-3152	MI0014179	GUGCAGAGUUAUUGCCUCUGUUCUAACACAAGACUAGGCUUCCCUGUGUUAGAAUAGGGGCAAUAACUCUGCAC	chr9:18573306-18573379(+)	-	-	3152	p1@ADAMTSL1	ENST00000380570.4	-0.437936	0.73819	1	1	-2.3185	-1.88056	0	0	0.723561	0	0	0	0	0	0	0.520568	0	0.927838
hsa-miR-3692-5p	MIMAT0018121	CCUGCUGGUCAGGAGUGGAUACUG	CUGCUGG	24	Yes	-	non-canonical_miRNA	hsa-mir-3692	MI0016093	CCAUUCCUGCUGGUCAGGAGUGGAUACUGGAGCAAUAGAUACAGUUCCACACUGACACUGCAGAAGUGG	chr6:157529132-157529200(+)	-	-	3692	p1@ZDHHC14	ENST00000414563.2	-0.437837	0.738241	1	1	-2.32133	-1.8835	0	0	0	0	0	0.418437	0	0	0	0.520568	0.427478	0
hsa-miR-4730	MIMAT0019852	CUGGCGGAGCCCAUUCCAUGCCA	UGGCGGA	23	NO	-	non-canonical_miRNA	hsa-mir-4730	MI0017367	CGCAGGCCUCUGGCGGAGCCCAUUCCAUGCCAGAUGCUGAGCGAUGGCUGGUGUGUGCUGCUCCACAGGCCUGGUG	chr17:80419418-80419493(+)	-	-	4730	p1@ENDOV	ENST00000323854.5	-0.437834	0.738242	1	1	-2.32133	-1.8835	0	0	0	0	0	0.418437	0.931559	0	0	0	0	0
hsa-miR-3692-3p	MIMAT0018122	GUUCCACACUGACACUGCAGAAGU	UUCCACA	24	Yes	-	non-canonical_miRNA	hsa-mir-3692	MI0016093	CCAUUCCUGCUGGUCAGGAGUGGAUACUGGAGCAAUAGAUACAGUUCCACACUGACACUGCAGAAGUGG	chr6:157529132-157529200(+)	-	-	3692	p1@ZDHHC14	ENST00000414563.2	-0.437385	0.738472	1	1	-2.32133	-1.88395	0	0	0	0	0	0.418437	0.465779	0	0	0	0.427478	0
hsa-miR-3150a-3p	MIMAT0015023	CUGGGGAGAUCCUCGAGGUUGG	UGGGGAG	22	Yes	-	non-canonical_miRNA	hsa-mir-3150a	MI0014177	GGGAAGCAGGCCAACCUCGACGAUCUCCUCAGCACCUGAACGCCAAGGCUGGGGAGAUCCUCGAGGUUGGCCUGCUUUCC	chr8:95072914-95072993(+)	MIPF0001102	mir-3150	3150a,3150b	p1@C8orf38	ENST00000520757.1	-0.437033	0.738652	1	1	-2.3185	-1.88147	0	0	0.723561	0	0	0	0	0	0	0	0.427478	0.927838
hsa-miR-6855-3p	MIMAT0027611	AGACUGACCUUCAACCCCACAG	GACUGAC	22	Yes	-	non-canonical_miRNA	hsa-mir-6855	MI0022701	GCUGCUUGGGGUUUGGGGUGCAGACAUUGCCAGAGGAUGGGCAGCAGACUGACCUUCAACCCCACAG	chr9:129869605-129869671(+)	-	-	6855	p1@USP20	ENST00000372429.3	-0.437031	0.738653	1	1	-2.32008	-1.88305	0	0.520509	0	0	0	0	0.465779	0	0	0.520568	0	0
hsa-miR-6874-3p	MIMAT0027649	CAGUUCUGCUGUUCUGACUCUAG	AGUUCUG	23	NO	-	non-canonical_miRNA	hsa-mir-6874	MI0022721	GCCACAUGGAGCUGGAACCAGAUCAGGCUUUAAUGUUUGAAGUAAUGUCAGUUCUGCUGUUCUGACUCUAG	chr7:5711840-5711910(-)	-	-	6874	p1@RNF216	ENST00000425013.2	-0.437031	0.738653	1	1	-2.32008	-1.88305	0	0.520509	0	0	0	0	0.465779	0	0	0.520568	0	0
hsa-miR-3616-5p	MIMAT0017995	AUGAAGUGCACUCAUGAUAUGU	UGAAGUG	22	Yes	-	non-canonical_miRNA	hsa-mir-3616	MI0016006	UGUCACUCCGCCAGCAUCAUGAAGUGCACUCAUGAUAUGUUUGCCCCAUCAGCGUGUCACGAGGGCAUUUCAUGAUGCAGGCGGGGUUGGCA	chr20:47166967-47167058(+)	-	-	3616	p1@EYA2	ENST00000497062.2	-0.436582	0.738883	1	1	-2.32008	-1.8835	0	0.520509	0	0	0	0	0	0	0	0.520568	0.427478	0
hsa-miR-593-3p	MIMAT0004802	UGUCUCUGCUGGGGUUUCU	GUCUCUG	19	NO	-	non-canonical_miRNA	hsa-mir-593	MI0003605	CCCCCAGAAUCUGUCAGGCACCAGCCAGGCAUUGCUCAGCCCGUUUCCCUCUGGGGGAGCAAGGAGUGGUGCUGGGUUUGUCUCUGCUGGGGUUUCUCCU	chr7:128081861-128081960(+)	MIPF0000503	mir-593	593	p1@SND1	ENST00000354725.3	-0.436511	0.738919	1	1	-2.3185	-1.88199	0	0	0.723561	0	0	0	0	0	0.599542	0.520568	0	0
hsa-miR-466	MIMAT0015002	AUACACAUACACGCAACACACAU	UACACAU	23	NO	-	non-canonical_miRNA	hsa-mir-466	MI0014157	GUGUGUGUAUAUGUGUGUUGCAUGUGUGUAUAUGUGUGUAUAUAUGUACACAUACACAUACACGCAACACACAUAUAUACAUGC	chr3:31161704-31161787(-)	MIPF0000316	mir-467	466	Unknown	Unknown	-0.436223	0.739067	1	1	-2.31724	-1.88102	0	0	0	0	1.02247	0	0.465779	0	0	0	0	0.927838
hsa-miR-1180-5p	MIMAT0026735	GGACCCACCCGGCCGGGAAUA	GACCCAC	21	Yes	Star_miRNA	canonical_conserved_miRNA	hsa-mir-1180	MI0006273	GCUGCUGGACCCACCCGGCCGGGAAUAGUGCUCCUGGUUGUUUCCGGCUCGCGUGGGUGUGUCGGCGGC	chr17:19344506-19344574(-)	MIPF0000789	mir-1180	1180	p2@B9D1	ENST00000261499.4	-0.436059	0.739151	1	1	-2.3185	-1.88244	0	0	0.723561	0	0	0	0.465779	0	0.599542	0	0	0
hsa-miR-4320	MIMAT0016871	GGGAUUCUGUAGCUUCCU	GGAUUCU	18	NO	-	non-canonical_miRNA	hsa-mir-4320	MI0015849	GACAUGUGGGGUUUGCUGUAGACAUUUCAGAUAACUCGGGAUUCUGUAGCUUCCUGGCAACUUUG	chr18:50126499-50126563(-)	-	-	4320	p1@MYO5B	NM_001080467	-0.436059	0.739151	1	1	-2.3185	-1.88244	0	0	0.723561	0	0	0	0.465779	0	0.599542	0	0	0
hsa-miR-3059-3p	MIMAT0048634	CCUCUAGGGAAGAGAAGGUUGG	CUCUAGG	22	NO	-	non-canonical_miRNA	hsa-mir-3059	MI0039499	AGGUGGUACACCCUUUCCUCUCUGCCCCAUAGGGUGUAGCUCUAACUACCCUCUAGGGAAGAGAAGGUUGGGUGAACAGCCU	chr12:86745068-86745149(-)	-	-	3059	Unknown	Unknown	-0.435972	0.739196	0.452533	1	0.489644	0.925616	1.16221	1.56153	0.723561	0	3.0674	1.25531	1.39734	2.9109	2.39817	0	2.56487	1.85568
hsa-miR-4299	MIMAT0016851	GCUGGUGACAUGAGAGGC	CUGGUGA	18	NO	-	non-canonical_miRNA	hsa-mir-4299	MI0015829	GGGUUCUGACCAAUCAUGUUACAGUGUUUUCUCCUUUAGAGAGAGCUGGUGACAUGAGAGGCAGAAAAAGGA	chr11:11656651-11656722(-)	-	-	4299	Unknown	Unknown	-0.435941	0.739212	1	1	-2.31724	-1.8813	0	0	0	0	1.02247	0	0	0.727726	0	0.520568	0	0
hsa-miR-3191-5p	MIMAT0022732	CUCUCUGGCCGUCUACCUUCCA	UCUCUGG	22	NO	-	non-canonical_miRNA	hsa-mir-3191	MI0014236	GGGGUCACCUCUCUGGCCGUCUACCUUCCACACUGACAAGGGCCGUGGGGACGUAGCUGGCCAGACAGGUGACCCC	chr19:47226944-47227019(-)	MIPF0001251	mir-3190	3190,3191	p1@BBC3	NM_014417	-0.435883	0.739241	1	1	-2.31657	-1.88069	0	0	0	1.33086	0	0	0	0.727726	0.599542	0	0	0
hsa-miR-4689	MIMAT0019778	UUGAGGAGACAUGGUGGGGGCC	UGAGGAG	22	NO	-	non-canonical_miRNA	hsa-mir-4689	MI0017322	GGUUUCUCCUUGAGGAGACAUGGUGGGGGCCGGUCAGGCAGCCCAUGCCAUGUGUCCUCAUGGAGAGGCC	chr1:5862672-5862741(-)	-	-	4689	Unknown	Unknown	-0.435682	0.739344	1	1	-2.32008	-1.8844	0	0.520509	0	0	0	0	0	0	0	0	0.854955	0
hsa-miR-6814-5p	MIMAT0027528	UCCCAAGGGUGAGAUGCUGCCA	CCCAAGG	22	NO	-	non-canonical_miRNA	hsa-mir-6814	MI0022659	UUUCCUCCCAAGGGUGAGAUGCUGCCACCCAGCCCUGCAGAGCCCCUGACUCGCAUCCUUCCCUUGGCAG	chr21:41746772-41746841(-)	-	-	6814	p1@RIPK4	NM_020639	-0.435682	0.739344	1	1	-2.32008	-1.8844	0	0.520509	0	0	0	0	0	0	0	0	0.854955	0
hsa-miR-8082	MIMAT0031009	UGAUGGAGCUGGGAAUACUCUG	GAUGGAG	22	NO	-	non-canonical_miRNA	hsa-mir-8082	MI0025918	GCCUGUGUGAUGAUGGAGCUGGGAAUACUCUGGGGAGAGAGUCCUCUUUUCAGCUGUAUUUUGCUUCCUUCCCACACAGAC	chr4:113152282-113152362(+)	-	-	8082	p1@ANK2	ENST00000503271.1	-0.435452	0.739462	1	1	-2.3185	-1.88305	0	0	0.723561	0	0	0	0.465779	0	0	0.520568	0	0
hsa-miR-4680-5p	MIMAT0019764	AGAACUCUUGCAGUCUUAGAUGU	GAACUCU	23	NO	-	non-canonical_miRNA	hsa-mir-4680	MI0017312	UAUAAGAACUCUUGCAGUCUUAGAUGUUAUAAAAAUAUAUAUCUGAAUUGUAAGAGUUGUUAGCAC	chr10:110898090-110898155(+)	MIPF0001988	mir-4680	4680	p1@PDCD4	ENST00000393104.2	-0.435251	0.739565	1	1	-2.31724	-1.88199	0	0	0	0	1.02247	0	0	0	0.599542	0.520568	0	0
hsa-miR-10396b-3p	MIMAT0041636	GGCCCCGGGCCCUCGACCGGAC	GCCCCGG	22	NO	-	non-canonical_miRNA	hsa-mir-10396b	MI0033426	CGGCGGGGCUCGGAGCCGGGCUUCGGCCGGGCCCCGGGCCCUCGACCGGAC	chr21:8436324-8436374(+)	-	-	6724-4,10401,10396b	Unknown	Unknown	-0.435039	0.739674	1	1	-2.31724	-1.8822	0	0	0	0	1.02247	0	0	0.727726	0	0	0.427478	0
hsa-miR-6722-3p	MIMAT0025854	UGCAGGGGUCGGGUGGGCCAGG	GCAGGGG	22	NO	-	non-canonical_miRNA	hsa-mir-6722	MI0022557	GGCCUCAGGCAGGCGCACCCGACCACAUGCAUGGCUGGUGGCGGCGUGCAGGGGUCGGGUGGGCCAGGCUGUGGGGCG	chr9:136746893-136746970(-)	-	-	6722	p1@LCN6,p2@LCN10	NM_198946	-0.435004	0.739692	1	1	-2.3185	-1.8835	0	0	0.723561	0	0	0	0	0	0	0.520568	0.427478	0
hsa-miR-3622b-5p	MIMAT0018005	AGGCAUGGGAGGUCAGGUGA	GGCAUGG	20	NO	-	non-canonical_miRNA	hsa-mir-3622b	MI0016014	AGUGAUAUAAUAGAGGGUGCACAGGCAUGGGAGGUCAGGUGAGCUCAGCUCCCUGCCUCACCUGAGCUCCCGUGCCUGUGCACCCUCUAUUGGCU	chr8:27701673-27701767(-)	MIPF0001179	mir-3622	3622a,3622b	Unknown	Unknown	-0.434823	0.739784	1	1	-2.31657	-1.88175	0	0	0	1.33086	0	0	0.465779	0.727726	0	0	0	0
hsa-miR-6743-5p	MIMAT0027387	AAGGGGCAGGGACGGGUGGCCC	AGGGGCA	22	NO	-	non-canonical_miRNA	hsa-mir-6743	MI0022588	GGGUAAAGGGGCAGGGACGGGUGGCCCCAGGAAGAAGGGCCUGGUGGAGCCGCUCUUCUCCCUGCCCACAG	chr11:209336-209406(+)	-	-	6743	p1@RIC8A	ENST00000526104.1	-0.434552	0.739924	1	1	-2.3185	-1.88395	0	0	0.723561	0	0	0	0.465779	0	0	0	0.427478	0
hsa-miR-3651	MIMAT0018071	CAUAGCCCGGUCGCUGGUACAUGA	AUAGCCC	24	NO	-	non-canonical_miRNA	hsa-mir-3651	MI0016051	GAUUCGAUGGGCCAUAGCAAUCCUGUGAUUUAUGCAUGGAGGCUGCUUCUCCUCAGCAGCUGCCAUAGCCCGGUCGCUGGUACAUGAUUC	chr9:92292458-92292547(-)	-	-	3651	p1@IARS	ENST00000447699.2	-0.434552	0.739924	1	1	-2.3185	-1.88395	0	0	0.723561	0	0	0	0.465779	0	0	0	0.427478	0
hsa-miR-621	MIMAT0003290	GGCUAGCAACAGCGCUUACCU	GCUAGCA	21	NO	-	non-canonical_miRNA	hsa-mir-621	MI0003635	UAGAUUGAGGAAGGGGCUGAGUGGUAGGCGGUGCUGCUGUGCUCUGAUGAAGACCCAUGUGGCUAGCAACAGCGCUUACCUUUUGUCUCUGGGUCC	chr13:40810766-40810861(+)	MIPF0000631	mir-621	621	p1@SLC25A15	NM_014252	-0.43446	0.73997	1	1	-2.3169	-1.88244	1.16221	0	0	0	0	0	0.465779	0	0.599542	0	0	0
hsa-miR-646	MIMAT0003316	AAGCAGCUGCCUCUGAGGC	AGCAGCU	19	NO	-	non-canonical_miRNA	hsa-mir-646	MI0003661	GAUCAGGAGUCUGCCAGUGGAGUCAGCACACCUGCUUUUCACCUGUGAUCCCAGGAGAGGAAGCAGCUGCCUCUGAGGCCUCAGGCUCAGUGGC	chr20:60308474-60308567(+)	MIPF0000605	mir-646	646	p2@uc002ybl.2,p2@uc010gjw.1	curation	-0.43446	0.73997	1	1	-2.3169	-1.88244	1.16221	0	0	0	0	0	0.465779	0	0.599542	0	0	0
hsa-miR-653-3p	MIMAT0026625	UUCACUGGAGUUUGUUUCAAUA	UCACUGG	22	Yes	Star_miRNA	canonical_conserved_miRNA	hsa-mir-653	MI0003674	UUCAUUCCUUCAGUGUUGAAACAAUCUCUACUGAACCAGCUUCAAACAAGUUCACUGGAGUUUGUUUCAAUAUUGCAAGAAUGAUAAGAUGGAAGC	chr7:93482760-93482855(-)	MIPF0000435	mir-653	489,653	p1@CALCR	NM_001742	-0.434103	0.740154	1	1	-2.3185	-1.8844	0	0	0.723561	0	0	0	0	0	0	0	0.854955	0
hsa-miR-6853-3p	MIMAT0027607	UGUUCAUUGGAACCCUGCGCAG	GUUCAUU	22	NO	-	non-canonical_miRNA	hsa-mir-6853	MI0022699	GGGAAAGCGUGGGAUGUCCAUGAAGUCAGGUGAUGGUGAUAAGGUCAAGGCCUGUUCAUUGGAACCCUGCGCAG	chr9:35732922-35732995(+)	-	-	6853	p1@CREB3	ENST00000486056.1	-0.433854	0.740281	1	1	-2.3169	-1.88305	1.16221	0	0	0	0	0	0.465779	0	0	0.520568	0	0
hsa-miR-3660	MIMAT0018081	ACUGACAGGAGAGCAUUUUGA	CUGACAG	21	NO	-	non-canonical_miRNA	hsa-mir-3660	MI0016061	GAAAGAAGAACUGGACAAAAUUAAAAUGCUCUUCUGUCAUUGUAAUAGUUCAUAUGGGCACUGACAGGAGAGCAUUUUGACUUUGUCAAGUGUGUCUGCU	chr5:90016621-90016720(-)	MIPF0001397	mir-3660	3660	Unknown	Unknown	-0.433743	0.740338	1	1	-2.31724	-1.8835	0	0	0	0	1.02247	0	0	0	0	0.520568	0.427478	0
hsa-miR-4524a-5p	MIMAT0019062	AUAGCAGCAUGAACCUGUCUCA	UAGCAGC	22	Yes	Star_miRNA	canonical_conserved_miRNA	hsa-mir-4524a	MI0016891	GAACGAUAGCAGCAUGAACCUGUCUCACUGCAGAAUUAUUUUGAGACAGGCUUAUGCUGCUAUCCUUCA	chr17:69099564-69099632(-)	MIPF0001330	mir-4524	4524a,4524b	p1@ABCA6	NM_080284	-0.43374	0.74034	1	1	-2.31724	-1.8835	0	0	0	0	1.02247	0	0.931559	0	0	0	0	0
hsa-miR-374c-3p	MIMAT0022735	CACUUAGCAGGUUGUAUUAUAU	ACUUAGC	22	Yes	-	non-canonical_miRNA	hsa-mir-374c	MI0016684	ACACGGACAAUGAUAAUACAACCUGCUAAGUGCUAGGACACUUAGCAGGUUGUAUUAUAUCCAUCCGAGU	chrX:74218549-74218618(+)	MIPF0000288	mir-374	421,374b,374c	Unknown	Unknown	-0.433527	0.740449	1	1	-2.31657	-1.88305	0	0	0	1.33086	0	0	0.465779	0	0	0.520568	0	0
hsa-miR-4786-3p	MIMAT0019955	UGAAGCCAGCUCUGGUCUGGGC	GAAGCCA	22	Yes	-	non-canonical_miRNA	hsa-mir-4786	MI0017433	GGGCAUGGCCUGAGACCAGGACUGGAUGCACCACUCUCCCUGUGAUGAGGUGAAGCCAGCUCUGGUCUGGGCCAUUUCAC	chr2:239943015-239943094(-)	-	-	4786	p1@NDUFA10	curation	-0.433078	0.74068	1	1	-2.31657	-1.8835	0	0	0	1.33086	0	0	0	0	0	0.520568	0.427478	0
hsa-miR-4423-3p	MIMAT0018936	AUAGGCACCAAAAAGCAACAA	UAGGCAC	21	Yes	-	non-canonical_miRNA	hsa-mir-4423	MI0016760	AUCAUGUACUGCAGUUGCCUUUUUGUUCCCAUGCUGUUUAAGCCUAGCAUAGGCACCAAAAAGCAACAACAGUAUGUGAA	chr1:85133794-85133873(+)	MIPF0001587	mir-4423	4423	p1@WDR63	curation	-0.433075	0.740681	1	1	-2.31657	-1.8835	0	0	0	1.33086	0	0	0.931559	0	0	0	0	0
hsa-miR-1251-3p	MIMAT0026741	CGCUUUGCUCAGCCAGUGUAG	GCUUUGC	21	NO	Star_miRNA	canonical_conserved_miRNA	hsa-mir-1251	MI0006386	GUGGACUCUAGCUGCCAAAGGCGCUUCUCCUUCUGAACAGAGCGCUUUGCUCAGCCAGUGUAGACAUGGC	chr12:97491909-97491978(+)	MIPF0000621	mir-1251	1251	p@chr12:97858908..97858920,+	curation	-0.432843	0.740801	1	1	-2.31724	-1.8844	0	0	0	0	1.02247	0	0	0	0	0	0.854955	0
hsa-miR-1914-3p	MIMAT0007890	GGAGGGGUCCCGCACUGGGAGG	GAGGGGU	22	Yes	Star_miRNA	canonical_hsa-specific_miRNA	hsa-mir-1914	MI0008335	CGUGUGAGCCCGCCCUGUGCCCGGCCCACUUCUGCUUCCUCUUAGCGCAGGAGGGGUCCCGCACUGGGAGGGGCCCUCAC	chr20:63941465-63941544(-)	MIPF0001040	mir-1914	647,1914	p1@UCKL1	ENST00000354216.6	-0.432178	0.741142	1	1	-2.31657	-1.8844	0	0	0	1.33086	0	0	0	0	0	0	0.854955	0
hsa-miR-3609	MIMAT0017986	CAAAGUGAUGAGUAAUACUGGCUG	AAAGUGA	24	NO	-	non-canonical_miRNA	hsa-mir-3609	MI0015999	GUAACAGUAACUUUUAUUCUCAUUUUCCUUUUCUCUACCUUGUAGAGAAGCAAAGUGAUGAGUAAUACUGGCUGGAGCCC	chr7:98881650-98881729(+)	-	-	3609	p1@TRRAP	NM_001244580	-0.421696	0.746546	0.510238	1	-0.83856	-0.416864	0	0.520509	0	0	0	1.25531	0	0	0	2.08227	0.854955	0.927838
hsa-miR-6827-5p	MIMAT0027554	UGGGAGCCAUGAGGGUCUGUGC	GGGAGCC	22	NO	-	non-canonical_miRNA	hsa-mir-6827	MI0022672	UCUGGUGGGAGCCAUGAGGGUCUGUGCUGUCUCUGAGCACCGUCUCUUCUGUUCCCCAG	chr3:134367804-134367862(-)	MIPF0001747	mir-6827	6827	p1@AMOTL2	ENST00000422605.2	-0.421548	0.746623	0.510238	1	-0.837496	-0.415948	0	1.04102	0	0	0	0.836873	0.931559	0.727726	1.79862	0	0.427478	0
hsa-miR-541-3p	MIMAT0004920	UGGUGGGCACAGAAUCUGGACU	GGUGGGC	22	NO	Star_miRNA	canonical_conserved_miRNA	hsa-mir-541	MI0005539	ACGUCAGGGAAAGGAUUCUGCUGUCGGUCCCACUCCAAAGUUCACAGAAUGGGUGGUGGGCACAGAAUCUGGACUCUGCUUGUG	chr14:101064495-101064578(+)	MIPF0000213	mir-541	134,154,299,376c,369,376a-1,377,379,380,381,382,323a,329-1,329-2,409,412,410,376b,485,487a,494,495,496,539,544a,376a-2,487b,411,654,655,656,758,668,1185-2,1185-1,300,541,889,543,1197,1193,323b	p1@MEG3	Gtl2-Dio3	-0.420324	0.747257	0.755419	1	-0.83557	-0.415246	0	0	0	1.33086	0	1.25531	0.931559	0.727726	0.599542	0.520568	0.427478	0.927838
hsa-miR-3122	MIMAT0014984	GUUGGGACAAGAGGACGGUCUU	UUGGGAC	22	NO	-	non-canonical_miRNA	hsa-mir-3122	MI0014138	ACCAGCUCUGUUGGGACAAGAGGACGGUCUUCUUUUGGAAGGAAGACCAUCAUCUUGUCCGAAGAGAGCUGGU	chr1:212077613-212077685(+)	MIPF0001549	mir-3122	3122	p1@DTL	ENST00000542077.1	-0.41957	0.747648	0.755419	1	-0.834505	-0.414935	0	0.520509	0	1.33086	0	0.836873	0.465779	0	1.79862	0.520568	0.427478	0.927838
hsa-miR-7844-5p	MIMAT0030419	AAAACUAGGACUGUGUGGUGUA	AAACUAG	22	NO	-	non-canonical_miRNA	hsa-mir-7844	MI0025514	UGAUUGUGCGGACUCGUGUGUAAGAAAAACUAGGACUGUGUGGUGUAAAUAACUACAAUUCUCUUAACUCCGUAGCAGUUGCCAACUCAGUCCUUGUACUUCGUUAACACGAAUCUGUUUCA	chr12:94571231-94571352(-)	-	-	5700,7844	p1@TMCC3	ENST00000261226.4	-0.419261	0.747808	0.755419	1	-0.833742	-0.414482	0	0.520509	1.44712	0	0	0.418437	0.931559	0.727726	0.599542	1.04114	0	0.927838
hsa-miR-676-3p	MIMAT0018204	CUGUCCUAAGGUUGUUGAGUU	UGUCCUA	21	Yes	Mature_miRNA	canonical_conserved_miRNA	hsa-mir-676	MI0016436	GCAUGACUCUUCAACCUCAGGACUUGCAGAAUUAAUGGAAUGCUGUCCUAAGGUUGUUGAGUUGUGC	chrX:70022857-70022923(+)	MIPF0000471	mir-676	676	p1@EDA	ENST00000524573.1	-0.418885	0.748002	0.72791	1	-0.837218	-0.418332	0	0	0.723561	0	0	1.25531	0.931559	0	1.19908	0.520568	0.854955	0
hsa-miR-6863	MIMAT0027627	UAGACGUGGUGAAGGAUUGAGUG	AGACGUG	23	NO	-	non-canonical_miRNA	hsa-mir-6863	MI0022710	AUUUAUGAGGCAGCAGAGUCUACAAGUAAAUCAUGAAUCCAGUUGAAAAUGUUAAUGAGGCCAUAGACGUGGUGAAGGAUUGAGUGACCU	chr16:56904264-56904353(+)	-	-	6863	p1@SLC12A3	NM_000339	-0.418794	0.74805	0.755419	1	-0.835075	-0.416281	0	0.520509	0	0	1.02247	0.836873	1.39734	0	0	0	0.854955	1.85568
hsa-miR-376a-2-5p	MIMAT0022928	GGUAGAUUUUCCUUCUAUGGU	GUAGAUU	21	Yes	Star_miRNA	canonical_conserved_miRNA	hsa-mir-376a-2	MI0003529	GGUAUUUAAAAGGUAGAUUUUCCUUCUAUGGUUACGUGUUUGAUGGUUAAUCAUAGAGGAAAAUCCACGUUUUCAGUAUC	chr14:101040069-101040148(+)	MIPF0000091	mir-368	134,154,299,376c,369,376a-1,377,379,380,381,382,323a,329-1,329-2,409,412,410,376b,485,487a,494,495,496,539,544a,376a-2,487b,411,654,655,656,758,668,1185-2,1185-1,300,541,889,543,1197,1193,323b	p1@MEG3	Gtl2-Dio3	-0.416294	0.749347	0.755419	1	-0.832374	-0.41608	1.16221	0.520509	0.723561	0	0	0.418437	0	0	1.79862	0	1.28243	0.927838
hsa-miR-1252-5p	MIMAT0005944	AGAAGGAAAUUGAAUUCAUUUA	GAAGGAA	22	Yes	Mature_miRNA	canonical_hsa-specific_miRNA	hsa-mir-1252	MI0006434	AGAAAGAAGGAAAUUGAAUUCAUUUAGAAAAGAGAAUUCCAAAUGAGCUUAAUUUCCUUUUUUCU	chr12:79419257-79419321(+)	MIPF0000968	mir-1252	1252	p1@SYT1	ENST00000457153.2	-0.414864	0.75009	0.651161	1	-0.114501	0.300363	0	1.56153	0	1.33086	2.04494	0.418437	0	4.36635	1.79862	0.520568	0.854955	0
hsa-miR-4681	MIMAT0019766	AACGGGAAUGCAGGCUGUAUCU	ACGGGAA	22	NO	-	non-canonical_miRNA	hsa-mir-4681	MI0017313	GGCAACGGGAAUGCAGGCUGUAUCUGCAGGGCAUUGUGCUAACAGGUGCAGGCUGCAGACCUGUCACAGGCC	chr10:119377972-119378043(+)	-	-	4681	p2@GRK5	NM_005308	-0.414166	0.750453	0.755419	1	-0.83208	-0.417914	0	0	0	1.33086	1.02247	0.836873	0	1.45545	0	0.520568	1.70991	0
hsa-miR-4679	MIMAT0019763	UCUGUGAUAGAGAUUCUUUGCU	CUGUGAU	22	NO	-	non-canonical_miRNA	hsa-mir-4679-1;hsa-mir-4679-2	MI0017310;MI0017311	GUCUUUUUUCUGUGAUAGAGAUUCUUUGCUUUGUUAGAAACAAAAAGCAAAGAAUCUCUAUCACAGAAAAAAGAU;UAUCUUUUUUCUGUGAUAGAGAUUCUUUGCUUUUUGUUUCUAACAAAGCAAAGAAUCUCUAUCACAGAAAAAAGACG	chr10:89063336-89063410(+);chr10:89063335-89063411(-)	MIPF0001228	mir-4679	4679-1,4679-2;4679-1,4679-2	Unknown;Unknown	Unknown;Unknown	-0.412471	0.751335	1	1	-0.83208	-0.419609	0	0	0	1.33086	1.02247	0.836873	0.931559	0	0.599542	0.520568	1.28243	0
hsa-miR-518d-3p	MIMAT0002864	CAAAGCGCUUCCCUUUGGAGC	AAAGCGC	21	Yes	Star_miRNA	canonical_conserved_miRNA	hsa-mir-518d	MI0003171	UCCCAUGCUGUGACCCUCUAGAGGGAAGCACUUUCUGUUGUCUGAAAGAAACCAAAGCGCUUCCCUUUGGAGCGUUACGGUUUGAGA	chr19:53734877-53734963(+)	MIPF0000020	mir-515	512-1,512-2,498,520e,515-1,519e,520f,515-2,519c,520a,526b,519b,525,523,518f,520b,518b,526a-1,520c,518c,524,517a,519d,521-2,520d,517b,520g,516b-2,526a-2,518e,518a-1,518d,516b-1,518a-2,517c,520h,521-1,522,519a-1,527,516a-1,516a-2,519a-2,1323,1283-1,1283-2	Unknown	Unknown	-0.412176	0.751489	1	1	-0.831026	-0.41885	1.16221	0	1.44712	0	0	0.418437	1.86312	0	0.599542	0.520568	0.427478	0
hsa-miR-345-3p	MIMAT0022698	GCCCUGAACGAGGGGUCUGGAG	CCCUGAA	22	Yes	Star_miRNA	canonical_conserved_miRNA	hsa-mir-345	MI0000825	ACCCAAACCCUAGGUCUGCUGACUCCUAGUCCAGGGCUCGUGAUGGCUGGUGGGCCCUGAACGAGGGGUCUGGAGGCCUGGGUUUGAAUAUCGACAGC	chr14:100307859-100307956(+)	MIPF0000189	mir-345	345	p@chr14:100772992..100773015,+	curation	-0.411931	0.751617	0.151085	1	2.60856	3.02049	5.81107	7.28713	4.34137	5.32342	6.13481	6.27655	8.84981	10.1882	12.5904	6.24682	6.41216	2.78351
hsa-miR-4999-5p	MIMAT0021017	UGCUGUAUUGUCAGGUAGUGA	GCUGUAU	21	Yes	-	non-canonical_miRNA	hsa-mir-4999	MI0017865	AUAGAAAAUAAAACACAUACUGCUGUAUUGUCAGGUAGUGAUAGGAUUUAUCACUACCUGACAAUACAGUAUGUGUUUGUUUUAUAUAUUU	chr19:8389290-8389380(-)	-	-	4999	p1@uc002mjt.3	ENST00000593581.1	-0.411255	0.751969	1	1	-0.825872	-0.414617	1.16221	0	0.723561	1.33086	1.02247	0	0.931559	0	0.599542	0.520568	0.427478	1.85568
hsa-miR-4659b-3p	MIMAT0019734	UUUCUUCUUAGACAUGGCAGCU	UUCUUCU	22	Yes	-	non-canonical_miRNA	hsa-mir-4659b	MI0017291	CUGUUGACGUUGCCAUGUCUAAGAAGAAAAUUUUUCUCCAAAGUUUUCUUCUUAGACAUGGCAGCUUCAGCAG	chr8:6745168-6745240(-)	MIPF0001256	mir-4659	4659a,4659b	Unknown	Unknown	-0.410976	0.752114	0.651161	1	-0.111252	0.299724	1.16221	0.520509	1.44712	2.66171	0	0.418437	1.39734	0.727726	1.79862	0.520568	0.427478	2.78351
hsa-miR-3135b	MIMAT0018985	GGCUGGAGCGAGUGCAGUGGUG	GCUGGAG	22	NO	-	non-canonical_miRNA	hsa-mir-3135b	MI0016809	UGCCCAGGCUGGAGCGAGUGCAGUGGUGCAGUCAGUCCUAGCUCACUGCAGCCUCGAACUCCUGGGCU	chr6:32749912-32749979(-)	MIPF0001219	mir-3135	3135b	Unknown	Unknown	-0.409965	0.752642	0.440526	1	1.00441	1.41438	1.16221	1.04102	3.61781	1.33086	2.04494	2.09218	2.3289	1.45545	1.79862	3.12341	2.56487	4.63919
hsa-miR-580-3p	MIMAT0003245	UUGAGAAUGAUGAAUCAUUAGG	UGAGAAU	22	Yes	Mature_miRNA	canonical_hsa-specific_miRNA	hsa-mir-580	MI0003587	AUAAAAUUUCCAAUUGGAACCUAAUGAUUCAUCAGACUCAGAUAUUUAAGUUAACAGUAUUUGAGAAUGAUGAAUCAUUAGGUUCCGGUCAGAAAUU	chr5:36147892-36147988(-)	MIPF0000515	mir-580	580	p1@LMBRD2	NM_001007527	-0.40535	0.755053	0.260746	1	2.18311	2.58846	4.64885	4.68458	4.34137	5.32342	7.15727	2.92906	5.12357	5.82181	8.39358	6.24682	4.27478	6.49487
hsa-miR-6511b-5p	MIMAT0025847	CUGCAGGCAGAAGUGGGGCUGACA	UGCAGGC	24	Yes	-	non-canonical_miRNA	hsa-mir-6511b-1;hsa-mir-6511b-2	MI0022552;MI0023431	GGGACGGGGCCUGCAGGCAGAAGUGGGGCUGACAGGGCAGAGGGUUGCGCCCCCUCACCACCCCUUCUGCCUGCAGCGGUGGGCU;GGGGCCUGCAGGCAGAAGUGGGGCUGACAGGGCAGAGGGUUGCGCCCCCUCACCACCCCUUCUGCCUGCAG	chr16:2106669-2106753(-);chr16:15134075-15134145(-)	MIPF0001382	mir-6511	6511b-1;6511b-2	p2@PKD1;p1@PKD1P6	NM_000296;ENST00000343738.6	-0.397745	0.759044	0.606494	1	0.724236	1.12198	1.16221	1.56153	2.89425	2.66171	1.02247	0.836873	3.26046	2.18318	1.19908	2.08227	2.13739	0.927838
hsa-miR-376a-5p	MIMAT0003386	GUAGAUUCUCCUUCUAUGAGUA	UAGAUUC	22	Yes	Star_miRNA	canonical_conserved_miRNA	hsa-mir-376a-1	MI0000784	UAAAAGGUAGAUUCUCCUUCUAUGAGUACAUUAUUUAUGAUUAAUCAUAGAGGAAAAUCCACGUUUUC	chr14:101040782-101040849(+)	MIPF0000091	mir-368	134,154,299,376c,369,376a-1,377,379,380,381,382,323a,329-1,329-2,409,412,410,376b,485,487a,494,495,496,539,544a,376a-2,487b,411,654,655,656,758,668,1185-2,1185-1,300,541,889,543,1197,1193,323b	p1@MEG3	Gtl2-Dio3	-0.395426	0.760265	0.315769	1	1.57383	1.96925	4.64885	3.64357	2.89425	1.33086	4.08987	1.67375	3.26046	4.36635	5.39587	2.08227	3.41982	5.56703
hsa-miR-769-3p	MIMAT0003887	CUGGGAUCUCCGGGGUCUUGGUU	UGGGAUC	23	Yes	Star_miRNA	canonical_conserved_miRNA	hsa-mir-769	MI0003834	GCCUUGGUGCUGAUUCCUGGGCUCUGACCUGAGACCUCUGGGUUCUGAGCUGUGAUGUUGCUCUCGAGCUGGGAUCUCCGGGGUCUUGGUUCAGGGCCGGGGCCUCUGGGUUCCAAGC	chr19:46018932-46019049(+)	MIPF0000727	mir-769	769	p1@CCDC61	curation	-0.39206	0.762041	0.077139	1	2.8195	3.21156	4.64885	10.4102	5.06493	3.99257	7.15727	7.11342	9.78137	10.1882	10.7917	7.80852	8.12207	8.35054
hsa-miR-3150b-5p	MIMAT0019226	CAACCUCGAGGAUCUCCCCAGC	AACCUCG	22	Yes	Star_miRNA	canonical_hsa-specific_miRNA	hsa-mir-3150b	MI0016426	GAGGGAAAGCAGGCCAACCUCGAGGAUCUCCCCAGCCUUGGCGUUCAGGUGCUGAGGAGAUCGUCGAGGUUGGCCUGCUUCCCCUC	chr8:95072911-95072996(-)	MIPF0001102	mir-3150	3150a,3150b	p@chr8:96088115..96088137,-	ENST00000518598.1	-0.386706	0.764874	0.530901	1	0.215427	0.602133	1.16221	1.56153	0	0	2.04494	1.25531	1.86312	0.727726	0.599542	1.04114	1.28243	3.71135
hsa-miR-6131	MIMAT0024615	GGCUGGUCAGAUGGGAGUG	GCUGGUC	19	NO	-	non-canonical_miRNA	hsa-mir-6131	MI0021276	UCCCGCAUUCCCUCUGCUUUGGUCAGGUGGUGCCCUCCUUCCAUGGGUAGAGCCAGAGAUGGUGGGUUCUGGCUGGUCAGAUGGGAGUGGACAGAGACCCGGGGUCCUC	chr5:10478037-10478145(+)	MIPF0001412	mir-6131	6131	Unknown	Unknown	-0.386661	0.764898	0.300223	1	1.51135	1.89801	1.16221	2.60255	2.89425	7.98514	0	2.92906	4.19201	5.82181	2.99771	3.64398	1.70991	4.63919
hsa-miR-190b-5p	MIMAT0004929	UGAUAUGUUUGAUAUUGGGUUG	GAUAUGU	22	Yes	Mature_miRNA	canonical_conserved_miRNA	hsa-mir-190b	MI0005545	UGCUUCUGUGUGAUAUGUUUGAUAUUGGGUUGUUUAAUUAGGAACCAACUAAAUGUCAAACAUAUUCUUACAGCAGCAG	chr1:154193665-154193743(-)	MIPF0000076	mir-190	190b	p15@TPM3	ENST00000515609.1	-0.375256	0.770969	0.308734	1	2.25636	2.63161	9.29771	3.12306	5.06493	1.33086	5.11234	5.02124	9.31559	3.63863	5.99542	6.24682	5.12973	4.63919
hsa-miR-508-5p	MIMAT0004778	UACUCCAGAGGGCGUCACUCAUG	ACUCCAG	23	Yes	Star_miRNA	canonical_conserved_miRNA	hsa-mir-508	MI0003195	CCACCUUCAGCUGAGUGUAGUGCCCUACUCCAGAGGGCGUCACUCAUGUAAACUAAAACAUGAUUGUAGCCUUUUGGAGUAGAGUAAUACACAUCACGUAACGCAUAUUUGGUGG	chrX:147236913-147237027(-)	MIPF0000130	mir-506	513a-2,506,507,508	p@chrX:146413659..146413673,-	curation	-0.374468	0.77139	0.582992	1	-0.323028	0.0514399	0	1.04102	0	0	0	1.67375	0.465779	0.727726	1.19908	1.04114	1.28243	0.927838
hsa-miR-4273	MIMAT0016903	GUGUUCUCUGAUGGACAG	UGUUCUC	18	NO	-	non-canonical_miRNA	hsa-mir-4273	MI0015881	UCCCCUGUGUGUGUUCUCUGAUGGACAGUAAGCCUUGACUUAUGGCUAAAUGCUUCUUCACAAUGGUCACAUGCAUAGGGCUUU	chr3:75738280-75738363(+)	-	-	4273	Unknown	Unknown	-0.365155	0.776385	1	1	-0.313888	0.0512673	1.16221	0	1.44712	2.66171	0	0.418437	1.86312	0	0.599542	0.520568	0.854955	1.85568
hsa-miR-1273h-5p	MIMAT0030415	CUGGGAGGUCAAGGCUGCAGU	UGGGAGG	21	Yes	-	non-canonical_miRNA	hsa-mir-1273h	MI0025512	UACUUGGGUGACUAAGGCAGGAUUGCUUGAGCCUGGGAGGUCAAGGCUGCAGUGUCGUGGUCACAGCUUGCUGCAGACUCGACCUCCCAGGCUUAAGCAAUCCUCCUGCUCGAGUG	chr16:24203116-24203231(+)	-	-	1273h	p1@PRKCB	NM_002738	-0.363994	0.77701	0.197955	1	2.55106	2.91505	8.1355	6.24611	5.06493	5.32342	5.11234	5.43968	4.65779	10.1882	8.99312	9.8908	6.41216	4.63919
hsa-miR-6859-5p	MIMAT0027618	GAGAGGAACAUGGGCUCAGGACA	AGAGGAA	23	Yes	-	non-canonical_miRNA	hsa-mir-6859-1;hsa-mir-6859-2;hsa-mir-6859-3;hsa-mir-6859-4	MI0022705;MI0026420;MI0026421;MI0031521	UGUGGGAGAGGAACAUGGGCUCAGGACAGCGGGUGUCAGCUUGCCUGACCCCCAUGUCGCCUCUGUAG;UGUGGGAGAGGAACAUGGGCUCAGGACAGCGGGUGUCAGCUUGCCUGACCCCCAUGUCGCCUCUGUAG;UGUGGGAGAGGAACAUGGGCUCAGGACAGCGGGUGUCAGCUUGCCUGACCCCCAUGUCGCCUCUGUAG;UGUGGGAGAGGAACAUGGGCUCAGGACAGCGGGUGUCAGCUUGCCUGACCCCCAUGUCGCCUCUGUAG	chr1:17369-17436(-);chr1:187891-187958(-);chr15:101973524-101973591(+);chr16:17052-17119(-)	MIPF0001698	mir-6859	6859-1;6859-2;6859-3;6859-4	p1@WASH7P;Unknown;p1@WASH3P;Unknown	NR_024540;Unknown;ENST00000398121.4;Unknown	-0.363092	0.777497	0.452535	1	0.491389	0.854481	1.16221	1.56153	2.17068	0	2.04494	0.836873	0.465779	2.18318	4.19679	2.08227	0.854955	0.927838
hsa-miR-1287-5p	MIMAT0005878	UGCUGGAUCAGUGGUUCGAGUC	GCUGGAU	22	Yes	Mature_miRNA	canonical_hsa-specific_miRNA	hsa-mir-1287	MI0006349	GUUGUGCUGUCCAGGUGCUGGAUCAGUGGUUCGAGUCUGAGCCUUUAAAAGCCACUCUAGCCACAGAUGCAGUGAUUGGAGCCAUGACAA	chr10:98395218-98395307(-)	MIPF0000725	mir-1287	1287	p1@PYROXD2	ENST00000370575.4	-0.36127	0.778479	0.00620777	0.680933	4.44166	4.80293	23.2443	19.7794	20.9833	17.3011	19.4269	25.5246	31.2072	28.3813	19.7849	29.1518	26.5036	31.5465
hsa-miR-548ba	MIMAT0031175	AAAGGUAACUGUGAUUUUUGCU	AAGGUAA	22	NO	-	non-canonical_miRNA	hsa-mir-548ba	MI0025747	AAAGGUAACUGUGAUUUUUGCUAUUAGAAAGUAAUGGCAAAAACUGCAAUUACUUU	chr2:49059603-49059658(+)	MIPF0000317	mir-548	548ba	Unknown	Unknown	-0.355289	0.781713	0.216838	1	2.25449	2.60978	6.97328	3.64357	5.06493	1.33086	3.0674	6.27655	6.05513	4.36635	7.1945	5.72625	6.41216	5.56703
hsa-miR-512-3p	MIMAT0002823	AAGUGCUGUCAUAGCUGAGGUC	AGUGCUG	22	Yes	Mature_miRNA	canonical_hsa-specific_miRNA	hsa-mir-512-1;hsa-mir-512-2	MI0003140;MI0003141	UCUCAGUCUGUGGCACUCAGCCUUGAGGGCACUUUCUGGUGCCAGAAUGAAAGUGCUGUCAUAGCUGAGGUCCAAUGACUGAGG;GGUACUUCUCAGUCUGUGGCACUCAGCCUUGAGGGCACUUUCUGGUGCCAGAAUGAAAGUGCUGUCAUAGCUGAGGUCCAAUGACUGAGGCGAGCACC	chr19:53666679-53666762(+);chr19:53669157-53669254(+)	MIPF0000130	mir-506	512-1,512-2,498,520e,515-1,519e,520f,515-2,519c,520a,526b,519b,525,523,518f,520b,518b,526a-1,520c,518c,524,517a,519d,521-2,520d,517b,520g,516b-2,526a-2,518e,518a-1,518d,516b-1,518a-2,517c,520h,521-1,522,519a-1,527,516a-1,516a-2,519a-2,1323,1283-1,1283-2;512-1,512-2,498,520e,515-1,519e,520f,515-2,519c,520a,526b,519b,525,523,518f,520b,518b,526a-1,520c,518c,524,517a,519d,521-2,520d,517b,520g,516b-2,…	Unknown;Unknown	Unknown;Unknown	-0.354947	0.781898	0.0035885	0.680933	4.80141	5.15636	32.542	28.1075	31.8367	23.9554	20.4494	28.0353	35.3992	31.2922	34.7734	39.5632	33.3433	38.0414
hsa-miR-502-5p	MIMAT0002873	AUCCUUGCUAUCUGGGUGCUA	UCCUUGC	21	Yes	Star_miRNA	canonical_conserved_miRNA	hsa-mir-502	MI0003186	UGCUCCCCCUCUCUAAUCCUUGCUAUCUGGGUGCUAGUGCUGGCUCAAUGCAAUGCACCUGGGCAAGGAUUCAGAGAGGGGGAGCU	chrX:50014598-50014683(+)	MIPF0000139	mir-500	188,362,500a,501,502,532,660,500b	p1@CLCN5	ENST00000376091.3	-0.353985	0.78242	0.625465	1	0.998393	1.35238	1.16221	2.08204	2.17068	1.33086	1.02247	2.51062	4.19201	1.45545	2.39817	2.60284	2.56487	0
hsa-miR-573	MIMAT0003238	CUGAAGUGAUGUGUAACUGAUCAG	UGAAGUG	24	NO	-	non-canonical_miRNA	hsa-mir-573	MI0003580	UUUAGCGGUUUCUCCCUGAAGUGAUGUGUAACUGAUCAGGAUCUACUCAUGUCGUCUUUGGUAAAGUUAUGUCGCUUGUCAGGGUGAGGAGAGUUUUUG	chr4:24520192-24520290(-)	MIPF0000561	mir-573	573	p5@DHX15	ENST00000510645.1	-0.350564	0.784277	0.1757	1	2.96162	3.31219	2.32443	6.76662	9.4063	11.9777	11.2471	6.69499	13.5076	10.9159	8.39358	8.32909	7.6946	10.2062
hsa-miR-7976	MIMAT0031179	UGCCCUGAGACUUUUGCUC	GCCCUGA	19	NO	-	non-canonical_miRNA	hsa-mir-7976	MI0025752	UGCCCUGAGACUUUUGCUCUAAUAAUUUAUUCUAAUAAUAAUUUAGAUCAAAAGCCUCAGGGCAGA	chr3:127587111-127587176(-)	-	-	7976	p1@TPRA1	ENST00000393400.2	-0.350071	0.784546	0.294069	1	2.1432	2.49327	1.16221	4.68458	4.34137	9.31599	4.08987	3.76593	6.05513	6.54953	4.79633	3.64398	5.55721	7.42271
hsa-miR-23a-5p	MIMAT0004496	GGGGUUCCUGGGGAUGGGAUUU	GGGUUCC	22	Yes	Star_miRNA	canonical_conserved_miRNA	hsa-mir-23a	MI0000079	GGCCGGCUGGGGUUCCUGGGGAUGGGAUUUGCUUCCUGUCACAAAUCACAUUGCCAGGGAUUUCCAACCGACC	chr19:13836587-13836659(-)	MIPF0000027	mir-23	23a,24-2,27a	p@chr19:13953708..13953767,-	curation	-0.343244	0.788267	0.106858	1	3.08893	3.43217	5.81107	10.4102	11.577	5.32342	9.20221	6.69499	9.78137	10.9159	9.59267	13.5348	9.40451	11.1341
hsa-miR-520e-5p	MIMAT0037324	CUCAAGAUGGAAGCAGUUUCUG	UCAAGAU	22	NO	Star_miRNA	canonical_hsa-specific_miRNA	hsa-mir-520e	MI0003143	UCUCCUGCUGUGACCCUCAAGAUGGAAGCAGUUUCUGUUGUCUGAAAGGAAAGAAAGUGCUUCCUUUUUGAGGGUUACUGUUUGAGA	chr19:53675711-53675797(+)	MIPF0000020	mir-515	512-1,512-2,498,520e,515-1,519e,520f,515-2,519c,520a,526b,519b,525,523,518f,520b,518b,526a-1,520c,518c,524,517a,519d,521-2,520d,517b,520g,516b-2,526a-2,518e,518a-1,518d,516b-1,518a-2,517c,520h,521-1,522,519a-1,527,516a-1,516a-2,519a-2,1323,1283-1,1283-2	Unknown	Unknown	-0.342061	0.788914	1	1	-1.18296	-0.840904	0	1.56153	0	0	0	0	0	0	0	1.5617	0.427478	0.927838
hsa-miR-504-3p	MIMAT0026612	GGGAGUGCAGGGCAGGGUUUC	GGAGUGC	21	Yes	Star_miRNA	canonical_conserved_miRNA	hsa-mir-504	MI0003189	GCUGCUGUUGGGAGACCCUGGUCUGCACUCUAUCUGUAUUCUUACUGAAGGGAGUGCAGGGCAGGGUUUCCCAUACAGAGGGC	chrX:138667711-138667793(-)	MIPF0000437	mir-504	504	p1@FGF13	NM_001139498	-0.340719	0.789647	1	1	-1.18118	-0.840463	0	0	1.44712	0	0	0.418437	0.931559	0.727726	1.19908	0	0	0
hsa-miR-676-5p	MIMAT0018203	UCUUCAACCUCAGGACUUGCA	CUUCAAC	21	Yes	Star_miRNA	canonical_conserved_miRNA	hsa-mir-676	MI0016436	GCAUGACUCUUCAACCUCAGGACUUGCAGAAUUAAUGGAAUGCUGUCCUAAGGUUGUUGAGUUGUGC	chrX:70022857-70022923(+)	MIPF0000471	mir-676	676	p1@EDA	ENST00000524573.1	-0.339553	0.790286	0.728037	1	-1.17883	-0.839273	0	0.520509	0.723561	0	1.02247	0	0	0	0.599542	0	0.854955	1.85568
hsa-miR-3613-3p	MIMAT0017991	ACAAAAAAAAAAGCCCAACCCUUC	CAAAAAA	24	Yes	Star_miRNA	canonical_conserved_miRNA	hsa-mir-3613	MI0016003	UGGUUGGGUUUGGAUUGUUGUACUUUUUUUUUUGUUCGUUGCAUUUUUAGGAACAAAAAAAAAAGCCCAACCCUUCACACCACUUCA	chr13:49996415-49996501(-)	MIPF0001411	mir-3613	3613	p1@DLEU2	NR_002612	-0.339149	0.790508	1	1	-1.17968	-0.840531	0	1.04102	0	1.33086	0	0	0	0.727726	0	0.520568	0.854955	0.927838
hsa-miR-6729-3p	MIMAT0027360	UCAUCCCCCUCGCCCUCUCAG	CAUCCCC	21	NO	-	non-canonical_miRNA	hsa-mir-6729	MI0022574	GAGGGUGGGCGAGGGCGGCUGAGCGGCUCCAUCCCCCGGCCUGCUCAUCCCCCUCGCCCUCUCAG	chr1:12029158-12029222(+)	-	-	6729	p1@MIIP	ENST00000436478.2	-0.339078	0.790546	0.728037	1	-1.1782	-0.839122	0	0.520509	0.723561	1.33086	0	0	0	0.727726	0.599542	0.520568	0.427478	0.927838
hsa-miR-6501-5p	MIMAT0025458	AGUUGCCAGGGCUGCCUUUGGU	GUUGCCA	22	Yes	-	non-canonical_miRNA	hsa-mir-6501	MI0022213	GGAGUUGCCAGGGCUGCCUUUGGUGACAGCAGCAGUAGAGUUGCCAGAGCAGCCUGCGGUAACAGUA	chr21:33550662-33550728(+)	-	-	6501	p1@SON	ENST00000381679.4	-0.337537	0.791391	0.329314	1	1.73278	2.07031	3.48664	1.56153	3.61781	2.66171	2.04494	5.02124	3.26046	8.00498	4.79633	4.68511	2.56487	1.85568
hsa-miR-4767	MIMAT0019919	CGCGGGCGCUCCUGGCCGCCGCC	GCGGGCG	23	NO	-	non-canonical_miRNA	hsa-mir-4767	MI0017408	ACAUGGGCCCGCGGGCGCUCCUGGCCGCCGCCCGACUUCGGGGCCAGCCGGGGGCAGAGCGCGCGGGAGCCCGAGCGU	chrX:7147860-7147937(+)	-	-	4767	Unknown	Unknown	-0.336041	0.792212	1	1	0.0709531	0.406994	2.32443	0	1.44712	1.33086	2.04494	0.418437	1.39734	2.9109	1.19908	0.520568	0.854955	0.927838
hsa-miR-5680	MIMAT0022468	GAGAAAUGCUGGACUAAUCUGC	AGAAAUG	22	NO	-	non-canonical_miRNA	hsa-mir-5680	MI0019280	GCAUUGGGUUAGCAGGUUAGCCCAGCAUUUCCCUUCCUGGACACACAGGAGGAGAAAUGCUGGACUAAUCUGCUAAUCCAAUGC	chr8:102125432-102125515(+)	-	-	5680	Unknown	Unknown	-0.335836	0.792325	1	1	-1.17701	-0.841178	0	0.520509	0	1.33086	1.02247	0	0	0	0.599542	0.520568	0.854955	0.927838
hsa-miR-6771-5p	MIMAT0027442	CUCGGGAGGGCAUGGGCCAGGC	UCGGGAG	22	NO	-	non-canonical_miRNA	hsa-mir-6771	MI0022616	GGUGCCUCGGGAGGGCAUGGGCCAGGCCACAUAAUGAGCCAAACCCCUGUCUACCCGCAG	chr16:50292616-50292675(+)	-	-	6771	p1@ADCY7	ENST00000566433.2	-0.334835	0.792875	1	1	-1.17819	-0.843354	0	0	0	1.33086	1.02247	0.418437	0	0	1.19908	0	1.28243	0
hsa-miR-6813-5p	MIMAT0027526	CAGGGGCUGGGGUUUCAGGUUCU	AGGGGCU	23	NO	-	non-canonical_miRNA	hsa-mir-6813	MI0022658	GUAGGCAGGGGCUGGGGUUUCAGGUUCUCAGUCAGAACCUUGGCCCCUCUCCCCAG	chr20:64076955-64077010(-)	-	-	6813	p2@RGS19	ENST00000332298.5	-0.334615	0.792996	1	1	-1.17937	-0.844759	0	0	0.723561	1.33086	0	0.418437	0	0	0.599542	0	1.70991	0
hsa-miR-6840-3p	MIMAT0027583	GCCCAGGACUUUGUGCGGGGUG	CCCAGGA	22	Yes	-	non-canonical_miRNA	hsa-mir-6840	MI0022686	UGACCACCCCCGGGCAAAGACCUGCAGAUCCCCUGUUAGAGACGGGCCCAGGACUUUGUGCGGGGUGCCCA	chr7:100356651-100356721(+)	-	-	6840	p1@PILRB	ENST00000310771.4	-0.332319	0.794259	1	1	-1.17639	-0.844068	0	0.520509	0	2.66171	0	0	0.465779	0	0	1.04114	0.854955	0
hsa-miR-377-3p	MIMAT0000730	AUCACACAAAGGCAACUUUUGU	UCACACA	22	Yes	Mature_miRNA	canonical_conserved_miRNA	hsa-mir-377	MI0000785	UUGAGCAGAGGUUGCCCUUGGUGAAUUCGCUUUAUUUAUGUUGAAUCACACAAAGGCAACUUUUGUUUG	chr14:101062050-101062118(+)	MIPF0000018	mir-154	134,154,299,376c,369,376a-1,377,379,380,381,382,323a,329-1,329-2,409,412,410,376b,485,487a,494,495,496,539,544a,376a-2,487b,411,654,655,656,758,668,1185-2,1185-1,300,541,889,543,1197,1193,323b	p1@MEG3	Gtl2-Dio3	-0.331689	0.794605	0.531286	1	0.351827	0.683517	0	1.04102	2.89425	0	0	1.67375	1.39734	0.727726	1.19908	2.60284	1.70991	0.927838
hsa-miR-519a-3p	MIMAT0002869	AAAGUGCAUCCUUUUAGAGUGU	AAGUGCA	22	Yes	Mature_miRNA	canonical_hsa-specific_miRNA	hsa-mir-519a-1;hsa-mir-519a-2	MI0003178;MI0003182	CUCAGGCUGUGACACUCUAGAGGGAAGCGCUUUCUGUUGUCUGAAAGAAAGGAAAGUGCAUCCUUUUAGAGUGUUACUGUUUGAG;UCUCAGGCUGUGUCCCUCUACAGGGAAGCGCUUUCUGUUGUCUGAAAGAAAGGAAAGUGCAUCCUUUUAGAGUGUUACUGUUUGAGA	chr19:53752397-53752481(+);chr19:53762344-53762430(+)	MIPF0000020	mir-515	512-1,512-2,498,520e,515-1,519e,520f,515-2,519c,520a,526b,519b,525,523,518f,520b,518b,526a-1,520c,518c,524,517a,519d,521-2,520d,517b,520g,516b-2,526a-2,518e,518a-1,518d,516b-1,518a-2,517c,520h,521-1,522,519a-1,527,516a-1,516a-2,519a-2,1323,1283-1,1283-2;512-1,512-2,498,520e,515-1,519e,520f,515-2,519c,520a,526b,519b,525,523,518f,520b,518b,526a-1,520c,518c,524,517a,519d,521-2,520d,517b,520g,516b-2,…	Unknown;Unknown	Unknown;Unknown	-0.331078	0.794942	0.325866	1	2.06027	2.39135	5.81107	3.64357	3.61781	2.66171	3.0674	5.02124	5.58935	4.36635	7.1945	3.64398	4.70225	5.56703
hsa-miR-4423-5p	MIMAT0019232	AGUUGCCUUUUUGUUCCCAUGC	GUUGCCU	22	Yes	-	non-canonical_miRNA	hsa-mir-4423	MI0016760	AUCAUGUACUGCAGUUGCCUUUUUGUUCCCAUGCUGUUUAAGCCUAGCAUAGGCACCAAAAAGCAACAACAGUAUGUGAA	chr1:85133794-85133873(+)	MIPF0001587	mir-4423	4423	p1@WDR63	curation	-0.329217	0.795969	1	1	-1.17371	-0.844489	2.32443	0	0	1.33086	0	0	0.931559	0	0	0.520568	0.854955	0
hsa-miR-891a-5p	MIMAT0004902	UGCAACGAACCUGAGCCACUGA	GCAACGA	22	NO	-	non-canonical_miRNA	hsa-mir-891a	MI0005524	CCUUAAUCCUUGCAACGAACCUGAGCCACUGAUUCAGUAAAAUACUCAGUGGCACAUGUUUGUUGUGAGGGUCAAAAGA	chrX:146027794-146027872(-)	MIPF0000420	mir-891	891a	p@chrX:145185098..145185104,-	curation	-0.328021	0.796628	0.541836	1	2.25849	2.58651	9.29771	3.12306	5.06493	2.66171	8.17974	3.34749	6.52091	2.18318	7.79404	7.28795	5.55721	4.63919
hsa-miR-6848-5p	MIMAT0027596	UGGGGGCUGGGAUGGGCCAUGGU	GGGGGCU	23	NO	-	non-canonical_miRNA	hsa-mir-6848	MI0022694	GUCCCUGGGGGCUGGGAUGGGCCAUGGUGUGCUCUGAUCCCCCUGUGGUCUCUUGGCCCCCAGGAACUCC	chr8:144317246-144317315(-)	-	-	6848	p1@DGAT1	NM_012079	-0.322824	0.799503	0.469293	1	0.606975	0.929799	2.32443	2.08204	1.44712	1.33086	0	1.25531	1.39734	2.18318	1.79862	2.60284	0.854955	2.78351
hsa-miR-652-5p	MIMAT0022709	CAACCCUAGGAGAGGGUGCCAUUCA	AACCCUA	25	Yes	Star_miRNA	canonical_conserved_miRNA	hsa-mir-652	MI0003667	ACGAAUGGCUAUGCACUGCACAACCCUAGGAGAGGGUGCCAUUCACAUAGACUAUAAUUGAAUGGCGCCACUAGGGUUGUGCAGUGCACAACCUACAC	chrX:110055329-110055426(+)	MIPF0000333	mir-652	652	p1@TMEM164	NM_032227	-0.320408	0.800843	0.237483	1	2.8445	3.16491	4.64885	8.84866	7.95917	7.98514	5.11234	6.69499	7.91825	7.27726	5.39587	9.8908	13.2518	6.49487
hsa-miR-1270	MIMAT0005924	CUGGAGAUAUGGAAGAGCUGUGU	UGGAGAU	23	NO	Mature_miRNA	canonical_hsa-specific_miRNA	hsa-mir-1270	MI0006407	CACAGAGUUAUACUGGAGAUAUGGAAGAGCUGUGUUGGGUAUAAGUAACAGGCUUUUCUUUAUCUUCUAUGUGGCUCUUUGCA	chr19:20399272-20399354(-)	MIPF0000877	mir-1270	1270	p1@ZNF826P	ENST00000600513.1	-0.319913	0.801118	0.333187	1	1.37706	1.69697	0	3.12306	1.44712	2.66171	3.0674	3.34749	2.79468	2.9109	3.59725	1.04114	3.8473	5.56703
hsa-miR-4684-3p	MIMAT0019770	UGUUGCAAGUCGGUGGAGACGU	GUUGCAA	22	NO	-	non-canonical_miRNA	hsa-mir-4684	MI0017316	GCACCAGGGGUACCUCUCUACUGACUUGCAACAUACAUUUGUCUUGGUGUGUUGCAAGUCGGUGGAGACGUACCCUUGGUGC	chr1:22719517-22719598(+)	-	-	4684	p1@EPHB2	ENST00000544305.1	-0.314825	0.803948	0.411154	1	1.50065	1.81547	0	2.60255	2.17068	1.33086	3.0674	4.6028	2.79468	5.82181	3.59725	4.16455	3.41982	0
hsa-miR-1303	MIMAT0005891	UUUAGAGACGGGGUCUUGCUCU	UUAGAGA	22	NO	-	non-canonical_miRNA	hsa-mir-1303	MI0006370	GGCUGGGCAACAUAGCGAGACCUCAACUCUACAAUUUUUUUUUUUUUAAAUUUUAGAGACGGGGUCUUGCUCUGUUGCCAGGCUUU	chr5:154685776-154685861(+)	MIPF0000608	mir-1303	1303	p@chr5:154062217..154062315,+	curation	-0.314337	0.80422	0.0288972	1	4.44329	4.75763	24.4065	25.505	21.7068	18.632	20.4494	19.2481	27.0152	26.1981	25.1807	29.1518	26.0761	26.9073
hsa-miR-4449	MIMAT0018968	CGUCCCGGGGCUGCGCGAGGCA	GUCCCGG	22	NO	-	non-canonical_miRNA	hsa-mir-4449	MI0016792	AGCAGCCCUCGGCGGCCCGGGGGGCGGGCGGCGGUGCCCGUCCCGGGGCUGCGCGAGGCACAGGCG	chr4:52712682-52712747(+)	MIPF0002103	mir-4449	4449	p1@SNHG13	ENST00000441504.1	-0.313439	0.804721	0.580705	1	0.606965	0.920404	0	2.08204	1.44712	2.66171	1.02247	1.25531	3.26046	2.18318	1.19908	1.04114	1.70991	0.927838
hsa-miR-766-5p	MIMAT0022714	AGGAGGAAUUGGUGCUGGUCUU	GGAGGAA	22	Yes	Mature_miRNA	canonical_hsa-specific_miRNA	hsa-mir-766	MI0003836	GCAUCCUCAGGACCUGGGCUUGGGUGGUAGGAGGAAUUGGUGCUGGUCUUUCAUUUUGGAUUUGACUCCAGCCCCACAGCCUCAGCCACCCCAGCCAAUUGUCAUAGGAGC	chrX:119646738-119646848(-)	MIPF0000677	mir-766	766	p1@SEPT6	ENST00000394617.2	-0.309509	0.806916	0.223688	1	2.74467	3.05418	5.81107	9.88968	4.34137	7.98514	6.13481	5.43968	9.78137	7.27726	7.79404	7.80852	7.26712	9.27838
hsa-miR-1244	MIMAT0005896	AAGUAGUUGGUUUGUAUGAGAUGGUU	AGUAGUU	26	NO	-	non-canonical_miRNA	hsa-mir-1244-1;hsa-mir-1244-2;hsa-mir-1244-3;hsa-mir-1244-4	MI0006379;MI0015974;MI0015975;MI0031511	AUCUUAUUCCGAGCAUUCCAGUAACUUUUUUGUGUAUGUACUUAGCUGUACUAUAAGUAGUUGGUUUGUAUGAGAUGGUUAAAAA;AUCUUAUUCCGAGCAUUCCAGUAACUUUUUUGUGUAUGUACUUAGCUGUACUAUAAGUAGUUGGUUUGUAUGAGAUGGUUAAAAA;AUCUUAUUCCGAGCAUUCCAGUAACUUUUUUGUGUAUGUACUUAGCUGUACUAUAAGUAGUUGGUUUGUAUGAGAUGGUUAAAAA;AUCUUAUUCCGAGCAUUCCAGUAACUUUUUUGUGUAUGUACUUAGCUGUACUAUAAGUAGUUGGUUUGUAUGAGAUGGUUAAAAA	chr2:231713314-231713398(+);chr5:118974586-118974670(+);chr12:9239467-9239551(-);chr12:12111952-12112036(+)	MIPF0000569	mir-1244	1244-1;1244-2;1244-3;1244-4	p1@PTMA;Unknown;p1@ENST00000426188;p1@ENST00000358818,p1@ENST00000539347	ENST00000481928.1;Unknown;ENST00000566278.2;ENST00000298566.2	-0.30918	0.807101	0.75508	1	-0.555411	-0.246232	0	0	1.44712	0	0	1.25531	0.931559	0	0.599542	0.520568	1.70991	0
hsa-miR-5000-3p	MIMAT0021020	UCAGGACACUUCUGAACUUGGA	CAGGACA	22	Yes	Mature_miRNA	canonical_hsa-specific_miRNA	hsa-mir-5000	MI0017866	CUGAAGAGUAGAGUGUGUGGUCCCAGUUCAGAAGUGUUCCUGAGUAACUUGUGCUUAUAACUCAGGACACUUCUGAACUUGGACCAUACAGGUCUCCCUGCUU	chr2:75090812-75090914(+)	-	-	5000	p1@POLE4	curation	-0.307383	0.808106	0.53263	1	1.00578	1.31317	1.16221	2.08204	2.17068	2.66171	2.04494	1.67375	0.931559	2.9109	4.19679	2.60284	1.28243	3.71135
hsa-miR-337-3p	MIMAT0000754	CUCCUAUAUGAUGCCUUUCUUC	UCCUAUA	22	Yes	Mature_miRNA	canonical_conserved_miRNA	hsa-mir-337	MI0000806	GUAGUCAGUAGUUGGGGGGUGGGAACGGCUUCAUACAGGAGUUGAUGCACAGUUAUCCAGCUCCUAUAUGAUGCCUUUCUUCAUCCCCUUCAA	chr14:100874493-100874585(+)	MIPF0000195	mir-337	127,136,337,431,433,493,432,665	p1@MEG3	Gtl2-Dio3	-0.305736	0.80903	0.522052	1	2.55289	2.85863	10.4599	3.64357	7.23561	9.31599	5.11234	4.18437	5.58935	8.73271	8.39358	8.84966	6.83964	3.71135
hsa-miR-1278	MIMAT0005936	UAGUACUGUGCAUAUCAUCUAU	AGUACUG	22	NO	Mature_miRNA	canonical_hsa-specific_miRNA	hsa-mir-1278	MI0006425	AUUUGCUCAUAGAUGAUAUGCAUAGUACUCCCAGAACUCAUUAAGUUGGUAGUACUGUGCAUAUCAUCUAUGAGCGAAUAG	chr1:193136503-193136583(+)	MIPF0000591	mir-1278	1278	p1@CDC73	ENST00000367435.3	-0.305481	0.809172	0.361688	1	1.97608	2.28156	8.1355	3.12306	2.89425	0	5.11234	4.18437	5.58935	5.82181	5.39587	3.12341	4.70225	3.71135
hsa-miR-4690-5p	MIMAT0019779	GAGCAGGCGAGGCUGGGCUGAA	AGCAGGC	22	NO	-	non-canonical_miRNA	hsa-mir-4690	MI0017323	GAGCAGGCGAGGCUGGGCUGAACCCGUGGGUGAGGAGUGCAGCCCAGCUGAGGCCUCUGC	chr11:65636310-65636369(+)	-	-	4690	p1@PCNXL3	ENST00000355703.3	-0.300052	0.812223	0.534505	1	1.63258	1.93263	3.48664	1.04102	3.61781	2.66171	6.13481	2.92906	4.19201	2.9109	4.19679	4.16455	2.13739	5.56703
hsa-miR-32-3p	MIMAT0004505	CAAUUUAGUGUGUGUGAUAUUU	AAUUUAG	22	Yes	Star_miRNA	canonical_conserved_miRNA	hsa-mir-32	MI0000090	GGAGAUAUUGCACAUUACUAAGUUGCAUGUUGUCACGGCCUCAAUGCAAUUUAGUGUGUGUGAUAUUUUC	chr9:109046229-109046298(-)	MIPF0000069	mir-32	32	p1@C9orf5	NM_032012	-0.299029	0.812799	0.134952	1	3.06754	3.36657	4.64885	9.36917	8.68274	2.66171	11.2471	9.20561	11.6445	7.27726	10.1922	10.4114	9.40451	12.0619
hsa-miR-3940-3p	MIMAT0018356	CAGCCCGGAUCCCAGCCCACUU	AGCCCGG	22	Yes	Mature_miRNA	canonical_hsa-specific_miRNA	hsa-mir-3940	MI0016597	GCUUAUCGAGGAAAAGAUCGAGGUGGGUUGGGGCGGGCUCUGGGGAUUUGGUCUCACAGCCCGGAUCCCAGCCCACUUACCUUGGUUACUCUCCUUCCUUCU	chr19:6416410-6416511(-)	MIPF0001599	mir-3940	3940	p1@KHSRP	NM_003685	-0.29854	0.813075	0.254495	1	1.92925	2.22779	3.48664	3.64357	4.34137	1.33086	4.08987	4.18437	2.79468	3.63863	2.99771	6.76739	2.99234	11.1341
hsa-miR-6756-5p	MIMAT0027412	AGGGUGGGGCUGGAGGUGGGGCU	GGGUGGG	23	Yes	-	non-canonical_miRNA	hsa-mir-6756	MI0022601	ACCCUAGGGUGGGGCUGGAGGUGGGGCUGAGGCUGAGUCUUCCUCCCCUUCCUCCCUGCCCAG	chr11:119312950-119313012(-)	-	-	6756	p1@MCAM	NM_006500	-0.293282	0.816044	0.609844	1	2.22348	2.51676	10.4599	2.60255	5.06493	2.66171	9.20221	2.51062	3.72624	6.54953	5.39587	6.76739	6.41216	4.63919
hsa-miR-627-3p	MIMAT0026623	UCUUUUCUUUGAGACUCACU	CUUUUCU	20	Yes	-	non-canonical_miRNA	hsa-mir-627	MI0003641	UACUUAUUACUGGUAGUGAGUCUCUAAGAAAAGAGGAGGUGGUUGUUUUCCUCCUCUUUUCUUUGAGACUCACUACCAAUAAUAAGAAAUACUACUA	chr15:42199570-42199666(-)	MIPF0000550	mir-627	627	p1@VPS39	NM_015289	-0.292409	0.816537	0.805004	1	-0.117488	0.174921	0	1.04102	1.44712	0	1.02247	0.836873	2.3289	0	0	0	2.13739	0.927838
hsa-miR-6849-5p	MIMAT0027598	GAGUGGAUAGGGGAGUGUGUGGA	AGUGGAU	23	NO	-	non-canonical_miRNA	hsa-mir-6849	MI0022695	CCUGGGAGUGGAUAGGGGAGUGUGUGGAGAGAGCACUGAGCCUGCCCACCAGCCUGUGUCCACCUCCAG	chr8:144400277-144400345(-)	-	-	939,1234,6849	p1@CPSF1	NM_013291	-0.292176	0.816669	0.652501	1	0.211504	0.50368	0	0.520509	2.89425	0	0	1.67375	0.931559	1.45545	2.39817	1.5617	1.28243	0
hsa-miR-4496	MIMAT0019031	GAGGAAACUGAAGCUGAGAGGG	AGGAAAC	22	NO	-	non-canonical_miRNA	hsa-mir-4496	MI0016858	ACAUCAGCUCAUAUAAUCCUCGAAGCUGCCUUUAGAAAUGAGGAAACUGAAGCUGAGAGGG	chr12:108635810-108635870(+)	-	-	4496	p@chr12:109023743..109023778,+	ENST00000550306.1	-0.291819	0.816872	0.668804	1	0.215698	0.507516	0	0	0.723561	2.66171	1.02247	2.09218	1.86312	0.727726	1.19908	1.04114	0.854955	2.78351
hsa-miR-6870-5p	MIMAT0027640	UGGGGGAGAUGGGGGUUGA	GGGGGAG	19	NO	-	non-canonical_miRNA	hsa-mir-6870	MI0022717	CAAGGUGGGGGAGAUGGGGGUUGAACUUCAUUUCUCAUGCUCAUCCCCAUCUCCUUUCAG	chr20:10649636-10649695(-)	-	-	6870	p1@JAG1	NM_000214	-0.288923	0.818513	0.232376	1	1.23097	1.51989	0	3.12306	2.89425	0	1.02247	3.34749	1.86312	1.45545	3.59725	1.5617	2.56487	7.42271
hsa-miR-549a-3p	MIMAT0003333	UGACAACUAUGGAUGAGCUCU	GACAACU	21	Yes	-	non-canonical_miRNA	hsa-mir-549a	MI0003679	AGACAUGCAACUCAAGAAUAUAUUGAGAGCUCAUCCAUAGUUGUCACUGUCUCAAAUCAGUGACAACUAUGGAUGAGCUCUUAAUAUAUCCCAGGC	chr15:80841978-80842073(-)	MIPF0000470	mir-549	549a	Unknown	Unknown	-0.287138	0.819526	0.336478	1	1.78455	2.07168	5.81107	3.64357	0.723561	3.99257	1.02247	4.6028	3.72624	3.63863	5.39587	5.20568	1.70991	6.49487
hsa-miR-6889-5p	MIMAT0027678	UCGGGGAGUCUGGGGUCCGGAAU	CGGGGAG	23	NO	-	non-canonical_miRNA	hsa-mir-6889	MI0022736	CUGUGUCGGGGAGUCUGGGGUCCGGAAUUCUCCAGAGCCUCUGUGCCCCUACUUCCCAG	chr22:41252992-41253050(-)	-	-	6889	p1@RANGAP1	NM_002883	-0.285295	0.820574	0.679162	1	1.3244	1.6097	2.32443	2.60255	4.34137	1.33086	5.11234	0.418437	0.931559	5.09408	1.79862	5.20568	2.56487	2.78351
hsa-miR-380-5p	MIMAT0000734	UGGUUGACCAUAGAACAUGCGC	GGUUGAC	22	Yes	Mature_miRNA	canonical_conserved_miRNA	hsa-mir-380	MI0000788	AAGAUGGUUGACCAUAGAACAUGCGCUAUCUCUGUGUCGUAUGUAAUAUGGUCCACAUCUU	chr14:101025017-101025077(+)	MIPF0000126	mir-379	134,154,299,376c,369,376a-1,377,379,380,381,382,323a,329-1,329-2,409,412,410,376b,485,487a,494,495,496,539,544a,376a-2,487b,411,654,655,656,758,668,1185-2,1185-1,300,541,889,543,1197,1193,323b	p1@MEG3	Gtl2-Dio3	-0.283477	0.821608	0.107621	1	3.83638	4.11986	18.5954	20.2999	13.0241	9.31599	10.2247	11.7162	22.8232	15.2822	17.3867	15.617	15.3892	14.8454
hsa-miR-940	MIMAT0004983	AAGGCAGGGCCCCCGCUCCCC	AGGCAGG	21	NO	-	non-canonical_miRNA	hsa-mir-940	MI0005762	GUGAGGUGUGGGCCCGGCCCCAGGAGCGGGGCCUGGGCAGCCCCGUGUGUUGAGGAAGGAAGGCAGGGCCCCCGCUCCCCGGGCCUGACCCCAC	chr16:2271747-2271840(+)	MIPF0000540	mir-940	940,3677,4717	p@chr16:2318456..2318501,+	ENST00000567888.1	-0.283228	0.82175	0.32109	1	1.78325	2.06648	2.32443	3.12306	5.06493	0	3.0674	4.18437	3.26046	4.36635	3.59725	4.68511	5.12973	2.78351
hsa-miR-3180-5p	MIMAT0015057	CUUCCAGACGCUCCGCCCCACGUCG	UUCCAGA	25	Yes	Mature_miRNA	canonical_hsa-specific_miRNA	hsa-mir-3180-1;hsa-mir-3180-2;hsa-mir-3180-3	MI0014214;MI0014215;MI0014217	CAGUGCGACGGGCGGAGCUUCCAGACGCUCCGCCCCACGUCGCAUGCGCCCCGGGAAAGCGUGGGGCGGAGCUUCCGGAGGCCCCGCCCUGCUG;GCGACGGGCGGAGCUUCCAGACGCUCCGCCCCACGUCGCAUGCGCCCCGGGAAAGCGUGGGGCGGAGCUUCCGGAGGCCCCGCCCUGC;CAGUGCGACGGGCGGAGCUUCCAGACGCUCCGCCCCACGUCGCAUGCGCCCCGGGAAAGCGUGGGGCGGAGCUUCCGGAGGCCCCGCCCUGCUG	chr16:14911220-14911313(+);chr16:16309879-16309966(+);chr16:18402178-18402271(-)	MIPF0000894	mir-3180	3179-1,3180-1,3670-1;3180-2,3179-2,3670-2;3180-3,3179-3,3670-3	Unknown;Unknown;Unknown	Unknown;Unknown;Unknown	-0.282236	0.822315	1	1	1.01732	1.29955	5.81107	2.60255	0.723561	2.66171	2.04494	0.418437	2.79468	2.9109	0.599542	2.60284	3.41982	0.927838
hsa-miR-935	MIMAT0004978	CCAGUUACCGCUUCCGCUACCGC	CAGUUAC	23	NO	Mature_miRNA	canonical_conserved_miRNA	hsa-mir-935	MI0005757	GGCGGGGGCGCGGGCGGCAGUGGCGGGAGCGGCCCCUCGGCCAUCCUCCGUCUGCCCAGUUACCGCUUCCGCUACCGCCGCCGCUCCCGCU	chr19:53982307-53982397(+)	MIPF0000606	mir-935	935	p@chr19:54484698..54484721,+	ENST00000270458.2	-0.280249	0.823449	0.30734	1	2.0555	2.33575	1.16221	2.60255	2.89425	2.66171	3.0674	7.9503	6.05513	2.18318	3.59725	8.84966	3.8473	3.71135
hsa-miR-4530	MIMAT0019069	CCCAGCAGGACGGGAGCG	CCAGCAG	18	NO	-	non-canonical_miRNA	hsa-mir-4530	MI0016897	CGACCGCACCCGCCCGAAGCUGGGUCAAGGAGCCCAGCAGGACGGGAGCGCGGCGC	chr19:39409623-39409678(-)	-	-	4530	Unknown	Unknown	-0.278801	0.824276	0.4282	1	1.07909	1.35789	1.16221	3.12306	2.17068	0	1.02247	2.51062	1.86312	1.45545	2.39817	2.60284	3.41982	2.78351
hsa-miR-219a-1-3p	MIMAT0004567	AGAGUUGAGUCUGGACGUCCCG	GAGUUGA	22	Yes	Star_miRNA	canonical_conserved_miRNA	hsa-mir-219a-1	MI0000296	CCGCCCCGGGCCGCGGCUCCUGAUUGUCCAAACGCAAUUCUCGAGUCUAUGGCUCCGGCCGAGAGUUGAGUCUGGACGUCCCGAGCCGCCGCCCCCAAACCUCGAGCGGG	chr6:33207835-33207944(+)	MIPF0000044	mir-219	219a-1	Unknown	Unknown	-0.276962	0.825327	0.289688	1	2.69238	2.96934	9.29771	8.84866	3.61781	7.98514	5.11234	5.02124	5.12357	13.0991	7.79404	8.84966	6.41216	6.49487
hsa-miR-1285-5p	MIMAT0022719	GAUCUCACUUUGUUGCCCAGG	AUCUCAC	21	Yes	-	non-canonical_miRNA	hsa-mir-1285-1	MI0006346	UGUAGAGAUAGGAUCUCACUUUGUUGCCCAGGCUGGUCUCAAACUCCUGGUCUGGGCAACAAAGUGAGACCUUAUCUCUACAAG	chr7:92204015-92204098(-)	MIPF0000559	mir-1285	1285-1	p1@KRIT1	NM_001013406	-0.273883	0.82709	0.401163	1	2.21864	2.49252	4.64885	6.76662	5.78849	3.99257	2.04494	3.34749	5.12357	3.63863	8.39358	4.68511	5.55721	5.56703
hsa-miR-3648	MIMAT0018068	AGCCGCGGGGAUCGCCGAGGG	GCCGCGG	21	NO	-	non-canonical_miRNA	hsa-mir-3648-1;hsa-mir-3648-2	MI0016048;MI0031512	CGCGACUGCGGCGGCGGUGGUGGGGGGAGCCGCGGGGAUCGCCGAGGGCCGGUCGGCCGCCCCGGGUGCCGCGCGGUGCCGCCGGCGGCGGUGAGGCCCCGCGCGUGUGUCCCGGCUGCGGUCGGCCGCGCUCGAGGGGUCCCCGUGGCGUCCCCUUCCCCGCCGGCCGCCUUUCUCGCG;CGCGACUGCGGCGGCGGUGGUGGGGGGAGCCGCGGGGAUCGCCGAGGGCCGGUCGGCCGCCCCGGGUGCCGCGCGGUGCCGCCGGCGGCGGUGAGGCCCCGCGCGUGUGUCCCGGCUGCGGUCGGCCGCGCUCGAGGGGUCCCCGUGGCGUCCCCUUCCCCGCCGGCCGCCUUUCUCGCG	chr21:8208473-8208652(+);chr21:8986999-8987178(+)	MIPF0001984	mir-3648	3648-1,6724-1,10401;3648-2,10396a	Unknown;Unknown	Unknown;Unknown	-0.272886	0.827662	0.854051	1	0.500688	0.773574	0	0.520509	1.44712	2.66171	4.08987	0.836873	2.3289	2.18318	1.79862	1.04114	0.854955	1.85568
hsa-miR-629-3p	MIMAT0003298	GUUCUCCCAACGUAAGCCCAGC	UUCUCCC	22	Yes	Star_miRNA	canonical_hsa-specific_miRNA	hsa-mir-629	MI0003643	UCCCUUUCCCAGGGGAGGGGCUGGGUUUACGUUGGGAGAACUUUUACGGUGAACCAGGAGGUUCUCCCAACGUAAGCCCAGCCCCUCCCCUCUGCCU	chr15:70079372-70079468(-)	MIPF0001555	mir-629	629	p1@TLE3	NM_020908	-0.272501	0.827883	0.465197	1	2.22044	2.49295	4.64885	4.16407	4.34137	2.66171	9.20221	3.76593	4.19201	5.82181	4.19679	5.72625	6.41216	7.42271
hsa-miR-4510	MIMAT0019047	UGAGGGAGUAGGAUGUAUGGUU	GAGGGAG	22	NO	-	non-canonical_miRNA	hsa-mir-4510	MI0016876	GUGUAUGUGAGGGAGUAGGAUGUAUGGUUGUUAGAUAGACAACUACAAUCUUUUCUCACAACAGACAG	chr15:35926856-35926923(+)	MIPF0001467	mir-4510	4510	Unknown	Unknown	-0.271964	0.828191	0.366969	1	2.36055	2.63252	5.81107	2.08204	7.23561	2.66171	5.11234	6.69499	5.12357	7.27726	8.99312	5.72625	5.98469	2.78351
hsa-miR-197-5p	MIMAT0022691	CGGGUAGAGAGGGCAGUGGGAGG	GGGUAGA	23	Yes	Star_miRNA	canonical_conserved_miRNA	hsa-mir-197	MI0000239	GGCUGUGCCGGGUAGAGAGGGCAGUGGGAGGUAAGAGCUCUUCACCCUUCACCACCUUCUCCACCCAGCAUGGCC	chr1:109598893-109598967(+)	MIPF0000123	mir-197	197	p@chr1:110140096..110140101,+	curation	-0.271253	0.8286	0.342461	1	1.50536	1.77661	2.32443	2.60255	4.34137	0	2.04494	3.34749	4.19201	2.18318	5.39587	0.520568	3.8473	3.71135
hsa-miR-664b-3p	MIMAT0022272	UUCAUUUGCCUCCCAGCCUACA	UCAUUUG	22	Yes	-	non-canonical_miRNA	hsa-mir-664b	MI0019134	UGGGCUAAGGGAGAUGAUUGGGUAGAAAGUAUUAUUCUAUUCAUUUGCCUCCCAGCCUACA	chrX:154768596-154768656(+)	MIPF0000300	mir-664	664b	p1@DKC1	ENST00000413910.1	-0.269113	0.829829	1	1	0.501021	0.770134	2.32443	2.08204	1.44712	2.66171	1.02247	0	1.86312	2.9109	0	2.60284	1.28243	0.927838
hsa-miR-3176	MIMAT0015053	ACUGGCCUGGGACUACCGG	CUGGCCU	19	NO	-	non-canonical_miRNA	hsa-mir-3176	MI0014210	UGGCCUCUCCAGUCUGCAGCUCCCGGCAGCCUCGGGCCACACUCCCGGGAUCCCCAGGGACUGGCCUGGGACUACCGGGGGUGGCGGCCG	chr16:543277-543366(+)	-	-	3176,5587	p1@SOLH	ENST00000562370.1	-0.265779	0.831749	0.25716	1	2.96116	3.22694	10.4599	7.80764	9.4063	7.98514	4.08987	7.11342	9.31559	17.4654	8.99312	8.32909	6.41216	6.49487
hsa-miR-10b-3p	MIMAT0004556	ACAGAUUCGAUUCUAGGGGAAU	CAGAUUC	22	Yes	Star_miRNA	canonical_conserved_miRNA	hsa-mir-10b	MI0000267	CCAGAGGUUGUAACGUUGUCUAUAUAUACCCUGUAGAACCGAAUUUGUGUGGUAUCCGUAUAGUCACAGAUUCGAUUCUAGGGGAAUAUAUGGUCGAUGCAAAAACUUCA	chr2:176150303-176150412(+)	MIPF0000033	mir-10	10b	p1@HOXD3	ENST00000432796.2	-0.259792	0.835209	0.59385	1	2.18144	2.44123	5.81107	5.20509	3.61781	6.65428	2.04494	4.18437	6.52091	5.09408	4.19679	4.68511	6.41216	3.71135
hsa-miR-212-3p	MIMAT0000269	UAACAGUCUCCAGUCACGGCC	AACAGUC	21	Yes	Star_miRNA	canonical_conserved_miRNA	hsa-mir-212	MI0000288	CGGGGCACCCCGCCCGGACAGCGCGCCGGCACCUUGGCUCUAGACUGCUUACUGCCCGGGCCGCCCUCAGUAACAGUCUCCAGUCACGGCCACCGACGCCUGGCCCCGCC	chr17:2050271-2050380(-)	MIPF0000065	mir-132	212,132	p@chr17:1954446..1954463,-	curation	-0.259249	0.835523	0.0601701	1	4.63092	4.89017	31.3798	24.9844	17.3655	29.2788	25.5617	24.6878	27.481	37.8417	26.9794	29.6724	27.3586	29.6908
hsa-miR-4700-5p	MIMAT0019796	UCUGGGGAUGAGGACAGUGUGU	CUGGGGA	22	NO	-	non-canonical_miRNA	hsa-mir-4700	MI0017333	UCAGUGAGGUCUGGGGAUGAGGACAGUGUGUCCUGAAAUUCACAGGACUGACUCCUCACCCCAGUGCACGAGGA	chr12:120723193-120723266(+)	-	-	4700	p1@UNC119B	ENST00000344651.4	-0.258855	0.835751	0.45067	1	2.52171	2.78057	8.1355	7.80764	6.51205	5.32342	4.08987	3.34749	6.52091	7.27726	8.39358	4.16455	7.6946	6.49487
hsa-miR-4785	MIMAT0019949	AGAGUCGGCGACGCCGCCAGC	GAGUCGG	21	NO	-	non-canonical_miRNA	hsa-mir-4785	MI0017430	GUAGGUGGGGACGCGGCGGCGCUGCUCCUCCGCUGCCGCCGGGAGAGUCGGCGACGCCGCCAGCUCCGCGCGC	chr2:160407810-160407882(-)	-	-	4785	p1@RBMS1	NM_002897	-0.257638	0.836456	1	1	0.734206	0.991844	2.32443	0.520509	1.44712	2.66171	4.08987	0.836873	2.3289	2.18318	1.79862	1.5617	2.13739	0.927838
hsa-miR-383-5p	MIMAT0000738	AGAUCAGAAGGUGAUUGUGGCU	GAUCAGA	22	NO	Mature_miRNA	canonical_conserved_miRNA	hsa-mir-383	MI0000791	CUCCUCAGAUCAGAAGGUGAUUGUGGCUUUGGGUGGAUAUUAAUCAGCCACAGCACUGCCUGGUCAGAAAGAG	chr8:14853438-14853510(-)	MIPF0000137	mir-383	383	p1@SGCZ	ENST00000382080.1	-0.253249	0.839005	0.00640001	0.680933	5.76512	6.01837	62.7595	50.4894	57.8849	50.5725	50.1009	55.6521	65.6749	52.3963	69.5468	56.2214	68.8239	73.2992
hsa-miR-6837-3p	MIMAT0027577	CCUUCACUGUGACUCUGCUGCAG	CUUCACU	23	Yes	-	non-canonical_miRNA	hsa-mir-6837	MI0022683	GUGGGACCAGGGCCAGCAGGGAAUGUCAGGGCCACCCCUGACCUUCACUGUGACUCUGCUGCAG	chr7:44051766-44051829(+)	-	-	6837	p1@DBNL	ENST00000464762.1	-0.251877	0.839803	0.565903	1	0.595932	0.847809	2.32443	0	1.44712	0	0	3.34749	1.86312	0	3.59725	2.60284	0.854955	0.927838
hsa-miR-4500	MIMAT0019036	UGAGGUAGUAGUUUCUU	GAGGUAG	17	NO	-	non-canonical_miRNA	hsa-mir-4500	MI0016863	CAGGAGAGAAAGUACUGCCCAGAAGCUAAAGUGUAGAUCAAACGCAUAAUGGCUGAGGUAGUAGUUUCUUGAACUU	chr13:87618665-87618740(-)	-	-	4500	p1@MIR4500HG	ENST00000441617.1	-0.251705	0.839903	0.234169	1	2.81998	3.07169	5.81107	8.32815	5.06493	7.98514	6.13481	7.53186	7.45247	12.3713	10.1922	5.72625	6.41216	10.2062
hsa-miR-129-1-3p	MIMAT0004548	AAGCCCUUACCCCAAAAAGUAU	AGCCCUU	22	Yes	Star_miRNA	canonical_conserved_miRNA	hsa-mir-129-1	MI0000252	GGAUCUUUUUGCGGUCUGGGCUUGCUGUUCCUCUCAACAGUAGUCAGGAAGCCCUUACCCCAAAAAGUAUCU	chr7:128207872-128207943(+)	MIPF0000073	mir-129	129-1	p@chr7:127807707..127807735,+	curation	-0.251215	0.840189	0.118314	1	4.14209	4.39331	9.29771	19.7794	17.3655	17.3011	23.5168	16.7375	19.5627	18.1931	21.5835	19.7816	24.7937	18.5568
hsa-miR-3614-5p	MIMAT0017992	CCACUUGGAUCUGAAGGCUGCCC	CACUUGG	23	Yes	Mature_miRNA	canonical_hsa-specific_miRNA	hsa-mir-3614	MI0016004	GGUUCUGUCUUGGGCCACUUGGAUCUGAAGGCUGCCCCUUUGCUCUCUGGGGUAGCCUUCAGAUCUUGGUGUUUUGAAUUCUUACU	chr17:56891270-56891355(-)	-	-	3614	p1@TRIM25	NM_005082	-0.251211	0.840191	0.260275	1	3.00465	3.25586	4.64885	11.4512	8.68274	6.65428	8.17974	6.27655	11.6445	13.8268	8.99312	8.32909	6.41216	8.35054
hsa-miR-939-5p	MIMAT0004982	UGGGGAGCUGAGGCUCUGGGGGUG	GGGGAGC	24	Yes	-	non-canonical_miRNA	hsa-mir-939	MI0005761	UGUGGGCAGGGCCCUGGGGAGCUGAGGCUCUGGGGGUGGCCGGGGCUGACCCUGGGCCUCUGCUCCCCAGUGUCUGACCGCG	chr8:144394149-144394230(-)	MIPF0000490	mir-939	939,1234,6849	p1@CPSF1	NM_013291	-0.250073	0.840854	0.356907	1	2.35881	2.60888	2.32443	5.7256	4.34137	2.66171	5.11234	6.69499	6.98669	5.09408	2.99771	6.76739	7.6946	4.63919
hsa-miR-616-5p	MIMAT0003284	ACUCAAAACCCUUCAGUGACUU	CUCAAAA	22	Yes	Mature_miRNA	canonical_hsa-specific_miRNA	hsa-mir-616	MI0003629	UUAGGUAAUUCCUCCACUCAAAACCCUUCAGUGACUUCCAUGACAUGAAAUAGGAAGUCAUUGGAGGGUUUGAGCAGAGGAAUGACCUGUUUUAAAA	chr12:57519163-57519259(-)	MIPF0000507	mir-616	616,6758	p1@DDIT3	ENST00000552740.1	-0.246883	0.842715	0.717829	1	0.606649	0.853532	1.16221	1.56153	0.723561	1.33086	2.04494	1.67375	0.931559	2.18318	0.599542	3.12341	1.28243	2.78351
hsa-miR-17-3p	MIMAT0000071	ACUGCAGUGAAGGCACUUGUAG	CUGCAGU	22	Yes	Star_miRNA	canonical_conserved_miRNA	hsa-mir-17	MI0000071	GUCAGAAUAAUGUCAAAGUGCUUACAGUGCAGGUAGUGAUAUGUGCAUCUACUGCAGUGAAGGCACUUGUAGCAUUAUGGUGAC	chr13:91350605-91350688(+)	MIPF0000001	mir-17	17,18a,19a,19b-1,20a,92a-1	p1@MIR17HG	NR_027349	-0.245	0.843816	0.331005	1	3.43256	3.67756	11.6221	12.4922	10.1299	14.6394	6.13481	10.0425	11.1787	15.2822	8.39358	13.0142	17.0991	8.35054
hsa-miR-3944-3p	MIMAT0018360	UUCGGGCUGGCCUGCUGCUCCGG	UCGGGCU	23	Yes	Mature_miRNA	canonical_hsa-specific_miRNA	hsa-mir-3944	MI0016601	UCCACCCAGCAGGCGCAGGUCCUGUGCAGCAGGCCAACCGAGAAGCGCCUGCGUCUCCCAUUUUCGGGCUGGCCUGCUGCUCCGGACCUGUGCCUGAUCUUAAUGCUG	chr10:133371556-133371663(-)	-	-	3944	p1@ECHS1	NM_004092	-0.243741	0.844552	0.748828	1	1.00636	1.2501	3.48664	2.08204	1.44712	0	3.0674	1.67375	1.39734	3.63863	1.79862	3.12341	2.13739	1.85568
hsa-miR-3916	MIMAT0018190	AAGAGGAAGAAAUGGCUGGUUCUCAG	AGAGGAA	26	NO	-	non-canonical_miRNA	hsa-mir-3916	MI0016422	AUCCCAGAGAAGAAGGAAGAAGAGGAAGAAAUGGCUGGUUCUCAGGUGAAUGUGUCUGGGUUCAGGGGAUGUGUCUCCUCUUUUCUUCUGGGAU	chr1:247201967-247202060(-)	-	-	3916	p@chr1:247374106..247374171,-	ENST00000606173.1	-0.240057	0.846712	0.247365	1	2.01334	2.25339	3.48664	4.16407	4.34137	1.33086	0	6.27655	6.52091	3.63863	5.39587	3.64398	3.41982	5.56703
hsa-miR-5006-5p	MIMAT0021033	UUGCCAGGGCAGGAGGUGGAA	UGCCAGG	21	Yes	-	non-canonical_miRNA	hsa-mir-5006	MI0017873	AACCAUUAGGGGGCUGUGGUUUGCCAGGGCAGGAGGUGGAAGGGAGCCCCAUUUACAGUGGUAACUUCCUUUCCCUUUCCAUCCUGGCAGGCUUCAGAGAACUUUACCAG	chr13:41568286-41568395(-)	-	-	5006	p1@KIAA0564	NM_015058	-0.239447	0.84707	0.816644	1	0.0574004	0.296848	1.16221	0	2.17068	0	0	1.67375	1.39734	0.727726	1.79862	0	1.28243	1.85568
hsa-miR-7706	MIMAT0030021	UGAAGCGCCUGUGCUCUGCCGAGA	GAAGCGC	24	NO	-	non-canonical_miRNA	hsa-mir-7706	MI0025242	UGGAGCUGUGUGCAGGGCCAGCGCGGAGCCCGAGCAGCCGCGGUGAAGCGCCUGUGCUCUGCCGAGA	chr15:85380596-85380662(+)	-	-	7706	p1@AKAP13	ENST00000559362.1	-0.238743	0.847483	0.0113641	0.886795	5.79054	6.02928	53.4618	61.9406	44.8608	59.8885	61.3481	53.1415	59.154	64.7676	74.3432	75.4824	59.4194	53.8146
hsa-miR-362-5p	MIMAT0000705	AAUCCUUGGAACCUAGGUGUGAGU	AUCCUUG	24	Yes	Mature_miRNA	canonical_conserved_miRNA	hsa-mir-362	MI0000762	CUUGAAUCCUUGGAACCUAGGUGUGAGUGCUAUUUCAGUGCAACACACCUAUUCAAGGAUUCAAA	chrX:50008964-50009028(+)	MIPF0000209	mir-362	188,362,500a,501,502,532,660,500b	p1@CLCN5	ENST00000376091.3	-0.23776	0.848061	0.0466903	1	5.15928	5.39704	40.6775	39.0382	41.243	27.948	34.7639	30.9643	41.9201	40.7526	40.1693	43.2072	44.8851	36.1857
hsa-miR-4425	MIMAT0018940	UGUUGGGAUUCAGCAGGACCAU	GUUGGGA	22	NO	-	non-canonical_miRNA	hsa-mir-4425	MI0016764	GUGCUUUACAUGAAUGGUCCCAUUGAAUCCCAACAGCUUUGCGAAGUGUUGUUGGGAUUCAGCAGGACCAUUCGUGUAAAGUAA	chr1:25023503-25023586(+)	-	-	4425	Unknown	Unknown	-0.237172	0.848407	0.842023	1	0.364691	0.601863	1.16221	1.04102	2.17068	2.66171	0	0.836873	1.86312	2.18318	0.599542	0	1.70991	2.78351
hsa-miR-1910-3p	MIMAT0026917	GAGGCAGAAGCAGGAUGACA	AGGCAGA	20	Yes	Mature_miRNA	canonical_hsa-specific_miRNA	hsa-mir-1910	MI0008331	UGUCCCUUCAGCCAGUCCUGUGCCUGCCGCCUUUGUGCUGUCCUUGGAGGGAGGCAGAAGCAGGAUGACAAUGAGGGCAA	chr16:85741621-85741700(-)	MIPF0000987	mir-1910	1910	p1@C16orf74	ENST00000284245.4	-0.235504	0.849388	0.842023	1	0.367587	0.603091	4.64885	0.520509	2.17068	0	0	0.836873	0.931559	1.45545	1.19908	1.5617	1.28243	2.78351
hsa-miR-412-5p	MIMAT0026557	UGGUCGACCAGUUGGAAAGUAAU	GGUCGAC	23	NO	Mature_miRNA	canonical_conserved_miRNA	hsa-mir-412	MI0002464	CUGGGGUACGGGGAUGGAUGGUCGACCAGUUGGAAAGUAAUUGUUUCUAAUGUACUUCACCUGGUCCACUAGCCGUCCGUAUCCGCUGCAG	chr14:101065447-101065537(+)	MIPF0000192	mir-412	134,154,299,376c,369,376a-1,377,379,380,381,382,323a,329-1,329-2,409,412,410,376b,485,487a,494,495,496,539,544a,376a-2,487b,411,654,655,656,758,668,1185-2,1185-1,300,541,889,543,1197,1193,323b	p1@MEG3	Gtl2-Dio3	-0.235036	0.849664	0.223627	1	2.81944	3.05448	4.64885	9.36917	10.1299	2.66171	4.08987	6.69499	7.45247	5.09408	10.7917	9.8908	6.41216	10.2062
hsa-miR-4671-5p	MIMAT0019752	ACCGAAGACUGUGCGCUAAUCU	CCGAAGA	22	NO	-	non-canonical_miRNA	hsa-mir-4671	MI0017302	UAUUUUAAGACCGAAGACUGUGCGCUAAUCUCUUAGCACUGAAGAUUAGUGCAUAGUCUUUGGUCUCAAAAUA	chr1:234306467-234306539(+)	-	-	4671	p1@SLC35F3	ENST00000366617.3	-0.233105	0.850802	0.591702	1	1.50708	1.74018	2.32443	3.12306	2.17068	3.99257	1.02247	3.34749	2.79468	5.09408	3.59725	2.60284	2.56487	3.71135
hsa-miR-625-5p	MIMAT0003294	AGGGGGAAAGUUCUAUAGUCC	GGGGGAA	21	Yes	Mature_miRNA	canonical_hsa-specific_miRNA	hsa-mir-625	MI0003639	AGGGUAGAGGGAUGAGGGGGAAAGUUCUAUAGUCCUGUAAUUAGAUCUCAGGACUAUAGAACUUUCCCCCUCAUCCCUCUGCCCU	chr14:65471102-65471186(+)	MIPF0000534	mir-625	625	p1@FUT8	NR_038170	-0.232781	0.850993	1	1	1.17245	1.40524	1.16221	3.64357	3.61781	1.33086	3.0674	0.418437	2.79468	0.727726	2.39817	3.12341	3.8473	0.927838
hsa-miR-6128	MIMAT0024611	ACUGGAAUUGGAGUCAAAA	CUGGAAU	19	NO	-	non-canonical_miRNA	hsa-mir-6128	MI0021272	AAGAAGCUUGUAGAUUUUUCUCCCUUACUAUCUAGAAUUAUAGGACUUCAGUCCAUGAUUUGGAAAAAUUACUGGAAUUGGAGUCAAAAAUAAUUUGAAAAUUAGGAAU	chr11:56743873-56743981(+)	MIPF0001442	mir-6128	6128	Unknown	Unknown	-0.231517	0.851739	0.410137	1	2.66409	2.8956	5.81107	6.24611	5.78849	6.65428	4.08987	7.53186	7.45247	5.09408	6.59496	7.80852	8.97703	6.49487
hsa-miR-25-5p	MIMAT0004498	AGGCGGAGACUUGGGCAAUUG	GGCGGAG	21	Yes	Star_miRNA	canonical_conserved_miRNA	hsa-mir-25	MI0000082	GGCCAGUGUUGAGAGGCGGAGACUUGGGCAAUUGCUGGACGCUGCCCUGGGCAUUGCACUUGUCUCGGUCUGACAGUGCCGGCC	chr7:100093560-100093643(-)	MIPF0000013	mir-25	25,93,106b	p1@MCM7	ENST00000489841.1	-0.230942	0.852079	0.0757655	1	5.19822	5.42916	37.1908	34.3536	39.0723	47.9108	32.719	35.1487	41.4544	44.3913	43.167	45.81	45.7401	30.6187
hsa-miR-4526	MIMAT0019065	GCUGACAGCAGGGCUGGCCGCU	CUGACAG	22	NO	-	non-canonical_miRNA	hsa-mir-4526	MI0016893	UGCGGUGACAUCAGGGCCCAGUCCCUGCUGUCAUGCCCCAGGUGACGUGCUGGGCUGACAGCAGGGCUGGCCGCUAACGUCACUGUC	chr18:13611114-13611200(+)	MIPF0001545	mir-4526	4526	p@chr18:13217674..13217760,+	ENST00000587905.1	-0.230906	0.8521	0.561497	1	1.93274	2.16365	1.16221	3.64357	3.61781	2.66171	9.20221	2.92906	5.58935	7.27726	3.59725	3.12341	3.8473	2.78351
hsa-miR-1273c	MIMAT0015017	GGCGACAAAACGAGACCCUGUC	GCGACAA	22	NO	-	non-canonical_miRNA	hsa-mir-1273c	MI0014171	UGCAGCCUGGGCGACAAAACGAGACCCUGUCUUUUUUUUUUUCUGAGACAGAGUCUCGUUCUGUUGCCCAAGCUGGA	chr6:154853360-154853436(+)	MIPF0001481	mir-1273c	1273c	p1@SCAF8	curation	-0.230494	0.852343	1	1	-0.319248	-0.0887538	1.16221	1.04102	0.723561	0	0	0.836873	0.931559	0.727726	0.599542	0.520568	1.28243	0.927838
hsa-miR-4448	MIMAT0018967	GGCUCCUUGGUCUAGGGGUA	GCUCCUU	20	NO	-	non-canonical_miRNA	hsa-mir-4448	MI0016791	AGGAGUGACCAAAAGACAAGAGUGCGAGCCUUCUAUUAUGCCCAGACAGGGCCACCAGAGGGCUCCUUGGUCUAGGGGUAAUGCCA	chr3:183886800-183886885(+)	-	-	4448	p1@ENST00000445165	ENST00000445165.1	-0.23039	0.852405	0.791718	1	-0.31855	-0.0881604	0	0.520509	1.44712	0	1.02247	0.836873	1.39734	0.727726	1.19908	0	0.854955	0.927838
hsa-miR-3664-3p	MIMAT0019220	UCUCAGGAGUAAAGACAGAGUU	CUCAGGA	22	Yes	-	non-canonical_miRNA	hsa-mir-3664	MI0016065	CUGUAAACUUGAAGGUAGGGAACUCUGUCUUCACUCAUGAGUACCUUCCAACACGAGCUCUCAGGAGUAAAGACAGAGUUCCCUACCUUCAAUGUGGAU	chr11:70872270-70872368(-)	MIPF0001518	mir-3664	3664	p@chr11:70781237..70781270,-	ENST00000460048.1	-0.229422	0.852976	0.510388	1	-0.838942	-0.60952	0	0.520509	0	0	0	1.25531	0	1.45545	0	0	0.854955	1.85568
hsa-miR-153-3p	MIMAT0000439	UUGCAUAGUCACAAAAGUGAUC	UGCAUAG	22	Yes	Mature_miRNA	canonical_conserved_miRNA	hsa-mir-153-1;hsa-mir-153-2	MI0000463;MI0000464	CUCACAGCUGCCAGUGUCAUUUUUGUGAUCUGCAGCUAGUAUUCUCACUCCAGUUGCAUAGUCACAAAAGUGAUCAUUGGCAGGUGUGGC;AGCGGUGGCCAGUGUCAUUUUUGUGAUGUUGCAGCUAGUAAUAUGAGCCCAGUUGCAUAGUCACAAAAGUGAUCAUUGGAAACUGUG	chr2:219294111-219294200(-);chr7:157574336-157574422(-)	MIPF0000050	mir-153	153-1;153-2	p1@PTPRN;p2@PTPRN2	ENST00000409251.3;NM_130842	-0.22903	0.853209	0.0595227	1	5.03178	5.26081	31.3798	38.5177	30.3896	37.264	29.6516	29.709	36.7966	42.2081	40.1693	35.9192	38.473	34.33
hsa-miR-487a-3p	MIMAT0002178	AAUCAUACAGGGACAUCCAGUU	AUCAUAC	22	Yes	Mature_miRNA	canonical_conserved_miRNA	hsa-mir-487a	MI0002471	GGUACUUGAAGAGUGGUUAUCCCUGCUGUGUUCGCUUAAUUUAUGACGAAUCAUACAGGGACAUCCAGUUUUUCAGUAUC	chr14:101052446-101052525(+)	MIPF0000018	mir-154	134,154,299,376c,369,376a-1,377,379,380,381,382,323a,329-1,329-2,409,412,410,376b,485,487a,494,495,496,539,544a,376a-2,487b,411,654,655,656,758,668,1185-2,1185-1,300,541,889,543,1197,1193,323b	p1@MEG3	Gtl2-Dio3	-0.226343	0.854799	0.541612	1	1.23497	1.46132	0	3.12306	2.17068	1.33086	2.04494	2.92906	2.79468	2.9109	3.59725	2.08227	2.99234	0.927838
hsa-miR-4749-5p	MIMAT0019885	UGCGGGGACAGGCCAGGGCAUC	GCGGGGA	22	Yes	-	non-canonical_miRNA	hsa-mir-4749	MI0017388	CCUGCGGGGACAGGCCAGGGCAUCUAGGCUGUGCACAGUGACGCCCCUCCUGCCCCCACAG	chr19:49854591-49854651(+)	-	-	4749	p1@PTOV1	NM_017432	-0.223828	0.856291	1	1	0.0738833	0.297711	1.16221	0.520509	0.723561	5.32342	1.02247	0	0.465779	1.45545	0.599542	1.5617	1.28243	1.85568
hsa-miR-1909-3p	MIMAT0007883	CGCAGGGGCCGGGUGCUCACCG	GCAGGGG	22	Yes	-	non-canonical_miRNA	hsa-mir-1909	MI0008330	CAUCCAGGACAAUGGUGAGUGCCGGUGCCUGCCCUGGGGCCGUCCCUGCGCAGGGGCCGGGUGCUCACCGCAUCUGCCCC	chr19:1816159-1816238(-)	MIPF0000973	mir-1909	1909	p1@REXO1	NM_020695	-0.223383	0.856555	0.727993	1	-0.837815	-0.614433	0	1.04102	0	0	0	0.836873	0.465779	1.45545	0	0	1.28243	0
hsa-miR-7151-3p	MIMAT0028213	CUACAGGCUGGAAUGGGCUCA	UACAGGC	21	NO	Star_miRNA	canonical_hsa-specific_miRNA	hsa-mir-7151	MI0023611	GAUCCAUCUCUGCCUGUAUUGGCUUGGAUUCUGCAAAGCCUACAGGCUGGAAUGGGCUCA	chr10:67403351-67403410(-)	-	-	7151	p2@CTNNA3	ENST00000433211.2	-0.222595	0.857023	0.727993	1	-0.83639	-0.613795	0	0.520509	0.723561	0	0	0.836873	0.465779	0	0.599542	2.08227	0	0
hsa-miR-498-5p	MIMAT0002824	UUUCAAGCCAGGGGGCGUUUUUC	UUCAAGC	23	NO	Mature_miRNA	canonical_conserved_miRNA	hsa-mir-498	MI0003142	AACCCUCCUUGGGAAGUGAAGCUCAGGCUGUGAUUUCAAGCCAGGGGGCGUUUUUCUAUAACUGGAUGAAAAGCACCUCCAGAGCUUGAAGCUCACAGUUUGAGAGCAAUCGUCUAAGGAAGUU	chr19:53674197-53674320(+)	MIPF0000463	mir-498	512-1,512-2,498,520e,515-1,519e,520f,515-2,519c,520a,526b,519b,525,523,518f,520b,518b,526a-1,520c,518c,524,517a,519d,521-2,520d,517b,520g,516b-2,526a-2,518e,518a-1,518d,516b-1,518a-2,517c,520h,521-1,522,519a-1,527,516a-1,516a-2,519a-2,1323,1283-1,1283-2	Unknown	Unknown	-0.222295	0.857201	1	1	-0.835247	-0.612952	0	0.520509	0	0	1.02247	0.836873	0.465779	0.727726	0	0.520568	0.854955	0.927838
hsa-miR-6529-5p	MIMAT0048637	GAGAGAUCAGAGGCGCAGAGUG	AGAGAUC	22	NO	-	non-canonical_miRNA	hsa-mir-6529	MI0039501	AACCUGUUCUCUUGAGAGAUCAGAGGCGCAGAGUGCGUCAGUGUCAAUGAAGCCUGUGCCUUUUACUUCUUUAAGAGCGUACGGU	chr3:120084564-120084648(-)	-	-	6529	Unknown	Unknown	-0.222174	0.857272	1	1	-0.834939	-0.612765	1.16221	0.520509	0	0	0	0.836873	0.465779	0	0.599542	1.04114	0.427478	0.927838
hsa-miR-6748-3p	MIMAT0027397	UCCUGUCCCUGUCUCCUACAG	CCUGUCC	21	NO	-	non-canonical_miRNA	hsa-mir-6748	MI0022593	UGGUGUGUGGGUGGGAAGGACUGGAUUUGAAAUGGUCCCACUCCUGACGAUCCUGUCCCUGUCUCCUACAG	chr11:62789815-62789885(+)	-	-	6514,6748	p1@TMEM179B	NM_199337	-0.221323	0.857778	1	1	0.0740795	0.295403	1.16221	0	1.44712	2.66171	3.0674	0	0.931559	0.727726	0.599542	1.04114	1.70991	1.85568
hsa-miR-4717-3p	MIMAT0019830	ACACAUGGGUGGCUGUGGCCU	CACAUGG	21	NO	-	non-canonical_miRNA	hsa-mir-4717	MI0017352	GGCAGUGUUUAGGCCACAGCCACCCAUGUGUAGGGGUGGCUACACAUGGGUGGCUGUGGCCUAAACACUGCC	chr16:2274620-2274691(+)	-	-	940,3677,4717	Unknown	Unknown	-0.221081	0.857923	0.727993	1	-0.836687	-0.615606	0	1.56153	0	0	0	0.418437	0.465779	0.727726	0	0.520568	1.28243	0
hsa-miR-7111-5p	MIMAT0028119	UGGGGGAGGAAGGACAGGCCAU	GGGGGAG	22	Yes	-	non-canonical_miRNA	hsa-mir-7111	MI0022962	CUGGGGGAGGAAGGACAGGCCAUCUGCUAUUCGUCCACCAACCUGACUUGAUCCUCUCUUCCCUCCUCCCAG	chr6:35470508-35470579(+)	-	-	7111	p1@RPL10A	NM_007104	-0.220957	0.857996	1	1	-0.834131	-0.613173	0	1.56153	0.723561	0	0	0	0.931559	0	0.599542	0.520568	0.427478	0.927838
hsa-miR-491-5p	MIMAT0002807	AGUGGGGAACCCUUCCAUGAGG	GUGGGGA	22	Yes	Mature_miRNA	canonical_conserved_miRNA	hsa-mir-491	MI0003126	UUGACUUAGCUGGGUAGUGGGGAACCCUUCCAUGAGGAGUAGAACACUCCUUAUGCAAGAUUCCCUUCUACCUGGCUGGGUUGG	chr9:20716105-20716188(+)	MIPF0000319	mir-491	491	p@chr9:20684247..20684272,+	ENST00000604036.1	-0.219853	0.858653	0.656971	1	2.06257	2.28243	4.64885	3.64357	4.34137	3.99257	5.11234	3.76593	6.05513	9.46044	3.59725	3.12341	3.8473	2.78351
hsa-miR-5571-3p	MIMAT0022258	GUCCUAGGAGGCUCCUCUG	UCCUAGG	19	Yes	-	non-canonical_miRNA	hsa-mir-5571	MI0019115	AUCUGACACAAAAUGUGAACCAAGCAAUUCUCAAAGGAGCCUCCCAGGAAAUUCACUUUAGGAAGUCCUAGGAGGCUCCUCUGAGAGUUGCUAAAACAAAACAUUGAGAGUCC	chr22:22886267-22886379(+)	-	-	5571	Unknown	Unknown	-0.219581	0.858815	1	1	-0.832678	-0.613096	1.16221	1.56153	0	0	0	0	0.465779	0	0	0	1.28243	1.85568
hsa-miR-598-5p	MIMAT0026620	GCGGUGAUCCCGAUGGUGUGAGC	CGGUGAU	23	Yes	Star_miRNA	canonical_conserved_miRNA	hsa-mir-598	MI0003610	GCUUGAUGAUGCUGCUGAUGCUGGCGGUGAUCCCGAUGGUGUGAGCUGGAAAUGGGGUGCUACGUCAUCGUUGUCAUCGUCAUCAUCAUCAUCCGAG	chr8:11035206-11035302(-)	MIPF0000393	mir-598	598	p1@XKR6	NM_173683	-0.219404	0.85892	1	1	-0.829816	-0.610412	1.16221	0.520509	1.44712	0	0	0	0.465779	1.45545	0.599542	0	0.427478	0.927838
hsa-miR-4290	MIMAT0016921	UGCCCUCCUUUCUUCCCUC	GCCCUCC	19	NO	-	non-canonical_miRNA	hsa-mir-4290	MI0015899	GCCACCAAGAAGGUGAAGGGAGGGUCAGUCCCAAUCUGAAUCCCACCAAAAUAGGUGGUAGAGGGUUGCCCUCCUUUCUUCCCUCACCUCUGACC	chr9:90023441-90023535(-)	-	-	4290	Unknown	Unknown	-0.217555	0.860022	1	1	-0.829816	-0.612262	1.16221	0.520509	1.44712	0	0	0	1.39734	1.45545	0.599542	0	0	0
hsa-miR-365b-5p	MIMAT0022833	AGGGACUUUCAGGGGCAGCUGU	GGGACUU	22	Yes	Mature_miRNA	canonical_hsa-specific_miRNA	hsa-mir-365b	MI0000769	AGAGUGUUCAAGGACAGCAAGAAAAAUGAGGGACUUUCAGGGGCAGCUGUGUUUUCUGACUCAGUCAUAAUGCCCCUAAAAAUCCUUAUUGUUCUUGCAGUGUGCAUCGGG	chr17:31575411-31575521(+)	MIPF0000061	mir-365	365b,4725	p@chr17:29886228..29886248,+	curation	-0.216028	0.860932	0.352105	1	2.32517	2.5412	2.32443	6.24611	6.51205	1.33086	5.11234	5.02124	5.12357	4.36635	8.39358	6.76739	4.27478	5.56703
hsa-miR-4517	MIMAT0019054	AAAUAUGAUGAAACUCACAGCUGAG	AAUAUGA	25	NO	-	non-canonical_miRNA	hsa-mir-4517	MI0016883	AGGUAAAUAUGAUGAAACUCACAGCUGAGGAGCUUAGCAAGUAGCUAAGGCCAGAGCUUGUGUUUGGGUGGUGUGGCUG	chr16:28958583-28958661(+)	-	-	4517	p1@NFATC2IP	ENST00000562977.1	-0.215387	0.861315	1	1	-0.824865	-0.609478	1.16221	0	0.723561	2.66171	0	0	0.465779	0.727726	0	1.04114	0	1.85568
hsa-miR-1910-5p	MIMAT0007884	CCAGUCCUGUGCCUGCCGCCU	CAGUCCU	21	Yes	Star_miRNA	canonical_hsa-specific_miRNA	hsa-mir-1910	MI0008331	UGUCCCUUCAGCCAGUCCUGUGCCUGCCGCCUUUGUGCUGUCCUUGGAGGGAGGCAGAAGCAGGAUGACAAUGAGGGCAA	chr16:85741621-85741700(-)	MIPF0000987	mir-1910	1910	p1@C16orf74	ENST00000284245.4	-0.214845	0.861639	1	1	-0.830125	-0.61528	0	0.520509	1.44712	0	1.02247	0	0.931559	0	1.19908	0	0.854955	0
hsa-miR-3128	MIMAT0014991	UCUGGCAAGUAAAAAACUCUCAU	CUGGCAA	23	NO	-	non-canonical_miRNA	hsa-mir-3128	MI0014145	UUCCUCUGGCAAGUAAAAAACUCUCAUUUUCCUUAAAAAAUGAGAGUUUUUUACUUGCAAUAGGAA	chr2:177255945-177256010(-)	-	-	3128	p1@NFE2L2	ENST00000462023.1	-0.213997	0.862145	0.420514	1	1.56416	1.77816	4.64885	3.12306	2.89425	0	1.02247	3.76593	2.79468	3.63863	3.59725	4.68511	2.56487	2.78351
hsa-miR-4686	MIMAT0019773	UAUCUGCUGGGCUUUCUGGUGUU	AUCUGCU	23	NO	-	non-canonical_miRNA	hsa-mir-4686	MI0017318	GGCUUCCUGUAUCUGCUGGGCUUUCUGGUGUUGGCAGCCCAAGAUGACACCCUGGGCCCAGCAGGAGCCAGAAGCC	chr11:2173063-2173138(+)	-	-	4686	Unknown	Unknown	-0.213321	0.862549	1	1	-0.828668	-0.615347	1.16221	0.520509	0.723561	0	1.02247	0	0.931559	0	0	0	1.28243	0.927838
hsa-miR-3198	MIMAT0015083	GUGGAGUCCUGGGGAAUGGAGA	UGGAGUC	22	NO	-	non-canonical_miRNA	hsa-mir-3198-1;hsa-mir-3198-2	MI0014246;MI0017335	GACUGUGCUCUCACUGUUCACCCAGCACUAGCAGUACCAGACGGUUCUGUGGAGUCCUGGGGAAUGGAGAGAGCACAGUC;GACUCUGCUCUCACUGUUCACCCAGCACUAGCAGUACCAGAUGGUUCUGUGGAGUCCUGGGGAAUGGAGAGAGCACAGUC	chr22:17764180-17764259(-);chr12:54231397-54231476(-)	MIPF0001216	mir-3198	3198-1;3198-2	p1@BID;p1@CBX5	ENST00000399765.1;NM_012117	-0.213167	0.862641	0.613124	1	2.32858	2.54175	5.81107	3.64357	7.95917	6.65428	4.08987	3.76593	4.19201	8.73271	5.99542	5.72625	5.12973	5.56703
hsa-miR-5690	MIMAT0022482	UCAGCUACUACCUCUAUUAGG	CAGCUAC	21	NO	-	non-canonical_miRNA	hsa-mir-5690	MI0019295	CUUUUAAUUUCAGCUACUACCUCUAUUAGGAUUUGGGAGUUAUACUAAUAGAGGUAAUAGUUGAAAUUAAGAG	chr6:35664717-35664789(-)	-	-	5690	p1@FKBP5	NM_001145776	-0.212916	0.862791	1	1	-0.825174	-0.612258	0	0	0.723561	2.66171	1.02247	0	0.465779	1.45545	0.599542	0.520568	0.427478	0
hsa-miR-1290	MIMAT0005880	UGGAUUUUUGGAUCAGGGA	GGAUUUU	19	NO	-	non-canonical_miRNA	hsa-mir-1290	MI0006352	GAGCGUCACGUUGACACUCAAAAAGUUUCAGAUUUUGGAACAUUUCGGAUUUUGGAUUUUUGGAUCAGGGAUGCUCAA	chr1:18897071-18897148(-)	MIPF0000610	mir-1290	1290	p1@ALDH4A1	ENST00000290597.5	-0.212801	0.86286	0.0308762	1	5.99771	6.21051	88.3282	64.5432	63.6734	59.8885	63.393	56.0705	80.5798	71.3171	63.5514	79.1264	72.6712	69.5879
hsa-miR-4676-3p	MIMAT0019759	CACUGUUUCACCACUGGCUCUU	ACUGUUU	22	Yes	-	non-canonical_miRNA	hsa-mir-4676	MI0017307	UGAAUGAAAGAGCCAGUGGUGAGACAGUGAGUUGAUUACUUCUCACUGUUUCACCACUGGCUCUUUGGUUCA	chr10:72721029-72721100(+)	-	-	4676	p1@MCU	ENST00000603649.1	-0.212362	0.863123	1	1	-0.828045	-0.615684	1.16221	0	0	1.33086	1.02247	0.418437	0.465779	0	1.19908	0	1.28243	0
hsa-miR-3059-5p	MIMAT0048633	UUUCCUCUCUGCCCCAUAGGGUGU	UUCCUCU	24	NO	-	non-canonical_miRNA	hsa-mir-3059	MI0039499	AGGUGGUACACCCUUUCCUCUCUGCCCCAUAGGGUGUAGCUCUAACUACCCUCUAGGGAAGAGAAGGUUGGGUGAACAGCCU	chr12:86745068-86745149(-)	-	-	3059	Unknown	Unknown	-0.21066	0.864142	0.578294	1	2.60927	2.81993	9.29771	6.76662	5.06493	5.32342	5.11234	5.43968	5.58935	4.36635	8.39358	7.28795	8.12207	7.42271
hsa-miR-6839-5p	MIMAT0027580	UCUGGAUUGAAGAGACGACCCA	CUGGAUU	22	Yes	-	non-canonical_miRNA	hsa-mir-6839	MI0022685	UGUAGUCUGGAUUGAAGAGACGACCCAAGCAGGCUUUGUGUGAGCAGUGAGGCUAUUUAUUCACUUGGGUGCGAGCUCACACGAAGCCUGCUUGGGUUUUCUCUUCAAUCCAG	chr7:64679064-64679176(+)	-	-	6839	p1@ZNF107	NM_016220	-0.209345	0.86493	0.549533	1	0.484803	0.694148	0	1.56153	2.89425	0	1.02247	1.25531	0.931559	2.18318	2.39817	0.520568	1.28243	2.78351
hsa-miR-34c-3p	MIMAT0004677	AAUCACUAACCACACGGCCAGG	AUCACUA	22	Yes	Star_miRNA	canonical_conserved_miRNA	hsa-mir-34c	MI0000743	AGUCUAGUUACUAGGCAGUGUAGUUAGCUGAUUGCUAAUAGUACCAAUCACUAACCACACGGCCAGGUAAAAAGAUU	chr11:111513439-111513515(+)	MIPF0000039	mir-34	34b,34c	p1@MIR34B	XR_040780	-0.207707	0.865912	0.695765	1	1.57366	1.78137	3.48664	3.12306	2.89425	1.33086	5.11234	2.09218	3.72624	2.18318	4.79633	3.12341	1.70991	5.56703
hsa-miR-3677-3p	MIMAT0018101	CUCGUGGGCUCUGGCCACGGCC	UCGUGGG	22	Yes	-	non-canonical_miRNA	hsa-mir-3677	MI0016078	GGCAGUGGCCAGAGCCCUGCAGUGCUGGGCAUGGGCUUCUCGUGGGCUCUGGCCACGGCC	chr16:2270713-2270772(+)	-	-	940,3677,4717	p@chr16:2318456..2318501,+	ENST00000567888.1	-0.206517	0.866627	1	1	1.25475	1.46127	4.64885	0.520509	3.61781	5.32342	1.02247	1.67375	3.26046	3.63863	1.79862	3.12341	2.56487	0.927838
hsa-miR-765	MIMAT0003945	UGGAGGAGAAGGAAGGUGAUG	GGAGGAG	21	NO	-	non-canonical_miRNA	hsa-mir-765	MI0005116	UUUAGGCGCUGAUGAAAGUGGAGUUCAGUAGACAGCCCUUUUCAAGCCCUACGAGAAACUGGGGUUUCUGGAGGAGAAGGAAGGUGAUGAAGGAUCUGUUCUCGUGAGCCUGAA	chr1:156936131-156936244(-)	MIPF0000545	mir-765	765	p1@ARHGEF11	NM_014784	-0.205947	0.86697	0.69024	1	1.5701	1.77605	3.48664	1.56153	4.34137	1.33086	3.0674	3.34749	3.26046	3.63863	1.79862	3.12341	4.27478	3.71135
hsa-miR-147a	MIMAT0000251	GUGUGUGGAAAUGCUUCUGC	UGUGUGG	20	NO	-	non-canonical_miRNA	hsa-mir-147a	MI0000262	AAUCUAAAGACAACAUUUCUGCACACACACCAGACUAUGGAAGCCAGUGUGUGGAAAUGCUUCUGCUAGAUU	chr9:120244979-120245050(-)	MIPF0000105	mir-147	147a	Unknown	Unknown	-0.205419	0.867287	0.683612	1	0.481989	0.687408	1.16221	1.56153	2.17068	0	0	1.67375	1.39734	1.45545	2.39817	1.5617	1.28243	0.927838
hsa-miR-518e-3p	MIMAT0002861	AAAGCGCUUCCCUUCAGAGUG	AAGCGCU	21	Yes	Star_miRNA	canonical_conserved_miRNA	hsa-mir-518e	MI0003169	UCUCAGGCUGUGACCCUCUAGAGGGAAGCGCUUUCUGUUGGCUAAAAGAAAAGAAAGCGCUUCCCUUCAGAGUGUUAACGCUUUGAGA	chr19:53729838-53729925(+)	MIPF0000020	mir-515	512-1,512-2,498,520e,515-1,519e,520f,515-2,519c,520a,526b,519b,525,523,518f,520b,518b,526a-1,520c,518c,524,517a,519d,521-2,520d,517b,520g,516b-2,526a-2,518e,518a-1,518d,516b-1,518a-2,517c,520h,521-1,522,519a-1,527,516a-1,516a-2,519a-2,1323,1283-1,1283-2	Unknown	Unknown	-0.20422	0.868008	0.289496	1	4.05196	4.25618	12.7844	16.6563	15.1948	13.3086	28.6291	14.6453	16.3023	16.01	19.7849	22.3844	20.0914	17.6289
hsa-miR-299-5p	MIMAT0002890	UGGUUUACCGUCCCACAUACAU	GGUUUAC	22	Yes	Mature_miRNA	canonical_conserved_miRNA	hsa-mir-299	MI0000744	AAGAAAUGGUUUACCGUCCCACAUACAUUUUGAAUAUGUAUGUGGGAUGGUAAACCGCUUCUU	chr14:101023794-101023856(+)	MIPF0000186	mir-299	134,154,299,376c,369,376a-1,377,379,380,381,382,323a,329-1,329-2,409,412,410,376b,485,487a,494,495,496,539,544a,376a-2,487b,411,654,655,656,758,668,1185-2,1185-1,300,541,889,543,1197,1193,323b	p1@MEG3	Gtl2-Dio3	-0.20291	0.868797	0.859146	1	0.71973	0.92264	4.64885	1.56153	0.723561	1.33086	0	1.67375	0.931559	2.18318	2.99771	2.60284	1.70991	0
hsa-miR-210-5p	MIMAT0026475	AGCCCCUGCCCACCGCACACUG	GCCCCUG	22	Yes	Star_miRNA	canonical_conserved_miRNA	hsa-mir-210	MI0000286	ACCCGGCAGUGCCUCCAGGCGCAGGGCAGCCCCUGCCCACCGCACACUGCGCUGCCCCAGACCCACUGUGCGUGUGACAGCGGCUGAUCUGUGCCUGGGCAGCGCGACCC	chr11:568089-568198(-)	MIPF0000086	mir-210	210	p1@MIR210HG	ENST00000500447.1	-0.202811	0.868856	0.545883	1	2.36148	2.56429	3.48664	7.28713	2.89425	5.32342	8.17974	3.76593	5.58935	8.00498	5.39587	3.12341	7.26712	5.56703
hsa-let-7e-3p	MIMAT0004485	CUAUACGGCCUCCUAGCUUUCC	UAUACGG	22	Yes	Star_miRNA	canonical_conserved_miRNA	hsa-let-7e	MI0000066	CCCGGGCUGAGGUAGGAGGUUGUAUAGUUGAGGAGGACACCCAAGGAGAUCACUAUACGGCCUCCUAGCUUUCCCCAGG	chr19:51692786-51692864(+)	MIPF0000002	let-7	let7e,125a,99b	p@chr19:52192629..52192640,+	curation	-0.202242	0.869199	0.298814	1	3.43281	3.63505	16.271	7.28713	12.3005	7.98514	10.2247	11.7162	10.7129	14.5545	9.59267	13.5348	11.1144	16.7011
hsa-miR-548aq-3p	MIMAT0022264	CAAAAACUGCAAUUACUUUUGC	AAAAACU	22	Yes	-	non-canonical_miRNA	hsa-mir-548aq	MI0019130	GAAAGUAAUUGCUGUUUUUGCCAUUACUUUCAGUGGCAAAAACUGCAAUUACUUUUGC	chr3:185767847-185767904(-)	MIPF0000317	mir-548	548aq	p1@IGF2BP2	ENST00000457616.2	-0.202165	0.869245	0.393781	1	2.57847	2.78063	6.97328	4.68458	2.17068	5.32342	4.08987	9.62404	6.98669	7.27726	8.39358	7.80852	5.12973	4.63919
hsa-miR-1277-3p	MIMAT0005933	UACGUAGAUAUAUAUGUAUUUU	ACGUAGA	22	Yes	Star_miRNA	canonical_conserved_miRNA	hsa-mir-1277	MI0006419	ACCUCCCAAAUAUAUAUAUAUAUGUACGUAUGUGUAUAUAAAUGUAUACGUAGAUAUAUAUGUAUUUUUGGUGGGUUU	chrX:118386394-118386471(+)	MIPF0001937	mir-1277	1277	p1@WDR44	ENST00000371825.3	-0.199689	0.870738	1	1	-1.64454	-1.44485	0	0	0	0	0	0.836873	0.465779	0	0.599542	0	0	0.927838
hsa-miR-510-5p	MIMAT0002882	UACUCAGGAGAGUGGCAAUCAC	ACUCAGG	22	Yes	Mature_miRNA	canonical_conserved_miRNA	hsa-mir-510	MI0003197	GUGGUGUCCUACUCAGGAGAGUGGCAAUCACAUGUAAUUAGGUGUGAUUGAAACCUCUAAGAGUGGAGUAACAC	chrX:147272335-147272408(-)	MIPF0000130	mir-506	510,514a-1,514a-2,514a-3	p@chrX:146413659..146413673,-	curation	-0.198796	0.871277	1	1	-1.64047	-1.44168	0	0.520509	0.723561	0	0	0	0	0.727726	0	0	0	1.85568
hsa-miR-939-3p	MIMAT0022939	CCCUGGGCCUCUGCUCCCCAG	CCUGGGC	21	Yes	-	non-canonical_miRNA	hsa-mir-939	MI0005761	UGUGGGCAGGGCCCUGGGGAGCUGAGGCUCUGGGGGUGGCCGGGGCUGACCCUGGGCCUCUGCUCCCCAGUGUCUGACCGCG	chr8:144394149-144394230(-)	MIPF0000490	mir-939	939,1234,6849	p1@CPSF1	NM_013291	-0.198186	0.871646	1	1	-1.64454	-1.44635	0	0	0	0	0	0.836873	0.465779	0	0	0	0.427478	0.927838
hsa-miR-1288-5p	MIMAT0026743	GCAGAUCAGGACUGUAACUCACC	CAGAUCA	23	NO	-	non-canonical_miRNA	hsa-mir-1288	MI0006432	GAGGGUGUUGAUCAGCAGAUCAGGACUGUAACUCACCAUAGUGGUGGACUGCCCUGAUCUGGAGACCACUGCCUU	chr17:16282014-16282088(+)	MIPF0000660	mir-1288	1288	p1@PIGL	ENST00000584797.1	-0.198014	0.87175	1	1	-1.64172	-1.44371	0	0	0.723561	0	0	0.418437	0	0.727726	0	0.520568	0	0.927838
hsa-miR-3943	MIMAT0018359	UAGCCCCCAGGCUUCACUUGGCG	AGCCCCC	23	NO	-	non-canonical_miRNA	hsa-mir-3943	MI0016600	CACACAGACGGCAGCUGCGGCCUAGCCCCCAGGCUUCACUUGGCGUGGACAACUUGCUAAGUAAAGUGGGGGGUGGGCCACGGCUGGCUCCUACCUGGAC	chr7:43150895-43150994(+)	MIPF0001400	mir-3943	3943	p1@HECW1	ENST00000453890.1	-0.197363	0.872143	1	1	-1.64047	-1.4431	0	0	0	0	1.02247	0.418437	0	0.727726	0.599542	0	0	0.927838
hsa-miR-1973	MIMAT0009448	ACCGUGCAAAGGUAGCAUA	CCGUGCA	19	NO	-	non-canonical_miRNA	hsa-mir-1973	MI0009983	UAUGUUCAACGGCCAUGGUAUCCUGACCGUGCAAAGGUAGCAUA	:-()	-	-	1973	p1@MIR1973	ENST00000604093.1	-0.196573	0.872621	1	1	-1.64329	-1.44672	0	0.520509	0	0	0	0.418437	0	0	1.19908	0	0.427478	0
hsa-miR-1185-5p	MIMAT0005798	AGAGGAUACCCUUUGUAUGUU	GAGGAUA	21	Yes	Mature_miRNA	canonical_conserved_miRNA	hsa-mir-1185-1;hsa-mir-1185-2	MI0003844;MI0003821	UUUGGUACUUGAAGAGAGGAUACCCUUUGUAUGUUCACUUGAUUAAUGGCGAAUAUACAGGGGGAGACUCUUAUUUGCGUAUCAAA;UUUGGUACUUAAAGAGAGGAUACCCUUUGUAUGUUCACUUGAUUAAUGGCGAAUAUACAGGGGGAGACUCUCAUUUGCGUAUCAAA	chr14:101042977-101043062(+);chr14:101044198-101044283(+)	MIPF0000018	mir-154	134,154,299,376c,369,376a-1,377,379,380,381,382,323a,329-1,329-2,409,412,410,376b,485,487a,494,495,496,539,544a,376a-2,487b,411,654,655,656,758,668,1185-2,1185-1,300,541,889,543,1197,1193,323b;134,154,299,376c,369,376a-1,377,379,380,381,382,323a,329-1,329-2,409,412,410,376b,485,487a,494,495,496,539,544a,376a-2,487b,411,654,655,656,758,668,1185-2,1185-1,300,541,889,543,1197,1193,323b	p1@MEG3;p1@MEG3	Gtl2-Dio3;Gtl2-Dio3	-0.196425	0.872711	1	1	-1.64172	-1.4453	0	0	0.723561	0	0	0.418437	0	0	0.599542	0	0.427478	0.927838
hsa-miR-12118	MIMAT0049012	CAAGGAGGAGCGGGGAUUAG	AAGGAGG	20	NO	-	non-canonical_miRNA	hsa-mir-12118	MI0039720	GGGUCAAGGAGGAGCGGGGAUUAGUUCUAGGGGCUGUAGGAGGGUGACAGUCCUGGACUGAAGGUCACCUGCUUGGCUCUGAUGAUUU	chr5:173303730-173303817(+)	-	-	12118	Unknown	Unknown	-0.196207	0.872843	1	1	-1.64329	-1.44709	0	0.520509	0	0	0	0.418437	0.465779	0.727726	0	0	0.427478	0
hsa-miR-619-5p	MIMAT0026622	GCUGGGAUUACAGGCAUGAGCC	CUGGGAU	22	NO	-	non-canonical_miRNA	hsa-mir-619	MI0003633	CGCCCACCUCAGCCUCCCAAAAUGCUGGGAUUACAGGCAUGAGCCACUGCGGUCGACCAUGACCUGGACAUGUUUGUGCCCAGUACUGUCAGUUUGCAG	chr12:108836908-108837006(-)	MIPF0000557	mir-619	619	p1@SSH1	NM_018984	-0.196118	0.872896	0.508977	1	2.93886	3.13498	11.6221	5.7256	7.95917	6.65428	7.15727	7.9503	7.45247	6.54953	9.59267	6.24682	10.6869	12.0619
hsa-miR-1225-5p	MIMAT0005572	GUGGGUACGGCCCAGUGGGGGG	UGGGUAC	22	NO	-	non-canonical_miRNA	hsa-mir-1225	MI0006311	GUGGGUACGGCCCAGUGGGGGGGAGAGGGACACGCCCUGGGCUCUGCCCAGGGUGCAGCCGGACUGACUGAGCCCCUGUGCCGCCCCCAG	chr16:2090195-2090284(-)	MIPF0000445	mir-1225	1225	p1@MIR1225	ENST00000472577.1	-0.195947	0.873	1	1	-1.64047	-1.44453	0	0.520509	0.723561	0	0	0	0	0.727726	1.19908	0	0	0
hsa-miR-1909-5p	MIMAT0007882	UGAGUGCCGGUGCCUGCCCUG	GAGUGCC	21	Yes	-	non-canonical_miRNA	hsa-mir-1909	MI0008330	CAUCCAGGACAAUGGUGAGUGCCGGUGCCUGCCCUGGGGCCGUCCCUGCGCAGGGGCCGGGUGCUCACCGCAUCUGCCCC	chr19:1816159-1816238(-)	MIPF0000973	mir-1909	1909	p1@REXO1	NM_020695	-0.195857	0.873054	1	1	-1.64205	-1.44619	0	1.04102	0	0	0	0	0.465779	0.727726	0	0.520568	0	0
hsa-miR-641	MIMAT0003311	AAAGACAUAGGAUAGAGUCACCUC	AAGACAU	24	NO	-	non-canonical_miRNA	hsa-mir-641	MI0003656	UGGGUGAAAGGAAGGAAAGACAUAGGAUAGAGUCACCUCUGUCCUCUGUCCUCUACCUAUAGAGGUGACUGUCCUAUGUCUUUCCUUCCUCUUACCCCU	chr19:40282543-40282641(-)	MIPF0000679	mir-641	641	p1@AKT2	ENST00000584288.1	-0.195804	0.873086	0.372502	1	3.26163	3.45743	2.32443	11.9717	5.78849	14.6394	12.2696	9.62404	9.31559	10.9159	8.99312	11.4525	11.9694	12.9897
hsa-miR-572	MIMAT0003237	GUCCGCUCGGCGGUGGCCCA	UCCGCUC	20	NO	-	non-canonical_miRNA	hsa-mir-572	MI0003579	GUCGAGGCCGUGGCCCGGAAGUGGUCGGGGCCGCUGCGGGCGGAAGGGCGCCUGUGCUUCGUCCGCUCGGCGGUGGCCCAGCCAGGCCCGCGGGA	chr4:11368827-11368921(+)	MIPF0000537	mir-572	572	Unknown	Unknown	-0.194996	0.873575	1	1	-1.64013	-1.44513	1.16221	0	0	0	0	0.418437	0	0.727726	0.599542	0.520568	0	0
hsa-miR-4488	MIMAT0019022	AGGGGGCGGGCUCCGGCG	GGGGGCG	18	NO	-	non-canonical_miRNA	hsa-mir-4488	MI0016849	GGUAGGGGGCGGGCUCCGGCGCUGGGACCCCACUAGGGUGGCGCCUUGGCCCCGCCCCGCCC	chr11:61508596-61508657(+)	MIPF0001623	mir-4488	4488	Unknown	Unknown	-0.194866	0.873654	0.045149	1	5.36175	5.55661	32.542	42.6818	49.2022	34.6023	42.9436	39.7515	40.057	44.3913	48.5629	50.4951	46.5951	52.8868
hsa-miR-3612	MIMAT0017989	AGGAGGCAUCUUGAGAAAUGGA	GGAGGCA	22	NO	Mature_miRNA	canonical_hsa-specific_miRNA	hsa-mir-3612	MI0016002	GGGACUGGGGAUGAGGAGGCAUCUUGAGAAAUGGAAGGAAUGGGAUCUACUUCCAGUUCACUAGAGGCGUCCUGACACCCCUAGCUC	chr12:128294092-128294178(+)	MIPF0001519	mir-3612	3612	p1@TMEM132C	NM_001136103	-0.194048	0.87415	1	1	-1.64047	-1.44643	0	0.520509	0.723561	0	0	0	0	0	0.599542	1.04114	0	0
hsa-miR-372-5p	MIMAT0026484	CCUCAAAUGUGGAGCACUAUUCU	CUCAAAU	23	NO	Star_miRNA	canonical_conserved_miRNA	hsa-mir-372	MI0000780	GUGGGCCUCAAAUGUGGAGCACUAUUCUGAUGUCCAAGUGGAAAGUGCUGCGACAUUUGAGCGUCAC	chr19:53787890-53787956(+)	MIPF0000068	mir-290	371a,372,373,371b	p@chr19:54290224..54290230,+	curation	-0.194029	0.874161	1	1	-1.63888	-1.44485	1.16221	0.520509	0	0	0	0	0.465779	0	0.599542	0	0	0.927838
hsa-miR-942-3p	MIMAT0026734	CACAUGGCCGAAACAGAGAAGU	ACAUGGC	22	Yes	Star_miRNA	canonical_hsa-specific_miRNA	hsa-mir-942	MI0005767	AUUAGGAGAGUAUCUUCUCUGUUUUGGCCAUGUGUGUACUCACAGCCCCUCACACAUGGCCGAAACAGAGAAGUUACUUUCCUAAU	chr1:117094643-117094728(+)	MIPF0000511	mir-942	942	p1@TTF2	NM_003594	-0.19399	0.874185	0.826382	1	0.213485	0.407476	0	1.56153	1.44712	1.33086	0	1.25531	0.931559	2.18318	1.19908	0.520568	1.28243	1.85568
hsa-miR-6751-5p	MIMAT0027402	UUGGGGGUGAGGUUGGUGUCUGG	UGGGGGU	23	NO	-	non-canonical_miRNA	hsa-mir-6751	MI0022596	UCUUCUUGGGGGUGAGGUUGGUGUCUGGCCCCAGCAGCCCAGACUGAGCCUCUCUCUCUCCAG	chr11:65129916-65129978(-)	-	-	6751	p1@SYVN1	NM_032431	-0.193597	0.874423	1	1	-1.64047	-1.44688	0	0.520509	0.723561	0	0	0	0.465779	0	0.599542	0.520568	0	0
hsa-miR-1470	MIMAT0007348	GCCCUCCGCCCGUGCACCCCG	CCCUCCG	21	NO	-	non-canonical_miRNA	hsa-mir-1470	MI0007075	GCCCUCCGCCCGUGCACCCCGGGGCAGGAGACCCCGCGGGACGCGCCGAGGUAGGGGGGAC	chr19:15449548-15449608(+)	-	-	1470	Unknown	Unknown	-0.193597	0.874423	1	1	-1.64047	-1.44688	0	0.520509	0.723561	0	0	0	0.465779	0	0.599542	0.520568	0	0
hsa-miR-8077	MIMAT0031004	GGCUGAGUGGGGUUCUGACUCC	GCUGAGU	22	NO	-	non-canonical_miRNA	hsa-mir-8077	MI0025913	GUGGGGCAGGGGGUGGGAUGGGCACUGGGAGUCCAAAGGAAAGGGCUGAGUGGGGUUCUGACUCCUCUGCCCAAC	chr19:42351131-42351205(+)	-	-	8077	p1@MEGF8	NM_001410	-0.192894	0.874849	1	1	-1.64172	-1.44883	0	0	0.723561	0	0	0.418437	0.931559	0	0	0	0.427478	0
hsa-miR-8089	MIMAT0031016	CCUGGGGACAGGGGAUUGGGGCAG	CUGGGGA	24	NO	-	non-canonical_miRNA	hsa-mir-8089	MI0025925	AAGGAGCACUCACUCCAAUUUCCCUGGACUGGGGGCAGGCUGCCACCUCCUGGGGACAGGGGAUUGGGGCAGGAUGUUCCAG	chr5:181043403-181043484(-)	-	-	8089	Unknown	Unknown	-0.192087	0.875338	1	1	-1.64047	-1.44838	0	0	0	0	1.02247	0.418437	0.465779	0	0	0.520568	0.427478	0
hsa-miR-6761-5p	MIMAT0027422	UCUGAGAGAGCUCGAUGGCAG	CUGAGAG	21	NO	-	non-canonical_miRNA	hsa-mir-6761	MI0022606	UCUGCUCUGAGAGAGCUCGAUGGCAGGUGCCUCCGUGUUGCCGAACCCUCCUACGCUGCUCUCUCACUCCAG	chr12:111799834-111799905(+)	-	-	6761	p1@ALDH2	ENST00000548536.1	-0.191435	0.875734	1	1	-1.63604	-1.44461	1.16221	0	0	0	1.02247	0	0	0.727726	0	0	0.427478	0.927838
hsa-miR-196b-3p	MIMAT0009201	UCGACAGCACGACACUGCCUUC	CGACAGC	22	Yes	Star_miRNA	canonical_conserved_miRNA	hsa-mir-196b	MI0001150	ACUGGUCGGUGAUUUAGGUAGUUUCCUGUUGUUGGGAUCCACCUUUCUCUCGACAGCACGACACUGCCUUCAUUACUUCAGUUG	chr7:27169480-27169563(-)	MIPF0000031	mir-196	196b	p1@ENST00000470747	ENST00000470747.4	-0.191346	0.875789	1	1	-1.63888	-1.44753	1.16221	0.520509	0	0	0	0	0	0.727726	0	0	0.854955	0
hsa-miR-8055	MIMAT0030982	CUUUGAGCACAUGAGCAGACGGA	UUUGAGC	23	NO	-	non-canonical_miRNA	hsa-mir-8055	MI0025891	UUACGGUCACACUGUGCUCACUUUGUCAAAUAAAAGAUGGAGUCGUUUGACGUCUUUUAACACCCUUUGAGCACAUGAGCAGACGGAGUGAUCAUGA	chr8:6622124-6622220(-)	-	-	8055	p1@ENST00000522897,p1@ENST00000527490	ENST00000522897.1	-0.189884	0.876676	1	1	-1.63571	-1.44582	2.32443	0	0	0	0	0	0	0	1.19908	0.520568	0	0
hsa-miR-4753-5p	MIMAT0019890	CAAGGCCAAAGGAAGAGAACAG	AAGGCCA	22	Yes	-	non-canonical_miRNA	hsa-mir-4753	MI0017392	AUAUCUACACAAGGCCAAAGGAAGAGAACAGAUAUAUCCACAGUACACUUGGCUGUUCUCUUUCUUUAGCCUUGUGUAGAUAU	chr1:235190034-235190116(-)	-	-	4753	p1@ARID4B	ENST00000491632.1	-0.189324	0.877017	1	1	-1.63604	-1.44672	1.16221	0	0	0	1.02247	0	0	0	1.19908	0	0.427478	0
hsa-miR-211-5p	MIMAT0000268	UUCCCUUUGUCAUCCUUCGCCU	UCCCUUU	22	Yes	Mature_miRNA	canonical_conserved_miRNA	hsa-mir-211	MI0000287	UCACCUGGCCAUGUGACUUGUGGGCUUCCCUUUGUCAUCCUUCGCCUAGGGCUCUGAGCAGGGCAGGGACAGCAAAGGGGUGCUCAGUUGUCACUUCCCACAGCACGGAG	chr15:31065032-31065141(-)	MIPF0000042	mir-204	211	p1@TRPM1	ENST00000256552.6	-0.189307	0.877027	0.489483	1	1.50603	1.69534	1.16221	5.7256	2.89425	0	3.0674	1.67375	1.39734	3.63863	4.79633	4.16455	2.99234	1.85568
hsa-miR-6802-5p	MIMAT0027504	CUAGGUGGGGGGCUUGAAGC	UAGGUGG	20	Yes	-	non-canonical_miRNA	hsa-mir-6802	MI0022647	GAGGGCUAGGUGGGGGGCUUGAAGCCCCGAGAUGCCUCACGUCUUCACCCCUCUCACCUAAGCAG	chr19:55239912-55239976(-)	-	-	6802,6803,6804	p1@PPP6R1	ENST00000412770.2	-0.188822	0.877322	0.826382	1	0.217087	0.405909	0	0.520509	0.723561	2.66171	1.02247	1.67375	1.39734	0.727726	1.79862	1.04114	0.854955	1.85568
hsa-miR-6831-5p	MIMAT0027562	UAGGUAGAGUGUGAGGAGGAGGUC	AGGUAGA	24	NO	-	non-canonical_miRNA	hsa-mir-6831	MI0022676	GUAGGUAGAGUGUGAGGAGGAGGUCUGAGCCCAUGUGUGGACCUAGGUCUGCUGUUAAACUGACUAACUCCCACUCUACAG	chr5:140563671-140563751(-)	-	-	6831	p1@APBB3	ENST00000509914.1	-0.187106	0.878366	1	1	-1.63638	-1.44928	0	0	0	0	2.04494	0	0.465779	0	0	0	0.854955	0
hsa-miR-454-5p	MIMAT0003884	ACCCUAUCAAUAUUGUCUCUGC	CCCUAUC	22	Yes	Star_miRNA	canonical_conserved_miRNA	hsa-mir-454	MI0003820	UCUGUUUAUCACCAGAUCCUAGAACCCUAUCAAUAUUGUCUCUGCUGUGUAAAUAGUUCUGAGUAGUGCAAUAUUGCUUAUAGGGUUUUGGUGUUUGGAAAGAACAAUGGGCAGG	chr17:59137758-59137872(-)	MIPF0000174	mir-454	454	p1@SKA2	ENST00000580541.1	-0.187105	0.878366	0.644537	1	1.9766	2.16371	2.32443	3.12306	4.34137	3.99257	6.13481	3.76593	3.72624	3.63863	4.19679	4.68511	4.70225	5.56703
hsa-miR-3662	MIMAT0018083	GAAAAUGAUGAGUAGUGACUGAUG	AAAAUGA	24	NO	-	non-canonical_miRNA	hsa-mir-3662	MI0016063	UGUGUUUUCCUCAACGCUCACAGUUACACUUCUUACUCUCAAUCCAUUCAUAUUGAAAAUGAUGAGUAGUGACUGAUGAAGCACAAAUCAGCCAA	chr6:134979338-134979432(-)	-	-	3662	p1@HBS1L	ENST00000415177.2	-0.183795	0.880384	0.557648	1	2.42779	2.61159	4.64885	3.12306	3.61781	7.98514	8.17974	6.27655	6.52091	5.82181	7.79404	6.76739	2.56487	8.35054
hsa-miR-548j-3p	MIMAT0026737	CAAAAACUGCAUUACUUUUGC	AAAAACU	21	Yes	-	non-canonical_miRNA	hsa-mir-548j	MI0006345	GGGCAGCCAGUGAAUAGUUAGCUGGUGCAAAAGUAAUUGCGGUCUUUGGUAUUACUUUCAGUGGCAAAAACUGCAUUACUUUUGCACCAGCCUACUAGAACGCUGAGUUCAG	chr22:26555212-26555323(-)	MIPF0000317	mir-548	548j	p1@TPST2	NM_003595	-0.182992	0.880874	0.908832	1	1.97921	2.16221	5.81107	4.16407	2.89425	3.99257	6.13481	2.51062	4.65779	4.36635	1.79862	4.68511	5.55721	4.63919
hsa-miR-125a-3p	MIMAT0004602	ACAGGUGAGGUUCUUGGGAGCC	CAGGUGA	22	Yes	Star_miRNA	canonical_conserved_miRNA	hsa-mir-125a	MI0000469	UGCCAGUCUCUAGGUCCCUGAGACCCUUUAACCUGUGAGGACAUCCAGGGUCACAGGUGAGGUUCUUGGGAGCCUGGCGUCUGGCC	chr19:51693254-51693339(+)	MIPF0000033	mir-10	let7e,125a,99b	p@chr19:52192629..52192640,+	curation	-0.182763	0.881014	0.295035	1	3.95301	4.13578	12.7844	16.1358	8.68274	15.9703	21.4718	17.1559	18.6312	12.3713	17.9862	13.0142	20.5189	21.3403
hsa-miR-3934-5p	MIMAT0018349	UCAGGUGUGGAAACUGAGGCAG	CAGGUGU	22	Yes	Mature_miRNA	canonical_conserved_miRNA	hsa-mir-3934	MI0016590	CACAGCCCUUCCUGUCCCCAGUUUUCAGGUGUGGAAACUGAGGCAGGAGGCAGUGAAGUAACUUGCUCAGGUUGCACAGCUGGGAAGUGGAGCAGGGAUUUGAAUCC	chr6:33698128-33698234(+)	MIPF0001584	mir-3934	3934	Unknown	Unknown	-0.181933	0.881521	0.586901	1	3.12984	3.31177	10.4599	6.24611	10.8534	6.65428	11.2471	8.36873	9.31559	11.6436	7.1945	7.80852	12.8243	9.27838
hsa-miR-6516-5p	MIMAT0030417	UUUGCAGUAACAGGUGUGAGCA	UUGCAGU	22	Yes	-	non-canonical_miRNA	hsa-mir-6516	MI0025513	UGGGUUUUGAAUUUGCAGUAACAGGUGUGAGCAUUCUAGCAGCAGUUUGAUGAUCAUGUAUGAUACUGCAAACAGGACCUA	chr17:77089417-77089497(+)	MIPF0001672	mir-6516	6516	p1@LINC00338,p2@SEC14L1	ENST00000561721.2	-0.177813	0.884042	0.672653	1	1.38747	1.56528	3.48664	2.08204	4.34137	0	4.08987	1.67375	3.72624	2.9109	4.19679	3.12341	0.427478	3.71135
hsa-miR-3691-5p	MIMAT0018120	AGUGGAUGAUGGAGACUCGGUAC	GUGGAUG	23	Yes	-	non-canonical_miRNA	hsa-mir-3691	MI0016092	UUGAGGCACUGGGUAGUGGAUGAUGGAGACUCGGUACCCACUGCUGAGGGUGGGGACCAAGUCUGCGUCAUCCUCUCCUCAGUGCCUCAA	chr6:5148233-5148322(-)	-	-	3691	p1@LYRM4	ENST00000468929.1	-0.176778	0.884676	0.775857	1	1.38405	1.56083	4.64885	4.16407	1.44712	1.33086	2.04494	1.67375	2.3289	5.09408	1.79862	4.68511	2.13739	0.927838
hsa-miR-422a	MIMAT0001339	ACUGGACUUAGGGUCAGAAGGC	CUGGACU	22	NO	-	non-canonical_miRNA	hsa-mir-422a	MI0001444	GAGAGAAGCACUGGACUUAGGGUCAGAAGGCCUGAGUCUCUCUGCUGCAGAUGGGCUCUCUGUCCCUGAGCCAAGCUUUGUCCUCCCUGG	chr15:63870930-63871019(-)	MIPF0000548	mir-422	422a	p@chr15:64163505..64163506,-	NR_029944	-0.17583	0.885258	0.0650475	1	5.81972	5.99555	54.624	58.297	59.332	73.1971	49.0784	51.8861	56.8251	60.4012	63.5514	71.3178	61.9842	67.7322
hsa-miR-139-3p	MIMAT0004552	UGGAGACGCGGCCCUGUUGGAGU	GGAGACG	23	Yes	Mature_miRNA	canonical_conserved_miRNA	hsa-mir-139	MI0000261	GUGUAUUCUACAGUGCACGUGUCUCCAGUGUGGCUCGGAGGCUGGAGACGCGGCCCUGUUGGAGUAAC	chr11:72615063-72615130(-)	MIPF0000117	mir-139	139	p1@PDE2A	ENST00000543575.1	-0.174844	0.885863	0.116396	1	5.07774	5.25258	31.3798	44.2433	37.6252	23.9554	29.6516	28.8721	37.2624	35.6586	35.373	36.9603	43.1752	35.2579
hsa-miR-4311	MIMAT0016863	GAAAGAGAGCUGAGUGUG	AAAGAGA	18	NO	-	non-canonical_miRNA	hsa-mir-4311	MI0015841	UCAGAGAGGGGAAAGAGAGCUGAGUGUGACCUGGAGCAGCUCAGGAGGGCUUCCUGGGUGAGGUGGCAGGUUACAGGUUCGAUCUUUGGCCCUCAGAUUC	chr15:66040233-66040332(+)	-	-	4311	Unknown	Unknown	-0.169185	0.889345	0.804776	1	-0.115569	0.0536155	0	1.04102	0	1.33086	2.04494	0.836873	0.931559	2.18318	0.599542	1.5617	0	0.927838
hsa-miR-6817-5p	MIMAT0027534	UCUGCCAUAGGAAGCUUGGAGUGG	CUGCCAU	24	NO	-	non-canonical_miRNA	hsa-mir-6817	MI0022662	AGGAUUCUGCCAUAGGAAGCUUGGAGUGGAACUGACCUGCCCCCUUUCUCUCUGACUCCAUGGCAG	chr22:25455646-25455711(+)	-	-	6817	p1@CRYBB2P1	ENST00000382734.5	-0.167491	0.89039	0.527129	1	1.72847	1.89596	3.48664	4.68458	0.723561	2.66171	1.02247	4.6028	4.19201	5.09408	4.19679	1.5617	2.99234	4.63919
hsa-miR-5693	MIMAT0022486	GCAGUGGCUCUGAAAUGAACUC	CAGUGGC	22	NO	-	non-canonical_miRNA	hsa-mir-5693	MI0019300	CUGGGAAGUUAGUUCAUUUCAGUCUGUGCUGUGAGCUAGCCAGCAGUGGCUCUGAAAUGAACUCAAACUCUAG	chr13:51348567-51348639(-)	-	-	5693	Unknown	Unknown	-0.167056	0.890658	1	1	-0.115737	0.0513189	1.16221	1.04102	0	0	2.04494	0.836873	1.39734	2.9109	0	0	1.28243	0
hsa-miR-6790-3p	MIMAT0027481	CGACCUCGGCGACCCCUCACU	GACCUCG	21	NO	-	non-canonical_miRNA	hsa-mir-6790	MI0022635	GUGAGUGUGGAUUUGGCGGGGUUCGGGGGUUCCGACGGCGACCUCGGCGACCCCUCACUCACC	chr19:6392921-6392983(-)	MIPF0001811	mir-6790	6790,6885	p1@GTF2F1	ENST00000595047.1	-0.166802	0.890815	0.815298	1	1.93344	2.10024	2.32443	3.64357	5.78849	5.32342	4.08987	2.51062	5.58935	4.36635	3.59725	2.60284	4.27478	4.63919
hsa-miR-1297	MIMAT0005886	UUCAAGUAAUUCAGGUG	UCAAGUA	17	NO	-	non-canonical_miRNA	hsa-mir-1297	MI0006358	UGUUUAUCUCUAGGGUUGAUCUAUUAGAAUUACUUAUCUGAGCCAAAGUAAUUCAAGUAAUUCAGGUGUAGUGAAAC	chr13:54311972-54312048(-)	MIPF0000584	mir-1297	1297	Unknown	Unknown	-0.165717	0.891486	0.755206	1	1.08737	1.25309	1.16221	2.60255	2.89425	1.33086	2.04494	1.67375	1.39734	5.09408	4.79633	0	2.13739	0.927838
hsa-miR-670-5p	MIMAT0010357	GUCCCUGAGUGUAUGUGGUG	UCCCUGA	20	NO	Star_miRNA	canonical_conserved_miRNA	hsa-mir-670	MI0003933	GUUUAGGGGUGGACCUGAUGUCCCUGAGUGUAUGUGGUGAACCUGAAUUUGCCUUGGGUUUCCUCAUAUUCAUUCAGGAGUGUCAGUUGCCCCUUCAC	chr11:43559656-43559753(+)	MIPF0000734	mir-670	670	p1@ENST00000446181	ENST00000446181.1	-0.165135	0.891845	0.848394	1	0.602838	0.767973	1.16221	1.04102	0	2.66171	1.02247	2.51062	1.39734	2.9109	0.599542	2.60284	1.70991	0
hsa-miR-4706	MIMAT0019806	AGCGGGGAGGAAGUGGGCGCUGCUU	GCGGGGA	25	NO	-	non-canonical_miRNA	hsa-mir-4706	MI0017339	GCUACGGGGAGCGGGGAGGAAGUGGGCGCUGCUUCUGCGUUAUCUGGAAGGAGCAGCCCACUCCUGUCCUGGGCUCUGUGGU	chr14:65044688-65044769(+)	-	-	4706	p1@CHURC1-FNTB,p1@CHURC1	ENST00000542227.1	-0.161177	0.894295	0.848394	1	0.607977	0.769154	0	1.56153	2.17068	1.33086	2.04494	1.25531	3.26046	2.18318	0.599542	0	1.70991	1.85568
hsa-miR-5009-5p	MIMAT0021041	UUGGACUUUUUCAGAUUUGGGGAU	UGGACUU	24	Yes	-	non-canonical_miRNA	hsa-mir-5009	MI0017877	GACCAGAAGUGUUUUGGAUUUUGGACUUUUUCAGAUUUGGGGAUAUUUGCAUUAUACUUAUCCUAAAUCUGAAAGUCCAAAACCUGAAAUGACCAAUAAG	chr15:89883931-89884030(-)	-	-	5009	p1@AP3S2,p1@C15orf38-AP3S2	ENST00000558011.1	-0.160981	0.894417	1	1	1.24727	1.40825	3.48664	1.56153	0.723561	2.66171	4.08987	2.51062	2.79468	0.727726	3.59725	3.64398	2.56487	0.927838
hsa-miR-1301-3p	MIMAT0005797	UUGCAGCUGCCUGGGAGUGACUUC	UGCAGCU	24	Yes	Mature_miRNA	canonical_conserved_miRNA	hsa-mir-1301	MI0003815	GGAUUGUGGGGGGUCGCUCUAGGCACCGCAGCACUGUGCUGGGGAUGUUGCAGCUGCCUGGGAGUGACUUCACACAGUCCUC	chr2:25328640-25328721(-)	MIPF0000742	mir-1301	1301	p1@DNMT3A	NM_022552	-0.160249	0.894871	0.0241502	1	6.28149	6.44173	67.4084	82.761	70.1854	78.5205	70.5503	85.7795	84.3061	98.9707	86.334	81.2086	88.4879	77.9384
hsa-miR-296-3p	MIMAT0004679	GAGGGUUGGGUGGAGGCUCUCC	AGGGUUG	22	Yes	Star_miRNA	canonical_conserved_miRNA	hsa-mir-296	MI0000747	AGGACCCUUCCAGAGGGCCCCCCCUCAAUCCUGUUGUGCCUAAUUCAGAGGGUUGGGUGGAGGCUCUCCUGAAGGGCUCU	chr20:58817615-58817694(-)	MIPF0000159	mir-296	296,298	p1@GNAS-AS1	curation	-0.158832	0.89575	0.314157	1	4.36157	4.5204	23.2443	23.9434	21.7068	23.9554	14.3145	17.5743	21.4259	18.9209	25.1807	27.0695	19.2365	25.9795
hsa-miR-1306-3p	MIMAT0005950	ACGUUGGCUCUGGUGGUG	CGUUGGC	18	Yes	-	non-canonical_miRNA	hsa-mir-1306	MI0006443	GUGAGCAGUCUCCACCACCUCCCCUGCAAACGUCCAGUGGUGCAGAGGUAAUGGACGUUGGCUCUGGUGGUGAUGGACAGUCCGA	chr22:20086058-20086142(+)	MIPF0000531	mir-1306	1306,3618	p1@DGCR8	NM_022720	-0.157188	0.896771	0.409525	1	3.51016	3.66735	9.29771	13.5332	9.4063	13.3086	8.17974	12.1347	11.1787	13.0991	8.99312	14.0553	14.1068	13.9176
hsa-miR-7-1-3p	MIMAT0004553	CAACAAAUCACAGUCUGCCAUA	AACAAAU	22	Yes	Star_miRNA	canonical_conserved_miRNA	hsa-mir-7-1	MI0000263	UUGGAUGUUGGCCUAGUUCUGUGUGGAAGACUAGUGAUUUUGUUGUUUUUAGAUAACUAAAUCGACAACAAAUCACAGUCUGCCAUAUGGCACAGGCCAUGCCUCUACAG	chr9:83969748-83969857(-)	MIPF0000022	mir-7	7-1	p1@HNRNPK	ENST00000360384.5	-0.156536	0.897177	0.234935	1	4.63699	4.79353	23.2443	29.669	21.7068	26.6171	24.5392	23.014	26.5494	35.6586	25.7803	23.4256	28.2135	26.9073
hsa-miR-615-3p	MIMAT0003283	UCCGAGCCUGGGUCUCCCUCUU	CCGAGCC	22	Yes	Mature_miRNA	canonical_conserved_miRNA	hsa-mir-615	MI0003628	CUCGGGAGGGGCGGGAGGGGGGUCCCCGGUGCUCGGAUCUCGAGGGUGCUUAUUGUUCGGUCCGAGCCUGGGUCUCCCUCUUCCCCCCAACCCCCC	chr12:54033950-54034045(+)	MIPF0000342	mir-615	615	p1@HOXC4,p1@HOXC5,p1@HOXC6	NM_014620	-0.155378	0.897897	0.155608	1	5.07202	5.2274	30.2176	31.2306	36.1781	33.2714	27.6066	38.0777	43.7833	30.5645	41.9679	31.7547	36.3356	36.1857
hsa-miR-3151-5p	MIMAT0015024	GGUGGGGCAAUGGGAUCAGGU	GUGGGGC	21	NO	-	non-canonical_miRNA	hsa-mir-3151	MI0014178	GGGGUGAUGGGUGGGGCAAUGGGAUCAGGUGCCUCAAAGGGCAUCCCACCUGAUCCCACAGCCCACCUGUCACCCC	chr8:103154614-103154689(+)	MIPF0001394	mir-3151	3151	p1@BAALC	ENST00000297574.6	-0.155072	0.898087	1	1	1.09318	1.24825	4.64885	1.56153	2.89425	1.33086	1.02247	1.67375	1.39734	3.63863	0.599542	3.64398	2.56487	1.85568
hsa-miR-628-3p	MIMAT0003297	UCUAGUAAGAGUGGCAGUCGA	CUAGUAA	21	Yes	Star_miRNA	canonical_conserved_miRNA	hsa-mir-628	MI0003642	AUAGCUGUUGUGUCACUUCCUCAUGCUGACAUAUUUACUAGAGGGUAAAAUUAAUAACCUUCUAGUAAGAGUGGCAGUCGAAGGGAAGGGCUCAU	chr15:55372940-55373034(-)	MIPF0000529	mir-628	628	p1@CCPG1,p1@DYX1C1-CCPG1,p1@DYX1C1	ENST00000425574.3	-0.152983	0.899389	0.544909	1	1.88256	2.03555	4.64885	3.12306	2.17068	0	6.13481	4.6028	4.19201	3.63863	2.99771	4.68511	3.41982	5.56703
hsa-miR-4764-5p	MIMAT0019914	UGGAUGUGGAAGGAGUUAUCU	GGAUGUG	21	NO	-	non-canonical_miRNA	hsa-mir-4764	MI0017405	UCUUCCCCAUGGAUGUGGAAGGAGUUAUCUGUCACCAGUCAGAUAACUGUCACCAGUCAGUUAACUCCUUUCACACCCAUGGGGAAGA	chr22:33436582-33436669(-)	-	-	4764	p@chr22:34316973..34317038,-	ENST00000437602.2	-0.151603	0.90025	0.720647	1	1.8841	2.03571	4.64885	2.08204	5.78849	2.66171	2.04494	4.18437	3.72624	2.18318	3.59725	5.20568	3.41982	6.49487
hsa-miR-1185-1-3p	MIMAT0022838	AUAUACAGGGGGAGACUCUUAU	UAUACAG	22	Yes	Mature_miRNA	canonical_conserved_miRNA	hsa-mir-1185-1	MI0003844	UUUGGUACUUGAAGAGAGGAUACCCUUUGUAUGUUCACUUGAUUAAUGGCGAAUAUACAGGGGGAGACUCUUAUUUGCGUAUCAAA	chr14:101042977-101043062(+)	MIPF0000018	mir-154	134,154,299,376c,369,376a-1,377,379,380,381,382,323a,329-1,329-2,409,412,410,376b,485,487a,494,495,496,539,544a,376a-2,487b,411,654,655,656,758,668,1185-2,1185-1,300,541,889,543,1197,1193,323b	p1@MEG3	Gtl2-Dio3	-0.149961	0.901275	0.883078	1	1.31114	1.4611	3.48664	3.12306	0.723561	2.66171	1.02247	2.92906	3.72624	0.727726	2.99771	2.60284	2.56487	2.78351
hsa-miR-1323	MIMAT0005795	UCAAAACUGAGGGGCAUUUUCU	CAAAACU	22	NO	Mature_miRNA	canonical_conserved_miRNA	hsa-mir-1323	MI0003786	ACUGAGGUCCUCAAAACUGAGGGGCAUUUUCUGUGGUUUGAAAGGAAAGUGCACCCAGUUUUGGGGAUGUCAA	chr19:53671968-53672040(+)	MIPF0000617	mir-1323	512-1,512-2,498,520e,515-1,519e,520f,515-2,519c,520a,526b,519b,525,523,518f,520b,518b,526a-1,520c,518c,524,517a,519d,521-2,520d,517b,520g,516b-2,526a-2,518e,518a-1,518d,516b-1,518a-2,517c,520h,521-1,522,519a-1,527,516a-1,516a-2,519a-2,1323,1283-1,1283-2	Unknown	Unknown	-0.149819	0.901364	0.225528	1	4.71067	4.86049	20.9198	30.1895	29.666	27.948	17.382	25.9431	25.1521	27.6536	29.9771	29.6724	32.4883	25.9795
hsa-miR-4716-3p	MIMAT0019827	AAGGGGGAAGGAAACAUGGAGA	AGGGGGA	22	NO	-	non-canonical_miRNA	hsa-mir-4716	MI0017350	CAUACUUUGUCUCCAUGUUUCCUUCCCCCUUCUGUAUACAUGUAUACAGGAGGAAGGGGGAAGGAAACAUGGAGACAAAGUGUG	chr15:49169070-49169153(-)	MIPF0001476	mir-4716	4716	Unknown	Unknown	-0.149177	0.901765	0.87165	1	0.921752	1.07093	2.32443	1.56153	2.17068	1.33086	3.0674	1.25531	1.39734	2.9109	2.39817	1.5617	1.28243	3.71135
hsa-miR-642a-3p	MIMAT0020924	AGACACAUUUGGAGAGGGAACC	GACACAU	22	Yes	Mature_miRNA	canonical_conserved_miRNA	hsa-mir-642a	MI0003657	AUCUGAGUUGGGAGGGUCCCUCUCCAAAUGUGUCUUGGGGUGGGGGAUCAAGACACAUUUGGAGAGGGAACCUCCCAACUCGGCCUCUGCCAUCAUU	chr19:45674928-45675024(+)	MIPF0000468	mir-642	642a,642b	p1@GIPR	NM_000164	-0.14727	0.902958	0.648955	1	2.01923	2.1665	5.81107	6.24611	2.89425	3.99257	2.04494	2.92906	3.72624	3.63863	5.99542	5.20568	2.13739	7.42271
hsa-miR-1247-3p	MIMAT0022721	CCCCGGGAACGUCGAGACUGGAGC	CCCGGGA	24	Yes	Star_miRNA	canonical_conserved_miRNA	hsa-mir-1247	MI0006382	CCGCUUGCCUCGCCCAGCGCAGCCCCGGCCGCUGGGCGCACCCGUCCCGUUCGUCCCCGGACGUUGCUCUCUACCCCGGGAACGUCGAGACUGGAGCGCCCGAACUGAGCCACCUUCGCGGACCCCGAGAGCGGCG	chr14:101560287-101560422(-)	MIPF0000669	mir-1247	1247	p1@DIO3OS,p1@MIR1247	ENST00000553729.1	-0.14646	0.903465	0.73105	1	2.01824	2.1647	4.64885	2.60255	5.06493	5.32342	1.02247	5.02124	5.12357	7.27726	3.59725	4.16455	2.99234	3.71135
hsa-miR-193a-5p	MIMAT0004614	UGGGUCUUUGCGGGCGAGAUGA	GGGUCUU	22	Yes	Mature_miRNA	canonical_conserved_miRNA	hsa-mir-193a	MI0000487	CGAGGAUGGGAGCUGAGGGCUGGGUCUUUGCGGGCGAGAUGAGGGUGUCGGAUCAACUGGCCUACAAAGUCCCAGUUCUCGGCCCCCG	chr17:31559996-31560083(+)	MIPF0000082	mir-193	193a	p@chr17:29886228..29886248,+	curation	-0.144141	0.904918	0.0256516	1	6.88286	7.027	120.87	110.868	126.623	123.77	104.292	122.602	125.76	125.897	128.901	130.142	133.8	131.753
hsa-miR-7106-5p	MIMAT0028109	UGGGAGGAGGGGAUCUUGGG	GGGAGGA	20	NO	-	non-canonical_miRNA	hsa-mir-7106	MI0022957	GCUUCUGGGAGGAGGGGAUCUUGGGAGUGAUCCCAACAGCUGAGCUCCCUGAAUCCCUGUCCCAG	chr12:113159113-113159177(-)	-	-	7106	p1@DDX54	NM_024072	-0.142609	0.905879	0.711008	1	2.63814	2.78075	3.48664	6.76662	10.1299	7.98514	6.13481	3.76593	5.58935	8.00498	5.99542	8.32909	6.41216	6.49487
hsa-miR-93-3p	MIMAT0004509	ACUGCUGAGCUAGCACUUCCCG	CUGCUGA	22	Yes	Star_miRNA	canonical_conserved_miRNA	hsa-mir-93	MI0000095	CUGGGGGCUCCAAAGUGCUGUUCGUGCAGGUAGUGUGAUUACCCAACCUACUGCUGAGCUAGCACUUCCCGAGCCCCCGG	chr7:100093768-100093847(-)	MIPF0000001	mir-17	25,93,106b	p1@MCM7	ENST00000489841.1	-0.142079	0.906212	0.358765	1	3.64086	3.78294	9.29771	13.5332	10.1299	13.3086	11.2471	14.2268	11.6445	15.2822	16.1876	13.0142	11.9694	15.7733
hsa-miR-3605-5p	MIMAT0017981	UGAGGAUGGAUAGCAAGGAAGCC	GAGGAUG	23	Yes	Mature_miRNA	canonical_hsa-specific_miRNA	hsa-mir-3605	MI0015995	ACUUUAUACGUGUAAUUGUGAUGAGGAUGGAUAGCAAGGAAGCCGCUCCCACCUGACCCUCACGGCCUCCGUGUUACCUGUCCUCUAGGUGGGACGCUCG	chr1:33332393-33332492(-)	MIPF0001639	mir-3605	3605	p1@PHC2	NM_004427	-0.14199	0.906268	0.69576	1	2.49045	2.63244	5.81107	4.68458	7.23561	2.66171	7.15727	5.43968	4.65779	7.27726	5.39587	7.28795	6.83964	4.63919
hsa-miR-548h-3p	MIMAT0022723	CAAAAACCGCAAUUACUUUUGCA	AAAAACC	23	Yes	-	non-canonical_miRNA	hsa-mir-548h-4	MI0006414	GCUAUUAGGUUGGUGCAAAAGUAAUCGCGGUUUUUGUCAUUACUUUAAUUACUUUACGUUUCAUUAAUGACAAAAACCGCAAUUACUUUUGCACCAACCUAAUACUUGCUA	chr8:27048853-27048963(-)	MIPF0000317	mir-548	548h-4	Unknown	Unknown	-0.141626	0.906497	0.755236	1	-0.557965	-0.416338	0	0	0.723561	0	0	1.67375	0.931559	1.45545	0	1.04114	0.427478	0
hsa-miR-548z	MIMAT0018446	CAAAAACCGCAAUUACUUUUGCA	AAAAACC	23	NO	-	non-canonical_miRNA	hsa-mir-548z	MI0016688	AAGUAUUAAGUUGGUGCAAAAGUAAUUGAGAUUUUUGCUACUGAAAGUAAUGGCAAAAACCGCAAUUACUUUUGCACCAACCUAAUAGAUGCCAAUG	chr12:64622509-64622605(-)	MIPF0000317	mir-548	548z	Unknown	Unknown	-0.141626	0.906497	0.755236	1	-0.557965	-0.416338	0	0	0.723561	0	0	1.67375	0.931559	1.45545	0	1.04114	0.427478	0
hsa-miR-431-5p	MIMAT0001625	UGUCUUGCAGGCCGUCAUGCA	GUCUUGC	21	Yes	Mature_miRNA	canonical_conserved_miRNA	hsa-mir-431	MI0001721	UCCUGCUUGUCCUGCGAGGUGUCUUGCAGGCCGUCAUGCAGGCCACACUGACGGUAACGUUGCAGGUCGUCUUGCAGGGCUUCUCGCAAGACGACAUCCUCAUCACCAACGACG	chr14:100881007-100881120(+)	MIPF0000142	mir-431	127,136,337,431,433,493,432,665	p1@MEG3	Gtl2-Dio3	-0.140728	0.907061	0.44182	1	4.12322	4.26395	19.7576	22.9024	16.6419	19.9628	13.2921	13.39	13.9734	23.2872	19.1853	20.3022	20.9464	16.7011
hsa-miR-431-3p	MIMAT0004757	CAGGUCGUCUUGCAGGGCUUCU	AGGUCGU	22	Yes	Star_miRNA	canonical_conserved_miRNA	hsa-mir-431	MI0001721	UCCUGCUUGUCCUGCGAGGUGUCUUGCAGGCCGUCAUGCAGGCCACACUGACGGUAACGUUGCAGGUCGUCUUGCAGGGCUUCUCGCAAGACGACAUCCUCAUCACCAACGACG	chr14:100881007-100881120(+)	MIPF0000142	mir-431	127,136,337,431,433,493,432,665	p1@MEG3	Gtl2-Dio3	-0.1404	0.907268	0.41867	1	3.56991	3.71031	11.6221	11.4512	10.8534	7.98514	13.2921	13.39	9.31559	11.6436	16.1876	13.5348	14.1068	12.9897
hsa-miR-561-3p	MIMAT0003225	CAAAGUUUAAGAUCCUUGAAGU	AAAGUUU	22	Yes	Star_miRNA	canonical_hsa-specific_miRNA	hsa-mir-561	MI0003567	CUUCAUCCACCAGUCCUCCAGGAACAUCAAGGAUCUUAAACUUUGCCAGAGCUACAAAGGCAAAGUUUAAGAUCCUUGAAGUUCCUGGGGGAACCAU	chr2:188297492-188297588(+)	MIPF0000623	mir-561	561	p1@GULP1	ENST00000409580.1	-0.140146	0.907427	0.755235	1	-0.554922	-0.414775	0	0.520509	1.44712	0	0	0.836873	0.465779	0.727726	0	2.08227	0	0.927838
hsa-miR-518d-5p	MIMAT0005456	CUCUAGAGGGAAGCACUUUCUG	UCUAGAG	22	Yes	Mature_miRNA	canonical_conserved_miRNA	hsa-mir-518d	MI0003171	UCCCAUGCUGUGACCCUCUAGAGGGAAGCACUUUCUGUUGUCUGAAAGAAACCAAAGCGCUUCCCUUUGGAGCGUUACGGUUUGAGA	chr19:53734877-53734963(+)	MIPF0000020	mir-515	512-1,512-2,498,520e,515-1,519e,520f,515-2,519c,520a,526b,519b,525,523,518f,520b,518b,526a-1,520c,518c,524,517a,519d,521-2,520d,517b,520g,516b-2,526a-2,518e,518a-1,518d,516b-1,518a-2,517c,520h,521-1,522,519a-1,527,516a-1,516a-2,519a-2,1323,1283-1,1283-2	Unknown	Unknown	-0.138033	0.908757	0.520217	1	3.08793	3.22596	9.29771	8.32815	5.06493	7.98514	6.13481	11.2978	7.91825	11.6436	8.99312	9.8908	10.2595	5.56703
hsa-miR-520c-5p	MIMAT0005455	CUCUAGAGGGAAGCACUUUCUG	UCUAGAG	22	Yes	Star_miRNA	canonical_hsa-specific_miRNA	hsa-mir-520c	MI0003158	UCUCAGGCUGUCGUCCUCUAGAGGGAAGCACUUUCUGUUGUCUGAAAGAAAAGAAAGUGCUUCCUUUUAGAGGGUUACCGUUUGAGA	chr19:53707453-53707539(+)	MIPF0000020	mir-515	512-1,512-2,498,520e,515-1,519e,520f,515-2,519c,520a,526b,519b,525,523,518f,520b,518b,526a-1,520c,518c,524,517a,519d,521-2,520d,517b,520g,516b-2,526a-2,518e,518a-1,518d,516b-1,518a-2,517c,520h,521-1,522,519a-1,527,516a-1,516a-2,519a-2,1323,1283-1,1283-2	Unknown	Unknown	-0.138033	0.908757	0.520217	1	3.08793	3.22596	9.29771	8.32815	5.06493	7.98514	6.13481	11.2978	7.91825	11.6436	8.99312	9.8908	10.2595	5.56703
hsa-miR-526a-5p	MIMAT0002845	CUCUAGAGGGAAGCACUUUCUG	UCUAGAG	22	Yes	Mature_miRNA	canonical_hsa-specific_miRNA	hsa-mir-526a-1;hsa-mir-526a-2	MI0003157;MI0003168	CUCAGGCUGUGACCCUCUAGAGGGAAGCACUUUCUGUUGCUUGAAAGAAGAGAAAGCGCUUCCUUUUAGAGGAUUACUCUUUGAG;GUGACCCUCUAGAGGGAAGCACUUUCUGUUGAAAGAAAAGAACAUGCAUCCUUUCAGAGGGUUAC	chr19:53706252-53706336(+);chr19:53726922-53726986(+)	MIPF0000020	mir-515	512-1,512-2,498,520e,515-1,519e,520f,515-2,519c,520a,526b,519b,525,523,518f,520b,518b,526a-1,520c,518c,524,517a,519d,521-2,520d,517b,520g,516b-2,526a-2,518e,518a-1,518d,516b-1,518a-2,517c,520h,521-1,522,519a-1,527,516a-1,516a-2,519a-2,1323,1283-1,1283-2;512-1,512-2,498,520e,515-1,519e,520f,515-2,519c,520a,526b,519b,525,523,518f,520b,518b,526a-1,520c,518c,524,517a,519d,521-2,520d,517b,520g,516b-2,…	Unknown;Unknown	Unknown;Unknown	-0.138033	0.908757	0.520217	1	3.08793	3.22596	9.29771	8.32815	5.06493	7.98514	6.13481	11.2978	7.91825	11.6436	8.99312	9.8908	10.2595	5.56703
hsa-miR-24-1-5p	MIMAT0000079	UGCCUACUGAGCUGAUAUCAGU	GCCUACU	22	Yes	Star_miRNA	canonical_conserved_miRNA	hsa-mir-24-1	MI0000080	CUCCGGUGCCUACUGAGCUGAUAUCAGUUCUCAUUUUACACACUGGCUCAGUUCAGCAGGAACAGGAG	chr9:95086021-95086088(+)	MIPF0000041	mir-24	24-1,23b,27b,3074	p1@C9orf3	ENST00000471978.1	-0.137694	0.908971	0.318091	1	5.02261	5.16031	34.8664	30.7101	31.8367	33.2714	40.8987	29.709	30.2757	39.2972	37.1716	31.7547	39.7554	35.2579
hsa-miR-376c-5p	MIMAT0022861	GGUGGAUAUUCCUUCUAUGUU	GUGGAUA	21	Yes	Star_miRNA	canonical_conserved_miRNA	hsa-mir-376c	MI0000776	AAAAGGUGGAUAUUCCUUCUAUGUUUAUGUUAUUUAUGGUUAAACAUAGAGGAAAUUCCACGUUUU	chr14:101039690-101039755(+)	MIPF0000091	mir-368	134,154,299,376c,369,376a-1,377,379,380,381,382,323a,329-1,329-2,409,412,410,376b,485,487a,494,495,496,539,544a,376a-2,487b,411,654,655,656,758,668,1185-2,1185-1,300,541,889,543,1197,1193,323b	p1@MEG3	Gtl2-Dio3	-0.137627	0.909013	0.534406	1	4.05194	4.18957	12.7844	15.6153	16.6419	30.6097	12.2696	15.9006	25.1521	14.5545	18.5858	19.7816	13.2518	14.8454
hsa-miR-6748-5p	MIMAT0027396	UGUGGGUGGGAAGGACUGGAUU	GUGGGUG	22	NO	-	non-canonical_miRNA	hsa-mir-6748	MI0022593	UGGUGUGUGGGUGGGAAGGACUGGAUUUGAAAUGGUCCCACUCCUGACGAUCCUGUCCCUGUCUCCUACAG	chr11:62789815-62789885(+)	-	-	6514,6748	p1@TMEM179B	NM_199337	-0.136846	0.909506	1	1	-0.553976	-0.417131	0	0.520509	0.723561	0	1.02247	0.836873	0.931559	0.727726	0	0	1.28243	0.927838
hsa-miR-4479	MIMAT0019011	CGCGCGGCCGUGCUCGGAGCAG	GCGCGGC	22	NO	-	non-canonical_miRNA	hsa-mir-4479	MI0016838	GAAACCAAGUCCGAGCGUGGCUGGCGCGGGAAAGUUCGGGAACGCGCGCGGCCGUGCUCGGAGCAGCGCCA	chr9:136886733-136886803(+)	-	-	4479	p1@TRAF2	ENST00000247668.2	-0.136391	0.909792	1	1	-0.549223	-0.412832	1.16221	1.04102	0.723561	1.33086	0	0	0	1.45545	0.599542	0	0.854955	1.85568
hsa-miR-3187-5p	MIMAT0019216	CCUGGGCAGCGUGUGGCUGAAGG	CUGGGCA	23	Yes	Star_miRNA	canonical_hsa-specific_miRNA	hsa-mir-3187	MI0014231	GCUGGCCCUGGGCAGCGUGUGGCUGAAGGUCACCAUGUUCUCCUUGGCCAUGGGGCUGCGCGGGGCCAGC	chr19:813584-813653(+)	-	-	3187,4745	Unknown	Unknown	-0.135025	0.910654	0.56111	1	2.52055	2.65558	1.16221	7.28713	7.95917	5.32342	6.13481	4.6028	7.45247	6.54953	4.79633	8.32909	2.99234	8.35054
hsa-miR-2681-3p	MIMAT0013516	UAUCAUGGAGUUGGUAAAGCAC	AUCAUGG	22	NO	Mature_miRNA	canonical_conserved_miRNA	hsa-mir-2681	MI0012062	GCCCCCUUUUCACGCAUUUGUGUUUUACCACCUCCAGGAGACUGCCCAAAGACUCUUCAGUAUCAUGGAGUUGGUAAAGCACAGAUGCAUGAAUAAUUCAACGUG	chr13:101967642-101967746(-)	-	-	2681	p1@FGF14	NM_175929	-0.133944	0.911337	1	1	-0.549733	-0.415789	0	0	1.44712	0	2.04494	0.418437	1.86312	0.727726	0	0.520568	0	0.927838
hsa-miR-6879-5p	MIMAT0027658	CAGGGCAGGGAAGGUGGGAGAG	AGGGCAG	22	Yes	-	non-canonical_miRNA	hsa-mir-6879	MI0022726	CAGAGCAGGGCAGGGAAGGUGGGAGAGGGGCCCAGCUGACCCUCCUGUCACCCGCUCCUUGCCCAG	chr11:65018505-65018570(+)	-	-	6879	p1@ARL2,p1@SNX15	ENST00000524585.1	-0.133941	0.911339	1	1	-0.552776	-0.418836	1.16221	0.520509	0	0	1.02247	0.836873	1.39734	0	0.599542	0.520568	0.854955	0
hsa-miR-1207-5p	MIMAT0005871	UGGCAGGGAGGCUGGGAGGGG	GGCAGGG	21	NO	-	non-canonical_miRNA	hsa-mir-1207	MI0006340	GCAGGGCUGGCAGGGAGGCUGGGAGGGGCUGGCUGGGUCUGGUAGUGGGCAUCAGCUGGCCCUCAUUUCUUAAGACAGCACUUCUGU	chr8:128049152-128049238(+)	MIPF0000596	mir-1207	1207	p@chr8:129010544..129010566,+	ENST00000522875.1	-0.131385	0.912954	1	1	-0.550158	-0.418773	1.16221	0.520509	0.723561	1.33086	0	0.418437	0.931559	0	0	0	1.70991	0.927838
hsa-miR-766-3p	MIMAT0003888	ACUCCAGCCCCACAGCCUCAGC	CUCCAGC	22	Yes	Mature_miRNA	canonical_hsa-specific_miRNA	hsa-mir-766	MI0003836	GCAUCCUCAGGACCUGGGCUUGGGUGGUAGGAGGAAUUGGUGCUGGUCUUUCAUUUUGGAUUUGACUCCAGCCCCACAGCCUCAGCCACCCCAGCCAAUUGUCAUAGGAGC	chrX:119646738-119646848(-)	MIPF0000677	mir-766	766	p1@SEPT6	ENST00000394617.2	-0.128989	0.914472	0.692862	1	3.64219	3.77118	11.6221	10.4102	12.3005	15.9703	13.2921	12.9715	17.2338	10.9159	10.7917	14.5759	14.1068	10.2062
hsa-miR-5001-3p	MIMAT0021022	UUCUGCCUCUGUCCAGGUCCUU	UCUGCCU	22	Yes	-	non-canonical_miRNA	hsa-mir-5001	MI0017867	AGCUCAGGGCGGCUGCGCAGAGGGCUGGACUCAGCGGCGGAGCUGGCUGCUGGCCUCAGUUCUGCCUCUGUCCAGGUCCUUGUGACCCGCCCGCUCUCCU	chr2:232550474-232550573(-)	-	-	5001	p1@TIGD1	ENST00000408957.3	-0.127395	0.915483	1	1	1.1726	1.3	2.32443	0.520509	4.34137	1.33086	3.0674	2.09218	3.26046	0.727726	3.59725	3.64398	1.70991	0
hsa-miR-522-3p	MIMAT0002868	AAAAUGGUUCCCUUUAGAGUGU	AAAUGGU	22	Yes	Mature_miRNA	canonical_conserved_miRNA	hsa-mir-522	MI0003177	UCUCAGGCUGUGUCCCUCUAGAGGGAAGCGCUUUCUGUUGUCUGAAAGAAAAGAAAAUGGUUCCCUUUAGAGUGUUACGCUUUGAGA	chr19:53751211-53751297(+)	MIPF0000020	mir-515	512-1,512-2,498,520e,515-1,519e,520f,515-2,519c,520a,526b,519b,525,523,518f,520b,518b,526a-1,520c,518c,524,517a,519d,521-2,520d,517b,520g,516b-2,526a-2,518e,518a-1,518d,516b-1,518a-2,517c,520h,521-1,522,519a-1,527,516a-1,516a-2,519a-2,1323,1283-1,1283-2	Unknown	Unknown	-0.127222	0.915593	0.83043	1	2.18356	2.31078	3.48664	6.24611	5.06493	5.32342	6.13481	2.09218	2.79468	3.63863	7.1945	4.68511	5.12973	6.49487
hsa-miR-5010-3p	MIMAT0021044	UUUUGUGUCUCCCAUUCCCCAG	UUUGUGU	22	Yes	Star_miRNA	canonical_hsa-specific_miRNA	hsa-mir-5010	MI0017878	GAUCCAGGGAACCCUAGAGCAGGGGGAUGGCAGAGCAAAAUUCAUGGCCUACAGCUGCCUCUUGCCAAACUGCACUGGAUUUUGUGUCUCCCAUUCCCCAGAGCUGUCUGAGGUGCUUUG	chr17:42514188-42514307(+)	-	-	5010	p1@ATP6V0A1	ENST00000537728.1	-0.126269	0.916198	0.622593	1	3.82522	3.95149	15.1088	12.4922	14.4712	15.9703	15.337	13.8084	16.7681	14.5545	14.389	14.0553	17.5266	12.0619
hsa-miR-31-3p	MIMAT0004504	UGCUAUGCCAACAUAUUGCCAU	GCUAUGC	22	Yes	Star_miRNA	canonical_conserved_miRNA	hsa-mir-31	MI0000089	GGAGAGGAGGCAAGAUGCUGGCAUAGCUGUUGAACUGGGAACCUGCUAUGCCAACAUAUUGCCAUCUUUCC	chr9:21512115-21512185(-)	MIPF0000064	mir-31	31	p1@MIR31HG	NR_027054	-0.125642	0.916596	0.262227	1	5.31131	5.43696	41.8397	37.9972	36.9016	45.2491	39.8762	40.1699	48.4411	39.2972	35.9725	41.6455	41.4653	52.8868
hsa-miR-376b-5p	MIMAT0022923	CGUGGAUAUUCCUUCUAUGUUU	GUGGAUA	22	Yes	Star_miRNA	canonical_conserved_miRNA	hsa-mir-376b	MI0002466	CAGUCCUUCUUUGGUAUUUAAAACGUGGAUAUUCCUUCUAUGUUUACGUGAUUCCUGGUUAAUCAUAGAGGAAAAUCCAUGUUUUCAGUAUCAAAUGCUG	chr14:101040436-101040535(+)	MIPF0000091	mir-368	134,154,299,376c,369,376a-1,377,379,380,381,382,323a,329-1,329-2,409,412,410,376b,485,487a,494,495,496,539,544a,376a-2,487b,411,654,655,656,758,668,1185-2,1185-1,300,541,889,543,1197,1193,323b	p1@MEG3	Gtl2-Dio3	-0.125371	0.916768	0.60882	1	4.04137	4.16674	13.9466	15.6153	15.9183	29.2788	12.2696	15.9006	25.1521	14.5545	18.5858	18.2199	13.2518	14.8454
hsa-miR-433-3p	MIMAT0001627	AUCAUGAUGGGCUCCUCGGUGU	UCAUGAU	22	Yes	Mature_miRNA	canonical_conserved_miRNA	hsa-mir-433	MI0001723	CCGGGGAGAAGUACGGUGAGCCUGUCAUUAUUCAGAGAGGCUAGAUCCUCUGUGUUGAGAAGGAUCAUGAUGGGCUCCUCGGUGUUCUCCAGG	chr14:100881886-100881978(+)	MIPF0000177	mir-433	127,136,337,431,433,493,432,665	p1@MEG3	Gtl2-Dio3	-0.124671	0.917213	0.165771	1	5.57666	5.70133	59.2729	43.2023	44.8608	26.6171	55.2133	52.723	44.7148	55.3072	60.5537	50.4951	52.1523	47.3198
hsa-miR-942-5p	MIMAT0004985	UCUUCUCUGUUUUGGCCAUGUG	CUUCUCU	22	Yes	Mature_miRNA	canonical_hsa-specific_miRNA	hsa-mir-942	MI0005767	AUUAGGAGAGUAUCUUCUCUGUUUUGGCCAUGUGUGUACUCACAGCCCCUCACACAUGGCCGAAACAGAGAAGUUACUUUCCUAAU	chr1:117094643-117094728(+)	MIPF0000511	mir-942	942	p1@TTF2	NM_003594	-0.123835	0.917745	0.712579	1	3.33279	3.45663	11.6221	13.0127	12.3005	9.31599	6.13481	7.53186	10.2471	8.73271	10.1922	14.0553	12.3968	6.49487
hsa-miR-628-5p	MIMAT0004809	AUGCUGACAUAUUUACUAGAGG	UGCUGAC	22	Yes	Mature_miRNA	canonical_conserved_miRNA	hsa-mir-628	MI0003642	AUAGCUGUUGUGUCACUUCCUCAUGCUGACAUAUUUACUAGAGGGUAAAAUUAAUAACCUUCUAGUAAGAGUGGCAGUCGAAGGGAAGGGCUCAU	chr15:55372940-55373034(-)	MIPF0000529	mir-628	628	p1@CCPG1,p1@DYX1C1-CCPG1,p1@DYX1C1	ENST00000425574.3	-0.12291	0.918333	0.79887	1	1.73188	1.85479	3.48664	5.20509	1.44712	2.66171	2.04494	3.34749	1.86312	3.63863	2.99771	3.64398	5.12973	3.71135
hsa-miR-5001-5p	MIMAT0021021	AGGGCUGGACUCAGCGGCGGAGCU	GGGCUGG	24	Yes	-	non-canonical_miRNA	hsa-mir-5001	MI0017867	AGCUCAGGGCGGCUGCGCAGAGGGCUGGACUCAGCGGCGGAGCUGGCUGCUGGCCUCAGUUCUGCCUCUGUCCAGGUCCUUGUGACCCGCCCGCUCUCCU	chr2:232550474-232550573(-)	-	-	5001	p1@TIGD1	ENST00000408957.3	-0.121106	0.919483	1	1	0.730297	0.851402	3.48664	1.56153	0.723561	3.99257	1.02247	0.836873	1.86312	1.45545	1.79862	1.04114	1.70991	2.78351
hsa-miR-944	MIMAT0004987	AAAUUAUUGUACAUCGGAUGAG	AAUUAUU	22	NO	Mature_miRNA	canonical_conserved_miRNA	hsa-mir-944	MI0005769	GUUCCAGACACAUCUCAUCUGAUAUACAAUAUUUUCUUAAAUUGUAUAAAGAGAAAUUAUUGUACAUCGGAUGAGCUGUGUCUGGGAU	chr3:189829922-189830009(+)	MIPF0000541	mir-944	944	p1@TP63	NM_001114980	-0.120581	0.919817	0.787291	1	2.7196	2.84018	8.1355	4.68458	5.78849	7.98514	9.20221	6.27655	5.12357	10.1882	9.59267	6.76739	5.98469	5.56703
hsa-miR-138-2-3p	MIMAT0004596	GCUAUUUCACGACACCAGGGUU	CUAUUUC	22	Yes	Star_miRNA	canonical_conserved_miRNA	hsa-mir-138-2	MI0000455	CGUUGCUGCAGCUGGUGUUGUGAAUCAGGCCGACGAGCAGCGCAUCCUCUUACCCGGCUAUUUCACGACACCAGGGUUGCAUCA	chr16:56858518-56858601(+)	MIPF0000075	mir-138	138-2	p@chr16:56891363..56891367,+	curation	-0.120269	0.920016	0.683614	1	0.479781	0.60005	0	2.08204	1.44712	0	1.02247	1.67375	1.39734	2.18318	0.599542	1.04114	1.70991	1.85568
hsa-miR-379-3p	MIMAT0004690	UAUGUAACAUGGUCCACUAACU	AUGUAAC	22	Yes	Star_miRNA	canonical_conserved_miRNA	hsa-mir-379	MI0000787	AGAGAUGGUAGACUAUGGAACGUAGGCGUUAUGAUUUCUGACCUAUGUAACAUGGUCCACUAACUCU	chr14:101022066-101022132(+)	MIPF0000126	mir-379	134,154,299,376c,369,376a-1,377,379,380,381,382,323a,329-1,329-2,409,412,410,376b,485,487a,494,495,496,539,544a,376a-2,487b,411,654,655,656,758,668,1185-2,1185-1,300,541,889,543,1197,1193,323b	p1@MEG3	Gtl2-Dio3	-0.116381	0.922499	0.513976	1	3.93069	4.04707	10.4599	14.5743	18.8126	21.2937	10.2247	15.4822	13.0418	16.7377	14.389	18.7405	18.3815	16.7011
hsa-miR-3144-3p	MIMAT0015015	AUAUACCUGUUCGGUCUCUUUA	UAUACCU	22	Yes	Star_miRNA	canonical_hsa-specific_miRNA	hsa-mir-3144	MI0014169	AACUACACUUUAAGGGGACCAAAGAGAUAUAUAGAUAUCAGCUACCUAUAUACCUGUUCGGUCUCUUUAAAGUGUAGUU	chr6:120015179-120015257(+)	-	-	3144	p@chr6:120326861..120326878,+	curation	-0.115996	0.922745	1	1	0.0610267	0.177023	1.16221	1.56153	0	1.33086	1.02247	0.836873	0.931559	0.727726	0.599542	1.04114	1.70991	0.927838
hsa-miR-548aa	MIMAT0018447	AAAAACCACAAUUACUUUUGCACCA	AAAACCA	25	NO	-	non-canonical_miRNA	hsa-mir-548aa-1;hsa-mir-548aa-2	MI0016689;MI0016690	CUUUAUUAGUCUGGUGCAAAAGAAACUGUGGUUUUUGCCAUUACUUUUACAGGCAAAAACCACAAUUACUUUUGCACCAACCUAAUAUAACUUGUUU;UUUUAUUAGGUUGGUGCAAAAGAAACUGUGGUUUUUGCCAUUACUUUCAAUGGCAAAAACCACAAUUACUUUUGCACCAACCUAAAUCUUCCCUCUC	chr8:123348034-123348130(+);chr17:67471489-67471585(+)	MIPF0000317	mir-548	548aa-1;548aa-2	Unknown;p1@PITPNC1	Unknown;NM_181671	-0.115281	0.923203	1	1	0.0644118	0.179692	0	0.520509	2.89425	1.33086	1.02247	0.418437	1.39734	0.727726	1.79862	1.04114	0.427478	0.927838
hsa-miR-548t-3p	MIMAT0022730	AAAAACCACAAUUACUUUUGCACCA	AAAACCA	25	Yes	-	non-canonical_miRNA	hsa-mir-548t	MI0014164	AGGGUGGUGCAAAAGUGAUCGUGGUUUUUGCAAUUUUUUAAUGACAAAAACCACAAUUACUUUUGCACCAACCU	chr4:173268160-173268233(+)	MIPF0000317	mir-548	548t	p1@GALNT7	ENST00000512285.1	-0.115281	0.923203	1	1	0.0644118	0.179692	0	0.520509	2.89425	1.33086	1.02247	0.418437	1.39734	0.727726	1.79862	1.04114	0.427478	0.927838
hsa-miR-1291	MIMAT0005881	UGGCCCUGACUGAAGACCAGCAGU	GGCCCUG	24	NO	-	non-canonical_miRNA	hsa-mir-1291	MI0006353	GGUAGAAUUCCAGUGGCCCUGACUGAAGACCAGCAGUUGUACUGUGGCUGUUGGUUUCAAGCAGAGGCCUAAAGGACUGUCUUCCUG	chr12:48654444-48654530(-)	MIPF0000599	mir-1291	1291	p1@KANSL2	ENST00000550347.1	-0.112607	0.924915	0.623174	1	2.52007	2.63268	2.32443	6.24611	7.23561	5.32342	5.11234	5.85811	7.91825	8.00498	2.99771	5.72625	5.55721	6.49487
hsa-miR-6806-3p	MIMAT0027513	UGAAGCUCUGACAUUCCUGCAG	GAAGCUC	22	NO	-	non-canonical_miRNA	hsa-mir-6806	MI0022651	UGCUCUGUAGGCAUGAGGCAGGGCCCAGGUUCCAUGUGAUGCUGAAGCUCUGACAUUCCUGCAG	chr19:58334688-58334751(+)	-	-	6806	p1@ZSCAN22	NM_181846	-0.11231	0.925106	0.883296	1	1.25264	1.36495	3.48664	2.08204	3.61781	0	5.11234	0.836873	1.39734	4.36635	2.39817	3.12341	1.70991	2.78351
hsa-miR-501-3p	MIMAT0004774	AAUGCACCCGGGCAAGGAUUCU	AUGCACC	22	Yes	Mature_miRNA	canonical_conserved_miRNA	hsa-mir-501	MI0003185	GCUCUUCCUCUCUAAUCCUUUGUCCCUGGGUGAGAGUGCUUUCUGAAUGCAAUGCACCCGGGCAAGGAUUCUGAGAGGGUGAGC	chrX:50009722-50009805(+)	MIPF0000139	mir-500	188,362,500a,501,502,532,660,500b	p1@CLCN5	ENST00000376091.3	-0.112	0.925305	0.175346	1	5.89234	6.00434	56.9485	51.5304	70.909	57.2268	52.1459	64.0208	66.6065	72.7726	73.1441	59.3448	56.427	54.7425
hsa-miR-135b-5p	MIMAT0000758	UAUGGCUUUUCAUUCCUAUGUGA	AUGGCUU	23	Yes	Mature_miRNA	canonical_conserved_miRNA	hsa-mir-135b	MI0000810	CACUCUGCUGUGGCCUAUGGCUUUUCAUUCCUAUGUGAUUGCUGUCCCAAACUCAUGUAGGGCUAAAAGCCAUGGGCUACAGUGAGGGGCGAGCUCC	chr1:205448302-205448398(-)	MIPF0000028	mir-135	135b	p1@LEMD1	ENST00000367154.1	-0.111709	0.925491	0.462834	1	4.8276	4.93931	20.9198	26.546	39.7959	35.9331	24.5392	25.1062	33.5361	29.8368	30.5766	29.1518	29.496	28.763
hsa-miR-150-5p	MIMAT0000451	UCUCCCAACCCUUGUACCAGUG	CUCCCAA	22	Yes	Mature_miRNA	canonical_conserved_miRNA	hsa-mir-150	MI0000479	CUCCCCAUGGCCCUGUCUCCCAACCCUUGUACCAGUGCUGGGCUCAGACCCUGGUACAGGCCUGGGGGACAGGGACCUGGGGAC	chr19:49500785-49500868(-)	MIPF0000197	mir-150	150	p1@MIR150	curation	-0.108445	0.927587	0.13849	1	6.50293	6.61137	83.6794	92.6507	93.3394	78.5205	102.247	89.9639	100.608	96.7875	94.7276	94.7434	99.6023	92.7838
hsa-miR-3187-3p	MIMAT0015069	UUGGCCAUGGGGCUGCGCGG	UGGCCAU	20	Yes	Mature_miRNA	canonical_hsa-specific_miRNA	hsa-mir-3187	MI0014231	GCUGGCCCUGGGCAGCGUGUGGCUGAAGGUCACCAUGUUCUCCUUGGCCAUGGGGCUGCGCGGGGCCAGC	chr19:813584-813653(+)	-	-	3187,4745	Unknown	Unknown	-0.108354	0.927646	1	1	1.74526	1.85362	6.97328	1.56153	2.89425	6.65428	3.0674	2.51062	2.3289	3.63863	1.79862	3.64398	5.55721	3.71135
hsa-miR-487b-3p	MIMAT0003180	AAUCGUACAGGGUCAUCCACUU	AUCGUAC	22	NO	Mature_miRNA	canonical_conserved_miRNA	hsa-mir-487b	MI0003530	UUGGUACUUGGAGAGUGGUUAUCCCUGUCCUGUUCGUUUUGCUCAUGUCGAAUCGUACAGGGUCAUCCACUUUUUCAGUAUCAA	chr14:101046455-101046538(+)	MIPF0000018	mir-154	134,154,299,376c,369,376a-1,377,379,380,381,382,323a,329-1,329-2,409,412,410,376b,485,487a,494,495,496,539,544a,376a-2,487b,411,654,655,656,758,668,1185-2,1185-1,300,541,889,543,1197,1193,323b	p1@MEG3	Gtl2-Dio3	-0.108244	0.927716	0.273616	1	5.57354	5.68178	48.813	51.5304	51.3728	46.58	38.8538	46.028	56.8251	53.124	49.762	53.098	46.5951	43.6084
hsa-miR-130b-5p	MIMAT0004680	ACUCUUUCCCUGUUGCACUAC	CUCUUUC	21	Yes	Star_miRNA	canonical_conserved_miRNA	hsa-mir-130b	MI0000748	GGCCUGCCCGACACUCUUUCCCUGUUGCACUACUAUAGGCCGCUGGGAAGCAGUGCAAUGAUGAAAGGGCAUCGGUCAGGUC	chr22:21653304-21653385(+)	MIPF0000034	mir-130	130b,301b	p3@PPIL2	ENST00000498589.1	-0.108063	0.927833	0.156711	1	6.81884	6.9269	116.221	113.471	107.811	103.807	125.764	112.559	122.034	103.337	115.112	130.663	132.518	108.557
hsa-miR-129-2-3p	MIMAT0004605	AAGCCCUUACCCCAAAAAGCAU	AGCCCUU	22	Yes	Star_miRNA	canonical_conserved_miRNA	hsa-mir-129-2	MI0000473	UGCCCUUCGCGAAUCUUUUUGCGGUCUGGGCUUGCUGUACAUAACUCAAUAGCCGGAAGCCCUUACCCCAAAAAGCAUUUGCGGAGGGCG	chr11:43581394-43581483(+)	MIPF0000073	mir-129	129-2	p1@MIR129-2	ENST00000533358.1	-0.10535	0.92958	0.266183	1	5.91656	6.02191	47.6508	62.9816	70.909	71.8662	52.1459	56.9074	62.8802	64.0399	56.9565	70.2767	68.8239	60.3095
hsa-miR-2116-3p	MIMAT0011161	CCUCCCAUGCCAAGAACUCCC	CUCCCAU	21	Yes	Mature_miRNA	canonical_hsa-specific_miRNA	hsa-mir-2116	MI0010635	GACCUAGGCUAGGGGUUCUUAGCAUAGGAGGUCUUCCCAUGCUAAGAAGUCCUCCCAUGCCAAGAACUCCCAGACUAGGA	chr15:59171183-59171262(-)	-	-	2116	p1@MYO1E	NM_004998	-0.10527	0.929631	1	1	0.500705	0.605975	2.32443	0.520509	1.44712	1.33086	3.0674	0.836873	0.465779	2.9109	0.599542	1.5617	1.28243	2.78351
hsa-miR-29a-5p	MIMAT0004503	ACUGAUUUCUUUUGGUGUUCAG	CUGAUUU	22	Yes	Star_miRNA	canonical_conserved_miRNA	hsa-mir-29a	MI0000087	AUGACUGAUUUCUUUUGGUGUUCAGAGUCAAUAUAAUUUUCUAGCACCAUCUGAAAUCGGUUAU	chr7:130876747-130876810(-)	MIPF0000009	mir-29	29a,29b-1	p@chr7:130597585..130597624,-	ENST00000432045.2	-0.104828	0.929916	0.313277	1	4.12984	4.23467	16.271	21.3409	18.089	5.32342	14.3145	19.6665	19.097	21.104	17.9862	17.6993	18.809	16.7011
hsa-miR-574-5p	MIMAT0004795	UGAGUGUGUGUGUGUGAGUGUGU	GAGUGUG	23	Yes	Star_miRNA	canonical_conserved_miRNA	hsa-mir-574	MI0003581	GGGACCUGCGUGGGUGCGGGCGUGUGAGUGUGUGUGUGUGAGUGUGUGUCGCUCCGGGUCCACGCUCAUGCACACACCCACACGCCCACACUCAGG	chr4:38868032-38868127(+)	MIPF0000419	mir-574	574	p1@FAM114A1	ENST00000358869.2	-0.10431	0.93025	0.056815	1	7.26842	7.37273	142.952	184.781	142.542	149.056	166.662	138.084	144.392	165.921	181.661	170.226	165.434	163.3
hsa-miR-4454	MIMAT0018976	GGAUCCGAGUCACGGCACCA	GAUCCGA	20	NO	-	non-canonical_miRNA	hsa-mir-4454	MI0016800	CCGGAUCCGAGUCACGGCACCAAAUUUCAUGCGUGUCCGUGUGAAGAGACCACCA	chr4:163093574-163093628(-)	-	-	4454	Unknown	Unknown	-0.103685	0.930653	0.817448	1	2.05903	2.16272	2.32443	6.24611	2.17068	3.99257	4.08987	4.18437	3.26046	2.9109	4.19679	7.28795	4.27478	3.71135
hsa-miR-1-3p	MIMAT0000416	UGGAAUGUAAAGAAGUAUGUAU	GGAAUGU	22	Yes	Mature_miRNA	canonical_conserved_miRNA	hsa-mir-1-1;hsa-mir-1-2	MI0000651;MI0000437	UGGGAAACAUACUUCUUUAUAUGCCCAUAUGGACCUGCUAAGCUAUGGAAUGUAAAGAAGUAUGUAUCUCA;ACCUACUCAGAGUACAUACUUCUUUAUGUACCCAUAUGAACAUACAAUGCUAUGGAAUGUAAAGAAGUAUGUAUUUUUGGUAGGC	chr20:62554306-62554376(+);chr18:21829004-21829088(-)	MIPF0000038	mir-1	1-1;1-2,133a-1	p1@C20orf166;p1@uc002ktr.2,p1@uc002kts.2	NM_178463;ENST00000581072.1	-0.100499	0.93271	0.0171969	1	15.8193	15.9198	58568.6	58428.2	56758.3	57623.4	57194.8	60372	64291.5	57979.4	58834.2	59295.3	61973.6	67208.9
hsa-miR-655-3p	MIMAT0003331	AUAAUACAUGGUUAACCUCUUU	UAAUACA	22	NO	Mature_miRNA	canonical_conserved_miRNA	hsa-mir-655	MI0003677	AACUAUGCAAGGAUAUUUGAGGAGAGGUUAUCCGUGUUAUGUUCGCUUCAUUCAUCAUGAAUAAUACAUGGUUAACCUCUUUUUGAAUAUCAGACUC	chr14:101049550-101049646(+)	MIPF0000018	mir-154	134,154,299,376c,369,376a-1,377,379,380,381,382,323a,329-1,329-2,409,412,410,376b,485,487a,494,495,496,539,544a,376a-2,487b,411,654,655,656,758,668,1185-2,1185-1,300,541,889,543,1197,1193,323b	p1@MEG3	Gtl2-Dio3	-0.10043	0.932755	0.706344	1	3.27954	3.37997	10.4599	9.36917	7.23561	11.9777	7.15727	11.2978	7.91825	10.1882	13.7895	14.0553	8.54955	6.49487
hsa-miR-330-3p	MIMAT0000751	GCAAAGCACACGGCCUGCAGAGA	CAAAGCA	23	Yes	Mature_miRNA	canonical_conserved_miRNA	hsa-mir-330	MI0000803	CUUUGGCGAUCACUGCCUCUCUGGGCCUGUGUCUUAGGCUCUGCAAGAUCAACCGAGCAAAGCACACGGCCUGCAGAGAGGCAGCGCUCUGCCC	chr19:45638994-45639087(-)	MIPF0000200	mir-330	330	p1@EML2	ENST00000586195.1	-0.100058	0.932996	0.125279	1	6.29039	6.39045	75.5439	75.9944	78.8682	73.1971	65.4379	88.7086	87.1008	93.1489	82.1372	79.1264	79.5108	79.7941
hsa-miR-518b	MIMAT0002844	CAAAGCGCUCCCCUUUAGAGGU	AAAGCGC	22	NO	Mature_miRNA	canonical_conserved_miRNA	hsa-mir-518b	MI0003156	UCAUGCUGUGGCCCUCCAGAGGGAAGCGCUUUCUGUUGUCUGAAAGAAAACAAAGCGCUCCCCUUUAGAGGUUUACGGUUUGA	chr19:53702737-53702819(+)	MIPF0000020	mir-515	512-1,512-2,498,520e,515-1,519e,520f,515-2,519c,520a,526b,519b,525,523,518f,520b,518b,526a-1,520c,518c,524,517a,519d,521-2,520d,517b,520g,516b-2,526a-2,518e,518a-1,518d,516b-1,518a-2,517c,520h,521-1,522,519a-1,527,516a-1,516a-2,519a-2,1323,1283-1,1283-2	Unknown	Unknown	-0.0992782	0.9335	0.524322	1	4.67915	4.77843	24.4065	23.4229	28.9425	34.6023	20.4494	25.1062	20.4943	33.4754	31.7757	27.5901	28.2135	22.2681
hsa-miR-126-5p	MIMAT0000444	CAUUAUUACUUUUGGUACGCG	AUUAUUA	21	Yes	Star_miRNA	canonical_conserved_miRNA	hsa-mir-126	MI0000471	CGCUGGCGACGGGACAUUAUUACUUUUGGUACGCGCUGUGACACUUCAAACUCGUACCGUGAGUAAUAAUGCGCCGUCCACGGCA	chr9:136670602-136670686(+)	MIPF0000115	mir-126	126	p1@EGFL7	ENST00000308874.7	-0.0984028	0.934067	0.0203278	1	8.13872	8.23712	266.147	290.444	311.855	255.524	265.842	282.445	324.648	261.254	302.169	298.286	305.646	289.486
hsa-miR-302a-5p	MIMAT0000683	ACUUAAACGUGGAUGUACUUGCU	CUUAAAC	23	Yes	Star_miRNA	canonical_conserved_miRNA	hsa-mir-302a	MI0000738	CCACCACUUAAACGUGGAUGUACUUGCUUUGAAACUAAAGAAGUAAGUGCUUCCAUGUUUUGGUGAUGG	chr4:112648183-112648251(-)	MIPF0000071	mir-302	302a,302b,302c,302d,367	p1@ENST00000505215,p1@ENST00000509938	ENST00000509938.1	-0.0979122	0.934384	0.217751	1	5.90497	6.00288	52.2996	58.297	65.8441	46.58	75.6626	58.5811	56.3593	71.3171	67.7482	59.3448	63.6942	68.66
hsa-miR-16-1-3p	MIMAT0004489	CCAGUAUUAACUGUGCUGCUGA	CAGUAUU	22	Yes	Star_miRNA	canonical_conserved_miRNA	hsa-mir-16-1	MI0000070	GUCAGCAGUGCCUUAGCAGCACGUAAAUAUUGGCGUUAAGAUUCUAAAAUUAUCUCCAGUAUUAACUGUGCUGCUGAAGUAAGGUUGAC	chr13:50048973-50049061(-)	MIPF0000006	mir-15	15a,16-1	p1@DLEU2	NR_002612	-0.0978451	0.934428	0.767545	1	4.44534	4.54319	25.5687	20.2999	20.2597	30.6097	22.4943	19.2481	20.0285	27.6536	22.183	19.7816	28.2135	19.4846
hsa-miR-365a-5p	MIMAT0009199	AGGGACUUUUGGGGGCAGAUGUG	GGGACUU	23	Yes	Star_miRNA	canonical_conserved_miRNA	hsa-mir-365a	MI0000767	ACCGCAGGGAAAAUGAGGGACUUUUGGGGGCAGAUGUGUUUCCAUUCCACUAUCAUAAUGCCCCUAAAAAUCCUUAUUGCUCUUGCA	chr16:14309285-14309371(+)	MIPF0000061	mir-365	365a,193b	p@chr16:14396121..14396145,+	XR_109259	-0.0975529	0.934617	0.252555	1	5.9778	6.07536	47.6508	63.5021	57.8849	73.1971	70.5503	65.2761	59.6198	80.7776	64.151	70.2767	67.9689	59.3817
hsa-miR-342-5p	MIMAT0004694	AGGGGUGCUAUCUGUGAUUGA	GGGGUGC	21	Yes	Star_miRNA	canonical_conserved_miRNA	hsa-mir-342	MI0000805	GAAACUGGGCUCAAGGUGAGGGGUGCUAUCUGUGAUUGAGGGACAUGGUUAAUGGAAUUGUCUCACACAGAAAUCGCACCCGUCACCUUGGCCUACUUA	chr14:100109655-100109753(+)	MIPF0000190	mir-342	342,151b	p1@EVL	ENST00000555706.1	-0.097458	0.934678	0.543824	1	5.35211	5.44957	48.813	36.4357	37.6252	54.5651	41.9212	38.4962	46.5779	45.8467	41.3684	43.7277	40.1829	42.6806
hsa-miR-3925-5p	MIMAT0018200	AAGAGAACUGAAAGUGGAGCCU	AGAGAAC	22	NO	-	non-canonical_miRNA	hsa-mir-3925	MI0016433	GUGGGAAUAGCAAGAGAACUGAAAGUGGAGCCUGUCACAUCUCCAGACUCCAGUUUUAGUUCUCUUGCUAUUUCCAC	chr6:36622436-36622512(-)	-	-	3925	Unknown	Unknown	-0.0966856	0.935179	1	1	1.09308	1.18976	5.81107	3.12306	0.723561	1.33086	1.02247	1.25531	2.3289	0.727726	2.39817	2.08227	2.13739	3.71135
hsa-miR-154-5p	MIMAT0000452	UAGGUUAUCCGUGUUGCCUUCG	AGGUUAU	22	Yes	Mature_miRNA	canonical_conserved_miRNA	hsa-mir-154	MI0000480	GUGGUACUUGAAGAUAGGUUAUCCGUGUUGCCUUCGCUUUAUUUGUGACGAAUCAUACACGGUUGACCUAUUUUUCAGUACCAA	chr14:101059755-101059838(+)	MIPF0000018	mir-154	134,154,299,376c,369,376a-1,377,379,380,381,382,323a,329-1,329-2,409,412,410,376b,485,487a,494,495,496,539,544a,376a-2,487b,411,654,655,656,758,668,1185-2,1185-1,300,541,889,543,1197,1193,323b	p1@MEG3	Gtl2-Dio3	-0.0954702	0.935967	0.575969	1	3.81205	3.90752	8.1355	17.1768	13.7477	14.6394	16.3595	12.5531	12.1103	17.4654	14.389	14.5759	15.3892	16.7011
hsa-miR-133a-3p	MIMAT0000427	UUUGGUCCCCUUCAACCAGCUG	UUGGUCC	22	Yes	Mature_miRNA	canonical_conserved_miRNA	hsa-mir-133a-1;hsa-mir-133a-2	MI0000450;MI0000451	ACAAUGCUUUGCUAGAGCUGGUAAAAUGGAACCAAAUCGCCUCUUCAAUGGAUUUGGUCCCCUUCAACCAGCUGUAGCUAUGCAUUGA;GGGAGCCAAAUGCUUUGCUAGAGCUGGUAAAAUGGAACCAAAUCGACUGUCCAAUGGAUUUGGUCCCCUUCAACCAGCUGUAGCUGUGCAUUGAUGGCGCCG	chr18:21825698-21825785(-);chr20:62564912-62565013(+)	MIPF0000029	mir-133	1-2,133a-1;133a-2	p1@uc002ktr.2,p1@uc002kts.2;p1@C20orf166	ENST00000581072.1;NM_178463	-0.0945166	0.936586	0.0019342	0.680933	9.66385	9.75837	824.009	817.72	855.249	862.395	793.435	766.994	891.968	829.607	833.962	832.909	869.489	907.426
hsa-miR-342-3p	MIMAT0000753	UCUCACACAGAAAUCGCACCCGU	CUCACAC	23	Yes	Mature_miRNA	canonical_conserved_miRNA	hsa-mir-342	MI0000805	GAAACUGGGCUCAAGGUGAGGGGUGCUAUCUGUGAUUGAGGGACAUGGUUAAUGGAAUUGUCUCACACAGAAAUCGCACCCGUCACCUUGGCCUACUUA	chr14:100109655-100109753(+)	MIPF0000190	mir-342	342,151b	p1@EVL	ENST00000555706.1	-0.0943087	0.936721	0.040831	1	8.23023	8.32454	339.366	299.293	321.261	314.082	270.954	283.282	339.553	307.1	330.947	318.588	297.524	315.465
hsa-miR-138-5p	MIMAT0000430	AGCUGGUGUUGUGAAUCAGGCCG	GCUGGUG	23	Yes	Mature_miRNA	canonical_conserved_miRNA	hsa-mir-138-1;hsa-mir-138-2	MI0000476;MI0000455	CCCUGGCAUGGUGUGGUGGGGCAGCUGGUGUUGUGAAUCAGGCCGUUGCCAAUCAGAGAACGGCUACUUCACAACACCAGGGCCACACCACACUACAGG;CGUUGCUGCAGCUGGUGUUGUGAAUCAGGCCGACGAGCAGCGCAUCCUCUUACCCGGCUAUUUCACGACACCAGGGUUGCAUCA	chr3:44114212-44114310(+);chr16:56858518-56858601(+)	MIPF0000075	mir-138	138-1;138-2	p@chr3:44040816..44040834,+;p@chr16:56891363..56891367,+	curation;curation	-0.0934101	0.937305	0.300668	1	6.18139	6.2748	68.5706	69.7483	64.397	78.5205	83.8424	74.9002	78.7167	70.5894	75.5422	66.6327	84.6406	84.4333
hsa-miR-144-5p	MIMAT0004600	GGAUAUCAUCAUAUACUGUAAG	GAUAUCA	22	Yes	Mature_miRNA	canonical_conserved_miRNA	hsa-mir-144	MI0000460	UGGGGCCCUGGCUGGGAUAUCAUCAUAUACUGUAAGUUUGCGAUGAGACACUACAGUAUAGAUGAUGUACUAGUCCGGGCACCCCC	chr17:28861533-28861618(-)	MIPF0000093	mir-144	144,451a,451b,4732	p1@MIR4732	ENST00000582320.2	-0.0933819	0.937323	0.62225	1	4.44505	4.53843	27.8931	21.8614	23.8775	23.9554	20.4494	17.9928	27.0152	26.9259	23.9817	21.3433	17.9541	22.2681
hsa-miR-500a-5p	MIMAT0004773	UAAUCCUUGCUACCUGGGUGAGA	AAUCCUU	23	Yes	Star_miRNA	canonical_conserved_miRNA	hsa-mir-500a	MI0003184	GCUCCCCCUCUCUAAUCCUUGCUACCUGGGUGAGAGUGCUGUCUGAAUGCAAUGCACCUGGGCAAGGAUUCUGAGAGCGAGAGC	chrX:50008431-50008514(+)	MIPF0000139	mir-500	188,362,500a,501,502,532,660,500b	p1@CLCN5	ENST00000376091.3	-0.0930804	0.937519	0.685966	1	3.58513	3.67821	6.97328	14.0538	10.8534	15.9703	13.2921	10.8794	8.84981	13.0991	12.5904	11.4525	16.2441	13.9176
hsa-miR-518e-5p	MIMAT0005450	CUCUAGAGGGAAGCGCUUUCUG	UCUAGAG	22	Yes	Mature_miRNA	canonical_conserved_miRNA	hsa-mir-518e	MI0003169	UCUCAGGCUGUGACCCUCUAGAGGGAAGCGCUUUCUGUUGGCUAAAAGAAAAGAAAGCGCUUCCCUUCAGAGUGUUAACGCUUUGAGA	chr19:53729838-53729925(+)	MIPF0000020	mir-515	512-1,512-2,498,520e,515-1,519e,520f,515-2,519c,520a,526b,519b,525,523,518f,520b,518b,526a-1,520c,518c,524,517a,519d,521-2,520d,517b,520g,516b-2,526a-2,518e,518a-1,518d,516b-1,518a-2,517c,520h,521-1,522,519a-1,527,516a-1,516a-2,519a-2,1323,1283-1,1283-2	Unknown	Unknown	-0.0923484	0.937995	0.420751	1	4.73123	4.82358	30.2176	29.669	20.2597	22.6246	28.6291	26.7799	32.1388	32.7477	26.3798	26.0284	22.6563	31.5465
hsa-miR-519a-5p	MIMAT0005452	CUCUAGAGGGAAGCGCUUUCUG	UCUAGAG	22	Yes	Mature_miRNA	canonical_hsa-specific_miRNA	hsa-mir-519a-1	MI0003178	CUCAGGCUGUGACACUCUAGAGGGAAGCGCUUUCUGUUGUCUGAAAGAAAGGAAAGUGCAUCCUUUUAGAGUGUUACUGUUUGAG	chr19:53752397-53752481(+)	MIPF0000020	mir-515	512-1,512-2,498,520e,515-1,519e,520f,515-2,519c,520a,526b,519b,525,523,518f,520b,518b,526a-1,520c,518c,524,517a,519d,521-2,520d,517b,520g,516b-2,526a-2,518e,518a-1,518d,516b-1,518a-2,517c,520h,521-1,522,519a-1,527,516a-1,516a-2,519a-2,1323,1283-1,1283-2	Unknown	Unknown	-0.0923484	0.937995	0.420751	1	4.73123	4.82358	30.2176	29.669	20.2597	22.6246	28.6291	26.7799	32.1388	32.7477	26.3798	26.0284	22.6563	31.5465
hsa-miR-519b-5p	MIMAT0005454	CUCUAGAGGGAAGCGCUUUCUG	UCUAGAG	22	Yes	Mature_miRNA	canonical_hsa-specific_miRNA	hsa-mir-519b	MI0003151	CAUGCUGUGACCCUCUAGAGGGAAGCGCUUUCUGUUGUCUGAAAGAAAAGAAAGUGCAUCCUUUUAGAGGUUUACUGUUUG	chr19:53695213-53695293(+)	MIPF0000020	mir-515	512-1,512-2,498,520e,515-1,519e,520f,515-2,519c,520a,526b,519b,525,523,518f,520b,518b,526a-1,520c,518c,524,517a,519d,521-2,520d,517b,520g,516b-2,526a-2,518e,518a-1,518d,516b-1,518a-2,517c,520h,521-1,522,519a-1,527,516a-1,516a-2,519a-2,1323,1283-1,1283-2	Unknown	Unknown	-0.0923484	0.937995	0.420751	1	4.73123	4.82358	30.2176	29.669	20.2597	22.6246	28.6291	26.7799	32.1388	32.7477	26.3798	26.0284	22.6563	31.5465
hsa-miR-519c-5p	MIMAT0002831	CUCUAGAGGGAAGCGCUUUCUG	UCUAGAG	22	Yes	Star_miRNA	canonical_conserved_miRNA	hsa-mir-519c	MI0003148	UCUCAGCCUGUGACCCUCUAGAGGGAAGCGCUUUCUGUUGUCUGAAAGAAAAGAAAGUGCAUCUUUUUAGAGGAUUACAGUUUGAGA	chr19:53686469-53686555(+)	MIPF0000020	mir-515	512-1,512-2,498,520e,515-1,519e,520f,515-2,519c,520a,526b,519b,525,523,518f,520b,518b,526a-1,520c,518c,524,517a,519d,521-2,520d,517b,520g,516b-2,526a-2,518e,518a-1,518d,516b-1,518a-2,517c,520h,521-1,522,519a-1,527,516a-1,516a-2,519a-2,1323,1283-1,1283-2	Unknown	Unknown	-0.0923484	0.937995	0.420751	1	4.73123	4.82358	30.2176	29.669	20.2597	22.6246	28.6291	26.7799	32.1388	32.7477	26.3798	26.0284	22.6563	31.5465
hsa-miR-522-5p	MIMAT0005451	CUCUAGAGGGAAGCGCUUUCUG	UCUAGAG	22	Yes	Star_miRNA	canonical_conserved_miRNA	hsa-mir-522	MI0003177	UCUCAGGCUGUGUCCCUCUAGAGGGAAGCGCUUUCUGUUGUCUGAAAGAAAAGAAAAUGGUUCCCUUUAGAGUGUUACGCUUUGAGA	chr19:53751211-53751297(+)	MIPF0000020	mir-515	512-1,512-2,498,520e,515-1,519e,520f,515-2,519c,520a,526b,519b,525,523,518f,520b,518b,526a-1,520c,518c,524,517a,519d,521-2,520d,517b,520g,516b-2,526a-2,518e,518a-1,518d,516b-1,518a-2,517c,520h,521-1,522,519a-1,527,516a-1,516a-2,519a-2,1323,1283-1,1283-2	Unknown	Unknown	-0.0923484	0.937995	0.420751	1	4.73123	4.82358	30.2176	29.669	20.2597	22.6246	28.6291	26.7799	32.1388	32.7477	26.3798	26.0284	22.6563	31.5465
hsa-miR-523-5p	MIMAT0005449	CUCUAGAGGGAAGCGCUUUCUG	UCUAGAG	22	Yes	Star_miRNA	canonical_conserved_miRNA	hsa-mir-523	MI0003153	UCUCAUGCUGUGACCCUCUAGAGGGAAGCGCUUUCUGUUGUCUGAAAGAAAAGAACGCGCUUCCCUAUAGAGGGUUACCCUUUGAGA	chr19:53698385-53698471(+)	MIPF0000020	mir-515	512-1,512-2,498,520e,515-1,519e,520f,515-2,519c,520a,526b,519b,525,523,518f,520b,518b,526a-1,520c,518c,524,517a,519d,521-2,520d,517b,520g,516b-2,526a-2,518e,518a-1,518d,516b-1,518a-2,517c,520h,521-1,522,519a-1,527,516a-1,516a-2,519a-2,1323,1283-1,1283-2	Unknown	Unknown	-0.0923484	0.937995	0.420751	1	4.73123	4.82358	30.2176	29.669	20.2597	22.6246	28.6291	26.7799	32.1388	32.7477	26.3798	26.0284	22.6563	31.5465
hsa-miR-6756-3p	MIMAT0027413	UCCCCUUCCUCCCUGCCCAG	CCCCUUC	20	Yes	-	non-canonical_miRNA	hsa-mir-6756	MI0022601	ACCCUAGGGUGGGGCUGGAGGUGGGGCUGAGGCUGAGUCUUCCUCCCCUUCCUCCCUGCCCAG	chr11:119312950-119313012(-)	-	-	6756	p1@MCAM	NM_006500	-0.0915472	0.938516	0.828331	1	2.21876	2.31031	2.32443	2.60255	7.95917	2.66171	6.13481	5.02124	6.05513	8.73271	2.99771	2.08227	5.12973	4.63919
hsa-miR-4665-5p	MIMAT0019739	CUGGGGGACGCGUGAGCGCGAGC	UGGGGGA	23	NO	-	non-canonical_miRNA	hsa-mir-4665	MI0017295	CUCGAGGUGCUGGGGGACGCGUGAGCGCGAGCCGCUUCCUCACGGCUCGGCCGCGGCGCGUAGCCCCCGCCACAUCGGG	chr9:6007826-6007904(+)	-	-	4665	p1@MIR4665	curation	-0.0913451	0.938647	0.674809	1	2.32617	2.41751	3.48664	4.68458	8.68274	1.33086	5.11234	4.6028	4.65779	3.63863	5.99542	6.76739	4.27478	6.49487
hsa-miR-3074-5p	MIMAT0019208	GUUCCUGCUGAACUGAGCCAG	UUCCUGC	21	Yes	-	non-canonical_miRNA	hsa-mir-3074	MI0014181	GCUCGACUCCUGUUCCUGCUGAACUGAGCCAGUGUGUAAAAUGAGAACUGAUAUCAGCUCAGUAGGCACCGGAGGGCGGGU	chr9:95086014-95086094(-)	MIPF0001103	mir-3074	24-1,23b,27b,3074	Unknown	Unknown	-0.0911103	0.9388	1	1	1.83918	1.93029	8.1355	2.08204	3.61781	3.99257	1.02247	3.76593	3.26046	3.63863	3.59725	3.12341	4.27478	4.63919
hsa-miR-378a-5p	MIMAT0000731	CUCCUGACUCCAGGUCCUGUGU	UCCUGAC	22	Yes	Star_miRNA	canonical_conserved_miRNA	hsa-mir-378a	MI0000786	AGGGCUCCUGACUCCAGGUCCUGUGUGUUACCUAGAAAUAGCACUGGACUUGGAGUCAGAAGGCCU	chr5:149732825-149732890(+)	MIPF0000168	mir-378	378a	p1@PPARGC1B	ENST00000309241.5	-0.0910366	0.938848	0.404858	1	5.07354	5.16458	36.0286	32.2716	31.8367	33.2714	34.7639	34.7302	27.9468	29.8368	34.1739	36.4398	40.1829	48.2476
hsa-miR-542-3p	MIMAT0003389	UGUGACAGAUUGAUAACUGAAA	GUGACAG	22	Yes	Mature_miRNA	canonical_conserved_miRNA	hsa-mir-542	MI0003686	CAGAUCUCAGACAUCUCGGGGAUCAUCAUGUCACGAGAUACCAGUGUGCACUUGUGACAGAUUGAUAACUGAAAGGUCUGGGAGCCACUCAUCUUCA	chrX:134541341-134541437(-)	MIPF0000185	mir-542	424,450a-1,450a-2,503,542,450b	p@chrX:133683665..133683681,-	curation	-0.0896199	0.93977	0.0179382	1	8.55064	8.64026	389.342	373.726	367.569	359.331	390.583	377.43	392.652	389.333	411.885	400.317	382.165	408.249
hsa-miR-212-5p	MIMAT0022695	ACCUUGGCUCUAGACUGCUUACU	CCUUGGC	23	Yes	Mature_miRNA	canonical_conserved_miRNA	hsa-mir-212	MI0000288	CGGGGCACCCCGCCCGGACAGCGCGCCGGCACCUUGGCUCUAGACUGCUUACUGCCCGGGCCGCCCUCAGUAACAGUCUCCAGUCACGGCCACCGACGCCUGGCCCCGCC	chr17:2050271-2050380(-)	MIPF0000065	mir-132	212,132	p@chr17:1954446..1954463,-	curation	-0.0879141	0.940882	0.462385	1	5.65906	5.74698	70.895	50.4894	55.7142	53.2342	46.011	41.0068	48.9068	58.9458	61.7528	52.0568	47.0225	56.5981
hsa-miR-1283	MIMAT0005799	UCUACAAAGGAAAGCGCUUUCU	CUACAAA	22	NO	Mature_miRNA	canonical_hsa-specific_miRNA	hsa-mir-1283-1;hsa-mir-1283-2	MI0003832;MI0006430	CUCAAGCUAUGAGUCUACAAAGGAAAGCGCUUUCUGUUGUCAGAAAGAAGAGAAAGCGCUUCCCUUUUGAGGGUUACGGUUUGAGAA;CUCAAGCUGUGAGUCUACAAAGGAAAGCGCUUUCUGUUGUCUGAAAGAAAAGAAAUCGCUUCCCUUUGGAGUGUUACGGUUUGAGAA	chr19:53688481-53688567(+);chr19:53758232-53758318(+)	MIPF0000020	mir-515	512-1,512-2,498,520e,515-1,519e,520f,515-2,519c,520a,526b,519b,525,523,518f,520b,518b,526a-1,520c,518c,524,517a,519d,521-2,520d,517b,520g,516b-2,526a-2,518e,518a-1,518d,516b-1,518a-2,517c,520h,521-1,522,519a-1,527,516a-1,516a-2,519a-2,1323,1283-1,1283-2;512-1,512-2,498,520e,515-1,519e,520f,515-2,519c,520a,526b,519b,525,523,518f,520b,518b,526a-1,520c,518c,524,517a,519d,521-2,520d,517b,520g,516b-2,…	Unknown;Unknown	Unknown;Unknown	-0.086788	0.941617	1	1	2.77186	2.85865	5.81107	5.7256	10.1299	9.31599	8.17974	4.6028	7.91825	9.46044	7.1945	4.68511	7.6946	5.56703
hsa-miR-597-3p	MIMAT0026619	UGGUUCUCUUGUGGCUCAAGCGU	GGUUCUC	23	Yes	Mature_miRNA	canonical_conserved_miRNA	hsa-mir-597	MI0003609	UACUUACUCUACGUGUGUGUCACUCGAUGACCACUGUGAAGACAGUAAAAUGUACAGUGGUUCUCUUGUGGCUCAAGCGUAAUGUAGAGUACUGGUC	chr8:9741672-9741768(+)	MIPF0000479	mir-597	597	p1@TNKS	ENST00000310430.6	-0.0867439	0.941646	1	1	0.598704	0.685447	0	1.04102	1.44712	1.33086	1.02247	2.51062	1.39734	0	2.99771	0.520568	2.13739	1.85568
hsa-miR-326	MIMAT0000756	CCUCUGGGCCCUUCCUCCAG	CUCUGGG	20	NO	Mature_miRNA	canonical_conserved_miRNA	hsa-mir-326	MI0000808	CUCAUCUGUCUGUUGGGCUGGAGGCAGGGCCUUUGUGAAGGCGGGUGGUGCUCAGAUCGCCUCUGGGCCCUUCCUCCAGCCCCGAGGCGGAUUCA	chr11:75335092-75335186(-)	MIPF0000143	mir-326	326	p1@ARRB1	ENST00000533255.1	-0.0864431	0.941842	0.700333	1	4.85321	4.93965	38.3531	28.628	27.4953	39.9257	24.5392	24.6878	31.673	40.0249	32.3752	26.0284	29.496	22.2681
hsa-miR-147b-3p	MIMAT0004928	GUGUGCGGAAAUGCUUCUGCU	UGUGCGG	21	Yes	Mature_miRNA	canonical_conserved_miRNA	hsa-mir-147b	MI0005544	UAUAAAUCUAGUGGAAACAUUUCUGCACAAACUAGAUUCUGGACACCAGUGUGCGGAAAUGCUUCUGCUACAUUUUUAGG	chr15:45433050-45433129(+)	MIPF0000105	mir-147	147b	p1@C15orf48	ENST00000344300.3	-0.0861846	0.942011	0.640109	1	4.3268	4.41299	22.0821	20.2999	25.3246	25.2863	8.17974	19.2481	24.2205	16.01	20.984	28.6312	17.0991	16.7011
hsa-miR-378c	MIMAT0016847	ACUGGACUUGGAGUCAGAAGAGUGG	CUGGACU	25	NO	-	non-canonical_miRNA	hsa-mir-378c	MI0015825	GGAGGCCAUCACUGGACUUGGAGUCAGAAGAGUGGAGUCGGGUCAGACUUCAACUCUGACUUUGAAGGUGGUGAGUGCCUC	chr10:130962588-130962668(-)	-	-	378c	Unknown	Unknown	-0.0850037	0.942782	0.0338927	1	11.654	11.739	3234.44	3271.4	3245.17	3203.37	3241.22	3246.65	3359.67	3315.52	3286.09	3236.89	3330.05	3873.72
hsa-miR-378d	MIMAT0018926	ACUGGACUUGGAGUCAGAAA	CUGGACU	20	NO	-	non-canonical_miRNA	hsa-mir-378d-1;hsa-mir-378d-2	MI0016749;MI0003840	ACUGUUUCUGUCCUUGUUCUUGUUGUUAUUACUGGACUUGGAGUCAGAAACAGG;GAAUGGUUACAAGGAGAGAACACUGGACUUGGAGUCAGAAAACUUUCAUCCAAGUCAUUCCCUGCUCUAAGUCCCAUUUCUGUUCCAUGAGAUUGUUU	chr4:5923275-5923328(-);chr8:93916022-93916119(-)	MIPF0000168	mir-378	378d-1;378d-2	Unknown;p@chr8:94928861..94928882,-	Unknown;ENST00000607097.1	-0.0836622	0.943659	0.00316184	0.680933	10.1529	10.2365	1127.35	1156.05	1152.63	1147.2	1112.44	1153.63	1193.33	1152.72	1168.51	1149.94	1167.44	1400.11
hsa-miR-664b-5p	MIMAT0022271	UGGGCUAAGGGAGAUGAUUGGGUA	GGGCUAA	24	Yes	-	non-canonical_miRNA	hsa-mir-664b	MI0019134	UGGGCUAAGGGAGAUGAUUGGGUAGAAAGUAUUAUUCUAUUCAUUUGCCUCCCAGCCUACA	chrX:154768596-154768656(+)	MIPF0000300	mir-664	664b	p1@DKC1	ENST00000413910.1	-0.0833175	0.943885	0.874367	1	1.16392	1.24723	0	1.04102	1.44712	1.33086	5.11234	3.34749	1.86312	2.18318	2.39817	2.60284	2.56487	1.85568
hsa-miR-6503-3p	MIMAT0025463	GGGACUAGGAUGCAGACCUCC	GGACUAG	21	Yes	-	non-canonical_miRNA	hsa-mir-6503	MI0022215	AAUGGUCCCCCCAGGGAGGUCUGCAUUCAAAUCCCCAGAAGCUGAGGAUUAGGGGACUAGGAUGCAGACCUCCCUGGGGGACCAUU	chr11:60209071-60209156(-)	-	-	6503	p1@MS4A4E	ENST00000532442.1	-0.0832008	0.943961	0.885664	1	1.38275	1.46595	1.16221	2.60255	1.44712	6.65428	1.02247	2.92906	1.86312	2.18318	3.59725	2.60284	2.56487	3.71135
hsa-miR-4687-3p	MIMAT0019775	UGGCUGUUGGAGGGGGCAGGC	GGCUGUU	21	Yes	-	non-canonical_miRNA	hsa-mir-4687	MI0017319	ACCUGAGGAGCCAGCCCUCCUCCCGCACCCAAACUUGGAGCACUUGACCUUUGGCUGUUGGAGGGGGCAGGCUCGCGGGU	chr11:3856062-3856141(+)	-	-	4687	p1@STIM1	ENST00000300737.4	-0.0825998	0.944354	0.696183	1	3.18709	3.26969	8.1355	7.28713	9.4063	5.32342	11.2471	10.8794	6.52091	5.82181	7.1945	13.5348	11.1144	12.9897
hsa-miR-345-5p	MIMAT0000772	GCUGACUCCUAGUCCAGGGCUC	CUGACUC	22	Yes	Mature_miRNA	canonical_conserved_miRNA	hsa-mir-345	MI0000825	ACCCAAACCCUAGGUCUGCUGACUCCUAGUCCAGGGCUCGUGAUGGCUGGUGGGCCCUGAACGAGGGGUCUGGAGGCCUGGGUUUGAAUAUCGACAGC	chr14:100307859-100307956(+)	MIPF0000189	mir-345	345	p@chr14:100772992..100773015,+	curation	-0.0810505	0.945369	0.199726	1	7.16599	7.24704	138.303	147.304	149.777	151.718	149.28	134.737	149.515	144.09	179.263	138.992	147.052	146.598
hsa-miR-10392-5p	MIMAT0041615	GCGCUUCGACGGGCUGGGCUGUG	CGCUUCG	23	NO	-	non-canonical_miRNA	hsa-mir-10392	MI0033416	GCGCUUCGACGGGCUGGGCUGUGCGCCUGCGCAGUGUGGGUCGCUCCCGAUUCCCUGCCCCGGCCGGCCCCGCCUCGGCUCCGCACC	chr11:64878523-64878609(-)	-	-	10392	Unknown	Unknown	-0.0806536	0.945629	0.568872	1	1.43889	1.51954	1.16221	3.64357	2.89425	0	2.04494	3.34749	1.39734	3.63863	2.39817	1.5617	2.99234	6.49487
hsa-miR-301b-5p	MIMAT0032026	GCUCUGACGAGGUUGCACUACU	CUCUGAC	22	Yes	Star_miRNA	canonical_conserved_miRNA	hsa-mir-301b	MI0005568	GCCGCAGGUGCUCUGACGAGGUUGCACUACUGUGCUCUGAGAAGCAGUGCAAUGAUAUUGUCAAAGCAUCUGGGACCA	chr22:21652981-21653058(+)	MIPF0000034	mir-130	130b,301b	p3@PPIL2	ENST00000498589.1	-0.079884	0.946134	1	1	0.213524	0.293408	0	2.08204	0	1.33086	1.02247	1.25531	1.86312	0.727726	0.599542	1.04114	1.28243	0.927838
hsa-miR-133a-5p	MIMAT0026478	AGCUGGUAAAAUGGAACCAAAU	GCUGGUA	22	Yes	Star_miRNA	canonical_conserved_miRNA	hsa-mir-133a-1;hsa-mir-133a-2	MI0000450;MI0000451	ACAAUGCUUUGCUAGAGCUGGUAAAAUGGAACCAAAUCGCCUCUUCAAUGGAUUUGGUCCCCUUCAACCAGCUGUAGCUAUGCAUUGA;GGGAGCCAAAUGCUUUGCUAGAGCUGGUAAAAUGGAACCAAAUCGACUGUCCAAUGGAUUUGGUCCCCUUCAACCAGCUGUAGCUGUGCAUUGAUGGCGCCG	chr18:21825698-21825785(-);chr20:62564912-62565013(+)	MIPF0000029	mir-133	1-2,133a-1;133a-2	p1@uc002ktr.2,p1@uc002kts.2;p1@C20orf166	ENST00000581072.1;NM_178463	-0.0793045	0.946514	0.538175	1	5.50683	5.58613	40.6775	45.8048	50.6493	46.58	43.9661	44.3543	52.6331	38.5695	42.5675	51.5362	50.8698	43.6084
hsa-miR-129-5p	MIMAT0000242	CUUUUUGCGGUCUGGGCUUGC	UUUUUGC	21	Yes	Mature_miRNA	canonical_conserved_miRNA	hsa-mir-129-1;hsa-mir-129-2	MI0000252;MI0000473	GGAUCUUUUUGCGGUCUGGGCUUGCUGUUCCUCUCAACAGUAGUCAGGAAGCCCUUACCCCAAAAAGUAUCU;UGCCCUUCGCGAAUCUUUUUGCGGUCUGGGCUUGCUGUACAUAACUCAAUAGCCGGAAGCCCUUACCCCAAAAAGCAUUUGCGGAGGGCG	chr7:128207872-128207943(+);chr11:43581394-43581483(+)	MIPF0000073	mir-129	129-1;129-2	p@chr7:127807707..127807735,+;p1@MIR129-2	curation;ENST00000533358.1	-0.0788682	0.9468	0.00521819	0.680933	9.86748	9.94635	958.826	962.942	992.002	952.893	880.345	891.27	969.287	986.796	998.836	993.765	963.962	970.519
hsa-miR-1843	MIMAT0039764	UAUGGAGGUCUCUGUCUGGC	AUGGAGG	20	NO	-	non-canonical_miRNA	hsa-mir-1843	MI0032314	GCAGCGAUCCUACAUAAAUAUAUGGAGGUCUCUGUCUGGCUUAGGACAGCUGGCUAAGUCUGAUCGUUCCCCUCCGUACAGCCUUUAAAACUGCCACUCUAAAUACUUGG	chr1:175968370-175968479(-)	-	-	1843	Unknown	Unknown	-0.0785485	0.94701	0.0631158	1	7.57485	7.6534	185.954	185.822	198.979	146.394	199.381	205.034	192.833	196.486	209.24	192.61	201.342	212.475
hsa-miR-6124	MIMAT0024597	GGGAAAAGGAAGGGGGAGGA	GGAAAAG	20	NO	-	non-canonical_miRNA	hsa-mir-6124	MI0021258	GGGGAGGUAGGGAAAAGGAAGGGGGAGGAGAAGGUGAGACCAAUGUCCUGGGUGCCACUCCUGCCCAGUGCCUCCCUUCCUCGUU	chr11:12163683-12163767(+)	-	-	6124	p1@MICAL2	NM_014632	-0.078399	0.947108	1	1	1.17182	1.25022	3.48664	2.08204	0.723561	2.66171	3.0674	2.09218	3.26046	2.18318	0.599542	3.12341	1.28243	3.71135
hsa-miR-4433b-5p	MIMAT0030413	AUGUCCCACCCCCACUCCUGU	UGUCCCA	21	NO	-	non-canonical_miRNA	hsa-mir-4433b	MI0025511	UGUGUUCCCUAUCCUCCUUAUGUCCCACCCCCACUCCUGUUUGAAUAUUUCACCAGAAACAGGAGUGGGGGGUGGGACGUAAGGAGGAUGGGGGAAAGAACA	chr2:64340747-64340848(-)	MIPF0001826	mir-4433	4433a,4433b	p1@ENST00000424119	ENST00000424119.1	-0.0779749	0.947387	0.443803	1	6.118	6.19597	55.7863	74.4328	85.3802	74.5279	64.4155	61.9286	68.9354	61.8567	77.3409	64.0299	90.6252	64.9487
hsa-miR-3164	MIMAT0015038	UGUGACUUUAAGGGAAAUGGCG	GUGACUU	22	NO	Star_miRNA	canonical_hsa-specific_miRNA	hsa-mir-3164	MI0014194	CUUGGAAACUGUGACUUUAAGGGAAAUGGCGCACAGCAGACCCUGCAAUCAUGCCGUUUUGCUUGAAGUCGCAGUUUCCCAGG	chr11:69083176-69083258(+)	-	-	3164	p1@TPCN2	ENST00000542467.1	-0.0777102	0.94756	1	1	-0.320125	-0.242414	0	1.56153	0	1.33086	0	0.836873	0.931559	1.45545	0	0.520568	0.854955	0.927838
hsa-miR-151a-5p	MIMAT0004697	UCGAGGAGCUCACAGUCUAGU	CGAGGAG	21	NO	Mature_miRNA	canonical_conserved_miRNA	hsa-mir-151a	MI0000809	UUUCCUGCCCUCGAGGAGCUCACAGUCUAGUAUGUCUCAUCCCCUACUAGACUGAAGCUCCUUGAGGACAGGGAUGGUCAUACUCACCUC	chr8:140732564-140732653(-)	MIPF0000057	mir-28	151a	p1@PTK2	ENST00000522684.1	-0.0774778	0.947713	0.142851	1	7.17548	7.25296	130.168	147.825	136.753	131.755	158.482	151.893	157.433	158.644	151.684	145.759	148.762	145.671
hsa-miR-134-3p	MIMAT0026481	CCUGUGGGCCACCUAGUCACCAA	CUGUGGG	23	Yes	Star_miRNA	canonical_conserved_miRNA	hsa-mir-134	MI0000474	CAGGGUGUGUGACUGGUUGACCAGAGGGGCAUGCACUGUGUUCACCCUGUGGGCCACCUAGUCACCAACCCUC	chr14:101054687-101054759(+)	MIPF0000112	mir-134	134,154,299,376c,369,376a-1,377,379,380,381,382,323a,329-1,329-2,409,412,410,376b,485,487a,494,495,496,539,544a,376a-2,487b,411,654,655,656,758,668,1185-2,1185-1,300,541,889,543,1197,1193,323b	p1@MEG3	Gtl2-Dio3	-0.0760399	0.948658	1	1	-0.319927	-0.243887	0	0.520509	0.723561	1.33086	0	1.25531	1.39734	0	0.599542	0.520568	0.854955	0.927838
hsa-miR-663b	MIMAT0005867	GGUGGCCCGGCCGUGCCUGAGG	GUGGCCC	22	NO	-	non-canonical_miRNA	hsa-mir-663b	MI0006336	GGUGCCGAGGGCCGUCCGGCAUCCUAGGCGGGUCGCUGCGGUACCUCCCUCCUGUCUGUGGCGGUGGGAUCCCGUGGCCGUGUUUUCCUGGUGGCCCGGCCGUGCCUGAGGUUUC	chr2:132256966-132257080(-)	MIPF0000462	mir-663	663b	p1@ANKRD30BL	NR_027020	-0.0759848	0.948694	1	1	-0.318421	-0.242436	0	1.56153	0.723561	1.33086	0	0.418437	1.39734	0	1.19908	1.04114	0	0.927838
hsa-let-7f-1-3p	MIMAT0004486	CUAUACAAUCUAUUGCCUUCCC	UAUACAA	22	Yes	Star_miRNA	canonical_conserved_miRNA	hsa-let-7f-1	MI0000067	UCAGAGUGAGGUAGUAGAUUGUAUAGUUGUGGGGUAGUGAUUUUACCCUGUUCAGGAGAUAACUAUACAAUCUAUUGCCUUCCCUGA	chr9:94176347-94176433(+)	MIPF0000002	let-7	let7a-1,let7d,let7f-1	p@chr9:96928516..96928603,+	ENST00000602703.1	-0.0751478	0.949245	0.454899	1	3.82361	3.89876	8.1355	11.9717	18.089	5.32342	20.4494	15.9006	12.1103	21.8318	13.7895	12.4936	14.5342	16.7011
hsa-miR-151b	MIMAT0010214	UCGAGGAGCUCACAGUCU	CGAGGAG	18	NO	-	non-canonical_miRNA	hsa-mir-151b	MI0003772	ACCUCUGAUGUGUCAGUCUCUCUUCAGGGCUCCCGAGACACAGAAACAGACACCUGCCCUCGAGGAGCUCACAGUCUAGACAAACAAACCCAGGGU	chr14:100109419-100109514(-)	MIPF0000057	mir-28	342,151b	Unknown	Unknown	-0.0751344	0.949254	0.151946	1	7.17061	7.24575	129.006	147.304	136.753	130.424	158.482	151.474	156.036	158.644	151.684	144.197	148.335	144.743
hsa-let-7f-2-3p	MIMAT0004487	CUAUACAGUCUACUGUCUUUCC	UAUACAG	22	Yes	Star_miRNA	canonical_conserved_miRNA	hsa-let-7f-2	MI0000068	UGUGGGAUGAGGUAGUAGAUUGUAUAGUUUUAGGGUCAUACCCCAUCUUGGAGAUAACUAUACAGUCUACUGUCUUUCCCACG	chrX:53557192-53557274(-)	MIPF0000002	let-7	let7f-2,98	p1@HUWE1	ENST00000342160.3	-0.0747779	0.949488	0.573648	1	4.61496	4.68974	23.2443	24.9844	17.3655	19.9628	31.6965	27.1984	26.0836	26.9259	20.984	29.6724	24.3662	25.0516
hsa-miR-4802-3p	MIMAT0019982	UACAUGGAUGGAAACCUUCAAGC	ACAUGGA	23	Yes	-	non-canonical_miRNA	hsa-mir-4802	MI0017450	CUGACUGGCUUGUAUGGAGGUUCUAGACCAUGUUAGUGUUCAAGUCUACAUGGAUGGAAACCUUCAAGCAGGCCAAGCAG	chr4:40502040-40502119(-)	-	-	4802	p1@RBM47	ENST00000505414.1	-0.0739417	0.950039	1	1	-1.18389	-1.10995	0	0	0.723561	0	0	0.836873	0	0	0	0.520568	0.427478	1.85568
hsa-miR-3681-5p	MIMAT0018108	UAGUGGAUGAUGCACUCUGUGC	AGUGGAU	22	NO	Mature_miRNA	canonical_hsa-specific_miRNA	hsa-mir-3681	MI0016082	ACUUCCAGUAGUGGAUGAUGCACUCUGUGCAGGGCCAACUGUGCACACAGUGCUUCAUCCACUACUGGAAGU	chr2:12199130-12199201(+)	-	-	3681	p@chr2:12163592..12163610,+	ENST00000412294.1	-0.073821	0.950118	0.88851	1	3.48068	3.5545	13.9466	13.0127	9.4063	11.9777	12.2696	8.78717	11.6445	12.3713	14.9885	7.80852	12.3968	10.2062
hsa-miR-548ap-3p	MIMAT0021038	AAAAACCACAAUUACUUUU	AAAACCA	19	Yes	-	non-canonical_miRNA	hsa-mir-548ap	MI0017875	ACCAAUUCCUAGGUUGGUGCAAAAGUAAUUGCGGUCUUUGUCAUUAAAACCAAUAACAAAAACCACAAUUACUUUUUACUGACCUAAAGAUUAAUU	chr15:85825635-85825730(+)	MIPF0000317	mir-548	548ap	Unknown	Unknown	-0.073539	0.950304	1	1	-0.316518	-0.242979	0	0.520509	2.17068	1.33086	0	0.418437	1.39734	0	1.19908	0.520568	0.427478	0.927838
hsa-miR-29c-5p	MIMAT0004673	UGACCGAUUUCUCCUGGUGUUC	GACCGAU	22	Yes	Star_miRNA	canonical_conserved_miRNA	hsa-mir-29c	MI0000735	AUCUCUUACACAGGCUGACCGAUUUCUCCUGGUGUUCAGAGUCUGUUUUUGUCUAGCACCAUUUGAAAUCGGUUAUGAUGUAGGGGGA	chr1:207801852-207801939(-)	MIPF0000009	mir-29	29b-2,29c	p1@C1orf132	ENST00000608023.1	-0.0729912	0.950665	0.366697	1	6.35318	6.42618	81.355	82.2405	77.4211	86.5057	74.6401	86.198	90.3612	92.4212	77.9404	87.4555	86.3505	72.3714
hsa-miR-32-5p	MIMAT0000090	UAUUGCACAUUACUAAGUUGCA	AUUGCAC	22	Yes	Mature_miRNA	canonical_conserved_miRNA	hsa-mir-32	MI0000090	GGAGAUAUUGCACAUUACUAAGUUGCAUGUUGUCACGGCCUCAAUGCAAUUUAGUGUGUGUGAUAUUUUC	chr9:109046229-109046298(-)	MIPF0000069	mir-32	32	p1@C9orf5	NM_032012	-0.0728767	0.95074	0.343984	1	6.29694	6.36981	81.355	73.3918	75.9739	78.5205	74.6401	85.7795	83.3745	88.0548	69.5468	89.0172	81.6482	79.7941
hsa-miR-5009-3p	MIMAT0021042	UCCUAAAUCUGAAAGUCCAAAA	CCUAAAU	22	Yes	-	non-canonical_miRNA	hsa-mir-5009	MI0017877	GACCAGAAGUGUUUUGGAUUUUGGACUUUUUCAGAUUUGGGGAUAUUUGCAUUAUACUUAUCCUAAAUCUGAAAGUCCAAAACCUGAAAUGACCAAUAAG	chr15:89883931-89884030(-)	-	-	5009	p1@AP3S2,p1@C15orf38-AP3S2	ENST00000558011.1	-0.0727648	0.950814	1	1	-1.1842	-1.11144	0	1.04102	0	0	0	0.418437	0	0.727726	1.19908	0	0.427478	0
hsa-miR-2110	MIMAT0010133	UUGGGGAAACGGCCGCUGAGUG	UGGGGAA	22	NO	-	non-canonical_miRNA	hsa-mir-2110	MI0010629	CAGGGGUUUGGGGAAACGGCCGCUGAGUGAGGCGUCGGCUGUGUUUCUCACCGCGGUCUUUUCCUCCCACUCUUG	chr10:114174105-114174179(-)	MIPF0001399	mir-2110	2110	p1@C10orf118	ENST00000369285.3	-0.0727351	0.950834	0.559219	1	5.32785	5.40059	34.8664	45.2843	39.0723	46.58	35.7864	38.4962	43.3175	40.0249	44.9656	39.5632	43.6027	37.1135
hsa-miR-632	MIMAT0003302	GUGUCUGCUUCCUGUGGGA	UGUCUGC	19	NO	-	non-canonical_miRNA	hsa-mir-632	MI0003647	CGCCUCCUACCGCAGUGCUUGACGGGAGGCGGAGCGGGGAACGAGGCCGUCGGCCAUUUUGUGUCUGCUUCCUGUGGGACGUGGUGGUAGCCGU	chr17:32350109-32350202(+)	MIPF0000527	mir-632	632	p@chr17:30669016..30669047,+	ENST00000578389.1	-0.0725191	0.950976	1	1	-0.316502	-0.243983	1.16221	1.04102	0.723561	1.33086	0	0.418437	1.86312	0	0	1.04114	0.427478	0.927838
hsa-miR-204-5p	MIMAT0000265	UUCCCUUUGUCAUCCUAUGCCU	UCCCUUU	22	Yes	Mature_miRNA	canonical_conserved_miRNA	hsa-mir-204	MI0000284	GGCUACAGUCUUUCUUCAUGUGACUCGUGGACUUCCCUUUGUCAUCCUAUGCCUGAGAAUAUAUGAAGGAGGCUGGGAAGGCAAAGGGACGUUCAAUUGUCAUCACUGGC	chr9:70809975-70810084(-)	MIPF0000042	mir-204	204	p1@TRPM3	ENST00000377101.1	-0.0724743	0.951006	0.420721	1	6.2542	6.32668	79.0305	84.843	83.2095	79.8514	65.4379	68.2052	80.1141	80.7776	72.5445	73.9207	89.3428	77.9384
hsa-miR-216b-3p	MIMAT0026721	ACACACUUACCCGUAGAGAUUCUA	CACACUU	24	NO	Star_miRNA	canonical_conserved_miRNA	hsa-mir-216b	MI0005569	GCAGACUGGAAAAUCUCUGCAGGCAAAUGUGAUGUCACUGAGGAAAUCACACACUUACCCGUAGAGAUUCUACAGUCUGACA	chr2:56000714-56000795(-)	MIPF0000054	mir-216	216b	p@chr2:56241382..56241393,-	ENST00000446139.1	-0.072368	0.951076	1	1	-1.18236	-1.11	1.16221	0	0	0	0	0.836873	0	0.727726	1.79862	0	0	0
hsa-miR-11181-3p	MIMAT0043997	AGGAGGAGGAGGUCAGGC	GGAGGAG	18	NO	-	non-canonical_miRNA	hsa-mir-11181	MI0035972	GUCUGACCAACCUCCUCCCGCAAACUGUUUUGGCCUCUGAAGGAGGAGGAGGUCAGGCAUGGU	chr15:87946206-87946268(-)	-	-	11181	Unknown	Unknown	-0.072269	0.951141	1	1	-1.18658	-1.11431	0	0	0	0	0	1.25531	0	0.727726	0	0	1.28243	0
hsa-miR-1322	MIMAT0005953	GAUGAUGCUGCUGAUGCUG	AUGAUGC	19	NO	-	non-canonical_miRNA	hsa-mir-1322	MI0006653	AGUAUCAUGAAUUAGAAACCUACUUAUUACAUAGUUUACAUAAGAAGCGUGAUGAUGCUGCUGAUGCUGUA	chr8:10825373-10825443(-)	MIPF0000663	mir-1322	1322	p1@PINX1	ENST00000314787.3	-0.0721489	0.95122	1	1	-0.316304	-0.244155	1.16221	0	1.44712	1.33086	0	0.836873	1.39734	0.727726	0	1.5617	0.427478	0
hsa-miR-496	MIMAT0002818	UGAGUAUUACAUGGCCAAUCUC	GAGUAUU	22	NO	Mature_miRNA	canonical_conserved_miRNA	hsa-mir-496	MI0003136	CCCAAGUCAGGUACUCGAAUGGAGGUUGUCCAUGGUGUGUUCAUUUUAUUUAUGAUGAGUAUUACAUGGCCAAUCUCCUUUCGGUACUCAAUUCUUCUUGGG	chr14:101060573-101060674(+)	MIPF0000018	mir-154	134,154,299,376c,369,376a-1,377,379,380,381,382,323a,329-1,329-2,409,412,410,376b,485,487a,494,495,496,539,544a,376a-2,487b,411,654,655,656,758,668,1185-2,1185-1,300,541,889,543,1197,1193,323b	p1@MEG3	Gtl2-Dio3	-0.0717869	0.951459	0.586338	1	4.19979	4.27157	17.4332	18.2178	20.9833	11.9777	20.4494	18.4112	20.0285	24.7427	17.3867	20.8227	15.3892	17.6289
hsa-miR-302d-3p	MIMAT0000718	UAAGUGCUUCCAUGUUUGAGUGU	AAGUGCU	23	NO	Mature_miRNA	canonical_conserved_miRNA	hsa-mir-302d	MI0000774	CCUCUACUUUAACAUGGAGGCACUUGCUGUGACAUGACAAAAAUAAGUGCUUCCAUGUUUGAGUGUGG	chr4:112648004-112648071(-)	MIPF0000071	mir-302	302a,302b,302c,302d,367	p1@ENST00000505215,p1@ENST00000509938	ENST00000509938.1	-0.0716508	0.951549	1	1	2.49099	2.56264	5.81107	4.68458	5.06493	5.32342	8.17974	5.43968	9.31559	4.36635	3.59725	4.16455	7.26712	3.71135
hsa-miR-8074	MIMAT0031001	CUAUGGCGAGACUGGCAUGUACUC	UAUGGCG	24	NO	-	non-canonical_miRNA	hsa-mir-8074	MI0025910	CCAGUUCCUGAGUUUAUGCAAGAUGCCCAUGGGAGCCCAGAGACGUCCUAUGGCGAGACUGGCAUGUACUCACACAACUGA	chr19:51206929-51207009(-)	-	-	8074	Unknown	Unknown	-0.0710203	0.951965	1	1	-1.1842	-1.11318	0	1.04102	0	0	0	0.418437	0.465779	0	0	0	0.854955	0.927838
hsa-miR-144-3p	MIMAT0000436	UACAGUAUAGAUGAUGUACU	ACAGUAU	20	Yes	Mature_miRNA	canonical_conserved_miRNA	hsa-mir-144	MI0000460	UGGGGCCCUGGCUGGGAUAUCAUCAUAUACUGUAAGUUUGCGAUGAGACACUACAGUAUAGAUGAUGUACUAGUCCGGGCACCCCC	chr17:28861533-28861618(-)	MIPF0000093	mir-144	144,451a,451b,4732	p1@MIR4732	ENST00000582320.2	-0.07084	0.952083	0.328801	1	5.81961	5.89045	52.2996	68.1867	44.8608	54.5651	56.2357	56.4889	52.6331	64.7676	54.5583	66.6327	56.427	61.2373
hsa-miR-5187-3p	MIMAT0021118	ACUGAAUCCUCUUUUCCUCAG	CUGAAUC	21	Yes	-	non-canonical_miRNA	hsa-mir-5187	MI0018166	GACUAAGGGUGGGAUGAGGGAUUGAAGUGGAGCAGGAAUGCGCUUUUCUCCACUGAAUCCUCUUUUCCUCAGGUGG	chr1:161227186-161227261(+)	-	-	5187	p1@TOMM40L	ENST00000474486.1	-0.0704221	0.952359	1	1	-1.18539	-1.11497	0	0.520509	0	0	0	0.836873	0	0	0.599542	0	1.28243	0
hsa-miR-6720-3p	MIMAT0025851	CGCGCCUGCAGGAACUGGUAGA	GCGCCUG	22	Yes	-	non-canonical_miRNA	hsa-mir-6720	MI0022555	UUGAGCGAGAGAUUGUGGCGCACCGAGUUCUUCCAGCCCUGGUAGGCGCCGCGGAAGAAGGGGAAGCGCGCCUGCAGGAACUGGUAGAUCUCGCUGAG	chr6:1390314-1390411(-)	-	-	6720	Unknown	Unknown	-0.0700474	0.952607	1	1	0.615292	0.68534	2.32443	1.04102	2.89425	1.33086	1.02247	0.836873	1.86312	2.18318	1.79862	1.5617	1.28243	0
hsa-miR-4709-3p	MIMAT0019812	UUGAAGAGGAGGUGCUCUGUAGC	UGAAGAG	23	NO	-	non-canonical_miRNA	hsa-mir-4709	MI0017342	CUGCUUCAACAACAGUGACUUGCUCUCCAAUGGUAUCCAGUGAUUCGUUGAAGAGGAGGUGCUCUGUAGCAG	chr14:74480133-74480204(-)	-	-	4709	p1@NPC2	ENST00000434013.2	-0.0695863	0.952911	1	1	-1.18117	-1.11159	1.16221	0.520509	0	0	0	0.418437	0.465779	0.727726	0.599542	0.520568	0	0
hsa-miR-3615	MIMAT0017994	UCUCUCGGCUCCUCGCGGCUC	CUCUCGG	21	NO	-	non-canonical_miRNA	hsa-mir-3615	MI0016005	GACUCUGGGACGCUCAGACGCCGCGCGGGGCGGGGAUUGGUCUGUGGUCCUCUCUCGGCUCCUCGCGGCUCGCGGCGGCCGACGGUU	chr17:74748613-74748699(+)	MIPF0001540	mir-3615	3615	p1@SLC9A3R1	NM_004252	-0.0695441	0.952939	0.0389632	1	9.1559	9.22544	554.376	592.34	578.849	598.885	549.065	560.287	567.785	606.923	601.94	640.299	592.056	548.352
hsa-miR-193b-5p	MIMAT0004767	CGGGGUUUUGAGGGCGAGAUGA	GGGGUUU	22	Yes	Mature_miRNA	canonical_conserved_miRNA	hsa-mir-193b	MI0003137	GUGGUCUCAGAAUCGGGGUUUUGAGGGCGAGAUGAGUUUAUGUUUUAUCCAACUGGCCCUCAAAGUCCCGCUUUUGGGGUCAU	chr16:14303967-14304049(+)	MIPF0000082	mir-193	365a,193b	p@chr16:14396121..14396145,+	XR_109259	-0.0691224	0.953218	0.804688	1	4.4451	4.51423	27.8931	23.9434	20.2597	27.948	19.4269	17.5743	27.0152	21.104	26.3798	16.1376	20.5189	25.9795
hsa-miR-193b-3p	MIMAT0002819	AACUGGCCCUCAAAGUCCCGCU	ACUGGCC	22	Yes	Mature_miRNA	canonical_conserved_miRNA	hsa-mir-193b	MI0003137	GUGGUCUCAGAAUCGGGGUUUUGAGGGCGAGAUGAGUUUAUGUUUUAUCCAACUGGCCCUCAAAGUCCCGCUUUUGGGGUCAU	chr16:14303967-14304049(+)	MIPF0000082	mir-193	365a,193b	p@chr16:14396121..14396145,+	XR_109259	-0.0689661	0.953321	0.293493	1	6.85465	6.92362	116.221	121.279	125.9	105.138	121.674	106.701	118.774	124.441	116.311	124.936	117.556	123.402
hsa-miR-6880-5p	MIMAT0027660	UGGUGGAGGAAGAGGGCAGCUC	GGUGGAG	22	NO	-	non-canonical_miRNA	hsa-mir-6880	MI0022727	GAGGGUGGUGGAGGAAGAGGGCAGCUCCCAUGACUGCCUGACCGCCUUCUCUCCUCCCCCAG	chr12:124337181-124337242(-)	-	-	6880	p1@NCOR2	ENST00000405201.1	-0.0688571	0.953393	1	1	-1.18269	-1.11383	0	0	0	0	1.02247	0.836873	0	0	0	1.5617	0.427478	0
hsa-miR-6820-3p	MIMAT0027541	UGUGACUUCUCCCCUGCCACAG	GUGACUU	22	Yes	-	non-canonical_miRNA	hsa-mir-6820	MI0022665	CCUUCUGCGGCAGAGCUGGGGUCACCAGCCCUCAUGUACUUGUGACUUCUCCCCUGCCACAG	chr22:37967563-37967624(+)	-	-	6820	p1@POLR2F	ENST00000407936.1	-0.068841	0.953404	1	1	-1.1803	-1.11146	0	1.04102	0	0	1.02247	0	0.465779	0	0	1.04114	0	0.927838
hsa-miR-3174	MIMAT0015051	UAGUGAGUUAGAGAUGCAGAGCC	AGUGAGU	23	NO	Mature_miRNA	canonical_hsa-specific_miRNA	hsa-mir-3174	MI0014208	GUUACCUGGUAGUGAGUUAGAGAUGCAGAGCCCUGGGCUCCUCAGCAAACCUACUGGAUCUGCAUUUUAAUUCACAUGCAUGGUAAU	chr15:90006755-90006841(+)	MIPF0001569	mir-3174	3174	p1@ZNF710	ENST00000268154.4	-0.0688091	0.953425	1	1	0.221675	0.290484	1.16221	0	2.17068	2.66171	0	1.25531	1.39734	0.727726	0	2.08227	1.70991	0
hsa-miR-6892-5p	MIMAT0027684	GUAAGGGACCGGAGAGUAGGA	UAAGGGA	21	Yes	-	non-canonical_miRNA	hsa-mir-6892	MI0022739	GUAAGGGACCGGAGAGUAGGAAAAGCAGGGCUCAGGGCCAGAGAGACUGGGCAUAGAACUAAGGAGGAUGGUGUCCUCCUGACUGCAUCUCUCUUCCCUCUCCCACCCCUUGCAG	chr7:143382686-143382800(+)	-	-	6892	p1@ZYX	NM_003461	-0.0684835	0.95364	1	1	-1.18151	-1.11302	0	1.04102	0.723561	0	0	0	0.465779	0.727726	0	0.520568	0.427478	0
hsa-miR-6852-5p	MIMAT0027604	CCCUGGGGUUCUGAGGACAUG	CCUGGGG	21	Yes	-	non-canonical_miRNA	hsa-mir-6852	MI0022698	UGCUGCCCUGGGGUUCUGAGGACAUGCUCUGACUCCCCUGAUGUCCUCUGUUCCUCAGGUGCUGGG	chr9:35710676-35710741(-)	-	-	6852	p1@TLN1	NM_006289	-0.0683537	0.953726	0.872868	1	4.23113	4.29948	17.4332	17.1768	26.0482	21.2937	24.5392	12.9715	21.4259	20.3763	22.183	17.1787	17.5266	18.5568
hsa-miR-3148	MIMAT0015021	UGGAAAAAACUGGUGUGUGCUU	GGAAAAA	22	NO	-	non-canonical_miRNA	hsa-mir-3148	MI0014175	GAGUUAAGAUGGAAAAAACUGGUGUGUGCUUAUUGAUGUAGCCAACAAGCAUACAUCAGUUUUUUCCAACUUAACUC	chr8:29957272-29957348(-)	-	-	3148	Unknown	Unknown	-0.0681454	0.953863	1	1	-1.18117	-1.11303	1.16221	0.520509	0	0	0	0.418437	1.39734	0.727726	0	0	0	0
hsa-miR-503-5p	MIMAT0002874	UAGCAGCGGGAACAGUUCUGCAG	AGCAGCG	23	Yes	Mature_miRNA	canonical_conserved_miRNA	hsa-mir-503	MI0003188	UGCCCUAGCAGCGGGAACAGUUCUGCAGUGAGCGAUCGGUGCUCUGGGGUAUUGUUUCCGCUGCCAGGGUA	chrX:134546328-134546398(-)	MIPF0000183	mir-503	424,450a-1,450a-2,503,542,450b	p@chrX:133683665..133683681,-	curation	-0.0676552	0.954188	0.507673	1	5.98127	6.04893	56.9485	66.6252	60.0556	54.5651	79.7525	60.6733	70.7985	60.4012	69.5468	66.1122	65.8315	55.6703
hsa-miR-146b-3p	MIMAT0004766	GCCCUGUGGACUCAGUUCUGGU	CCCUGUG	22	Yes	Star_miRNA	canonical_conserved_miRNA	hsa-mir-146b	MI0003129	CCUGGCACUGAGAACUGAAUUCCAUAGGCUGUGAGCUCUAGCAAUGCCCUGUGGACUCAGUUCUGGUGCCCGG	chr10:102436512-102436584(+)	MIPF0000103	mir-146	146b	p@chr10:104195519..104195534,+	curation	-0.0675277	0.954272	0.622143	1	5.61161	5.67914	56.9485	51.0099	47.755	47.9108	52.1459	43.9358	52.6331	43.6635	54.5583	53.098	49.1599	50.1033
hsa-miR-8065	MIMAT0030992	UGUAGGAACAGUUGAAUUUUGGCU	GUAGGAA	24	NO	-	non-canonical_miRNA	hsa-mir-8065	MI0025901	CAGUACAUGAGAGCCAUCAUUUUUGUUGUUGUUGUAUUUUUCAGCAAGGCAAGGGCUUUGAUGUCUUGUAGGAACAGUUGAAUUUUGGCUUCAUGUAAUU	chr16:5632467-5632566(+)	-	-	8065	p@chr16:5415695..5415697,+	ENST00000569895.1	-0.067511	0.954283	1	1	-1.18205	-1.11454	0	0	0	1.33086	0	0.836873	0.465779	0	0.599542	0	0.854955	0
hsa-miR-708-5p	MIMAT0004926	AAGGAGCUUACAAUCUAGCUGGG	AGGAGCU	23	Yes	Mature_miRNA	canonical_conserved_miRNA	hsa-mir-708	MI0005543	AACUGCCCUCAAGGAGCUUACAAUCUAGCUGGGGGUAAAUGACUUGCACAUGAACACAACUAGACUGUGAGCUUCUAGAGGGCAGGGA	chr11:79402022-79402109(-)	MIPF0000397	mir-708	708	p1@ODZ4	NM_001098816	-0.0674768	0.954306	0.294556	1	6.0249	6.09238	67.4084	71.8303	57.1613	51.9034	65.4379	68.2052	58.6882	74.9558	67.7482	69.7561	67.9689	71.4435
hsa-miR-29b-3p	MIMAT0000100	UAGCACCAUUUGAAAUCAGUGUU	AGCACCA	23	Yes	Mature_miRNA	canonical_conserved_miRNA	hsa-mir-29b-1;hsa-mir-29b-2	MI0000105;MI0000107	CUUCAGGAAGCUGGUUUCAUAUGGUGGUUUAGAUUUAAAUAGUGAUUGUCUAGCACCAUUUGAAAUCAGUGUUCUUGGGGG;CUUCUGGAAGCUGGUUUCACAUGGUGGCUUAGAUUUUUCCAUCUUUGUAUCUAGCACCAUUUGAAAUCAGUGUUUUAGGAG	chr7:130877459-130877539(-);chr1:207802443-207802523(-)	MIPF0000009	mir-29	29a,29b-1;29b-2,29c	p@chr7:130597585..130597624,-;p1@C1orf132	ENST00000432045.2;ENST00000608023.1	-0.0671079	0.95455	0.0274327	1	9.34048	9.40759	667.111	638.665	657.717	661.436	622.683	658.201	621.816	679.696	673.885	689.753	689.949	706.085
hsa-miR-3200-3p	MIMAT0015085	CACCUUGCGCUACUCAGGUCUG	ACCUUGC	22	Yes	Mature_miRNA	canonical_conserved_miRNA	hsa-mir-3200	MI0014249	GGUGGUCGAGGGAAUCUGAGAAGGCGCACAAGGUUUGUGUCCAAUACAGUCCACACCUUGCGCUACUCAGGUCUGCUCGUGCCCU	chr22:30731557-30731641(+)	MIPF0001441	mir-3200	3200	p3@OSBP2	ENST00000382310.3	-0.0670992	0.954555	0.684208	1	2.4255	2.4926	3.48664	4.16407	5.78849	3.99257	5.11234	7.11342	0.931559	5.82181	4.19679	6.24682	8.97703	7.42271
hsa-miR-638	MIMAT0003308	AGGGAUCGCGGGCGGGUGGCGGCCU	GGGAUCG	25	NO	-	non-canonical_miRNA	hsa-mir-638	MI0003653	GUGAGCGGGCGCGGCAGGGAUCGCGGGCGGGUGGCGGCCUAGGGCGCGGAGGGCGGACCGGGAAUGGCGCGCCGUGCGCCGCCGGCGUAACUGCGGCGCU	chr19:10718404-10718503(+)	MIPF0000486	mir-638	638	p1@DNM2	ENST00000585892.1	-0.0668293	0.954734	1	1	-1.17608	-1.10925	0	0	0.723561	0	2.04494	0	0	2.18318	0	0.520568	0	0
hsa-miR-598-3p	MIMAT0003266	UACGUCAUCGUUGUCAUCGUCA	ACGUCAU	22	Yes	Mature_miRNA	canonical_conserved_miRNA	hsa-mir-598	MI0003610	GCUUGAUGAUGCUGCUGAUGCUGGCGGUGAUCCCGAUGGUGUGAGCUGGAAAUGGGGUGCUACGUCAUCGUUGUCAUCGUCAUCAUCAUCAUCCGAG	chr8:11035206-11035302(-)	MIPF0000393	mir-598	598	p1@XKR6	NM_173683	-0.0667725	0.954772	0.59527	1	5.2118	5.27858	29.0553	36.4357	38.3487	42.5874	42.9436	35.5671	37.7281	26.9259	41.3684	38.0015	40.1829	47.3198
hsa-miR-185-3p	MIMAT0004611	AGGGGCUGGCUUUCCUCUGGUC	GGGGCUG	22	Yes	Star_miRNA	canonical_conserved_miRNA	hsa-mir-185	MI0000482	AGGGGGCGAGGGAUUGGAGAGAAAGGCAGUUCCUGAUGGUCCCCUCCCCAGGGGCUGGCUUUCCUCUGGUCCUUCCCUCCCA	chr22:20033139-20033220(+)	MIPF0000202	mir-185	185	p1@C22orf25	NM_152906	-0.0665159	0.954941	0.392682	1	5.60928	5.6758	54.624	52.5714	39.7959	42.5874	51.1234	50.2124	38.6597	55.3072	55.1578	53.098	50.0149	58.4538
hsa-miR-149-5p	MIMAT0000450	UCUGGCUCCGUGUCUUCACUCCC	CUGGCUC	23	Yes	Mature_miRNA	canonical_conserved_miRNA	hsa-mir-149	MI0000478	GCCGGCGCCCGAGCUCUGGCUCCGUGUCUUCACUCCCGUGCUUGUCCGAGGAGGGAGGGAGGGACGGGGGCUGUGCUGGGGCAGCUGGA	chr2:240456001-240456089(+)	MIPF0000274	mir-149	149	p1@GPC1	NM_002081	-0.066291	0.95509	0.140582	1	8.24748	8.31377	311.473	290.444	303.896	323.398	306.74	306.714	318.127	329.66	334.544	309.738	304.364	300.62
hsa-miR-136-3p	MIMAT0004606	CAUCAUCGUCUCAAAUGAGUCU	AUCAUCG	22	Yes	Mature_miRNA	canonical_conserved_miRNA	hsa-mir-136	MI0000475	UGAGCCCUCGGAGGACUCCAUUUGUUUUGAUGAUGGAUUCUUAUGCUCCAUCAUCGUCUCAAAUGAGUCUUCAGAGGGUUCU	chr14:100884702-100884783(+)	MIPF0000099	mir-136	127,136,337,431,433,493,432,665	p1@MEG3	Gtl2-Dio3	-0.0662446	0.955121	0.109409	1	8.09246	8.15871	263.822	282.116	285.807	263.51	257.662	274.494	264.563	278.719	296.773	301.93	286.837	270.001
hsa-miR-411-3p	MIMAT0004813	UAUGUAACACGGUCCACUAACC	AUGUAAC	22	Yes	Star_miRNA	canonical_conserved_miRNA	hsa-mir-411	MI0003675	UGGUACUUGGAGAGAUAGUAGACCGUAUAGCGUACGCUUUAUCUGUGACGUAUGUAACACGGUCCACUAACCCUCAGUAUCAAAUCCAUCCCCGAG	chr14:101023325-101023420(+)	MIPF0000126	mir-379	134,154,299,376c,369,376a-1,377,379,380,381,382,323a,329-1,329-2,409,412,410,376b,485,487a,494,495,496,539,544a,376a-2,487b,411,654,655,656,758,668,1185-2,1185-1,300,541,889,543,1197,1193,323b	p1@MEG3	Gtl2-Dio3	-0.0661545	0.955181	0.642011	1	4.35972	4.42587	16.271	20.2999	19.5362	18.632	21.4718	23.014	21.8916	24.015	17.9862	14.5759	27.3586	20.4124
hsa-miR-4457	MIMAT0018979	UCACAAGGUAUUGACUGGCGUA	CACAAGG	22	NO	-	non-canonical_miRNA	hsa-mir-4457	MI0016803	GGAGUACUCCAGUCAAUACCGUGUGAGUUAGAAAAGCUCAAUUCACAAGGUAUUGACUGGCGUAUUCA	chr5:1309310-1309377(-)	-	-	4457	p@chr5:1316464..1316478,-	curation	-0.0660525	0.955248	1	1	-1.1785	-1.11245	0	0	2.17068	0	0	0	0.465779	0.727726	0.599542	0	0.427478	0
hsa-miR-1179	MIMAT0005824	AAGCAUUCUUUCAUUGGUUGG	AGCAUUC	21	NO	-	non-canonical_miRNA	hsa-mir-1179	MI0006272	GGCUGGAAAGGAAGAAGCAUUCUUUCAUUGGUUGGUGUGUAUUGCCUUGUCAACCAAUAAGAGGAUGCCAUUUAUCCUUUUCUGACUAGCU	chr15:88608107-88608197(+)	MIPF0000632	mir-1179	7-2,1179,3529	p@chr15:89147906..89147920,+	curation	-0.0660292	0.955264	1	1	-1.17847	-1.11245	1.16221	0.520509	0.723561	0	0	0	0.465779	0.727726	0.599542	0	0.427478	0
hsa-miR-30e-5p	MIMAT0000692	UGUAAACAUCCUUGACUGGAAG	GUAAACA	22	Yes	Mature_miRNA	canonical_conserved_miRNA	hsa-mir-30e	MI0000749	GGGCAGUCUUUGCUACUGUAAACAUCCUUGACUGGAAGCUGUAAGGUGUUCAGAGGAGCUUUCAGUCGGAUGUUUACAGCGGCAGGCUGCCA	chr1:40754355-40754446(+)	MIPF0000005	mir-30	30c-1,30e	p1@NFYC	ENST00000447388.3	-0.0652182	0.955801	0.145039	1	11.5642	11.6295	3004.32	3062.16	3028.83	3155.46	2895.63	3123.63	3031.76	3087.01	3003.1	3093.22	3083.4	3611.15
hsa-miR-425-3p	MIMAT0001343	AUCGGGAAUGUCGUGUCCGCCC	UCGGGAA	22	Yes	Star_miRNA	canonical_conserved_miRNA	hsa-mir-425	MI0001448	GAAAGCGCUUUGGAAUGACACGAUCACUCCCGUUGAGUGGGCACCCGAGAAGCCAUCGGGAAUGUCGUGUCCGCCCAGUGCUCUUUC	chr3:49020148-49020234(-)	MIPF0000242	mir-425	191,425	p2@DALRD3	ENST00000313778.5	-0.0647486	0.956112	0.396503	1	6.28831	6.35306	87.166	81.72	72.3561	75.8588	69.5278	80.3398	75.922	81.5053	76.1418	83.8115	86.3505	82.5776
hsa-miR-10394-3p	MIMAT0041620	UGGGCGCGCCGGGACUGUGAGAC	GGGCGCG	23	NO	-	non-canonical_miRNA	hsa-mir-10394	MI0033418	UCUGCAGGUCCUGGUGAACGCCAUCAUCAACAGUGGUCCCCGGGAGGACUCCACACGCAUUGGGCGCGCCGGGACUGUGAGAC	chr19:58393364-58393446(+)	-	-	4754,10394	Unknown	Unknown	-0.0645374	0.956252	1	1	-1.1788	-1.11426	0	0.520509	0.723561	0	1.02247	0	0.465779	0	0	1.04114	0.427478	0
hsa-miR-6775-5p	MIMAT0027450	UCGGGGCAUGGGGGAGGGAGGCUGG	CGGGGCA	25	Yes	-	non-canonical_miRNA	hsa-mir-6775	MI0022620	GAACCUCGGGGCAUGGGGGAGGGAGGCUGGACAGGAGAGGGCUCACCCAGGCCCUGUCCUCUGCCCCAG	chr16:87834592-87834660(-)	-	-	6775	p1@SLC7A5	NM_003486	-0.0645374	0.956252	1	1	-1.1788	-1.11426	0	0.520509	0.723561	0	1.02247	0	0.465779	0	0	1.04114	0.427478	0
hsa-miR-8060	MIMAT0030987	CCAUGAAGCAGUGGGUAGGAGGAC	CAUGAAG	24	NO	-	non-canonical_miRNA	hsa-mir-8060	MI0025896	UUUAAAUCCUGUUUUUCCCACUUACUAUUCUGGUCAGAUAUCCCAUGAAGCAGUGGGUAGGAGGACAGGAAAAAGC	chr3:96359964-96360039(+)	-	-	8060	Unknown	Unknown	-0.0644874	0.956285	1	1	-1.17759	-1.1131	0	0.520509	0	0	2.04494	0	0.465779	0	1.19908	0	0.427478	0
hsa-miR-651-5p	MIMAT0003321	UUUAGGAUAAGCUUGACUUUUG	UUAGGAU	22	Yes	Mature_miRNA	canonical_conserved_miRNA	hsa-mir-651	MI0003666	AAUCUAUCACUGCUUUUUAGGAUAAGCUUGACUUUUGUUCAAAUAAAAAUGCAAAAGGAAAGUGUAUCCUAAAAGGCAAUGACAGUUUAAUGUGUUU	chrX:8126965-8127061(+)	MIPF0000478	mir-651	651	Unknown	Unknown	-0.0640089	0.956602	0.503706	1	6.06709	6.1311	45.3263	62.4611	66.5676	81.1822	82.8199	68.2052	78.2509	80.0498	67.1487	64.0299	65.4041	61.2373
hsa-miR-671-3p	MIMAT0004819	UCCGGUUCUCAGGGCUCCACC	CCGGUUC	21	Yes	Mature_miRNA	canonical_conserved_miRNA	hsa-mir-671	MI0003760	GCAGGUGAACUGGCAGGCCAGGAAGAGGAGGAAGCCCUGGAGGGGCUGGAGGUGAUGGAUGUUUUCCUCCGGUUCUCAGGGCUCCACCUCUUUCGGGCCGUAGAGCCAGGGCUGGUGC	chr7:151238421-151238538(+)	MIPF0000358	mir-671	671	p1@CHPF2	NM_019015	-0.0638717	0.956693	0.375518	1	6.77918	6.84306	105.761	101.499	115.77	118.446	114.516	110.467	108.527	127.352	109.117	116.087	113.709	111.341
hsa-miR-378f	MIMAT0018932	ACUGGACUUGGAGCCAGAAG	CUGGACU	20	NO	-	non-canonical_miRNA	hsa-mir-378f	MI0016756	GUCAGGUCCUGGACUCCCAUAGUUUUCAGGCUGCUAAACAACAGAACGAGCACUGGACUUGGAGCCAGAAGUCUUGGG	chr1:23929070-23929147(+)	-	-	378f	Unknown	Unknown	-0.0635164	0.956929	0.129609	1	7.62421	7.68773	190.603	206.642	195.362	175.673	217.786	193.736	205.875	201.58	209.84	185.843	196.212	246.805
hsa-miR-150-3p	MIMAT0004610	CUGGUACAGGCCUGGGGGACAG	UGGUACA	22	Yes	Star_miRNA	canonical_conserved_miRNA	hsa-mir-150	MI0000479	CUCCCCAUGGCCCUGUCUCCCAACCCUUGUACCAGUGCUGGGCUCAGACCCUGGUACAGGCCUGGGGGACAGGGACCUGGGGAC	chr19:49500785-49500868(-)	MIPF0000197	mir-150	150	p1@MIR150	curation	-0.0632288	0.95712	0.878467	1	3.26221	3.32544	2.32443	9.36917	12.3005	10.6468	14.3145	8.36873	9.31559	9.46044	5.99542	13.5348	11.1144	8.35054
hsa-miR-548f-3p	MIMAT0005895	AAAAACUGUAAUUACUUUU	AAAACUG	19	Yes	-	non-canonical_miRNA	hsa-mir-548f-1;hsa-mir-548f-2;hsa-mir-548f-3;hsa-mir-548f-4;hsa-mir-548f-5	MI0006374;MI0006375;MI0006376;MI0006377;MI0006378	AUUAGGUUGGUGCAAAAGUAAUCACAGUUUUUGACAUUACUUUCAAAGACAAAAACUGUAAUUACUUUUGGACCAACCUAAUAG;UAAUAACUAUUAGGUUGGUGCGAACAUAAUUGCAGUUUUUAUCAUUACUUUUAAUGGCAAAAACUGUAAUUACUUUUGCACCAACCUAAUAUUUUAGU;AUUAGGUUGGUGCAAACCUAAUUGCAAUUUUUGCAGUUUUUUUAAGUAAUUGCAAAAACUGUAAUUACUUUUGCACCAACCUAAUAC;GAGUUCUAACGUAUUAGGUUGGUGCAAAAGUAAUAGUGGUUUUUGCCAUUAAAAGUAAUGACAAAAACUGUAAUUACUUUUGGAACAAUAUUAAUAGAAUUUCAG;UAUUAGGUUGCUGCAAAAGUA…	chr10:54607874-54607957(-);chr2:212426263-212426360(-);chr5:110513829-110513915(-);chr7:147378017-147378121(-);chrX:32641474-32641559(-)	MIPF0000317	mir-548	548f-1;548f-2;548f-3;548f-4;548f-5	p1@PCDH15;p1@ERBB4;p2@TMEM232;Unknown;p2@DMD	ENST00000373955.1;ENST00000342788.4;ENST00000515518.2;Unknown;ENST00000488902.1	-0.0629853	0.957281	0.713329	1	2.71824	2.78123	6.97328	5.7256	8.68274	6.65428	3.0674	7.11342	5.58935	5.82181	7.1945	9.37023	4.70225	9.27838
hsa-miR-7107-5p	MIMAT0028111	UCGGCCUGGGGAGGAGGAAGGG	CGGCCUG	22	NO	-	non-canonical_miRNA	hsa-mir-7107	MI0022958	UGCCGUCGGCCUGGGGAGGAGGAAGGGCAAGUCCAAAGGUAUACAGUUGGUCUGUUCAUUCUCUCUUUUUGGCCUACAAG	chr12:121444273-121444352(-)	-	-	7107	p1@KDM2B	ENST00000538243.1	-0.0629007	0.957337	1	1	-1.17759	-1.11469	0	0.520509	0	0	2.04494	0	0.931559	0	0	0.520568	0.427478	0
hsa-miR-301a-5p	MIMAT0022696	GCUCUGACUUUAUUGCACUACU	CUCUGAC	22	Yes	Star_miRNA	canonical_conserved_miRNA	hsa-mir-301a	MI0000745	ACUGCUAACGAAUGCUCUGACUUUAUUGCACUACUGUACUUUACAGCUAGCAGUGCAAUAGUAUUGUCAAAGCAUCUGAAAGCAGG	chr17:59151136-59151221(-)	MIPF0000034	mir-130	301a	p1@SKA2	ENST00000580541.1	-0.0626689	0.957491	1	1	2.86919	2.93186	6.97328	6.24611	7.95917	7.98514	8.17974	7.11342	5.58935	5.09408	5.99542	10.4114	10.6869	4.63919
hsa-miR-6788-5p	MIMAT0027476	CUGGGAGAAGAGUGGUGAAGA	UGGGAGA	21	NO	-	non-canonical_miRNA	hsa-mir-6788	MI0022633	GACGGCUGGGAGAAGAGUGGUGAAGAAGAGUAUUGAUUGUGCUGUUCGCCACUUCCCUCCCUGCAG	chr18:10759584-10759649(-)	-	-	6788	p@chr18:10979580..10979600,-	ENST00000302079.6	-0.0626585	0.957498	1	1	-1.17697	-1.11431	1.16221	0	1.44712	0	0	0	0	0.727726	0	0	1.28243	0
hsa-miR-331-5p	MIMAT0004700	CUAGGUAUGGUCCCAGGGAUCC	UAGGUAU	22	Yes	Star_miRNA	canonical_conserved_miRNA	hsa-mir-331	MI0000812	GAGUUUGGUUUUGUUUGGGUUUGUUCUAGGUAUGGUCCCAGGGAUCCCAGAUCAAACCAGGCCCCUGGGCCUAUCCUAGAACCAACCUAAGCUC	chr12:95308420-95308513(+)	MIPF0000199	mir-331	331,3685	p@chr12:95699725..95699730,+	curation	-0.0625268	0.957586	0.718439	1	3.43208	3.49461	12.7844	11.9717	10.8534	3.99257	11.2471	10.8794	11.6445	10.9159	14.9885	11.4525	8.97703	8.35054
hsa-miR-202-5p	MIMAT0002810	UUCCUAUGCAUAUACUUCUUUG	UCCUAUG	22	Yes	Mature_miRNA	canonical_conserved_miRNA	hsa-mir-202	MI0003130	CGCCUCAGAGCCGCCCGCCGUUCCUUUUUCCUAUGCAUAUACUUCUUUGAGGAUCUGGCCUAAAGAGGUAUAGGGCAUGGGAAAACGGGGCGGUCGGGUCCUCCCCAGCG	chr10:133247511-133247620(-)	MIPF0000121	mir-202	202	p1@ENST00000300167,p1@ENST00000553459	ENST00000300167.6	-0.0619728	0.957953	0.448358	1	6.50874	6.57072	86.0038	89.5276	81.0389	79.8514	114.516	94.5667	86.1692	85.1439	92.9289	103.593	103.022	90.0003
hsa-miR-548h-5p	MIMAT0005928	AAAAGUAAUCGCGGUUUUUGUC	AAAGUAA	22	Yes	-	non-canonical_miRNA	hsa-mir-548h-1;hsa-mir-548h-2;hsa-mir-548h-3;hsa-mir-548h-4;hsa-mir-548h-5	MI0006411;MI0006412;MI0006413;MI0006414;MI0016751	UCUGUCCAUUAGGUGGGUGCAAAAGUAAUCGCGGUUUUUGUCAUUACUUUUAAUGGUAAAAACUGGAAUUACUUUUGCACUGACCUAAUAUUAAGCCAGAUA;GUAUUAGGUUGGUGCAAAAGUAAUCGCGGUUUUUGUCAUUACUUUCAAUGGCAAACACCACAAUUACUUUUGCACCAACCUAAUAUAA;UCUGAUUCUGCAUGUAUUAGGUUGGUGCAAAAGUAAUCGCGGUUUUUGUCAUUGAAAGUAAUAGCAAAAACUGCAAUUACUUUUGCACCAACCUAAAAGUAGUCACUGUCUUCAGAUA;GCUAUUAGGUUGGUGCAAAAGUAAUCGCGGUUUUUGUCAUUACUUUAAUUACUUUACGUUUCAUUAAUGACAAAAACCGCAAUUACUU…	chr14:64095024-64095125(-);chr16:11306440-11306527(-);chr17:13543529-13543646(-);chr8:27048853-27048963(-);chr6:131792172-131792231(+)	MIPF0000317	mir-548	548h-1;548h-2;548h-3;548h-4;548h-5	p1@ESR2;Unknown;p1@HS3ST3A1;Unknown;Unknown	ENST00000556275.1;Unknown;NM_006042;Unknown;Unknown	-0.0590974	0.959864	1	1	1.24828	1.30737	3.48664	1.56153	4.34137	1.33086	2.04494	1.67375	0.931559	0.727726	4.19679	2.60284	2.56487	3.71135
hsa-miR-16-5p	MIMAT0000069	UAGCAGCACGUAAAUAUUGGCG	AGCAGCA	22	Yes	Mature_miRNA	canonical_conserved_miRNA	hsa-mir-16-1;hsa-mir-16-2	MI0000070;MI0000115	GUCAGCAGUGCCUUAGCAGCACGUAAAUAUUGGCGUUAAGAUUCUAAAAUUAUCUCCAGUAUUAACUGUGCUGCUGAAGUAAGGUUGAC;GUUCCACUCUAGCAGCACGUAAAUAUUGGCGUAGUGAAAUAUAUAUUAAACACCAAUAUUACUGUGCUGCUUUAGUGUGAC	chr13:50048973-50049061(-);chr3:160404745-160404825(+)	MIPF0000006	mir-15	15a,16-1;16-2,15b	p1@DLEU2;p1@SMC4	NR_002612;ENST00000467468.1	-0.0589472	0.959964	0.0476472	1	9.7359	9.79485	863.525	852.074	872.615	885.019	862.963	826.412	915.257	845.617	905.907	866.225	849.398	920.416
hsa-miR-378i	MIMAT0019074	ACUGGACUAGGAGUCAGAAGG	CUGGACU	21	NO	-	non-canonical_miRNA	hsa-mir-378i	MI0016902	GGGAGCACUGGACUAGGAGUCAGAAGGUGGAGUUCUGGGUGCUGUUUUCCCACUCUUGGGCCCUGGGCAUGUUCUG	chr22:41923222-41923297(-)	-	-	378i	Unknown	Unknown	-0.0583219	0.960381	0.00792778	0.717623	11.032	11.0904	2061.77	2101.82	2172.13	2129.37	2110.37	2057.45	2151.44	2166.44	2075.61	2160.36	2127.13	2358.56
hsa-miR-204-3p	MIMAT0022693	GCUGGGAAGGCAAAGGGACGU	CUGGGAA	21	Yes	Star_miRNA	canonical_conserved_miRNA	hsa-mir-204	MI0000284	GGCUACAGUCUUUCUUCAUGUGACUCGUGGACUUCCCUUUGUCAUCCUAUGCCUGAGAAUAUAUGAAGGAGGCUGGGAAGGCAAAGGGACGUUCAAUUGUCAUCACUGGC	chr9:70809975-70810084(-)	MIPF0000042	mir-204	204	p1@TRPM3	ENST00000377101.1	-0.0554039	0.962325	1	1	2.36186	2.41727	4.64885	4.16407	4.34137	3.99257	9.20221	5.02124	4.19201	5.82181	4.79633	5.72625	5.55721	5.56703
hsa-miR-30a-5p	MIMAT0000087	UGUAAACAUCCUCGACUGGAAG	GUAAACA	22	Yes	Mature_miRNA	canonical_conserved_miRNA	hsa-mir-30a	MI0000088	GCGACUGUAAACAUCCUCGACUGGAAGCUGUGAAGCCACAGAUGGGCUUUCAGUCGGAUGUUUGCAGCUGC	chr6:71403551-71403621(-)	MIPF0000005	mir-30	30a	p1@LINC00472	ENST00000413945.1	-0.0553069	0.96239	0.0504622	1	14.9737	15.029	32772.1	32049.8	32087	32852.2	31638.2	32813	32767.1	32819.7	32809.3	32533.4	32177.5	36295.2
hsa-miR-1273h-3p	MIMAT0030416	CUGCAGACUCGACCUCCCAGGC	UGCAGAC	22	Yes	-	non-canonical_miRNA	hsa-mir-1273h	MI0025512	UACUUGGGUGACUAAGGCAGGAUUGCUUGAGCCUGGGAGGUCAAGGCUGCAGUGUCGUGGUCACAGCUUGCUGCAGACUCGACCUCCCAGGCUUAAGCAAUCCUCCUGCUCGAGUG	chr16:24203116-24203231(+)	-	-	1273h	p1@PRKCB	NM_002738	-0.0552195	0.962448	0.585437	1	4.4881	4.54332	12.7844	24.4639	26.7718	21.2937	17.382	24.2693	20.0285	24.7427	20.3844	25.5078	25.6487	21.3403
hsa-miR-3158-3p	MIMAT0015032	AAGGGCUUCCUCUCUGCAGGAC	AGGGCUU	22	Yes	-	non-canonical_miRNA	hsa-mir-3158-1;hsa-mir-3158-2	MI0014186;MI0014187	AUUCAGGCCGGUCCUGCAGAGAGGAAGCCCUUCUGCUUACAGGUAUUGGAAGGGCUUCCUCUCUGCAGGACCGGCCUGAAU;AUUCAGGCCGGUCCUGCAGAGAGGAAGCCCUUCCAAUACCUGUAAGCAGAAGGGCUUCCUCUCUGCAGGACCGGCCUGAAU	chr10:101601417-101601497(+);chr10:101601417-101601497(-)	MIPF0001065	mir-3158	3158-1;3158-2	p1@DPCD;Unknown	ENST00000370147.1;Unknown	-0.0547844	0.962738	0.211163	1	8.59586	8.65064	375.395	359.672	403.747	420.551	412.054	383.288	412.681	437.363	378.311	396.152	389.86	380.414
hsa-miR-378a-3p	MIMAT0000732	ACUGGACUUGGAGUCAGAAGGC	CUGGACU	22	Yes	Mature_miRNA	canonical_conserved_miRNA	hsa-mir-378a	MI0000786	AGGGCUCCUGACUCCAGGUCCUGUGUGUUACCUAGAAAUAGCACUGGACUUGGAGUCAGAAGGCCU	chr5:149732825-149732890(+)	MIPF0000168	mir-378	378a	p1@PPARGC1B	ENST00000309241.5	-0.0546278	0.962843	0.00250492	0.680933	13.6968	13.7514	13344.5	13447.4	13422.8	13392.4	13187.8	13324.3	13639.9	13524.8	13411.1	13444.2	13459.6	14812
hsa-miR-4732-3p	MIMAT0019856	GCCCUGACCUGUCCUGUUCUG	CCCUGAC	21	NO	-	non-canonical_miRNA	hsa-mir-4732	MI0017369	GAGGGAGCUGUAGAGCAGGGAGCAGGAAGCUGUGUGUGUCCAGCCCUGACCUGUCCUGUUCUGCCCCCAGCCCCUC	chr17:28861655-28861730(-)	-	-	144,451a,451b,4732	p1@MIR4732	ENST00000582320.2	-0.0543631	0.963019	0.896286	1	1.68244	1.7368	4.64885	3.12306	4.34137	1.33086	2.04494	2.92906	0.465779	2.9109	4.19679	5.20568	3.8473	2.78351
hsa-miR-21-3p	MIMAT0004494	CAACACCAGUCGAUGGGCUGU	AACACCA	21	Yes	Star_miRNA	canonical_conserved_miRNA	hsa-mir-21	MI0000077	UGUCGGGUAGCUUAUCAGACUGAUGUUGACUGUUGAAUCUCAUGGCAACACCAGUCGAUGGGCUGUCUGACA	chr17:59841266-59841337(+)	MIPF0000060	mir-21	21	p1@AK310806	ENST00000592790.1	-0.0537446	0.963432	0.0531146	1	9.83922	9.89297	887.931	930.15	965.954	896.997	967.254	876.625	905.941	951.865	941.28	947.955	957.122	974.23
hsa-miR-4746-5p	MIMAT0019880	CCGGUCCCAGGAGAACCUGCAGA	CGGUCCC	23	Yes	-	non-canonical_miRNA	hsa-mir-4746	MI0017385	GUGUCUGUGCCGGUCCCAGGAGAACCUGCAGAGGCAUCGGGUCAGCGGUGCUCCUGCGGGCCGACACUCAC	chr19:4445978-4446048(+)	-	-	4746	Unknown	Unknown	-0.0537439	0.963433	0.700486	1	3.74856	3.8023	9.29771	11.4512	18.8126	17.3011	7.15727	14.6453	13.5076	13.0991	11.3913	10.4114	16.2441	19.4846
hsa-miR-4286	MIMAT0016916	ACCCCACUCCUGGUACC	CCCCACU	17	NO	-	non-canonical_miRNA	hsa-mir-4286	MI0015894	UACUUAUGGCACCCCACUCCUGGUACCAUAGUCAUAAGUUAGGAGAUGUUAGAGCUGUGAGUACCAUGACUUAAGUGUGGUGGCUUAAACAUG	chr8:10666978-10667070(+)	-	-	4286	Unknown	Unknown	-0.0536168	0.963518	0.796746	1	2.91534	2.96895	8.1355	5.7256	9.4063	9.31599	3.0674	8.78717	7.45247	6.54953	9.59267	6.24682	7.26712	10.2062
hsa-miR-877-3p	MIMAT0004950	UCCUCUUCUCCCUCCUCCCAG	CCUCUUC	21	Yes	-	non-canonical_miRNA	hsa-mir-877	MI0005561	GUAGAGGAGAUGGCGCAGGGGACACGGGCAAAGACUUGGGGGUUCCUGGGACCCUCAGACGUGUGUCCUCUUCUCCCUCCUCCCAG	chr6:30584332-30584417(+)	MIPF0000392	mir-877	877	p1@ABCF1	NM_001025091	-0.0529588	0.963957	1	1	1.8403	1.89326	4.64885	3.64357	2.17068	6.65428	3.0674	2.92906	3.72624	3.63863	1.19908	5.20568	3.41982	4.63919
hsa-miR-22-5p	MIMAT0004495	AGUUCUUCAGUGGCAAGCUUUA	GUUCUUC	22	Yes	Star_miRNA	canonical_conserved_miRNA	hsa-mir-22	MI0000078	GGCUGAGCCGCAGUAGUUCUUCAGUGGCAAGCUUUAUGUCCUGACCCAGCUAAAGCUGCCAGUUGAAGAACUGUUGCCCUCUGCC	chr17:1713903-1713987(-)	MIPF0000053	mir-22	22	p1@MIR22HG	ENST00000609442.1	-0.0519082	0.96466	0.59455	1	6.20232	6.25423	69.7328	68.7072	82.486	73.1971	72.5952	74.9002	74.0589	61.129	73.7436	84.332	80.3658	76.0827
hsa-miR-1908-3p	MIMAT0026916	CCGGCCGCCGGCUCCGCCCCG	CGGCCGC	21	Yes	Star_miRNA	canonical_hsa-specific_miRNA	hsa-mir-1908	MI0008329	CGGGAAUGCCGCGGCGGGGACGGCGAUUGGUCCGUAUGUGUGGUGCCACCGGCCGCCGGCUCCGCCCCGGCCCCCGCCCC	chr11:61815161-61815240(-)	MIPF0001021	mir-1908	1908	p1@FADS1	ENST00000491310.1	-0.0517174	0.964787	1	1	0.355979	0.407697	0	1.56153	2.17068	1.33086	0	1.25531	0.931559	0.727726	1.79862	0.520568	1.28243	2.78351
hsa-miR-9-5p	MIMAT0000441	UCUUUGGUUAUCUAGCUGUAUGA	CUUUGGU	23	Yes	Mature_miRNA	canonical_conserved_miRNA	hsa-mir-9-1;hsa-mir-9-2;hsa-mir-9-3	MI0000466;MI0000467;MI0000468	CGGGGUUGGUUGUUAUCUUUGGUUAUCUAGCUGUAUGAGUGGUGUGGAGUCUUCAUAAAGCUAGAUAACCGAAAGUAAAAAUAACCCCA;GGAAGCGAGUUGUUAUCUUUGGUUAUCUAGCUGUAUGAGUGUAUUGGUCUUCAUAAAGCUAGAUAACCGAAAGUAAAAACUCCUUCA;GGAGGCCCGUUUCUCUCUUUGGUUAUCUAGCUGUAUGAGUGCCACAGAGCCGUCAUAAAGCUAGAUAACCGAAAGUAGAAAUGAUUCUCA	chr1:156420341-156420429(-);chr5:88666853-88666939(-);chr15:89368017-89368106(+)	MIPF0000014	mir-9	9-1;9-2;9-3	p1@C1orf61;p1@LINC00461;p1@ENST00000561327	ENST00000400991.2;ENST00000505030.1;ENST00000561327.1	-0.0517145	0.964789	0.00356356	0.680933	14.4074	14.4592	21899.6	22337.1	21670.7	21951.1	21186.6	22064.6	22043	22213.8	22772.4	23009.6	22383.6	21882.1
hsa-miR-1250-5p	MIMAT0005902	ACGGUGCUGGAUGUGGCCUUU	CGGUGCU	21	NO	-	non-canonical_miRNA	hsa-mir-1250	MI0006385	CUGUCCCGCUGGCCUGGCAGGUGACGGUGCUGGAUGUGGCCUUUUUGCCUUUUCUAAAGGCCACAUUUUCCAGCCCAUUCAACCUUCCAGAGCCCUCUGAAGUGGCCACAGGC	chr17:81133196-81133308(-)	MIPF0000696	mir-1250	338,657,1250,3065	p2@AATK	NM_001080395	-0.0516617	0.964824	0.840395	1	2.48897	2.54063	4.64885	6.24611	4.34137	6.65428	3.0674	6.69499	5.12357	3.63863	9.59267	5.20568	5.55721	4.63919
hsa-miR-1268b	MIMAT0018925	CGGGCGUGGUGGUGGGGGUG	GGGCGUG	20	NO	-	non-canonical_miRNA	hsa-mir-1268b	MI0016748	ACCCGGGCGUGGUGGUGGGGGUGGGUGCCUGUAAUUCCAGCUAGUUGGGA	chr17:80098828-80098877(+)	-	-	1268b	p1@CCDC40	ENST00000397545.4	-0.0516074	0.964861	0.702837	1	4.19138	4.24299	11.6221	16.1358	26.7718	15.9703	22.4943	16.319	18.1654	25.4704	17.3867	16.1376	17.5266	20.4124
hsa-miR-6842-3p	MIMAT0027587	UUGGCUGGUCUCUGCUCCGCAG	UGGCUGG	22	Yes	-	non-canonical_miRNA	hsa-mir-6842	MI0022688	AGCCCUGGGGGUGGUCUCUAGCCAAGGCUCUGGGGUCUCACCCUUGGCUGGUCUCUGCUCCGCAG	chr8:27433370-27433434(+)	-	-	6842	p1@PTK2B	NM_173175	-0.0514402	0.964973	0.566649	1	5.56171	5.61315	40.6775	45.2843	52.82	46.58	41.9212	50.6308	57.7566	53.124	48.5629	42.6866	44.8851	42.6806
hsa-miR-185-5p	MIMAT0000455	UGGAGAGAAAGGCAGUUCCUGA	GGAGAGA	22	Yes	Mature_miRNA	canonical_conserved_miRNA	hsa-mir-185	MI0000482	AGGGGGCGAGGGAUUGGAGAGAAAGGCAGUUCCUGAUGGUCCCCUCCCCAGGGGCUGGCUUUCCUCUGGUCCUUCCCUCCCA	chr22:20033139-20033220(+)	MIPF0000202	mir-185	185	p1@C22orf25	NM_152906	-0.0507706	0.965421	0.034804	1	10.7739	10.8247	1814.22	1784.31	1703.26	1808.63	1727.97	1737.77	1807.22	1821.5	1800.42	1801.17	1786.43	1798.15
hsa-miR-574-3p	MIMAT0003239	CACGCUCAUGCACACACCCACA	ACGCUCA	22	Yes	Mature_miRNA	canonical_conserved_miRNA	hsa-mir-574	MI0003581	GGGACCUGCGUGGGUGCGGGCGUGUGAGUGUGUGUGUGUGAGUGUGUGUCGCUCCGGGUCCACGCUCAUGCACACACCCACACGCCCACACUCAGG	chr4:38868032-38868127(+)	MIPF0000419	mir-574	574	p1@FAM114A1	ENST00000358869.2	-0.0504785	0.965616	0.493664	1	6.81588	6.86636	109.248	131.689	112.876	115.784	106.337	100.843	115.979	119.347	109.117	116.607	121.831	107.629
hsa-miR-424-5p	MIMAT0001341	CAGCAGCAAUUCAUGUUUUGAA	AGCAGCA	22	Yes	Mature_miRNA	canonical_conserved_miRNA	hsa-mir-424	MI0001446	CGAGGGGAUACAGCAGCAAUUCAUGUUUUGAAGUGUUCUAAAUGGUUCAAAACGUGAGGCGCUGCUAUACCCCCUCGUGGGGAAGGUAGAAGGUGGGG	chrX:134546614-134546711(-)	MIPF0000164	mir-322	424,450a-1,450a-2,503,542,450b	p@chrX:133683665..133683681,-	curation	-0.0503999	0.965669	0.700626	1	6.46759	6.51799	103.437	92.6507	89.7216	103.807	76.6851	79.0845	94.0874	82.9607	92.9289	96.3051	89.7703	85.3611
hsa-miR-454-3p	MIMAT0003885	UAGUGCAAUAUUGCUUAUAGGGU	AGUGCAA	23	Yes	Mature_miRNA	canonical_conserved_miRNA	hsa-mir-454	MI0003820	UCUGUUUAUCACCAGAUCCUAGAACCCUAUCAAUAUUGUCUCUGCUGUGUAAAUAGUUCUGAGUAGUGCAAUAUUGCUUAUAGGGUUUUGGUGUUUGGAAAGAACAAUGGGCAGG	chr17:59137758-59137872(-)	MIPF0000174	mir-454	454	p1@SKA2	ENST00000580541.1	-0.050147	0.965838	0.45493	1	6.69978	6.74993	97.6259	106.184	89.7216	103.807	111.449	110.886	118.308	107.703	112.714	99.9491	102.167	96.4952
hsa-miR-497-5p	MIMAT0002820	CAGCAGCACACUGUGGUUUGU	AGCAGCA	21	Yes	Mature_miRNA	canonical_conserved_miRNA	hsa-mir-497	MI0003138	CCACCCCGGUCCUGCUCCCGCCCCAGCAGCACACUGUGGUUUGUACGGCACUGUGGCCACGUCCAAACCACACUGUGGUGUUAGAGCGAGGGUGGGGGAGGCACCGCCGAGG	chr17:7017911-7018022(-)	MIPF0000231	mir-497	195,497	p1@MIR497HG	ENST00000572453.1	-0.0500511	0.965902	0.548707	1	5.7384	5.78845	55.7863	64.0227	40.5194	43.9183	61.3481	51.4677	61.4829	58.9458	51.5606	53.6185	50.4424	52.8868
hsa-miR-526b-3p	MIMAT0002836	GAAAGUGCUUCCUUUUAGAGGC	AAAGUGC	22	Yes	Star_miRNA	canonical_conserved_miRNA	hsa-mir-526b	MI0003150	UCAGGCUGUGACCCUCUUGAGGGAAGCACUUUCUGUUGUCUGAAAGAAGAGAAAGUGCUUCCUUUUAGAGGCUUACUGUCUGA	chr19:53694393-53694475(+)	MIPF0000020	mir-515	512-1,512-2,498,520e,515-1,519e,520f,515-2,519c,520a,526b,519b,525,523,518f,520b,518b,526a-1,520c,518c,524,517a,519d,521-2,520d,517b,520g,516b-2,526a-2,518e,518a-1,518d,516b-1,518a-2,517c,520h,521-1,522,519a-1,527,516a-1,516a-2,519a-2,1323,1283-1,1283-2	Unknown	Unknown	-0.0495632	0.966229	1	1	1.31098	1.36054	2.32443	1.56153	0.723561	2.66171	3.0674	3.76593	0.931559	0.727726	1.19908	4.68511	2.99234	4.63919
hsa-miR-450b-5p	MIMAT0004909	UUUUGCAAUAUGUUCCUGAAUA	UUUGCAA	22	Yes	Mature_miRNA	canonical_conserved_miRNA	hsa-mir-450b	MI0005531	GCAGAAUUAUUUUUGCAAUAUGUUCCUGAAUAUGUAAUAUAAGUGUAUUGGGAUCAUUUUGCAUCCAUAGUUUUGUAU	chrX:134540185-134540262(-)	MIPF0000128	mir-450	424,450a-1,450a-2,503,542,450b	p@chrX:133683665..133683681,-	curation	-0.0488275	0.966722	0.422697	1	6.7787	6.82752	122.032	110.348	102.746	103.807	105.314	113.815	109.458	112.07	120.508	110.36	110.289	116.908
hsa-miR-9-3p	MIMAT0000442	AUAAAGCUAGAUAACCGAAAGU	UAAAGCU	22	Yes	Star_miRNA	canonical_conserved_miRNA	hsa-mir-9-1;hsa-mir-9-2;hsa-mir-9-3	MI0000466;MI0000467;MI0000468	CGGGGUUGGUUGUUAUCUUUGGUUAUCUAGCUGUAUGAGUGGUGUGGAGUCUUCAUAAAGCUAGAUAACCGAAAGUAAAAAUAACCCCA;GGAAGCGAGUUGUUAUCUUUGGUUAUCUAGCUGUAUGAGUGUAUUGGUCUUCAUAAAGCUAGAUAACCGAAAGUAAAAACUCCUUCA;GGAGGCCCGUUUCUCUCUUUGGUUAUCUAGCUGUAUGAGUGCCACAGAGCCGUCAUAAAGCUAGAUAACCGAAAGUAGAAAUGAUUCUCA	chr1:156420341-156420429(-);chr5:88666853-88666939(-);chr15:89368017-89368106(+)	MIPF0000014	mir-9	9-1;9-2;9-3	p1@C1orf61;p1@LINC00461;p1@ENST00000561327	ENST00000400991.2;ENST00000505030.1;ENST00000561327.1	-0.0487351	0.966784	0.124683	1	9.1189	9.16763	572.971	546.535	567.272	560.29	533.728	565.726	590.608	572.72	568.965	565.337	548.454	589.177
hsa-miR-582-3p	MIMAT0004797	UAACUGGUUGAACAACUGAACC	AACUGGU	22	Yes	Mature_miRNA	canonical_conserved_miRNA	hsa-mir-582	MI0003589	AUCUGUGCUCUUUGAUUACAGUUGUUCAACCAGUUACUAAUCUAACUAAUUGUAACUGGUUGAACAACUGAACCCAAAGGGUGCAAAGUAGAAACAUU	chr5:59703606-59703703(-)	MIPF0000417	mir-582	582	p1@PDE4D	ENST00000507116.1	-0.0486833	0.966818	0.134066	1	8.39252	8.44121	332.393	322.195	339.35	307.428	338.437	360.692	343.279	364.591	324.952	343.054	337.707	371.135
hsa-miR-125b-1-3p	MIMAT0004592	ACGGGUUAGGCUCUUGGGAGCU	CGGGUUA	22	Yes	Star_miRNA	canonical_conserved_miRNA	hsa-mir-125b-1	MI0000446	UGCGCUCCUCUCAGUCCCUGAGACCCUAACUUGUGAUGUUUACCGUUUAAAUCCACGGGUUAGGCUCUUGGGAGCUGCGAGUCGUGCU	chr11:122099757-122099844(-)	MIPF0000033	mir-10	125b-1	p1@MIR100HG	ENST00000524376.1	-0.0476503	0.967511	0.330208	1	6.43146	6.47911	83.6794	79.1174	104.916	83.8439	69.5278	90.8008	77.3194	90.238	101.323	70.2767	91.4802	113.196
hsa-miR-409-5p	MIMAT0001638	AGGUUACCCGAGCAACUUUGCAU	GGUUACC	23	Yes	Star_miRNA	canonical_conserved_miRNA	hsa-mir-409	MI0001735	UGGUACUCGGGGAGAGGUUACCCGAGCAACUUUGCAUCUGGACGACGAAUGUUGCUCGGUGAACCCCUUUUCGGUAUCA	chr14:101065300-101065378(+)	MIPF0000018	mir-154	134,154,299,376c,369,376a-1,377,379,380,381,382,323a,329-1,329-2,409,412,410,376b,485,487a,494,495,496,539,544a,376a-2,487b,411,654,655,656,758,668,1185-2,1185-1,300,541,889,543,1197,1193,323b	p1@MEG3	Gtl2-Dio3	-0.0456845	0.96883	0.501747	1	6.57239	6.61808	65.084	103.061	89.7216	111.792	109.404	92.4745	92.6901	90.238	92.9289	108.799	96.1825	105.774
hsa-miR-1299	MIMAT0005887	UUCUGGAAUUCUGUGUGAGGGA	UCUGGAA	22	NO	-	non-canonical_miRNA	hsa-mir-1299	MI0006359	CCUCAUGGCAGUGUUCUGGAAUCCUACGUGAGGGACAAUCAUUCAGACCCACGUAGCAGUGUUCUGGAAUUCUGUGUGAGGGA	chr9:40929010-40929092(-)	MIPF0000625	mir-1299	1299	Unknown	Unknown	-0.0454414	0.968993	0.665227	1	5.15157	5.19701	29.0553	36.9562	39.7959	37.264	22.4943	39.333	32.1388	34.9308	39.5697	44.2483	38.473	23.196
hsa-miR-1233-5p	MIMAT0022943	AGUGGGAGGCCAGGGCACGGCA	GUGGGAG	22	Yes	-	non-canonical_miRNA	hsa-mir-1233-1;hsa-mir-1233-2	MI0006323;MI0015973	GUGAGUGGGAGGCCAGGGCACGGCAGGGGGAGCUGCAGGGCUAUGGGAGGGGCCCCAGCGUCUGAGCCCUGUCCUCCCGCAG;GUGAGUGGGAGGCCAGGGCACGGCAGGGGGAGCUGCAGGGCUAUGGGAGGGGCCCCAGCGUCUGAGCCCUGUCCUCCCGCAG	chr15:34382069-34382150(-);chr15:34528290-34528371(-)	MIPF0000578	mir-1233	1233-1;1233-2	p1@GOLGA8B;p1@GOLGA8B	ENST00000543376.1;ENST00000543376.1	-0.0450498	0.969256	1	1	3.89744	3.94249	12.7844	16.6563	16.6419	15.9703	18.4044	11.2978	16.7681	15.2822	14.389	16.6582	15.8167	9.27838
hsa-miR-1304-3p	MIMAT0022720	UCUCACUGUAGCCUCGAACCCC	CUCACUG	22	Yes	-	non-canonical_miRNA	hsa-mir-1304	MI0006371	AAACACUUGAGCCCAGCGGUUUGAGGCUACAGUGAGAUGUGAUCCUGCCACAUCUCACUGUAGCCUCGAACCCCUGGGCUCAAGUGAUUCA	chr11:93733674-93733764(-)	MIPF0001064	mir-1304	1304	p1@TAF1D	ENST00000526015.1	-0.0449511	0.969323	0.853199	1	4.6655	4.71045	20.9198	24.4639	31.1131	29.2788	24.5392	23.4325	26.0836	25.4704	23.3821	30.7135	25.6487	22.2681
hsa-miR-4721	MIMAT0019835	UGAGGGCUCCAGGUGACGGUGG	GAGGGCU	22	NO	-	non-canonical_miRNA	hsa-mir-4721	MI0017356	GGGCCUGGUCAUGGUCAAGCCAGGUUCCAUCAAGCCCCACCAGAAGGUGGAGGCCCAGGUGAGGGCUCCAGGUGACGGUGGGCAGGGUU	chr16:28843919-28844007(-)	-	-	4721	p1@TUFM	ENST00000565012.1	-0.0448724	0.969376	1	1	1.31469	1.35956	2.32443	2.08204	5.06493	1.33086	1.02247	2.09218	0.931559	2.9109	2.99771	2.60284	3.41982	1.85568
hsa-miR-423-3p	MIMAT0001340	AGCUCGGUCUGAGGCCCCUCAGU	GCUCGGU	23	Yes	Mature_miRNA	canonical_conserved_miRNA	hsa-mir-423	MI0001445	AUAAAGGAAGUUAGGCUGAGGGGCAGAGAGCGAGACUUUUCUAUUUUCCAAAAGCUCGGUCUGAGGCCCCUCAGUCUUGCUUCCUAACCCGCGC	chr17:30117079-30117172(+)	MIPF0000329	mir-423	423,3184	p1@NSRP1	ENST00000475652.1	-0.0448653	0.96938	0.0373777	1	11.2237	11.2686	2462.73	2445.87	2455.04	2419.5	2270.9	2363.33	2424.38	2540.49	2440.13	2428.97	2425.51	2464.34
hsa-let-7b-3p	MIMAT0004482	CUAUACAACCUACUGCCUUCCC	UAUACAA	22	Yes	Star_miRNA	canonical_conserved_miRNA	hsa-let-7b	MI0000063	CGGGGUGAGGUAGUAGGUUGUGUGGUUUCAGGGCAGUGAUGUUGCCCCUCGGAAGAUAACUAUACAACCUACUGCCUUCCCUG	chr22:46113686-46113768(+)	MIPF0000002	let-7	let7a-3,let7b,4763	p2@MIRLET7BHG,p4@MIR4763	NR_027033	-0.044578	0.969573	0.596772	1	4.56352	4.60809	19.7576	27.587	15.9183	27.948	19.4269	26.7799	26.0836	23.2872	22.183	30.7135	17.5266	26.9073
hsa-miR-6803-5p	MIMAT0027506	CUGGGGGUGGGGGGCUGGGCGU	UGGGGGU	22	Yes	-	non-canonical_miRNA	hsa-mir-6803	MI0022648	CUCCUCUGGGGGUGGGGGGCUGGGCGUGGUGGACAGCGAUGCAUCCCUCGCCUUCUCACCCUCAG	chr19:55245186-55245250(-)	-	-	6802,6803,6804	p1@PPP6R1	ENST00000412770.2	-0.0442071	0.969823	0.6379	1	3.61321	3.65741	4.64885	13.5332	13.7477	11.9777	14.3145	12.1347	9.78137	10.9159	12.5904	13.5348	11.1144	20.4124
hsa-miR-675-3p	MIMAT0006790	CUGUAUGCCCUCACCGCUCA	UGUAUGC	20	Yes	Mature_miRNA	canonical_conserved_miRNA	hsa-mir-675	MI0005416	CCCAGGGUCUGGUGCGGAGAGGGCCCACAGUGGACUUGGUGACGCUGUAUGCCCUCACCGCUCAGCCCCUGGG	chr11:1996759-1996831(-)	MIPF0000365	mir-675	675	p1@H19	ENST00000422826.1	-0.0437364	0.970139	1	1	2.7959	2.83963	6.97328	7.80764	5.78849	7.98514	7.15727	6.27655	6.98669	8.00498	7.1945	8.32909	5.98469	5.56703
hsa-miR-877-5p	MIMAT0004949	GUAGAGGAGAUGGCGCAGGG	UAGAGGA	20	Yes	-	non-canonical_miRNA	hsa-mir-877	MI0005561	GUAGAGGAGAUGGCGCAGGGGACACGGGCAAAGACUUGGGGGUUCCUGGGACCCUCAGACGUGUGUCCUCUUCUCCCUCCUCCCAG	chr6:30584332-30584417(+)	MIPF0000392	mir-877	877	p1@ABCF1	NM_001025091	-0.0433755	0.970382	0.574379	1	5.92136	5.96474	63.9218	61.4201	63.6734	53.2342	56.2357	61.5102	69.8669	62.5844	68.9473	57.7831	54.2897	58.4538
hsa-miR-6797-5p	MIMAT0027494	AGGAGGGAAGGGGCUGAGAACAGGA	GGAGGGA	25	Yes	-	non-canonical_miRNA	hsa-mir-6797	MI0022642	CAGCCAGGAGGGAAGGGGCUGAGAACAGGACCUGUGCUCACUGGGGCCUGCAUGACCCUUCCCUCCCCACAG	chr19:41869627-41869698(+)	-	-	6797	p1@RPS19	ENST00000598742.1	-0.0431125	0.970559	1	1	0.364996	0.408109	3.48664	1.56153	2.17068	0	0	0.418437	1.39734	2.18318	1.19908	0.520568	0.854955	1.85568
hsa-miR-455-5p	MIMAT0003150	UAUGUGCCUUUGGACUACAUCG	AUGUGCC	22	Yes	Star_miRNA	canonical_conserved_miRNA	hsa-mir-455	MI0003513	UCCCUGGCGUGAGGGUAUGUGCCUUUGGACUACAUCGUGGAAGCCAGCACCAUGCAGUCCAUGGGCAUAUACACUUGCCUCAAGGCCUAUGUCAUC	chr9:114209434-114209529(+)	MIPF0000129	mir-455	455	p1@COL27A1	XM_011519139.1	-0.0424704	0.970991	0.192212	1	9.28176	9.32423	648.515	620.447	625.157	612.194	638.02	614.683	618.089	636.76	624.123	679.341	622.835	643.92
hsa-miR-493-5p	MIMAT0002813	UUGUACAUGGUAGGCUUUCAUU	UGUACAU	22	Yes	Mature_miRNA	canonical_conserved_miRNA	hsa-mir-493	MI0003132	CUGGCCUCCAGGGCUUUGUACAUGGUAGGCUUUCAUUCAUUCGUUUGCACAUUCGGUGAAGGUCUACUGUGUGCCAGGCCCUGUGCCAG	chr14:100869060-100869148(+)	MIPF0000230	mir-493	127,136,337,431,433,493,432,665	p1@MEG3	Gtl2-Dio3	-0.0423209	0.971091	0.453829	1	7.55888	7.6012	182.468	189.465	179.443	180.996	210.628	190.389	210.998	193.575	176.265	192.61	191.51	185.568
hsa-miR-126-3p	MIMAT0000445	UCGUACCGUGAGUAAUAAUGCG	CGUACCG	22	Yes	Mature_miRNA	canonical_conserved_miRNA	hsa-mir-126	MI0000471	CGCUGGCGACGGGACAUUAUUACUUUUGGUACGCGCUGUGACACUUCAAACUCGUACCGUGAGUAAUAAUGCGCCGUCCACGGCA	chr9:136670602-136670686(+)	MIPF0000115	mir-126	126	p1@EGFL7	ENST00000308874.7	-0.0420243	0.971291	0.0205181	1	13.3773	13.4193	10704	10906.8	10697.1	10604.3	10467	10783.5	11138.2	10595	10709.6	10690.9	10963.1	11225.9
hsa-miR-20a-5p	MIMAT0000075	UAAAGUGCUUAUAGUGCAGGUAG	AAAGUGC	23	Yes	Mature_miRNA	canonical_conserved_miRNA	hsa-mir-20a	MI0000076	GUAGCACUAAAGUGCUUAUAGUGCAGGUAGUGUUUAGUUAUCUACUGCAUUAUGAGCACUUAAAGUACUGC	chr13:91351065-91351135(+)	MIPF0000001	mir-17	17,18a,19a,19b-1,20a,92a-1	p1@MIR17HG	NR_027349	-0.0418717	0.971394	0.111529	1	10.2213	10.2632	1240.08	1228.92	1167.1	1159.18	1198.33	1192.13	1198.92	1218.21	1284.82	1269.67	1198.22	1141.24
hsa-miR-421	MIMAT0003339	AUCAACAGACAUUAAUUGGGCGC	UCAACAG	23	NO	Mature_miRNA	canonical_conserved_miRNA	hsa-mir-421	MI0003685	GCACAUUGUAGGCCUCAUUAAAUGUUUGUUGAAUGAAAAAAUGAAUCAUCAACAGACAUUAAUUGGGCGCCUGCUCUGUGAUCUC	chrX:74218377-74218461(-)	MIPF0000098	mir-95	421,374b,374c	p1@FTX	NR_028379	-0.041646	0.971546	0.670939	1	4.92024	4.96189	25.5687	35.9151	27.4953	33.2714	25.5617	30.1274	29.8099	27.6536	26.3798	37.4809	29.9234	34.33
hsa-miR-30d-5p	MIMAT0000245	UGUAAACAUCCCCGACUGGAAG	GUAAACA	22	Yes	Mature_miRNA	canonical_conserved_miRNA	hsa-mir-30d	MI0000255	GUUGUUGUAAACAUCCCCGACUGGAAGCUGUAAGACACAGCUAAGCUUUCAGUCAGAUGUUUGCUGCUAC	chr8:134804876-134804945(-)	MIPF0000005	mir-30	30d,30b	p@chr8:135844510..135844527,-	curation	-0.041247	0.971815	0.0208121	1	13.8087	13.8499	14244.1	14459.2	14474.8	14595.5	14294.1	14509.3	14487.1	14515.9	14499.3	14444.7	14481.7	15668.4
hsa-miR-523-3p	MIMAT0002840	GAACGCGCUUCCCUAUAGAGGGU	AACGCGC	23	Yes	Mature_miRNA	canonical_conserved_miRNA	hsa-mir-523	MI0003153	UCUCAUGCUGUGACCCUCUAGAGGGAAGCGCUUUCUGUUGUCUGAAAGAAAAGAACGCGCUUCCCUAUAGAGGGUUACCCUUUGAGA	chr19:53698385-53698471(+)	MIPF0000020	mir-515	512-1,512-2,498,520e,515-1,519e,520f,515-2,519c,520a,526b,519b,525,523,518f,520b,518b,526a-1,520c,518c,524,517a,519d,521-2,520d,517b,520g,516b-2,526a-2,518e,518a-1,518d,516b-1,518a-2,517c,520h,521-1,522,519a-1,527,516a-1,516a-2,519a-2,1323,1283-1,1283-2	Unknown	Unknown	-0.0412268	0.971828	0.817596	1	2.06033	2.10155	3.48664	2.60255	5.06493	1.33086	6.13481	5.02124	4.65779	5.09408	1.19908	3.12341	4.70225	7.42271
hsa-miR-1275	MIMAT0005929	GUGGGGGAGAGGCUGUC	UGGGGGA	17	NO	-	non-canonical_miRNA	hsa-mir-1275	MI0006415	CCUCUGUGAGAAAGGGUGUGGGGGAGAGGCUGUCUUGUGUCUGUAAGUAUGCCAAACUUAUUUUCCCCAAGGCAGAGGGA	chr6:33999972-34000051(-)	MIPF0000674	mir-1275	1275	Unknown	Unknown	-0.0411428	0.971885	0.899678	1	3.80002	3.84116	18.5954	11.4512	17.3655	10.6468	11.2471	14.2268	16.3023	18.1931	12.5904	8.84966	15.3892	13.9176
hsa-miR-16-2-3p	MIMAT0004518	CCAAUAUUACUGUGCUGCUUUA	CAAUAUU	22	Yes	Star_miRNA	canonical_conserved_miRNA	hsa-mir-16-2	MI0000115	GUUCCACUCUAGCAGCACGUAAAUAUUGGCGUAGUGAAAUAUAUAUUAAACACCAAUAUUACUGUGCUGCUUUAGUGUGAC	chr3:160404745-160404825(+)	MIPF0000006	mir-15	16-2,15b	p1@SMC4	ENST00000467468.1	-0.0408894	0.972056	0.491139	1	7.00839	7.04928	123.195	131.689	130.965	123.77	134.966	127.205	139.734	136.812	122.906	125.977	130.381	133.609
hsa-let-7d-3p	MIMAT0004484	CUAUACGACCUGCUGCCUUUCU	UAUACGA	22	Yes	Star_miRNA	canonical_conserved_miRNA	hsa-let-7d	MI0000065	CCUAGGAAGAGGUAGUAGGUUGCAUAGUUUUAGGGCAGGGAUUUUGCCCACAAGGAGGUAACUAUACGACCUGCUGCCUUUCUUAGG	chr9:94178834-94178920(+)	MIPF0000002	let-7	let7a-1,let7d,let7f-1	p@chr9:96928516..96928603,+	ENST00000602703.1	-0.0408494	0.972082	0.441693	1	7.62222	7.66307	201.063	197.794	199.703	191.643	199.381	195.828	199.819	206.674	182.86	218.118	200.914	196.702
hsa-miR-1249-3p	MIMAT0005901	ACGCCCUUCCCCCCCUUCUUCA	CGCCCUU	22	Yes	Mature_miRNA	canonical_conserved_miRNA	hsa-mir-1249	MI0006384	GGGAGGAGGGAGGAGAUGGGCCAAGUUCCCUCUGGCUGGAACGCCCUUCCCCCCCUUCUUCACCUG	chr22:45200954-45201019(-)	MIPF0000667	mir-1249	1249	p1@KIAA0930	NM_001009880	-0.0408481	0.972083	0.918608	1	2.42691	2.46775	2.32443	7.80764	6.51205	5.32342	5.11234	3.76593	6.98669	5.09408	4.19679	4.68511	5.12973	6.49487
[truncated: 1,296 more rows]

## Sheet: PSCI vs PSNCI
#Gene biotype: miRNA #Condition pair: VCID_vs_NVCID Column A: Mature_ID, The ID of mature miRNA annotated in miRBase22. Column B: Mature_Acc, The accession number of mature miRNA from miRBase. Column C: Mature_Seq, The sequence of mature miRNA. Column D: Seed, Positions 2-8 of the mature miRNA. Column E: Length, The length of mature miRNA. Column F: High_Confidence, The high confidence microRNAs …
[truncated: 2,240 more rows]

[truncated: 1 more sheets: AD vs PSCI]
