# Supplementary material for: Biomarker profiling to determine clinical impact of microRNAs in cognitive disorders
Source: Sci Rep. 2024 Apr 9;14:8270. doi: 10.1038/s41598-024-58882-2 (PMC11004146; doi:10.1038/s41598-024-58882-2)
Supplement: Supplementary file 4 — Supplementary Table S3. [file 41598_2024_58882_MOESM4_ESM.csv]

	ONTOLOGY	ID	Description	GeneRatio	BgRatio	pvalue	p.adjust	qvalue	geneID	Count
GO:0010464	BP	GO:0010464	regulation of mesenchymal cell proliferation	6/342	30/18903	1.38114161004587e-05	0.0501630632768661	0.0458248247880483	2254/5154/6474/4781/4609/7048	6
GO:0050684	BP	GO:0050684	regulation of mRNA processing	11/342	139/18903	4.60506796491882e-05	0.0529497233068729	0.0483704868604403	282996/79577/9444/4869/11052/10921/54715/1859/677/4154/6427	11
GO:0002053	BP	GO:0002053	positive regulation of mesenchymal cell proliferation	5/342	23/18903	4.84481945200652e-05	0.0529497233068729	0.0483704868604403	2254/5154/6474/4609/7048	5
GO:0048732	BP	GO:0048732	gland development	21/342	441/18903	5.83146732454547e-05	0.0529497233068729	0.0483704868604403	57142/3488/6239/6776/429/340481/5154/4763/4781/472/5361/51804/3200/1027/2908/7048/5728/3091/1385/8140/5618	21
GO:0010463	BP	GO:0010463	mesenchymal cell proliferation	6/342	42/18903	0.000101643923006156	0.0738341456716721	0.0674487674348222	2254/5154/6474/4781/4609/7048	6
GO:0033119	BP	GO:0033119	negative regulation of RNA splicing	5/342	28/18903	0.000131377461884772	0.0795271569275817	0.0726494315545263	282996/4869/9991/10921/1859	5
GO:0048145	BP	GO:0048145	regulation of fibroblast proliferation	8/342	87/18903	0.000178505314078045	0.0860691022747442	0.0786256116305337	6497/5154/4763/79577/4297/891/648/4609	8
GO:0050767	BP	GO:0050767	regulation of neurogenesis	18/342	377/18903	0.000189579520428952	0.0860691022747442	0.0786256116305337	57142/6497/429/6474/4763/84376/57465/5361/2915/4204/23105/3148/6049/2043/5728/3091/65981/8140	18
GO:0051960	BP	GO:0051960	regulation of nervous system development	20/342	456/18903	0.000260563469031725	0.0891666717518017	0.0814552948532573	57142/11076/6497/429/6474/4763/84376/57465/5361/2915/4204/23105/3148/6049/2043/5728/27242/3091/65981/8140	20
GO:0072091	BP	GO:0072091	regulation of stem cell proliferation	8/342	92/18903	0.000262998435992487	0.0891666717518017	0.0814552948532573	2254/6474/4763/4781/3200/3148/677/7048	8
GO:0008654	BP	GO:0008654	phospholipid biosynthetic process	14/342	259/18903	0.000281812768448328	0.0891666717518017	0.0814552948532573	83394/5154/472/55500/253430/23049/142891/79644/94005/3992/5728/5277/253558/259230	14
GO:0048147	BP	GO:0048147	negative regulation of fibroblast proliferation	5/342	33/18903	0.000294603541030182	0.0891666717518017	0.0814552948532573	6497/4763/79577/4297/4609	5
GO:0032228	BP	GO:0032228	regulation of synaptic transmission, GABAergic	5/342	36/18903	0.000447642137047648	0.117706621461121	0.107527031893535	5334/4763/51304/5728/64854	5
GO:0070482	BP	GO:0070482	response to oxygen levels	16/342	337/18903	0.000453714950565994	0.117706621461121	0.107527031893535	26608/5154/4763/472/4891/6517/4204/1027/677/4609/7048/2043/5728/3091/8140/9550	16
GO:0048706	BP	GO:0048706	embryonic skeletal system development	9/342	128/18903	0.000540206552096182	0.122057308342748	0.11150145951088	2254/6474/3215/3223/51804/648/3200/7020/7048	9
GO:0048144	BP	GO:0048144	fibroblast proliferation	8/342	103/18903	0.000565964152167685	0.122057308342748	0.11150145951088	6497/5154/4763/79577/4297/891/648/4609	8
GO:0048025	BP	GO:0048025	negative regulation of mRNA splicing, via spliceosome	4/342	23/18903	0.000710175948503637	0.122057308342748	0.11150145951088	282996/4869/10921/1859	4
GO:0060537	BP	GO:0060537	muscle tissue development	18/342	422/18903	0.000724948628258578	0.122057308342748	0.11150145951088	6497/3488/2254/88/6474/4763/57486/93185/79784/1466/51804/54715/23135/7832/7048/5728/10472/1385	18
GO:0046488	BP	GO:0046488	phosphatidylinositol metabolic process	10/342	162/18903	0.000751786110148954	0.122057308342748	0.11150145951088	83394/5154/472/253430/23049/94005/5728/5277/253558/3633	10
GO:0006644	BP	GO:0006644	phospholipid metabolic process	17/342	389/18903	0.000774777186355312	0.122057308342748	0.11150145951088	7941/83394/5154/472/55500/253430/23049/142891/4204/79644/94005/3992/5728/5277/253558/259230/3633	17
GO:0051402	BP	GO:0051402	neuron apoptotic process	13/342	255/18903	0.000797621002163048	0.122057308342748	0.11150145951088	429/4763/472/51804/4204/6418/2020/7020/2908/7832/27242/3091/331	13
GO:0048024	BP	GO:0048024	regulation of mRNA splicing, via spliceosome	8/342	109/18903	0.000823745992847098	0.122057308342748	0.11150145951088	282996/9444/4869/10921/54715/1859/4154/6427	8
GO:0007519	BP	GO:0007519	skeletal muscle tissue development	10/342	164/18903	0.000826372771710501	0.122057308342748	0.11150145951088	6497/6474/4763/57486/93185/79784/51804/54715/7832/10472	10
GO:0018230	BP	GO:0018230	peptidyl-L-cysteine S-palmitoylation	4/342	24/18903	0.000840152177469353	0.122057308342748	0.11150145951088	51114/283576/340481/51304	4
GO:0018231	BP	GO:0018231	peptidyl-S-diacylglycerol-L-cysteine biosynthetic process from peptidyl-cysteine	4/342	24/18903	0.000840152177469353	0.122057308342748	0.11150145951088	51114/283576/340481/51304	4
GO:0030879	BP	GO:0030879	mammary gland development	9/342	138/18903	0.000928189818584041	0.129660977734509	0.11844754284117	57142/3488/6239/6776/2908/7048/3091/1385/5618	9
GO:0050686	BP	GO:0050686	negative regulation of mRNA processing	4/342	25/18903	0.000986036978344295	0.132640233531351	0.121169144473342	282996/4869/10921/1859	4
GO:0001666	BP	GO:0001666	response to hypoxia	14/342	296/18903	0.00105291743040067	0.136578432400545	0.124766757166275	26608/5154/4763/472/4891/6517/4204/1027/677/4609/7048/2043/5728/3091	14
GO:0030177	BP	GO:0030177	positive regulation of Wnt signaling pathway	9/342	144/18903	0.00125329010988524	0.14019047354044	0.128066419139656	6497/2254/1456/79577/85407/3611/65981/79718/331	9
GO:0050673	BP	GO:0050673	epithelial cell proliferation	19/342	481/18903	0.00129039238873686	0.14019047354044	0.128066419139656	57142/3488/6239/6776/2254/4763/4781/79577/3487/2260/51804/3148/1027/677/4609/3146/5728/3091/26051	19
GO:0070663	BP	GO:0070663	regulation of leukocyte proliferation	13/342	269/18903	0.00129754014405299	0.14019047354044	0.128066419139656	3568/942/4763/472/30835/648/6654/3146/7048/5728/27242/5618/22806	13
GO:0030888	BP	GO:0030888	regulation of B cell proliferation	6/342	67/18903	0.00132454715867254	0.14019047354044	0.128066419139656	472/648/5728/27242/5618/22806	6
GO:0006338	BP	GO:0006338	chromatin remodeling	16/342	373/18903	0.00133069107391148	0.14019047354044	0.128066419139656	6602/6046/8110/23270/23558/11335/4869/1017/4204/6418/3148/54891/4609/3146/23135/57169	16
GO:0060538	BP	GO:0060538	skeletal muscle organ development	10/342	176/18903	0.0014124416287437	0.14019047354044	0.128066419139656	6497/6474/4763/57486/93185/79784/51804/54715/7832/10472	10
GO:0036462	BP	GO:0036462	TRAIL-activated apoptotic signaling pathway	3/342	13/18903	0.00146728940070119	0.14019047354044	0.128066419139656	8795/51304/5728	3
GO:0007611	BP	GO:0007611	learning or memory	13/342	273/18903	0.00148083371102973	0.14019047354044	0.128066419139656	6310/57502/4763/4891/6517/4297/2915/4204/6616/7832/5728/3091/1385	13
GO:0050678	BP	GO:0050678	regulation of epithelial cell proliferation	17/342	414/18903	0.0015214939252363	0.14019047354044	0.128066419139656	57142/6239/6776/2254/4763/4781/79577/2260/51804/3148/1027/677/4609/3146/5728/3091/26051	17
GO:0036293	BP	GO:0036293	response to decreased oxygen levels	14/342	309/18903	0.0015799788417567	0.14019047354044	0.128066419139656	26608/5154/4763/472/4891/6517/4204/1027/677/4609/7048/2043/5728/3091	14
GO:1903311	BP	GO:1903311	regulation of mRNA metabolic process	14/342	309/18903	0.0015799788417567	0.14019047354044	0.128066419139656	282996/79577/23112/9444/4869/11052/10921/54715/1859/677/7832/4154/6427/7812	14
GO:0048704	BP	GO:0048704	embryonic skeletal system morphogenesis	7/342	94/18903	0.00158961258270426	0.14019047354044	0.128066419139656	6474/3215/51804/648/3200/7020/7048	7
GO:0060541	BP	GO:0060541	respiratory system development	11/342	211/18903	0.00165859807810372	0.14019047354044	0.128066419139656	6497/3488/429/2254/5154/4781/28511/51804/7048/1385/7534	11
GO:0007612	BP	GO:0007612	learning	9/342	150/18903	0.0016646381739516	0.14019047354044	0.128066419139656	6310/57502/4763/4297/2915/4204/6616/7832/3091	9
GO:0043484	BP	GO:0043484	regulation of RNA splicing	10/342	180/18903	0.00167000647464566	0.14019047354044	0.128066419139656	282996/9444/4869/9991/10921/54715/1859/4154/6427/22927	10
GO:0061028	BP	GO:0061028	establishment of endothelial barrier	5/342	48/18903	0.00170346548962009	0.14019047354044	0.128066419139656	3383/5962/340481/118/26051	5
GO:0030238	BP	GO:0030238	male sex determination	3/342	14/18903	0.00184255855677155	0.14019047354044	0.128066419139656	2254/4216/51804	3
GO:0043584	BP	GO:0043584	nose development	3/342	14/18903	0.00184255855677155	0.14019047354044	0.128066419139656	6497/429/51804	3
GO:0048681	BP	GO:0048681	negative regulation of axon regeneration	3/342	14/18903	0.00184255855677155	0.14019047354044	0.128066419139656	2043/5728/83999	3
GO:0044843	BP	GO:0044843	cell cycle G1/S phase transition	13/342	280/18903	0.00185323338962266	0.14019047354044	0.128066419139656	6602/5962/79447/8110/472/79577/10197/5218/5128/1017/1027/4609/5728	13
GO:0072089	BP	GO:0072089	stem cell proliferation	8/342	124/18903	0.00189133623443876	0.14019047354044	0.128066419139656	2254/6474/4763/4781/3200/3148/677/7048	8
GO:0045926	BP	GO:0045926	negative regulation of growth	12/342	249/18903	0.00201490189422364	0.145490777451905	0.132908338316834	57142/3488/57446/85407/23105/1027/6049/131566/7048/5728/3091/65981	12
GO:0018198	BP	GO:0018198	peptidyl-cysteine modification	5/342	50/18903	0.00204676073440127	0.145490777451905	0.132908338316834	51114/283576/340481/57465/51304	5
GO:0000082	BP	GO:0000082	G1/S transition of mitotic cell cycle	12/342	250/18903	0.00208301773884886	0.145490777451905	0.132908338316834	6602/5962/8110/472/79577/10197/5218/5128/1017/1027/4609/5728	12
GO:0043523	BP	GO:0043523	regulation of neuron apoptotic process	11/342	218/18903	0.00214379408001999	0.146910567898728	0.134205341414558	429/4763/472/51804/4204/6418/2020/7020/2908/7832/3091	11
GO:0048679	BP	GO:0048679	regulation of axon regeneration	4/342	31/18903	0.0022521520333165	0.150068636452581	0.137090291588957	3480/2043/5728/83999	4
GO:0070571	BP	GO:0070571	negative regulation of neuron projection regeneration	3/342	15/18903	0.00227251514451871	0.150068636452581	0.137090291588957	2043/5728/83999	3
GO:0035176	BP	GO:0035176	social behavior	5/342	52/18903	0.00243797673151221	0.158120205158078	0.14444553867907	2894/6310/57502/4204/5728	5
GO:0050679	BP	GO:0050679	positive regulation of epithelial cell proliferation	11/342	224/18903	0.00264617894727086	0.168612665552417	0.15403058248934	57142/6239/6776/2254/4763/2260/3148/4609/3146/3091/26051	11
GO:0021542	BP	GO:0021542	dentate gyrus development	3/342	16/18903	0.00275971487732354	0.17281524886964	0.157869714942356	2018/7832/5728	3
GO:0018345	BP	GO:0018345	protein palmitoylation	4/342	33/18903	0.00284703096243341	0.174331383967169	0.159254730542695	51114/283576/340481/51304	4
GO:0051703	BP	GO:0051703	biological process involved in intraspecies interaction between organisms	5/342	54/18903	0.00288083513932579	0.174331383967169	0.159254730542695	2894/6310/57502/4204/5728	5
GO:0040029	BP	GO:0040029	epigenetic regulation of gene expression	9/342	163/18903	0.00292792247301687	0.174331383967169	0.159254730542695	6602/23558/648/11335/1017/4204/3146/51742/57169	9
GO:0006661	BP	GO:0006661	phosphatidylinositol biosynthetic process	8/342	134/18903	0.00306655036579863	0.176580480704652	0.161309319261843	83394/5154/472/253430/23049/94005/5728/5277	8
GO:0043525	BP	GO:0043525	positive regulation of neuron apoptotic process	5/342	55/18903	0.00312279764508439	0.176580480704652	0.161309319261843	429/4763/472/7020/2908	5
GO:1904645	BP	GO:1904645	response to amyloid-beta	5/342	55/18903	0.00312279764508439	0.176580480704652	0.161309319261843	3480/3383/774/2915/2043	5
GO:0070570	BP	GO:0070570	regulation of neuron projection regeneration	4/342	34/18903	0.00318125873119118	0.176580480704652	0.161309319261843	3480/2043/5728/83999	4
GO:0071214	BP	GO:0071214	cellular response to abiotic stimulus	14/342	335/18903	0.0033011578239612	0.176580480704652	0.161309319261843	3480/3954/429/8795/472/1408/6517/10725/4869/677/4609/5728/10746/22927	14
GO:0104004	BP	GO:0104004	cellular response to environmental stimulus	14/342	335/18903	0.0033011578239612	0.176580480704652	0.161309319261843	3480/3954/429/8795/472/1408/6517/10725/4869/677/4609/5728/10746/22927	14
GO:0051236	BP	GO:0051236	establishment of RNA localization	9/342	166/18903	0.003306022215836	0.176580480704652	0.161309319261843	472/57097/9444/23049/4869/11052/54715/677/7048	9
GO:0050804	BP	GO:0050804	modulation of chemical synaptic transmission	17/342	448/18903	0.00344281222808436	0.180109529079318	0.164533165910622	9066/774/5334/2894/57502/4763/57465/91851/51304/4297/2915/4204/6616/59283/2043/5728/64854	17
GO:0090398	BP	GO:0090398	cellular senescence	7/342	108/18903	0.0034962773550036	0.180109529079318	0.164533165910622	3480/472/4869/1017/4335/1027/5728	7
GO:0099177	BP	GO:0099177	regulation of trans-synaptic signaling	17/342	449/18903	0.00352086359158359	0.180109529079318	0.164533165910622	9066/774/5334/2894/57502/4763/57465/91851/51304/4297/2915/4204/6616/59283/2043/5728/64854	17
GO:0051932	BP	GO:0051932	synaptic transmission, GABAergic	5/342	57/18903	0.00365012493178794	0.184128524336858	0.168204587499936	5334/4763/51304/5728/64854	5
GO:0033151	BP	GO:0033151	V(D)J recombination	3/342	18/18903	0.00391511014037091	0.188793912405767	0.172466500087809	472/3148/3146	3
GO:0051058	BP	GO:0051058	negative regulation of small GTPase mediated signal transduction	5/342	58/18903	0.00393642194731517	0.188793912405767	0.172466500087809	10251/4763/440730/81848/94134	5
GO:0010720	BP	GO:0010720	positive regulation of cell development	13/342	307/18903	0.00408390154295623	0.188793912405767	0.172466500087809	6239/429/6474/57465/5361/2915/4204/3611/118/2043/3091/65981/8140	13
GO:0016055	BP	GO:0016055	Wnt signaling pathway	17/342	456/18903	0.00410922897971258	0.188793912405767	0.172466500087809	6497/2254/1456/79577/5218/3487/85407/7479/3611/51444/5728/8323/26959/65981/79718/83999/331	17
GO:0198738	BP	GO:0198738	cell-cell signaling by wnt	17/342	458/18903	0.00429146719300734	0.188793912405767	0.172466500087809	6497/2254/1456/79577/5218/3487/85407/7479/3611/51444/5728/8323/26959/65981/79718/83999/331	17
GO:0045860	BP	GO:0045860	positive regulation of protein kinase activity	16/342	420/18903	0.00431499397945458	0.188793912405767	0.172466500087809	942/5154/8795/2260/4216/23118/891/133619/2915/4869/80829/1027/7048/2043/9802/5618	16
GO:0050670	BP	GO:0050670	regulation of lymphocyte proliferation	11/342	239/18903	0.00432589992307039	0.188793912405767	0.172466500087809	942/472/30835/648/6654/3146/7048/5728/27242/5618/22806	11
GO:0048854	BP	GO:0048854	brain morphogenesis	4/342	37/18903	0.00434226763899137	0.188793912405767	0.172466500087809	4763/6654/5728/8323	4
GO:0042552	BP	GO:0042552	myelination	8/342	142/18903	0.00436297144918836	0.188793912405767	0.172466500087809	11076/6497/4763/7368/9444/3611/5728/27242	8
GO:0060070	BP	GO:0060070	canonical Wnt signaling pathway	13/342	310/18903	0.00442866178036402	0.188793912405767	0.172466500087809	2254/1456/5218/3487/85407/7479/3611/5728/8323/65981/79718/83999/331	13
GO:0008306	BP	GO:0008306	associative learning	6/342	85/18903	0.00442957777281448	0.188793912405767	0.172466500087809	4763/4297/4204/6616/7832/3091	6
GO:0008625	BP	GO:0008625	extrinsic apoptotic signaling pathway via death domain receptors	6/342	85/18903	0.00442957777281448	0.188793912405767	0.172466500087809	3383/4763/8795/51304/3148/5728	6
GO:0021954	BP	GO:0021954	central nervous system neuron development	6/342	85/18903	0.00442957777281448	0.188793912405767	0.172466500087809	429/4781/5361/7832/2043/5728	6
GO:0006650	BP	GO:0006650	glycerophospholipid metabolic process	13/342	311/18903	0.00454866332840879	0.188793912405767	0.172466500087809	7941/83394/5154/472/55500/253430/23049/4204/94005/5728/5277/253558/3633	13
GO:0030889	BP	GO:0030889	negative regulation of B cell proliferation	3/342	19/18903	0.00458748309010248	0.188793912405767	0.172466500087809	472/5728/27242	3
GO:0022604	BP	GO:0022604	regulation of cell morphogenesis	13/342	312/18903	0.00467127224578648	0.188793912405767	0.172466500087809	6239/5962/10251/57465/81848/79784/5361/55785/91010/54014/3611/2043/65981	13
GO:0071453	BP	GO:0071453	cellular response to oxygen levels	9/342	175/18903	0.00467477813998949	0.188793912405767	0.172466500087809	26608/6517/1027/677/4609/2043/5728/3091/9550	9
GO:0007272	BP	GO:0007272	ensheathment of neurons	8/342	144/18903	0.00474476156321397	0.188793912405767	0.172466500087809	11076/6497/4763/7368/9444/3611/5728/27242	8
GO:0008366	BP	GO:0008366	axon ensheathment	8/342	144/18903	0.00474476156321397	0.188793912405767	0.172466500087809	11076/6497/4763/7368/9444/3611/5728/27242	8
GO:0032944	BP	GO:0032944	regulation of mononuclear cell proliferation	11/342	243/18903	0.00489340795729668	0.188793912405767	0.172466500087809	942/472/30835/648/6654/3146/7048/5728/27242/5618/22806	11
GO:0050890	BP	GO:0050890	cognition	13/342	314/18903	0.00492447414997375	0.188793912405767	0.172466500087809	6310/57502/4763/4891/6517/4297/2915/4204/6616/7832/5728/3091/1385	13
GO:0001938	BP	GO:0001938	positive regulation of endothelial cell proliferation	7/342	115/18903	0.00493816676171471	0.188793912405767	0.172466500087809	6776/4763/2260/3148/3146/3091/26051	7
GO:0048640	BP	GO:0048640	negative regulation of developmental growth	7/342	115/18903	0.00493816676171471	0.188793912405767	0.172466500087809	57142/85407/23105/1027/6049/7048/5728	7
GO:0000381	BP	GO:0000381	regulation of alternative mRNA splicing, via spliceosome	5/342	62/18903	0.00524329997767008	0.189628445930451	0.173228860877806	282996/10921/54715/4154/6427	5
GO:0055072	BP	GO:0055072	iron ion homeostasis	6/342	88/18903	0.00524781383056847	0.189628445930451	0.173228860877806	4891/261729/4609/26234/3091/9550	6
GO:0060251	BP	GO:0060251	regulation of glial cell proliferation	4/342	39/18903	0.00525716399442665	0.189628445930451	0.173228860877806	6497/4763/4204/8140	4
GO:0002643	BP	GO:0002643	regulation of tolerance induction	3/342	20/18903	0.00532546847051378	0.189628445930451	0.173228860877806	3106/3146/7048	3
GO:0032634	BP	GO:0032634	interleukin-5 production	3/342	20/18903	0.00532546847051378	0.189628445930451	0.173228860877806	3568/27242/23765	3
GO:0032674	BP	GO:0032674	regulation of interleukin-5 production	3/342	20/18903	0.00532546847051378	0.189628445930451	0.173228860877806	3568/27242/23765	3
GO:2001014	BP	GO:2001014	regulation of skeletal muscle cell differentiation	3/342	20/18903	0.00532546847051378	0.189628445930451	0.173228860877806	57486/51804/54715	3
GO:1902806	BP	GO:1902806	regulation of cell cycle G1/S phase transition	10/342	213/18903	0.00556873831885815	0.196365607515464	0.17938337435913	6602/5962/79447/8110/472/79577/10197/1017/1027/5728	10
GO:0046474	BP	GO:0046474	glycerophospholipid biosynthetic process	10/342	214/18903	0.00575082475067468	0.198367341144063	0.181211992605521	83394/5154/472/55500/253430/23049/94005/5728/5277/253558	10
GO:0007389	BP	GO:0007389	pattern specification process	17/342	472/18903	0.00576193028464528	0.198367341144063	0.181211992605521	6497/2018/429/472/91851/3215/3223/85407/4297/648/200894/7479/3200/7832/7048/3091/9371	17
GO:0061351	BP	GO:0061351	neural precursor cell proliferation	8/342	149/18903	0.00581144354516049	0.198367341144063	0.181211992605521	2018/429/4763/84376/3611/7832/3091/8323	8
GO:0044772	BP	GO:0044772	mitotic cell cycle phase transition	17/342	473/18903	0.00588098295346885	0.198367341144063	0.181211992605521	6602/5962/8110/472/79577/10197/5218/5128/891/10776/1017/4204/1027/677/4609/5728/64859	17
GO:0007413	BP	GO:0007413	axonal fasciculation	3/342	21/18903	0.00613073134037006	0.198367341144063	0.181211992605521	57142/2043/27242	3
GO:0032986	BP	GO:0032986	protein-DNA complex disassembly	3/342	21/18903	0.00613073134037006	0.198367341144063	0.181211992605521	6602/6418/4609	3
GO:0034755	BP	GO:0034755	iron ion transmembrane transport	3/342	21/18903	0.00613073134037006	0.198367341144063	0.181211992605521	4891/261729/10057	3
GO:0044872	BP	GO:0044872	lipoprotein localization	3/342	21/18903	0.00613073134037006	0.198367341144063	0.181211992605521	51128/84747/51304	3
GO:0106030	BP	GO:0106030	neuron projection fasciculation	3/342	21/18903	0.00613073134037006	0.198367341144063	0.181211992605521	57142/2043/27242	3
GO:0001942	BP	GO:0001942	hair follicle development	6/342	91/18903	0.00617167113140946	0.198367341144063	0.181211992605521	3488/340481/5154/4763/6654/8323	6
GO:0071456	BP	GO:0071456	cellular response to hypoxia	8/342	151/18903	0.00628576068585624	0.198860151575865	0.181662183447463	26608/6517/1027/677/4609/2043/5728/3091	8
GO:0046486	BP	GO:0046486	glycerolipid metabolic process	15/342	399/18903	0.00633392224263183	0.198860151575865	0.181662183447463	7941/83394/256356/5154/472/55500/253430/23049/4204/94005/5728/5277/253558/79718/3633	15
GO:0033044	BP	GO:0033044	regulation of chromosome organization	11/342	252/18903	0.006386438835838	0.198860151575865	0.181662183447463	6602/8110/472/4216/891/23049/1017/54891/4609/10051/54552	11
GO:0001885	BP	GO:0001885	endothelial cell development	5/342	65/18903	0.00640601259206394	0.198860151575865	0.181662183447463	3383/5962/340481/118/26051	5
GO:0045446	BP	GO:0045446	endothelial cell differentiation	7/342	121/18903	0.00649602635206125	0.199183891351368	0.181957925324459	3383/5962/340481/3215/118/23135/26051	7
GO:0009952	BP	GO:0009952	anterior/posterior pattern specification	10/342	218/18903	0.00652612419350573	0.199183891351368	0.181957925324459	6497/2018/472/3215/3223/85407/4297/648/3200/7832	10
GO:2000045	BP	GO:2000045	regulation of G1/S transition of mitotic cell cycle	9/342	185/18903	0.00667409651792702	0.200325663161649	0.183000953595386	6602/5962/8110/472/79577/10197/1017/1027/5728	9
GO:0006879	BP	GO:0006879	cellular iron ion homeostasis	5/342	66/18903	0.00683074763893852	0.200325663161649	0.183000953595386	4891/261729/4609/3091/9550	5
GO:0045814	BP	GO:0045814	negative regulation of gene expression, epigenetic	6/342	93/18903	0.006849929734065	0.200325663161649	0.183000953595386	648/11335/1017/4204/3146/57169	6
GO:0043405	BP	GO:0043405	regulation of MAP kinase activity	9/342	186/18903	0.00690532902587414	0.200325663161649	0.183000953595386	10251/5154/4763/1849/81848/2260/4216/6654/2043	9
GO:0021537	BP	GO:0021537	telencephalon development	11/342	255/18903	0.00695655127570243	0.200325663161649	0.183000953595386	3480/57142/6497/2018/429/4763/4781/200894/7832/5728/3091	11
GO:0007530	BP	GO:0007530	sex determination	3/342	22/18903	0.00700477952134621	0.200325663161649	0.183000953595386	2254/4216/51804	3
GO:0031440	BP	GO:0031440	regulation of mRNA 3'-end processing	3/342	22/18903	0.00700477952134621	0.200325663161649	0.183000953595386	79577/11052/677	3
GO:0032069	BP	GO:0032069	regulation of nuclease activity	3/342	22/18903	0.00700477952134621	0.200325663161649	0.183000953595386	4869/3148/3146	3
GO:0030324	BP	GO:0030324	lung development	9/342	187/18903	0.00714265518050693	0.201396850808162	0.183979502013485	3488/429/2254/5154/4781/28511/7048/1385/7534	9
GO:0022404	BP	GO:0022404	molting cycle process	6/342	94/18903	0.00720858772165779	0.201396850808162	0.183979502013485	3488/340481/5154/4763/6654/8323	6
GO:0022405	BP	GO:0022405	hair cycle process	6/342	94/18903	0.00720858772165779	0.201396850808162	0.183979502013485	3488/340481/5154/4763/6654/8323	6
GO:0070997	BP	GO:0070997	neuron death	14/342	368/18903	0.00743373253053372	0.205138810973865	0.187397847261078	429/4763/57465/472/51804/4204/6418/2020/7020/2908/7832/27242/3091/331	14
GO:0007595	BP	GO:0007595	lactation	4/342	43/18903	0.00745548542085634	0.205138810973865	0.187397847261078	6776/3091/1385/5618	4
GO:0048562	BP	GO:0048562	embryonic organ morphogenesis	12/342	294/18903	0.00754192079179222	0.205468964638156	0.187699448336271	2254/6474/3215/51804/648/200894/3200/7020/7048/3091/8323/125488	12
GO:0098773	BP	GO:0098773	skin epidermis development	6/342	95/18903	0.00758062810063683	0.205468964638156	0.187699448336271	3488/340481/5154/4763/6654/8323	6
GO:0000956	BP	GO:0000956	nuclear-transcribed mRNA catabolic process	7/342	125/18903	0.00772062642085271	0.207713445633608	0.189749820495343	472/23112/23049/10921/677/7832/7812	7
GO:0044839	BP	GO:0044839	cell cycle G2/M phase transition	8/342	157/18903	0.00788592221224337	0.208106344073089	0.190108740006485	472/5218/891/10776/4869/1017/4204/64859	8
GO:2000178	BP	GO:2000178	negative regulation of neural precursor cell proliferation	3/342	23/18903	0.0079489700572726	0.208106344073089	0.190108740006485	4763/3611/7832	3
GO:0006497	BP	GO:0006497	protein lipidation	6/342	96/18903	0.00796632174084172	0.208106344073089	0.190108740006485	51114/283576/340481/51304/94005/5277	6
GO:0060828	BP	GO:0060828	regulation of canonical Wnt signaling pathway	11/342	260/18903	0.00799442136228016	0.208106344073089	0.190108740006485	2254/1456/5218/3487/85407/3611/8323/65981/79718/83999/331	11
GO:0048568	BP	GO:0048568	embryonic organ development	16/342	449/18903	0.00802172031118735	0.208106344073089	0.190108740006485	2254/5154/6474/3215/4297/51804/648/200894/2020/3200/7020/677/7048/3091/8323/125488	16
GO:0030323	BP	GO:0030323	respiratory tube development	9/342	191/18903	0.00815493676045177	0.209038915066723	0.190960659717804	3488/429/2254/5154/4781/28511/7048/1385/7534	9
GO:0061180	BP	GO:0061180	mammary gland epithelium development	5/342	69/18903	0.00822255212960064	0.209038915066723	0.190960659717804	57142/6239/2908/3091/5618	5
GO:0061564	BP	GO:0061564	axon development	17/342	490/18903	0.00823033173307859	0.209038915066723	0.190960659717804	3480/57142/10251/6474/4781/57465/55740/5361/23105/6049/6654/2043/1808/5728/27242/1385/83999	17
GO:0046777	BP	GO:0046777	protein autophosphorylation	10/342	226/18903	0.00831852658446772	0.209811726074908	0.191666635922823	3480/127933/5154/472/2260/23049/415116/1859/2043/5618	10
GO:0036294	BP	GO:0036294	cellular response to decreased oxygen levels	8/342	159/18903	0.0084819635977253	0.211580955289874	0.193282857371228	26608/6517/1027/677/4609/2043/5728/3091	8
GO:0030111	BP	GO:0030111	regulation of Wnt signaling pathway	13/342	336/18903	0.00850518157277578	0.211580955289874	0.193282857371228	6497/2254/1456/79577/5218/3487/85407/3611/8323/65981/79718/83999/331	13
GO:0048705	BP	GO:0048705	skeletal system morphogenesis	10/342	227/18903	0.00856680689132727	0.211664235573474	0.193358935348826	6497/6474/3215/2260/51804/648/3200/7020/79065/7048	10
GO:1904646	BP	GO:1904646	cellular response to amyloid-beta	4/342	45/18903	0.00875142998909611	0.214764822435115	0.196191375004487	3480/3383/2915/2043	4
GO:0010226	BP	GO:0010226	response to lithium ion	3/342	24/18903	0.00896451546867307	0.217060801214804	0.198288791279	429/200894/1027	3
GO:0035162	BP	GO:0035162	embryonic hemopoiesis	3/342	24/18903	0.00896451546867307	0.217060801214804	0.198288791279	4297/7048/3091	3
GO:0033674	BP	GO:0033674	positive regulation of kinase activity	17/342	496/18903	0.00922032705951627	0.221776343577239	0.202596520680344	3480/942/5154/8795/2260/4216/23118/891/133619/2915/4869/80829/1027/7048/2043/9802/5618	17
GO:0050769	BP	GO:0050769	positive regulation of neurogenesis	10/342	231/18903	0.00961728640591246	0.22837353938988	0.208623173010927	429/6474/57465/5361/2915/4204/2043/3091/65981/8140	10
GO:0010769	BP	GO:0010769	regulation of cell morphogenesis involved in differentiation	6/342	100/18903	0.00965099164688612	0.22837353938988	0.208623173010927	6239/57465/81848/3611/2043/65981	6
GO:0050657	BP	GO:0050657	nucleic acid transport	8/342	163/18903	0.00977450104404898	0.22837353938988	0.208623173010927	57097/9444/23049/4869/11052/54715/677/7048	8
GO:0050658	BP	GO:0050658	RNA transport	8/342	163/18903	0.00977450104404898	0.22837353938988	0.208623173010927	57097/9444/23049/4869/11052/54715/677/7048	8
GO:0046885	BP	GO:0046885	regulation of hormone biosynthetic process	3/342	25/18903	0.0100524898082634	0.22837353938988	0.208623173010927	3480/2908/3091	3
GO:0032204	BP	GO:0032204	regulation of telomere maintenance	6/342	101/18903	0.0101089577197358	0.22837353938988	0.208623173010927	472/4216/23049/54891/4609/54552	6
GO:0042158	BP	GO:0042158	lipoprotein biosynthetic process	6/342	101/18903	0.0101089577197358	0.22837353938988	0.208623173010927	51114/283576/340481/51304/94005/5277	6
GO:0021915	BP	GO:0021915	neural tube development	8/342	164/18903	0.0101193499212031	0.22837353938988	0.208623173010927	6497/6046/4763/648/200894/677/3091/8323	8
GO:0008542	BP	GO:0008542	visual learning	4/342	47/18903	0.0101862646974561	0.22837353938988	0.208623173010927	4763/4297/4204/3091	4
GO:0048286	BP	GO:0048286	lung alveolus development	4/342	47/18903	0.0101862646974561	0.22837353938988	0.208623173010927	3488/5154/28511/1385	4
GO:0071470	BP	GO:0071470	cellular response to osmotic stress	4/342	47/18903	0.0101862646974561	0.22837353938988	0.208623173010927	3954/6517/10725/677	4
GO:0030900	BP	GO:0030900	forebrain development	14/342	383/18903	0.0103361998757531	0.230313361648682	0.21039523415159	3480/57142/6497/2018/429/4763/4781/84376/5361/200894/7832/5728/3091/1385	14
GO:0008038	BP	GO:0008038	neuron recognition	4/342	48/18903	0.0109574282618048	0.242432422543426	0.221466205615835	57142/2043/27242/7534	4
GO:0070661	BP	GO:0070661	leukocyte proliferation	13/342	348/18903	0.0111815350646772	0.242432422543426	0.221466205615835	3568/942/4763/472/30835/648/6654/3146/7048/5728/27242/5618/22806	13
GO:0042063	BP	GO:0042063	gliogenesis	12/342	310/18903	0.0111898399100509	0.242432422543426	0.221466205615835	57142/11076/6497/429/4763/4781/4204/3611/2043/5728/27242/8140	12
GO:0051016	BP	GO:0051016	barbed-end actin filament capping	3/342	26/18903	0.0112138345229338	0.242432422543426	0.221466205615835	829/5962/118	3
GO:1900151	BP	GO:1900151	regulation of nuclear-transcribed mRNA catabolic process, deadenylation-dependent decay	3/342	26/18903	0.0112138345229338	0.242432422543426	0.221466205615835	23112/677/7812	3
GO:0006403	BP	GO:0006403	RNA localization	9/342	202/18903	0.0115035205713396	0.247223590030209	0.225843019874571	472/57097/9444/23049/4869/11052/54715/677/7048	9
GO:0042100	BP	GO:0042100	B cell proliferation	6/342	104/18903	0.011575335021784	0.247303628230114	0.225916136152713	472/648/5728/27242/5618/22806	6
GO:0031346	BP	GO:0031346	positive regulation of cell projection organization	13/342	352/18903	0.0122058195717443	0.252377156650566	0.230550892001677	3480/9842/6239/6474/57465/440730/5361/51762/6624/2043/65981/54874/54664	13
GO:0030325	BP	GO:0030325	adrenal gland development	3/342	27/18903	0.0124493641275994	0.252377156650566	0.230550892001677	429/4763/2908	3
GO:0046174	BP	GO:0046174	polyol catabolic process	3/342	27/18903	0.0124493641275994	0.252377156650566	0.230550892001677	256356/5728/3633	3
GO:0071549	BP	GO:0071549	cellular response to dexamethasone stimulus	3/342	27/18903	0.0124493641275994	0.252377156650566	0.230550892001677	3480/648/2908	3
GO:0016050	BP	GO:0016050	vesicle organization	13/342	353/18903	0.0124728888479066	0.252377156650566	0.230550892001677	9842/9066/51128/84376/6399/5869/9527/6517/51762/6616/54874/1385/10239	13
GO:1901990	BP	GO:1901990	regulation of mitotic cell cycle phase transition	13/342	354/18903	0.0127444530685953	0.252377156650566	0.230550892001677	6602/5962/8110/472/79577/10197/891/1017/4204/1027/677/5728/64859	13
GO:0048167	BP	GO:0048167	regulation of synaptic plasticity	9/342	207/18903	0.0133269655917286	0.252377156650566	0.230550892001677	9066/4763/91851/4297/2915/4204/6616/2043/5728	9
GO:0010944	BP	GO:0010944	negative regulation of transcription by competitive promoter binding	2/342	10/18903	0.0133430883747539	0.252377156650566	0.230550892001677	7020/1385	2
GO:0032070	BP	GO:0032070	regulation of deoxyribonuclease activity	2/342	10/18903	0.0133430883747539	0.252377156650566	0.230550892001677	4869/3146	2
GO:0033523	BP	GO:0033523	histone H2B ubiquitination	2/342	10/18903	0.0133430883747539	0.252377156650566	0.230550892001677	79577/9810	2
GO:0046886	BP	GO:0046886	positive regulation of hormone biosynthetic process	2/342	10/18903	0.0133430883747539	0.252377156650566	0.230550892001677	3480/3091	2
GO:0070142	BP	GO:0070142	synaptic vesicle budding	2/342	10/18903	0.0133430883747539	0.252377156650566	0.230550892001677	6517/10239	2
GO:0090394	BP	GO:0090394	negative regulation of excitatory postsynaptic potential	2/342	10/18903	0.0133430883747539	0.252377156650566	0.230550892001677	57502/5728	2
GO:0097090	BP	GO:0097090	presynaptic membrane organization	2/342	10/18903	0.0133430883747539	0.252377156650566	0.230550892001677	57502/5728	2
GO:0003158	BP	GO:0003158	endothelium development	7/342	139/18903	0.0133648234831378	0.252377156650566	0.230550892001677	3383/5962/340481/3215/118/23135/26051	7
GO:0046580	BP	GO:0046580	negative regulation of Ras protein signal transduction	4/342	51/18903	0.0134932540567074	0.252377156650566	0.230550892001677	10251/4763/440730/81848	4
GO:0060688	BP	GO:0060688	regulation of morphogenesis of a branching structure	4/342	51/18903	0.0134932540567074	0.252377156650566	0.230550892001677	57142/5154/6474/51804	4
GO:0014812	BP	GO:0014812	muscle cell migration	6/342	108/18903	0.0137557191343605	0.252377156650566	0.230550892001677	3488/2254/5154/4763/5361/51804	6
GO:0019882	BP	GO:0019882	antigen processing and presentation	6/342	108/18903	0.0137557191343605	0.252377156650566	0.230550892001677	51128/3106/3383/30835/5869/51762	6
GO:0090263	BP	GO:0090263	positive regulation of canonical Wnt signaling pathway	6/342	108/18903	0.0137557191343605	0.252377156650566	0.230550892001677	2254/1456/3611/65981/79718/331	6
GO:0060479	BP	GO:0060479	lung cell differentiation	3/342	28/18903	0.0137597716961639	0.252377156650566	0.230550892001677	429/4781/1385	3
GO:0060487	BP	GO:0060487	lung epithelial cell differentiation	3/342	28/18903	0.0137597716961639	0.252377156650566	0.230550892001677	429/4781/1385	3
GO:0042157	BP	GO:0042157	lipoprotein metabolic process	7/342	140/18903	0.0138574315164486	0.252377156650566	0.230550892001677	51114/283576/340481/472/51304/94005/5277	7
GO:0021543	BP	GO:0021543	pallium development	8/342	174/18903	0.0140823631467218	0.252377156650566	0.230550892001677	3480/57142/2018/429/4763/7832/5728/3091	8
GO:0036465	BP	GO:0036465	synaptic vesicle recycling	5/342	79/18903	0.0142605444378111	0.252377156650566	0.230550892001677	9066/57502/57465/6517/10239	5
GO:0045930	BP	GO:0045930	negative regulation of mitotic cell cycle	10/342	246/18903	0.0144518178569405	0.252377156650566	0.230550892001677	472/79577/891/1017/1027/677/7832/5728/10950/64859	10
GO:0001655	BP	GO:0001655	urogenital system development	13/342	360/18903	0.0144709192217763	0.252377156650566	0.230550892001677	2018/8842/5154/4763/51804/7020/1027/3611/4609/2043/5728/26249/5618	13
GO:0003002	BP	GO:0003002	regionalization	13/342	360/18903	0.0144709192217763	0.252377156650566	0.230550892001677	6497/2018/429/472/3215/3223/85407/4297/648/200894/7479/3200/7832	13
GO:0000086	BP	GO:0000086	G2/M transition of mitotic cell cycle	7/342	142/18903	0.0148814228572022	0.252377156650566	0.230550892001677	472/5218/891/10776/1017/4204/64859	7
GO:1902749	BP	GO:1902749	regulation of cell cycle G2/M phase transition	6/342	110/18903	0.014946846697583	0.252377156650566	0.230550892001677	472/891/4869/1017/4204/64859	6
GO:0022011	BP	GO:0022011	myelination in peripheral nervous system	3/342	29/18903	0.0151456341747079	0.252377156650566	0.230550892001677	6497/4763/3611	3
GO:0031571	BP	GO:0031571	mitotic G1 DNA damage checkpoint signaling	3/342	29/18903	0.0151456341747079	0.252377156650566	0.230550892001677	472/1017/1027	3
GO:0032292	BP	GO:0032292	peripheral nervous system axon ensheathment	3/342	29/18903	0.0151456341747079	0.252377156650566	0.230550892001677	6497/4763/3611	3
GO:0044030	BP	GO:0044030	regulation of DNA methylation	3/342	29/18903	0.0151456341747079	0.252377156650566	0.230550892001677	4297/4204/4609	3
GO:0060074	BP	GO:0060074	synapse maturation	3/342	29/18903	0.0151456341747079	0.252377156650566	0.230550892001677	91851/5728/7534	3
GO:0042593	BP	GO:0042593	glucose homeostasis	10/342	248/18903	0.0152129849528737	0.252377156650566	0.230550892001677	3480/3383/3488/123876/1408/6517/415116/7447/6566/3091	10
GO:0007632	BP	GO:0007632	visual behavior	4/342	53/18903	0.0153746749131692	0.252377156650566	0.230550892001677	4763/4297/4204/3091	4
GO:0048146	BP	GO:0048146	positive regulation of fibroblast proliferation	4/342	53/18903	0.0153746749131692	0.252377156650566	0.230550892001677	5154/891/648/4609	4
GO:0055076	BP	GO:0055076	transition metal ion homeostasis	7/342	143/18903	0.0154131465594962	0.252377156650566	0.230550892001677	4891/261729/4609/26234/3091/9550/331	7
GO:0051099	BP	GO:0051099	positive regulation of binding	8/342	177/18903	0.0154656960424457	0.252377156650566	0.230550892001677	6497/5334/3148/118/3146/2043/9802/65981	8
GO:0021761	BP	GO:0021761	limbic system development	6/342	111/18903	0.0155684746845009	0.252377156650566	0.230550892001677	3480/2018/4763/5361/7832/5728	6
GO:0033500	BP	GO:0033500	carbohydrate homeostasis	10/342	249/18903	0.0156045879976315	0.252377156650566	0.230550892001677	3480/3383/3488/123876/1408/6517/415116/7447/6566/3091	10
GO:0031647	BP	GO:0031647	regulation of protein stability	12/342	325/18903	0.0157246911044937	0.252377156650566	0.230550892001677	57142/55278/483/79577/4869/283514/10491/2043/5728/9802/1385/54552	12
GO:1901214	BP	GO:1901214	regulation of neuron death	12/342	325/18903	0.0157246911044937	0.252377156650566	0.230550892001677	429/4763/57465/472/51804/4204/6418/2020/7020/2908/7832/3091	12
GO:0000380	BP	GO:0000380	alternative mRNA splicing, via spliceosome	5/342	81/18903	0.0157493066998906	0.252377156650566	0.230550892001677	282996/10921/54715/4154/6427	5
GO:0007422	BP	GO:0007422	peripheral nervous system development	5/342	81/18903	0.0157493066998906	0.252377156650566	0.230550892001677	6497/429/4763/7368/3611	5
GO:0048015	BP	GO:0048015	phosphatidylinositol-mediated signaling	8/342	178/18903	0.0159479589090614	0.252377156650566	0.230550892001677	3480/5334/5154/4763/2260/677/5728/26051	8
GO:0048736	BP	GO:0048736	appendage development	8/342	178/18903	0.0159479589090614	0.252377156650566	0.230550892001677	6497/2254/6474/64093/7020/4154/8323/83999	8
GO:0060173	BP	GO:0060173	limb development	8/342	178/18903	0.0159479589090614	0.252377156650566	0.230550892001677	6497/2254/6474/64093/7020/4154/8323/83999	8
GO:0006686	BP	GO:0006686	sphingomyelin biosynthetic process	2/342	11/18903	0.0161149792743392	0.252377156650566	0.230550892001677	142891/259230	2
GO:0010624	BP	GO:0010624	regulation of Schwann cell proliferation	2/342	11/18903	0.0161149792743392	0.252377156650566	0.230550892001677	6497/4763	2
GO:0014010	BP	GO:0014010	Schwann cell proliferation	2/342	11/18903	0.0161149792743392	0.252377156650566	0.230550892001677	6497/4763	2
GO:0019062	BP	GO:0019062	virion attachment to host cell	2/342	11/18903	0.0161149792743392	0.252377156650566	0.230550892001677	3383/30835	2
GO:0021603	BP	GO:0021603	cranial nerve formation	2/342	11/18903	0.0161149792743392	0.252377156650566	0.230550892001677	5361/7020	2
GO:0031642	BP	GO:0031642	negative regulation of myelination	2/342	11/18903	0.0161149792743392	0.252377156650566	0.230550892001677	5728/27242	2
GO:0033148	BP	GO:0033148	positive regulation of intracellular estrogen receptor signaling pathway	2/342	11/18903	0.0161149792743392	0.252377156650566	0.230550892001677	79447/23558	2
GO:0033212	BP	GO:0033212	iron import into cell	2/342	11/18903	0.0161149792743392	0.252377156650566	0.230550892001677	4891/261729	2
GO:0034163	BP	GO:0034163	regulation of toll-like receptor 9 signaling pathway	2/342	11/18903	0.0161149792743392	0.252377156650566	0.230550892001677	57142/3146	2
GO:0048505	BP	GO:0048505	regulation of timing of cell differentiation	2/342	11/18903	0.0161149792743392	0.252377156650566	0.230550892001677	429/2254	2
GO:0048755	BP	GO:0048755	branching morphogenesis of a nerve	2/342	11/18903	0.0161149792743392	0.252377156650566	0.230550892001677	57142/6474	2
GO:0061140	BP	GO:0061140	lung secretory cell differentiation	2/342	11/18903	0.0161149792743392	0.252377156650566	0.230550892001677	429/4781	2
GO:0014009	BP	GO:0014009	glial cell proliferation	4/342	54/18903	0.0163741820950767	0.252377156650566	0.230550892001677	6497/4763/4204/8140	4
GO:0030834	BP	GO:0030834	regulation of actin filament depolymerization	4/342	54/18903	0.0163741820950767	0.252377156650566	0.230550892001677	829/5962/88/118	4
GO:0046164	BP	GO:0046164	alcohol catabolic process	4/342	54/18903	0.0163741820950767	0.252377156650566	0.230550892001677	256356/79644/5728/3633	4
GO:0014065	BP	GO:0014065	phosphatidylinositol 3-kinase signaling	7/342	145/18903	0.0165168888009007	0.252377156650566	0.230550892001677	3480/5154/4763/2260/677/5728/26051	7
GO:0006446	BP	GO:0006446	regulation of translational initiation	5/342	82/18903	0.0165311120761811	0.252377156650566	0.230550892001677	127933/9689/4869/22927/7812	5
GO:0010770	BP	GO:0010770	positive regulation of cell morphogenesis involved in differentiation	5/342	82/18903	0.0165311120761811	0.252377156650566	0.230550892001677	6239/57465/3611/2043/65981	5
GO:0021602	BP	GO:0021602	cranial nerve morphogenesis	3/342	30/18903	0.0166074175218847	0.252377156650566	0.230550892001677	5361/3200/7020	3
GO:0044819	BP	GO:0044819	mitotic G1/S transition checkpoint signaling	3/342	30/18903	0.0166074175218847	0.252377156650566	0.230550892001677	472/1017/1027	3
GO:0050768	BP	GO:0050768	negative regulation of neurogenesis	7/342	146/18903	0.0170892376615282	0.254229155382929	0.23224272483393	57142/6497/4763/84376/23105/6049/5728	7
GO:0006900	BP	GO:0006900	vesicle budding from membrane	5/342	83/18903	0.0173382935164291	0.254229155382929	0.23224272483393	51128/6399/6517/54874/10239	5
GO:0031507	BP	GO:0031507	heterochromatin formation	5/342	83/18903	0.0173382935164291	0.254229155382929	0.23224272483393	11335/1017/4204/3146/57169	5
GO:0031103	BP	GO:0031103	axon regeneration	4/342	55/18903	0.0174135063656643	0.254229155382929	0.23224272483393	3480/2043/5728/83999	4
GO:0071385	BP	GO:0071385	cellular response to glucocorticoid stimulus	4/342	55/18903	0.0174135063656643	0.254229155382929	0.23224272483393	3480/648/2908/677	4
GO:0043409	BP	GO:0043409	negative regulation of MAPK cascade	8/342	181/18903	0.0174599734234514	0.254229155382929	0.23224272483393	3480/10251/4763/1849/81848/4609/2043/5728	8
GO:0044344	BP	GO:0044344	cellular response to fibroblast growth factor stimulus	6/342	114/18903	0.0175403558804516	0.254229155382929	0.23224272483393	2254/10251/81848/2260/6654/677	6
GO:0045017	BP	GO:0045017	glycerolipid biosynthetic process	10/342	254/18903	0.0176760203194931	0.254229155382929	0.23224272483393	83394/5154/472/55500/253430/23049/94005/5728/5277/253558	10
GO:0043254	BP	GO:0043254	regulation of protein-containing complex assembly	14/342	410/18903	0.0177277982801285	0.254229155382929	0.23224272483393	51128/829/11076/5962/472/64857/4204/1027/1859/118/3146/55832/6624/54552	14
GO:0042129	BP	GO:0042129	regulation of T cell proliferation	8/342	182/18903	0.0179861355357289	0.254229155382929	0.23224272483393	942/30835/648/6654/3146/7048/5728/27242	8
GO:0048017	BP	GO:0048017	inositol lipid-mediated signaling	8/342	182/18903	0.0179861355357289	0.254229155382929	0.23224272483393	3480/5334/5154/4763/2260/677/5728/26051	8
GO:0043491	BP	GO:0043491	protein kinase B signaling	9/342	218/18903	0.0180824994069207	0.254229155382929	0.23224272483393	3480/57142/3488/5154/2260/3611/677/5728/92140	9
GO:0002507	BP	GO:0002507	tolerance induction	3/342	31/18903	0.0181454816813742	0.254229155382929	0.23224272483393	3106/3146/7048	3
GO:0010039	BP	GO:0010039	response to iron ion	3/342	31/18903	0.0181454816813742	0.254229155382929	0.23224272483393	4891/7020/3091	3
GO:1900027	BP	GO:1900027	regulation of ruffle assembly	3/342	31/18903	0.0181454816813742	0.254229155382929	0.23224272483393	9842/3383/5962	3
GO:1902751	BP	GO:1902751	positive regulation of cell cycle G2/M phase transition	3/342	31/18903	0.0181454816813742	0.254229155382929	0.23224272483393	891/4869/4204	3
GO:0021675	BP	GO:0021675	nerve development	5/342	84/18903	0.0181711592857351	0.254229155382929	0.23224272483393	5361/51804/3200/7020/3611	5
GO:0042303	BP	GO:0042303	molting cycle	6/342	115/18903	0.0182340543640518	0.254229155382929	0.23224272483393	3488/340481/5154/4763/6654/8323	6
GO:0042633	BP	GO:0042633	hair cycle	6/342	115/18903	0.0182340543640518	0.254229155382929	0.23224272483393	3488/340481/5154/4763/6654/8323	6
GO:0018209	BP	GO:0018209	peptidyl-serine modification	12/342	332/18903	0.018264959022061	0.254229155382929	0.23224272483393	127933/133584/1456/472/388228/23049/1017/3611/1859/7048/5728/65981	12
GO:0048638	BP	GO:0048638	regulation of developmental growth	12/342	332/18903	0.018264959022061	0.254229155382929	0.23224272483393	57142/6776/2254/85407/51804/23105/1027/6049/7048/1808/5728/1385	12
GO:1901987	BP	GO:1901987	regulation of cell cycle phase transition	15/342	453/18903	0.0184927332602895	0.254229155382929	0.23224272483393	6602/5962/79447/8110/472/79577/10197/891/4869/1017/4204/1027/677/5728/64859	15
GO:0021545	BP	GO:0021545	cranial nerve development	4/342	56/18903	0.0184930782378806	0.254229155382929	0.23224272483393	5361/51804/3200/7020	4
GO:0097120	BP	GO:0097120	receptor localization to synapse	4/342	56/18903	0.0184930782378806	0.254229155382929	0.23224272483393	51304/6616/59283/9371	4
GO:0008361	BP	GO:0008361	regulation of cell size	8/342	183/18903	0.018523581423704	0.254229155382929	0.23224272483393	57142/5962/4869/23105/6049/1808/5728/1385	8
GO:1903706	BP	GO:1903706	regulation of hemopoiesis	14/342	413/18903	0.0187488938465364	0.254229155382929	0.23224272483393	3106/6602/942/4763/79577/3148/6654/677/4609/3146/7048/3091/1385/22806	14
GO:0010826	BP	GO:0010826	negative regulation of centrosome duplication	2/342	12/18903	0.019109184862208	0.254229155382929	0.23224272483393	91147/4869	2
GO:0033145	BP	GO:0033145	positive regulation of intracellular steroid hormone receptor signaling pathway	2/342	12/18903	0.019109184862208	0.254229155382929	0.23224272483393	79447/23558	2
GO:0040034	BP	GO:0040034	regulation of development, heterochronic	2/342	12/18903	0.019109184862208	0.254229155382929	0.23224272483393	429/2254	2
GO:0042711	BP	GO:0042711	maternal behavior	2/342	12/18903	0.019109184862208	0.254229155382929	0.23224272483393	2908/5728	2
GO:0046606	BP	GO:0046606	negative regulation of centrosome cycle	2/342	12/18903	0.019109184862208	0.254229155382929	0.23224272483393	91147/4869	2
GO:0048853	BP	GO:0048853	forebrain morphogenesis	2/342	12/18903	0.019109184862208	0.254229155382929	0.23224272483393	4763/5728	2
GO:0060736	BP	GO:0060736	prostate gland growth	2/342	12/18903	0.019109184862208	0.254229155382929	0.23224272483393	5728/5618	2
GO:0071472	BP	GO:0071472	cellular response to salt stress	2/342	12/18903	0.019109184862208	0.254229155382929	0.23224272483393	3954/677	2
GO:0060562	BP	GO:0060562	epithelial tube morphogenesis	12/342	335/18903	0.0194432425932741	0.257729405469969	0.235440263749519	6497/6046/51804/200894/3611/2908/4609/7048/2043/3091/8323/26249	12
GO:0043388	BP	GO:0043388	positive regulation of DNA binding	4/342	57/18903	0.0196133011289065	0.258160540073984	0.23583411265743	6497/3148/3146/9802	4
GO:0021782	BP	GO:0021782	glial cell development	6/342	117/18903	0.0196773465725726	0.258160540073984	0.23583411265743	11076/6497/429/4763/3611/5728	6
GO:0007435	BP	GO:0007435	salivary gland morphogenesis	3/342	32/18903	0.0197600853911254	0.258160540073984	0.23583411265743	5154/4781/5361	3
GO:0014044	BP	GO:0014044	Schwann cell development	3/342	32/18903	0.0197600853911254	0.258160540073984	0.23583411265743	6497/4763/3611	3
GO:0051961	BP	GO:0051961	negative regulation of nervous system development	7/342	151/18903	0.0201621963873535	0.262469882719957	0.239770771601352	57142/6497/4763/84376/23105/6049/5728	7
GO:0030326	BP	GO:0030326	embryonic limb morphogenesis	6/342	118/18903	0.0204273550464854	0.262649108708632	0.239934497637842	6497/2254/6474/7020/4154/8323	6
GO:0035113	BP	GO:0035113	embryonic appendage morphogenesis	6/342	118/18903	0.0204273550464854	0.262649108708632	0.239934497637842	6497/2254/6474/7020/4154/8323	6
GO:0015931	BP	GO:0015931	nucleobase-containing compound transport	9/342	223/18903	0.0206101362350513	0.262649108708632	0.239934497637842	57097/9444/23049/4869/11052/10057/54715/677/7048	9
GO:0031124	BP	GO:0031124	mRNA 3'-end processing	4/342	58/18903	0.020774551438654	0.262649108708632	0.239934497637842	79577/23248/11052/677	4
GO:0008543	BP	GO:0008543	fibroblast growth factor receptor signaling pathway	5/342	87/18903	0.0208268015716096	0.262649108708632	0.239934497637842	2254/10251/81848/2260/6654	5
GO:0010232	BP	GO:0010232	vascular transport	5/342	87/18903	0.0208268015716096	0.262649108708632	0.239934497637842	6517/388662/10057/6566/8140	5
GO:0014910	BP	GO:0014910	regulation of smooth muscle cell migration	5/342	87/18903	0.0208268015716096	0.262649108708632	0.239934497637842	3488/2254/5154/4763/5361	5
GO:0150104	BP	GO:0150104	transport across blood-brain barrier	5/342	87/18903	0.0208268015716096	0.262649108708632	0.239934497637842	6517/388662/10057/6566/8140	5
GO:2000134	BP	GO:2000134	negative regulation of G1/S transition of mitotic cell cycle	5/342	87/18903	0.0208268015716096	0.262649108708632	0.239934497637842	472/79577/1017/1027/5728	5
GO:0010721	BP	GO:0010721	negative regulation of cell development	8/342	188/18903	0.0213842792560992	0.264884397577932	0.241976472630896	57142/6497/4763/84376/81848/23105/6049/5728	8
GO:0030902	BP	GO:0030902	hindbrain development	7/342	153/18903	0.0214928558415414	0.264884397577932	0.241976472630896	3480/429/57502/4781/200894/4204/2020	7
GO:0030042	BP	GO:0030042	actin filament depolymerization	4/342	59/18903	0.0219771786607142	0.264884397577932	0.241976472630896	829/5962/88/118	4
GO:0071709	BP	GO:0071709	membrane assembly	4/342	59/18903	0.0219771786607142	0.264884397577932	0.241976472630896	80346/57502/727910/5728	4
GO:0051897	BP	GO:0051897	positive regulation of protein kinase B signaling	6/342	120/18903	0.0219851009322778	0.264884397577932	0.241976472630896	3480/57142/3488/5154/2260/92140	6
GO:0071774	BP	GO:0071774	response to fibroblast growth factor	6/342	120/18903	0.0219851009322778	0.264884397577932	0.241976472630896	2254/10251/81848/2260/6654/677	6
GO:0002664	BP	GO:0002664	regulation of T cell tolerance induction	2/342	13/18903	0.0223168022188456	0.264884397577932	0.241976472630896	3106/7048	2
GO:0015803	BP	GO:0015803	branched-chain amino acid transport	2/342	13/18903	0.0223168022188456	0.264884397577932	0.241976472630896	388662/8140	2
GO:0042921	BP	GO:0042921	glucocorticoid receptor signaling pathway	2/342	13/18903	0.0223168022188456	0.264884397577932	0.241976472630896	1408/2908	2
GO:0043568	BP	GO:0043568	positive regulation of insulin-like growth factor receptor signaling pathway	2/342	13/18903	0.0223168022188456	0.264884397577932	0.241976472630896	3488/3487	2
GO:0044650	BP	GO:0044650	adhesion of symbiont to host cell	2/342	13/18903	0.0223168022188456	0.264884397577932	0.241976472630896	3383/30835	2
GO:0045815	BP	GO:0045815	epigenetic maintenance of chromatin in transcription-competent conformation	2/342	13/18903	0.0223168022188456	0.264884397577932	0.241976472630896	6602/23558	2
GO:0060213	BP	GO:0060213	positive regulation of nuclear-transcribed mRNA poly(A) tail shortening	2/342	13/18903	0.0223168022188456	0.264884397577932	0.241976472630896	23112/7832	2
GO:0060746	BP	GO:0060746	parental behavior	2/342	13/18903	0.0223168022188456	0.264884397577932	0.241976472630896	2908/5728	2
GO:0061000	BP	GO:0061000	negative regulation of dendritic spine development	2/342	13/18903	0.0223168022188456	0.264884397577932	0.241976472630896	23105/5728	2
GO:0061029	BP	GO:0061029	eyelid development in camera-type eye	2/342	13/18903	0.0223168022188456	0.264884397577932	0.241976472630896	7020/6654	2
GO:0097499	BP	GO:0097499	protein localization to non-motile cilium	2/342	13/18903	0.0223168022188456	0.264884397577932	0.241976472630896	51304/200894	2
GO:2001198	BP	GO:2001198	regulation of dendritic cell differentiation	2/342	13/18903	0.0223168022188456	0.264884397577932	0.241976472630896	3106/3146	2
GO:0010001	BP	GO:0010001	glial cell differentiation	9/342	227/18903	0.0228084941716817	0.268962502699831	0.245701892102327	11076/6497/429/4763/4781/3611/2043/5728/27242	9
GO:1903050	BP	GO:1903050	regulation of proteolysis involved in protein catabolic process	9/342	227/18903	0.0228084941716817	0.268962502699831	0.245701892102327	9491/10197/440730/9810/1017/160418/2043/5728/4287	9
GO:0035148	BP	GO:0035148	tube formation	7/342	155/18903	0.0228833062793358	0.268971418791417	0.245710037106001	6497/6046/4781/51804/3091/8323/7534	7
GO:0007431	BP	GO:0007431	salivary gland development	3/342	34/18903	0.023219468134266	0.26945849221302	0.24615498709003	5154/4781/5361	3
GO:0035308	BP	GO:0035308	negative regulation of protein dephosphorylation	3/342	34/18903	0.023219468134266	0.26945849221302	0.24615498709003	1408/10776/26051	3
GO:0002011	BP	GO:0002011	morphogenesis of an epithelial sheet	4/342	60/18903	0.0232215055238643	0.26945849221302	0.24615498709003	6239/6654/94134/5728	4
GO:0043407	BP	GO:0043407	negative regulation of MAP kinase activity	4/342	60/18903	0.0232215055238643	0.26945849221302	0.24615498709003	10251/4763/1849/81848	4
GO:0046651	BP	GO:0046651	lymphocyte proliferation	11/342	305/18903	0.0235835790953516	0.270636762672646	0.247231357507588	942/472/30835/648/6654/3146/7048/5728/27242/5618/22806	11
GO:0050770	BP	GO:0050770	regulation of axonogenesis	7/342	156/18903	0.0236013146118357	0.270636762672646	0.247231357507588	57142/6474/5361/23105/6049/2043/5728	7
GO:0071901	BP	GO:0071901	negative regulation of protein serine/threonine kinase activity	6/342	122/18903	0.0236211051121225	0.270636762672646	0.247231357507588	10251/4763/1849/81848/1027/5728	6
GO:1901989	BP	GO:1901989	positive regulation of cell cycle phase transition	6/342	122/18903	0.0236211051121225	0.270636762672646	0.247231357507588	5962/79447/79577/891/4869/4204	6
GO:2000177	BP	GO:2000177	regulation of neural precursor cell proliferation	5/342	90/18903	0.0237237708250042	0.270958288164828	0.247525076598521	429/4763/3611/7832/3091	5
GO:0022612	BP	GO:0022612	gland morphogenesis	6/342	123/18903	0.0244689190381431	0.277715455674426	0.253697865837523	3488/5154/4781/5361/2908/7048	6
GO:1902893	BP	GO:1902893	regulation of miRNA transcription	4/342	61/18903	0.0245078281623197	0.277715455674426	0.253697865837523	4781/2908/4609/3091	4
GO:0048839	BP	GO:0048839	inner ear development	8/342	193/18903	0.0245447855923708	0.277715455674426	0.253697865837523	2254/5154/51804/7020/1027/2043/8323/125488	8
GO:0070828	BP	GO:0070828	heterochromatin organization	5/342	91/18903	0.0247442417374225	0.278238656316775	0.254175818661742	11335/1017/4204/3146/57169	5
GO:1901216	BP	GO:1901216	positive regulation of neuron death	5/342	91/18903	0.0247442417374225	0.278238656316775	0.254175818661742	429/4763/472/7020/2908	5
GO:0001654	BP	GO:0001654	eye development	13/342	388/18903	0.0249940564913753	0.279200072343965	0.255054088809465	6497/2254/8842/4763/91851/1641/85407/64093/7020/1027/6654/7048/3091	13
GO:0010390	BP	GO:0010390	histone monoubiquitination	3/342	35/18903	0.0250642997044289	0.279200072343965	0.255054088809465	79577/648/9810	3
GO:0007517	BP	GO:0007517	muscle organ development	12/342	348/18903	0.0252140498986146	0.279200072343965	0.255054088809465	6497/8110/6474/4763/57486/93185/79784/51804/54715/7832/10472/1385	12
GO:0031345	BP	GO:0031345	negative regulation of cell projection organization	8/342	194/18903	0.0252141034495651	0.279200072343965	0.255054088809465	57142/10251/23105/6049/2043/5728/79598/83999	8
GO:1901991	BP	GO:1901991	negative regulation of mitotic cell cycle phase transition	8/342	194/18903	0.0252141034495651	0.279200072343965	0.255054088809465	472/79577/891/1017/1027/677/5728/64859	8
GO:0015816	BP	GO:0015816	glycine transport	2/342	14/18903	0.0257291761625246	0.28011302701123	0.255888088667806	9152/388662	2
GO:0031958	BP	GO:0031958	corticosteroid receptor signaling pathway	2/342	14/18903	0.0257291761625246	0.28011302701123	0.255888088667806	1408/2908	2
GO:0051645	BP	GO:0051645	Golgi localization	2/342	14/18903	0.0257291761625246	0.28011302701123	0.255888088667806	84376/7534	2
GO:0031102	BP	GO:0031102	neuron projection regeneration	4/342	62/18903	0.0258364163129852	0.28011302701123	0.255888088667806	3480/2043/5728/83999	4
GO:0031122	BP	GO:0031122	cytoplasmic microtubule organization	4/342	62/18903	0.0258364163129852	0.28011302701123	0.255888088667806	11076/84376/84056/84942	4
GO:0060038	BP	GO:0060038	cardiac muscle cell proliferation	4/342	62/18903	0.0258364163129852	0.28011302701123	0.255888088667806	6497/2254/7048/5728	4
GO:0061614	BP	GO:0061614	miRNA transcription	4/342	62/18903	0.0258364163129852	0.28011302701123	0.255888088667806	4781/2908/4609/3091	4
GO:0060560	BP	GO:0060560	developmental growth involved in morphogenesis	9/342	233/18903	0.0264134949336149	0.285517302377647	0.260824987565019	57142/51299/85407/5361/51804/23105/6049/7048/1808	9
GO:0090596	BP	GO:0090596	sensory organ morphogenesis	10/342	272/18903	0.0268279986291586	0.287281942125232	0.262437016455695	6497/2254/8842/4763/85407/51804/7020/3091/8323/125488	10
GO:0150063	BP	GO:0150063	visual system development	13/342	392/18903	0.0268671736602845	0.287281942125232	0.262437016455695	6497/2254/8842/4763/91851/1641/85407/64093/7020/1027/6654/7048/3091	13
GO:1904705	BP	GO:1904705	regulation of vascular associated smooth muscle cell proliferation	5/342	93/18903	0.0268687924836797	0.287281942125232	0.262437016455695	3488/2254/4763/1027/5728	5
GO:0050775	BP	GO:0050775	positive regulation of dendrite morphogenesis	3/342	36/18903	0.0269857844464712	0.287281942125232	0.262437016455695	57465/2043/65981	3
GO:0050869	BP	GO:0050869	negative regulation of B cell activation	3/342	36/18903	0.0269857844464712	0.287281942125232	0.262437016455695	472/5728/27242	3
GO:0046883	BP	GO:0046883	regulation of hormone secretion	9/342	234/18903	0.027051328250779	0.287281942125232	0.262437016455695	9066/1408/51762/415116/7447/6616/6566/3091/1385	9
GO:0044091	BP	GO:0044091	membrane biogenesis	4/342	63/18903	0.027207513538032	0.287689402147501	0.262809238224242	80346/57502/727910/5728	4
GO:0032943	BP	GO:0032943	mononuclear cell proliferation	11/342	312/18903	0.0272481151813713	0.287689402147501	0.262809238224242	942/472/30835/648/6654/3146/7048/5728/27242/5618/22806	11
GO:0018105	BP	GO:0018105	peptidyl-serine phosphorylation	11/342	313/18903	0.0278033604585801	0.292700884595835	0.267387314005933	127933/1456/472/388228/23049/1017/3611/1859/7048/5728/65981	11
GO:1903312	BP	GO:1903312	negative regulation of mRNA metabolic process	5/342	94/18903	0.0279732983691865	0.29363878519331	0.268244102402421	282996/4869/10921/1859/7812	5
GO:0071900	BP	GO:0071900	regulation of protein serine/threonine kinase activity	13/342	395/18903	0.0283382812611193	0.295166837273504	0.269640004372272	10251/5154/4763/1849/81848/2260/4216/891/1027/6654/2043/5728/9802	13
GO:0051656	BP	GO:0051656	establishment of organelle localization	14/342	437/18903	0.0285964112823135	0.295166837273504	0.269640004372272	51128/117583/10749/84376/6399/472/6517/891/4869/3091/54874/9371/7534/10239	14
GO:0071384	BP	GO:0071384	cellular response to corticosteroid stimulus	4/342	64/18903	0.0286213374711906	0.295166837273504	0.269640004372272	3480/648/2908/677	4
GO:0098930	BP	GO:0098930	axonal transport	4/342	64/18903	0.0286213374711906	0.295166837273504	0.269640004372272	10749/3091/9371/10239	4
GO:0003230	BP	GO:0003230	cardiac atrium development	3/342	37/18903	0.0289837418118371	0.295166837273504	0.269640004372272	3480/6474/6654	3
GO:0021955	BP	GO:0021955	central nervous system neuron axonogenesis	3/342	37/18903	0.0289837418118371	0.295166837273504	0.269640004372272	4781/2043/5728	3
GO:0014909	BP	GO:0014909	smooth muscle cell migration	5/342	95/18903	0.029106224495217	0.295166837273504	0.269640004372272	3488/2254/5154/4763/5361	5
GO:1990874	BP	GO:1990874	vascular associated smooth muscle cell proliferation	5/342	95/18903	0.029106224495217	0.295166837273504	0.269640004372272	3488/2254/4763/1027/5728	5
GO:0002517	BP	GO:0002517	T cell tolerance induction	2/342	15/18903	0.0293378932422178	0.295166837273504	0.269640004372272	3106/7048	2
GO:0032352	BP	GO:0032352	positive regulation of hormone metabolic process	2/342	15/18903	0.0293378932422178	0.295166837273504	0.269640004372272	3480/3091	2
GO:0033599	BP	GO:0033599	regulation of mammary gland epithelial cell proliferation	2/342	15/18903	0.0293378932422178	0.295166837273504	0.269640004372272	57142/6239	2
GO:0060211	BP	GO:0060211	regulation of nuclear-transcribed mRNA poly(A) tail shortening	2/342	15/18903	0.0293378932422178	0.295166837273504	0.269640004372272	23112/7832	2
GO:0071474	BP	GO:0071474	cellular hyperosmotic response	2/342	15/18903	0.0293378932422178	0.295166837273504	0.269640004372272	3954/10725	2
GO:0072075	BP	GO:0072075	metanephric mesenchyme development	2/342	15/18903	0.0293378932422178	0.295166837273504	0.269640004372272	51804/4609	2
GO:1900153	BP	GO:1900153	positive regulation of nuclear-transcribed mRNA catabolic process, deadenylation-dependent decay	2/342	15/18903	0.0293378932422178	0.295166837273504	0.269640004372272	23112/677	2
GO:0048880	BP	GO:0048880	sensory system development	13/342	398/18903	0.0298675026164765	0.298729607751512	0.272894656744948	6497/2254/8842/4763/91851/1641/85407/64093/7020/1027/6654/7048/3091	13
GO:0030856	BP	GO:0030856	regulation of epithelial cell differentiation	7/342	164/18903	0.0299101807564428	0.298729607751512	0.272894656744948	429/340481/8842/1027/677/118/5618	7
GO:0050771	BP	GO:0050771	negative regulation of axonogenesis	4/342	65/18903	0.0300780800862153	0.298729607751512	0.272894656744948	57142/23105/6049/5728	4
GO:1902105	BP	GO:1902105	regulation of leukocyte differentiation	11/342	317/18903	0.0301060414856057	0.298729607751512	0.272894656744948	3106/6602/942/4763/6654/677/4609/3146/7048/1385/22806	11
GO:0032271	BP	GO:0032271	regulation of protein polymerization	8/342	201/18903	0.0302595533159167	0.298729607751512	0.272894656744948	829/11076/5962/64857/4204/1027/1859/118	8
GO:0070664	BP	GO:0070664	negative regulation of leukocyte proliferation	5/342	96/18903	0.0302677576135894	0.298729607751512	0.272894656744948	942/4763/472/5728/27242	5
GO:0072080	BP	GO:0072080	nephron tubule development	5/342	96/18903	0.0302677576135894	0.298729607751512	0.272894656744948	8842/51804/3611/4609/26249	5
GO:0014037	BP	GO:0014037	Schwann cell differentiation	3/342	38/18903	0.0310579157240918	0.304049460673589	0.277754434280997	6497/4763/3611	3
GO:0043516	BP	GO:0043516	regulation of DNA damage response, signal transduction by p53 class mediator	3/342	38/18903	0.0310579157240918	0.304049460673589	0.277754434280997	472/4869/1859	3
GO:0048009	BP	GO:0048009	insulin-like growth factor receptor signaling pathway	3/342	38/18903	0.0310579157240918	0.304049460673589	0.277754434280997	3480/3488/3487	3
GO:0051962	BP	GO:0051962	positive regulation of nervous system development	10/342	279/18903	0.0311688117850272	0.304314850546287	0.277996872513882	429/6474/57465/5361/2915/4204/2043/3091/65981/8140	10
GO:0048488	BP	GO:0048488	synaptic vesicle endocytosis	4/342	66/18903	0.0315779079860396	0.30666032568261	0.280139504565148	57502/57465/6517/10239	4
GO:0140238	BP	GO:0140238	presynaptic endocytosis	4/342	66/18903	0.0315779079860396	0.30666032568261	0.280139504565148	57502/57465/6517/10239	4
GO:0001763	BP	GO:0001763	morphogenesis of a branching structure	8/342	203/18903	0.031819897689542	0.308186315755777	0.281533522855962	57142/5154/6474/5361/51804/3611/4609/7048	8
GO:0070665	BP	GO:0070665	positive regulation of leukocyte proliferation	7/342	167/18903	0.0325432534712692	0.313150646128201	0.286068524401834	3568/942/30835/648/3146/7048/5618	7
GO:0048661	BP	GO:0048661	positive regulation of smooth muscle cell proliferation	5/342	98/18903	0.032677338899391	0.313150646128201	0.286068524401834	3480/3488/2254/4763/7048	5
GO:0060349	BP	GO:0060349	bone morphogenesis	5/342	98/18903	0.032677338899391	0.313150646128201	0.286068524401834	6497/6474/7020/79065/7048	5
GO:1902807	BP	GO:1902807	negative regulation of cell cycle G1/S phase transition	5/342	98/18903	0.032677338899391	0.313150646128201	0.286068524401834	472/79577/1017/1027/5728	5
GO:0010975	BP	GO:0010975	regulation of neuron projection development	14/342	446/18903	0.0331293953662174	0.314092128732847	0.286928585023747	3480/57142/6474/57465/440730/5361/23105/6616/6049/2043/5728/65981/83999/54664	14
GO:0006825	BP	GO:0006825	copper ion transport	2/342	16/18903	0.0331347758657742	0.314092128732847	0.286928585023747	4891/261729	2
GO:0044406	BP	GO:0044406	adhesion of symbiont to host	2/342	16/18903	0.0331347758657742	0.314092128732847	0.286928585023747	3383/30835	2
GO:0090030	BP	GO:0090030	regulation of steroid hormone biosynthetic process	2/342	16/18903	0.0331347758657742	0.314092128732847	0.286928585023747	3480/2908	2
GO:0032350	BP	GO:0032350	regulation of hormone metabolic process	3/342	39/18903	0.0332079783682306	0.314092128732847	0.286928585023747	3480/2908/3091	3
GO:0010389	BP	GO:0010389	regulation of G2/M transition of mitotic cell cycle	5/342	99/18903	0.0339257075649935	0.319218056673721	0.291611208739731	472/891/1017/4204/64859	5
GO:0061326	BP	GO:0061326	renal tubule development	5/342	99/18903	0.0339257075649935	0.319218056673721	0.291611208739731	8842/51804/3611/4609/26249	5
GO:0002262	BP	GO:0002262	myeloid cell homeostasis	7/342	169/18903	0.0343821557184395	0.322676975631453	0.29477099095477	4763/4891/9991/3148/677/3146/3091	7
GO:0000288	BP	GO:0000288	nuclear-transcribed mRNA catabolic process, deadenylation-dependent decay	4/342	68/18903	0.0347073610661641	0.324054332628042	0.296029230362737	23112/677/7832/7812	4
GO:0042446	BP	GO:0042446	hormone biosynthetic process	4/342	68/18903	0.0347073610661641	0.324054332628042	0.296029230362737	3480/79644/2908/3091	4
GO:0048709	BP	GO:0048709	oligodendrocyte differentiation	5/342	100/18903	0.0352033241922623	0.326204890117865	0.297993801777043	11076/429/4763/5728/27242	5
GO:0043161	BP	GO:0043161	proteasome-mediated ubiquitin-dependent protein catabolic process	14/342	450/18903	0.0353033192140236	0.326204890117865	0.297993801777043	57092/9491/146330/64795/91147/56929/1017/283514/55666/26234/116138/4189/79718/4287	14
GO:0050806	BP	GO:0050806	positive regulation of synaptic transmission	7/342	170/18903	0.0353269829864062	0.326204890117865	0.297993801777043	4763/51304/4204/6616/59283/2043/5728	7
GO:0006901	BP	GO:0006901	vesicle coating	3/342	40/18903	0.035433533850465	0.326204890117865	0.297993801777043	51128/6399/10239	3
GO:0033120	BP	GO:0033120	positive regulation of RNA splicing	3/342	40/18903	0.035433533850465	0.326204890117865	0.297993801777043	282996/1859/22927	3
GO:0016049	BP	GO:0016049	cell growth	15/342	493/18903	0.0354765780827523	0.326204890117865	0.297993801777043	57142/3488/51299/57446/79577/3487/5361/4869/23105/1027/6049/131566/7048/1808/65981	15
GO:0032535	BP	GO:0032535	regulation of cellular component size	12/342	367/18903	0.0357773033874987	0.328139307836856	0.299760925777235	57142/829/5962/88/64857/4869/23105/6049/118/1808/5728/1385	12
GO:0046847	BP	GO:0046847	filopodium assembly	4/342	69/18903	0.0363371954622604	0.328756916262342	0.300325121742088	55785/6624/54874/26051	4
GO:0071383	BP	GO:0071383	cellular response to steroid hormone stimulus	8/342	209/18903	0.0368288596848469	0.328756916262342	0.300325121742088	3480/79447/1408/23558/648/2908/6049/677	8
GO:0006349	BP	GO:0006349	regulation of gene expression by genomic imprinting	2/342	17/18903	0.0371118765604516	0.328756916262342	0.300325121742088	4204/51742	2
GO:0030949	BP	GO:0030949	positive regulation of vascular endothelial growth factor receptor signaling pathway	2/342	17/18903	0.0371118765604516	0.328756916262342	0.300325121742088	2254/3091	2
GO:0032048	BP	GO:0032048	cardiolipin metabolic process	2/342	17/18903	0.0371118765604516	0.328756916262342	0.300325121742088	4204/253558	2
GO:0035269	BP	GO:0035269	protein O-linked mannosylation	2/342	17/18903	0.0371118765604516	0.328756916262342	0.300325121742088	83857/160418	2
GO:0036124	BP	GO:0036124	histone H3-K9 trimethylation	2/342	17/18903	0.0371118765604516	0.328756916262342	0.300325121742088	4204/51742	2
GO:0046838	BP	GO:0046838	phosphorylated carbohydrate dephosphorylation	2/342	17/18903	0.0371118765604516	0.328756916262342	0.300325121742088	5728/3633	2
GO:0046855	BP	GO:0046855	inositol phosphate dephosphorylation	2/342	17/18903	0.0371118765604516	0.328756916262342	0.300325121742088	5728/3633	2
GO:0060253	BP	GO:0060253	negative regulation of glial cell proliferation	2/342	17/18903	0.0371118765604516	0.328756916262342	0.300325121742088	6497/4763	2
GO:0061548	BP	GO:0061548	ganglion development	2/342	17/18903	0.0371118765604516	0.328756916262342	0.300325121742088	429/51804	2
GO:1901550	BP	GO:1901550	regulation of endothelial cell development	2/342	17/18903	0.0371118765604516	0.328756916262342	0.300325121742088	340481/118	2
GO:1902916	BP	GO:1902916	positive regulation of protein polyubiquitination	2/342	17/18903	0.0371118765604516	0.328756916262342	0.300325121742088	9810/331	2
GO:1903140	BP	GO:1903140	regulation of establishment of endothelial barrier	2/342	17/18903	0.0371118765604516	0.328756916262342	0.300325121742088	340481/118	2
GO:0051693	BP	GO:0051693	actin filament capping	3/342	41/18903	0.0377341217322223	0.332672169448566	0.30390177315728	829/5962/118	3
GO:0006913	BP	GO:0006913	nucleocytoplasmic transport	11/342	329/18903	0.0378286360083309	0.332672169448566	0.30390177315728	127933/2254/6310/4763/3842/3840/1408/23049/4869/5784/11052	11
GO:0051169	BP	GO:0051169	nuclear transport	11/342	329/18903	0.0378286360083309	0.332672169448566	0.30390177315728	127933/2254/6310/4763/3842/3840/1408/23049/4869/5784/11052	11
GO:0042472	BP	GO:0042472	inner ear morphogenesis	5/342	103/18903	0.0392129453589648	0.344013085854493	0.314261896189822	2254/51804/7020/8323/125488	5
GO:0042098	BP	GO:0042098	T cell proliferation	8/342	212/18903	0.0395219903515436	0.345888840859774	0.315975430787737	942/30835/648/6654/3146/7048/5728/27242	8
GO:0099518	BP	GO:0099518	vesicle cytoskeletal trafficking	4/342	71/18903	0.0397274222212462	0.346850955547034	0.316854339173502	10749/54874/9371/10239	4
GO:0048660	BP	GO:0048660	regulation of smooth muscle cell proliferation	7/342	175/18903	0.0403088054787738	0.349614809350378	0.319379167363897	3480/3488/2254/4763/1027/7048/5728	7
GO:0051648	BP	GO:0051648	vesicle localization	8/342	213/18903	0.0404481736098731	0.349614809350378	0.319379167363897	51128/10749/6399/6517/5728/54874/9371/10239	8
GO:0010632	BP	GO:0010632	regulation of epithelial cell migration	10/342	292/18903	0.0405033576462637	0.349614809350378	0.319379167363897	57142/6239/6776/4763/2260/4204/3146/7048/5728/3091	10
GO:0060291	BP	GO:0060291	long-term synaptic potentiation	5/342	104/18903	0.0406087842648829	0.349614809350378	0.319379167363897	4763/4204/6616/2043/5728	5
GO:0000375	BP	GO:0000375	RNA splicing, via transesterification reactions	11/342	333/18903	0.0406855388108117	0.349614809350378	0.319379167363897	10285/10286/8161/282996/9444/4869/10921/54715/1859/4154/6427	11
GO:0006997	BP	GO:0006997	nucleus organization	6/342	139/18903	0.0408746363910058	0.349614809350378	0.319379167363897	80346/57142/57097/3148/22927/84942	6
GO:0006488	BP	GO:0006488	dolichol-linked oligosaccharide biosynthetic process	2/342	18/18903	0.0412614723629617	0.349614809350378	0.319379167363897	91869/79644	2
GO:0006977	BP	GO:0006977	DNA damage response, signal transduction by p53 class mediator resulting in cell cycle arrest	2/342	18/18903	0.0412614723629617	0.349614809350378	0.319379167363897	472/1027	2
GO:0007250	BP	GO:0007250	activation of NF-kappaB-inducing kinase activity	2/342	18/18903	0.0412614723629617	0.349614809350378	0.319379167363897	8795/80829	2
GO:0060644	BP	GO:0060644	mammary gland epithelial cell differentiation	2/342	18/18903	0.0412614723629617	0.349614809350378	0.319379167363897	3091/5618	2
GO:0071786	BP	GO:0071786	endoplasmic reticulum tubular network organization	2/342	18/18903	0.0412614723629617	0.349614809350378	0.319379167363897	80346/57142	2
GO:1902570	BP	GO:1902570	protein localization to nucleolus	2/342	18/18903	0.0412614723629617	0.349614809350378	0.319379167363897	4869/27341	2
GO:0010634	BP	GO:0010634	positive regulation of epithelial cell migration	7/342	176/18903	0.041357343817833	0.349614809350378	0.319379167363897	57142/6239/6776/2260/3146/7048/3091	7
GO:0033143	BP	GO:0033143	regulation of intracellular steroid hormone receptor signaling pathway	4/342	72/18903	0.0414878807351357	0.349614809350378	0.319379167363897	79447/1408/23558/6049	4
GO:0035914	BP	GO:0035914	skeletal muscle cell differentiation	4/342	72/18903	0.0414878807351357	0.349614809350378	0.319379167363897	57486/51804/54715/7832	4
GO:0043087	BP	GO:0043087	regulation of GTPase activity	12/342	376/18903	0.0417468689492567	0.350982935240047	0.320628973996241	5962/141/4763/7813/5361/55785/54662/6654/9910/116984/94134/2043	12
GO:0048813	BP	GO:0048813	dendrite morphogenesis	6/342	140/18903	0.042084361982404	0.352099239328208	0.321648737063098	57465/4891/2043/5728/65981/54664	6
GO:0015833	BP	GO:0015833	peptide transport	9/342	254/18903	0.0421789777501055	0.352099239328208	0.321648737063098	9066/30835/51762/10057/415116/7447/6616/6566/3091	9
GO:0001764	BP	GO:0001764	neuron migration	7/342	177/18903	0.0424234704909372	0.352099239328208	0.321648737063098	2018/429/57465/1641/2260/5361/7280	7
GO:0019827	BP	GO:0019827	stem cell population maintenance	7/342	177/18903	0.0424234704909372	0.352099239328208	0.321648737063098	6602/6497/84376/79577/26147/4609/51742	7
GO:0014003	BP	GO:0014003	oligodendrocyte development	3/342	43/18903	0.0425582505685802	0.352099239328208	0.321648737063098	11076/429/5728	3
GO:0060428	BP	GO:0060428	lung epithelium development	3/342	43/18903	0.0425582505685802	0.352099239328208	0.321648737063098	429/4781/1385	3
GO:0071548	BP	GO:0071548	response to dexamethasone	3/342	43/18903	0.0425582505685802	0.352099239328208	0.321648737063098	3480/648/2908	3
GO:0071260	BP	GO:0071260	cellular response to mechanical stimulus	4/342	73/18903	0.0432919083748892	0.35735502549454	0.326449988511126	3480/8795/10746/22927	4
GO:0042102	BP	GO:0042102	positive regulation of T cell proliferation	5/342	106/18903	0.0434899733238325	0.357365572651945	0.326459623521601	942/30835/648/3146/7048	5
GO:2001252	BP	GO:2001252	positive regulation of chromosome organization	5/342	106/18903	0.0434899733238325	0.357365572651945	0.326459623521601	472/4216/1017/54891/10051	5
GO:0048872	BP	GO:0048872	homeostasis of number of cells	10/342	296/18903	0.0437246389810975	0.358294908028617	0.327308587440934	4763/4891/4297/9991/3148/6654/677/3146/3091/331	10
GO:0010977	BP	GO:0010977	negative regulation of neuron projection development	6/342	142/18903	0.0445709120796383	0.358294908028617	0.327308587440934	57142/23105/6049/2043/5728/83999	6
GO:0035107	BP	GO:0035107	appendage morphogenesis	6/342	142/18903	0.0445709120796383	0.358294908028617	0.327308587440934	6497/2254/6474/7020/4154/8323	6
GO:0035108	BP	GO:0035108	limb morphogenesis	6/342	142/18903	0.0445709120796383	0.358294908028617	0.327308587440934	6497/2254/6474/7020/4154/8323	6
GO:0048659	BP	GO:0048659	smooth muscle cell proliferation	7/342	179/18903	0.0446087969617157	0.358294908028617	0.327308587440934	3480/3488/2254/4763/1027/7048/5728	7
GO:0090276	BP	GO:0090276	regulation of peptide hormone secretion	7/342	179/18903	0.0446087969617157	0.358294908028617	0.327308587440934	9066/51762/415116/7447/6616/6566/3091	7
GO:0045214	BP	GO:0045214	sarcomere organization	3/342	44/18903	0.0450805780391632	0.358294908028617	0.327308587440934	88/1466/51804	3
GO:0061001	BP	GO:0061001	regulation of dendritic spine morphogenesis	3/342	44/18903	0.0450805780391632	0.358294908028617	0.327308587440934	2043/5728/65981	3
GO:0098815	BP	GO:0098815	modulation of excitatory postsynaptic potential	3/342	44/18903	0.0450805780391632	0.358294908028617	0.327308587440934	57502/57465/5728	3
GO:0030330	BP	GO:0030330	DNA damage response, signal transduction by p53 class mediator	4/342	74/18903	0.045139481226225	0.358294908028617	0.327308587440934	472/4869/1027/1859	4
GO:2000628	BP	GO:2000628	regulation of miRNA metabolic process	4/342	74/18903	0.045139481226225	0.358294908028617	0.327308587440934	4781/2908/4609/3091	4
GO:0006337	BP	GO:0006337	nucleosome disassembly	2/342	19/18903	0.0455760593362392	0.358294908028617	0.327308587440934	6602/6418	2
GO:0006490	BP	GO:0006490	oligosaccharide-lipid intermediate biosynthetic process	2/342	19/18903	0.0455760593362392	0.358294908028617	0.327308587440934	91869/79644	2
GO:0006684	BP	GO:0006684	sphingomyelin metabolic process	2/342	19/18903	0.0455760593362392	0.358294908028617	0.327308587440934	142891/259230	2
GO:0031645	BP	GO:0031645	negative regulation of nervous system process	2/342	19/18903	0.0455760593362392	0.358294908028617	0.327308587440934	5728/27242	2
GO:0034162	BP	GO:0034162	toll-like receptor 9 signaling pathway	2/342	19/18903	0.0455760593362392	0.358294908028617	0.327308587440934	57142/3146	2
GO:0060044	BP	GO:0060044	negative regulation of cardiac muscle cell proliferation	2/342	19/18903	0.0455760593362392	0.358294908028617	0.327308587440934	7048/5728	2
GO:0071545	BP	GO:0071545	inositol phosphate catabolic process	2/342	19/18903	0.0455760593362392	0.358294908028617	0.327308587440934	5728/3633	2
GO:0071625	BP	GO:0071625	vocalization behavior	2/342	19/18903	0.0455760593362392	0.358294908028617	0.327308587440934	57502/79784	2
GO:0072074	BP	GO:0072074	kidney mesenchyme development	2/342	19/18903	0.0455760593362392	0.358294908028617	0.327308587440934	51804/4609	2
GO:0070371	BP	GO:0070371	ERK1 and ERK2 cascade	11/342	340/18903	0.0460394085555519	0.361155792383941	0.329922054716607	3383/10251/5154/1849/81848/677/4609/3146/2043/5728/7534	11
GO:0032526	BP	GO:0032526	response to retinoic acid	5/342	108/18903	0.0464909965631554	0.36391228344263	0.332440156912581	429/5154/472/7479/1385	5
GO:0098727	BP	GO:0098727	maintenance of cell number	7/342	181/18903	0.04686536765049	0.365653381541429	0.334030680100447	6602/6497/84376/79577/26147/4609/51742	7
GO:0043536	BP	GO:0043536	positive regulation of blood vessel endothelial cell migration	4/342	75/18903	0.0470305533213071	0.365653381541429	0.334030680100447	6776/2260/3146/3091	4
GO:0072078	BP	GO:0072078	nephron tubule morphogenesis	4/342	75/18903	0.0470305533213071	0.365653381541429	0.334030680100447	51804/3611/4609/26249	4
GO:0009914	BP	GO:0009914	hormone transport	10/342	300/18903	0.0471161295598537	0.365653381541429	0.334030680100447	9066/1408/51762/415116/7447/6616/6566/3091/1385/8140	10
GO:0090068	BP	GO:0090068	positive regulation of cell cycle process	9/342	260/18903	0.0476470051568055	0.367637958424812	0.335843625363728	3480/5962/79447/79577/891/4869/4204/9371/10051	9
GO:0030835	BP	GO:0030835	negative regulation of actin filament depolymerization	3/342	45/18903	0.0476755171855965	0.367637958424812	0.335843625363728	829/5962/118	3
GO:0047496	BP	GO:0047496	vesicle transport along microtubule	3/342	45/18903	0.0476755171855965	0.367637958424812	0.335843625363728	10749/9371/10239	3
GO:0051054	BP	GO:0051054	positive regulation of DNA metabolic process	10/342	301/18903	0.0479909518942759	0.36873274872772	0.336843735216141	3480/6602/8110/472/4216/1017/4204/54891/4609/3146	10
GO:0002791	BP	GO:0002791	regulation of peptide secretion	7/342	182/18903	0.0480205369350803	0.36873274872772	0.336843735216141	9066/51762/415116/7447/6616/6566/3091	7
GO:0043583	BP	GO:0043583	ear development	8/342	221/18903	0.0483801572417968	0.370067814658284	0.338063341004785	2254/5154/51804/7020/1027/2043/8323/125488	8
GO:0060078	BP	GO:0060078	regulation of postsynaptic membrane potential	6/342	145/18903	0.0484696266808151	0.370067814658284	0.338063341004785	2894/57502/57465/2915/4204/5728	6
GO:0006470	BP	GO:0006470	protein dephosphorylation	9/342	261/18903	0.0486019679493396	0.370067814658284	0.338063341004785	22870/1408/1849/10776/5784/5520/5728/5775/26051	9
GO:0034976	BP	GO:0034976	response to endoplasmic reticulum stress	9/342	261/18903	0.0486019679493396	0.370067814658284	0.338063341004785	54499/26608/91147/8795/55666/160418/4189/56886/4287	9
GO:0001936	BP	GO:0001936	regulation of endothelial cell proliferation	7/342	183/18903	0.0491937113020102	0.371947423325403	0.339780395989355	6776/4763/2260/3148/3146/3091/26051	7
GO:0050671	BP	GO:0050671	positive regulation of lymphocyte proliferation	6/342	146/18903	0.0498145004959272	0.371947423325403	0.339780395989355	942/30835/648/3146/7048/5618	6
GO:0072073	BP	GO:0072073	kidney epithelium development	6/342	146/18903	0.0498145004959272	0.371947423325403	0.339780395989355	8842/51804/3611/4609/2043/26249	6
GO:0042953	BP	GO:0042953	lipoprotein transport	2/342	20/18903	0.0500483472102087	0.371947423325403	0.339780395989355	51128/84747	2
GO:0045655	BP	GO:0045655	regulation of monocyte differentiation	2/342	20/18903	0.0500483472102087	0.371947423325403	0.339780395989355	677/4609	2
GO:0060004	BP	GO:0060004	reflex	2/342	20/18903	0.0500483472102087	0.371947423325403	0.339780395989355	429/64854	2
GO:0060749	BP	GO:0060749	mammary gland alveolus development	2/342	20/18903	0.0500483472102087	0.371947423325403	0.339780395989355	3091/5618	2
GO:0061377	BP	GO:0061377	mammary gland lobule development	2/342	20/18903	0.0500483472102087	0.371947423325403	0.339780395989355	3091/5618	2
GO:0035272	BP	GO:0035272	exocrine system development	3/342	46/18903	0.0503423337021523	0.371947423325403	0.339780395989355	5154/4781/5361	3
GO:0048701	BP	GO:0048701	embryonic cranial skeleton morphogenesis	3/342	46/18903	0.0503423337021523	0.371947423325403	0.339780395989355	51804/7020/7048	3
GO:0060443	BP	GO:0060443	mammary gland morphogenesis	3/342	46/18903	0.0503423337021523	0.371947423325403	0.339780395989355	3488/2908/7048	3
GO:0097178	BP	GO:0097178	ruffle assembly	3/342	46/18903	0.0503423337021523	0.371947423325403	0.339780395989355	9842/3383/5962	3
GO:1901861	BP	GO:1901861	regulation of muscle tissue development	3/342	46/18903	0.0503423337021523	0.371947423325403	0.339780395989355	3488/6474/1385	3
GO:1904752	BP	GO:1904752	regulation of vascular associated smooth muscle cell migration	3/342	46/18903	0.0503423337021523	0.371947423325403	0.339780395989355	3488/2254/4763	3
GO:0090087	BP	GO:0090087	regulation of peptide transport	7/342	184/18903	0.0503849483139037	0.371947423325403	0.339780395989355	9066/51762/415116/7447/6616/6566/3091	7
GO:0008088	BP	GO:0008088	axo-dendritic transport	4/342	77/18903	0.0509429036728197	0.37279409526105	0.340553845427437	10749/3091/9371/10239	4
GO:0072088	BP	GO:0072088	nephron epithelium morphogenesis	4/342	77/18903	0.0509429036728197	0.37279409526105	0.340553845427437	51804/3611/4609/26249	4
GO:1901616	BP	GO:1901616	organic hydroxy compound catabolic process	4/342	77/18903	0.0509429036728197	0.37279409526105	0.340553845427437	256356/79644/5728/3633	4
GO:0008584	BP	GO:0008584	male gonad development	6/342	147/18903	0.051182119431207	0.37279409526105	0.340553845427437	2254/5154/51804/3148/51742/7812	6
GO:0035264	BP	GO:0035264	multicellular organism growth	6/342	147/18903	0.051182119431207	0.37279409526105	0.340553845427437	6776/472/6654/677/1385/79718	6
GO:0014066	BP	GO:0014066	regulation of phosphatidylinositol 3-kinase signaling	5/342	111/18903	0.0512181314799736	0.37279409526105	0.340553845427437	3480/5154/2260/5728/26051	5
GO:1905818	BP	GO:1905818	regulation of chromosome separation	5/342	111/18903	0.0512181314799736	0.37279409526105	0.340553845427437	6602/8110/472/891/10051	5
GO:0097191	BP	GO:0097191	extrinsic apoptotic signaling pathway	8/342	224/18903	0.0515981913559463	0.374809262009594	0.342394735060932	3383/4763/8795/10197/51304/2260/3148/5728	8
GO:0048608	BP	GO:0048608	reproductive structure development	10/342	306/18903	0.0525289354603029	0.378014625318571	0.345322889811075	2254/5154/472/51804/3148/1027/51742/5728/7812/5618	10
GO:0032147	BP	GO:0032147	activation of protein kinase activity	6/342	148/18903	0.0525725313992135	0.378014625318571	0.345322889811075	942/8795/133619/80829/7048/5618	6
GO:0046546	BP	GO:0046546	development of primary male sexual characteristics	6/342	148/18903	0.0525725313992135	0.378014625318571	0.345322889811075	2254/5154/51804/3148/51742/7812	6
GO:0036503	BP	GO:0036503	ERAD pathway	5/342	112/18903	0.0528541289420087	0.378014625318571	0.345322889811075	91147/55666/4189/56886/4287	5
GO:0045445	BP	GO:0045445	myoblast differentiation	5/342	112/18903	0.0528541289420087	0.378014625318571	0.345322889811075	6602/389072/8110/677/4154	5
GO:0070373	BP	GO:0070373	negative regulation of ERK1 and ERK2 cascade	4/342	78/18903	0.0529639836066129	0.378014625318571	0.345322889811075	10251/81848/2043/5728	4
GO:0045646	BP	GO:0045646	regulation of erythrocyte differentiation	3/342	47/18903	0.0530802474979271	0.378014625318571	0.345322889811075	3148/677/3091	3
GO:0061647	BP	GO:0061647	histone H3-K9 modification	3/342	47/18903	0.0530802474979271	0.378014625318571	0.345322889811075	4297/4204/51742	3
GO:0097028	BP	GO:0097028	dendritic cell differentiation	3/342	47/18903	0.0530802474979271	0.378014625318571	0.345322889811075	3106/3146/7048	3
GO:1902895	BP	GO:1902895	positive regulation of miRNA transcription	3/342	47/18903	0.0530802474979271	0.378014625318571	0.345322889811075	2908/4609/3091	3
GO:0032946	BP	GO:0032946	positive regulation of mononuclear cell proliferation	6/342	149/18903	0.0539857786674402	0.380125089032791	0.347250834868815	942/30835/648/3146/7048/5618	6
GO:0050796	BP	GO:0050796	regulation of insulin secretion	6/342	149/18903	0.0539857786674402	0.380125089032791	0.347250834868815	9066/415116/7447/6616/6566/3091	6
GO:0000083	BP	GO:0000083	regulation of transcription involved in G1/S transition of mitotic cell cycle	2/342	21/18903	0.054671254143876	0.380125089032791	0.347250834868815	5218/5128	2
GO:0032616	BP	GO:0032616	interleukin-13 production	2/342	21/18903	0.054671254143876	0.380125089032791	0.347250834868815	27242/23765	2
GO:0032656	BP	GO:0032656	regulation of interleukin-13 production	2/342	21/18903	0.054671254143876	0.380125089032791	0.347250834868815	27242/23765	2
GO:0038083	BP	GO:0038083	peptidyl-tyrosine autophosphorylation	2/342	21/18903	0.054671254143876	0.380125089032791	0.347250834868815	3480/1859	2
GO:0060252	BP	GO:0060252	positive regulation of glial cell proliferation	2/342	21/18903	0.054671254143876	0.380125089032791	0.347250834868815	4204/8140	2
GO:0060445	BP	GO:0060445	branching involved in salivary gland morphogenesis	2/342	21/18903	0.054671254143876	0.380125089032791	0.347250834868815	5154/5361	2
GO:0090026	BP	GO:0090026	positive regulation of monocyte chemotaxis	2/342	21/18903	0.054671254143876	0.380125089032791	0.347250834868815	7941/3146	2
GO:1903204	BP	GO:1903204	negative regulation of oxidative stress-induced neuron death	2/342	21/18903	0.054671254143876	0.380125089032791	0.347250834868815	57465/3091	2
GO:1904754	BP	GO:1904754	positive regulation of vascular associated smooth muscle cell migration	2/342	21/18903	0.054671254143876	0.380125089032791	0.347250834868815	3488/2254	2
GO:0001701	BP	GO:0001701	in utero embryonic development	12/342	393/18903	0.0548555962135731	0.380125089032791	0.347250834868815	57142/9644/891/648/677/7048/4154/3091/27341/79718/3633/201895	12
GO:0006305	BP	GO:0006305	DNA alkylation	4/342	79/18903	0.0550281670289491	0.380125089032791	0.347250834868815	4297/648/4204/4609	4
GO:0006306	BP	GO:0006306	DNA methylation	4/342	79/18903	0.0550281670289491	0.380125089032791	0.347250834868815	4297/648/4204/4609	4
GO:0061333	BP	GO:0061333	renal tubule morphogenesis	4/342	79/18903	0.0550281670289491	0.380125089032791	0.347250834868815	51804/3611/4609/26249	4
GO:0030308	BP	GO:0030308	negative regulation of cell growth	7/342	188/18903	0.0553315534297315	0.380125089032791	0.347250834868815	57142/57446/23105/1027/6049/131566/65981	7
GO:0043535	BP	GO:0043535	regulation of blood vessel endothelial cell migration	6/342	150/18903	0.05542189786562	0.380125089032791	0.347250834868815	6776/4763/2260/4204/3146/3091	6
GO:0031641	BP	GO:0031641	regulation of myelination	3/342	48/18903	0.0558884354470018	0.380125089032791	0.347250834868815	11076/5728/27242	3
GO:0032924	BP	GO:0032924	activin receptor signaling pathway	3/342	48/18903	0.0558884354470018	0.380125089032791	0.347250834868815	6497/2254/7048	3
GO:0035305	BP	GO:0035305	negative regulation of dephosphorylation	3/342	48/18903	0.0558884354470018	0.380125089032791	0.347250834868815	1408/10776/26051	3
GO:0046850	BP	GO:0046850	regulation of bone remodeling	3/342	48/18903	0.0558884354470018	0.380125089032791	0.347250834868815	9842/9066/4763	3
GO:0048483	BP	GO:0048483	autonomic nervous system development	3/342	48/18903	0.0558884354470018	0.380125089032791	0.347250834868815	429/4763/7020	3
GO:0048538	BP	GO:0048538	thymus development	3/342	48/18903	0.0558884354470018	0.380125089032791	0.347250834868815	472/51804/3200	3
GO:1904738	BP	GO:1904738	vascular associated smooth muscle cell migration	3/342	48/18903	0.0558884354470018	0.380125089032791	0.347250834868815	3488/2254/4763	3
GO:0002062	BP	GO:0002062	chondrocyte differentiation	5/342	114/18903	0.0562166194067546	0.381179695397325	0.348214235999411	2254/6474/4781/7048/3091	5
GO:0007409	BP	GO:0007409	axonogenesis	13/342	438/18903	0.0563325607912767	0.381179695397325	0.348214235999411	3480/57142/6474/4781/55740/5361/23105/6049/6654/2043/1808/5728/1385	13
GO:0061458	BP	GO:0061458	reproductive system development	10/342	310/18903	0.0563583415276331	0.381179695397325	0.348214235999411	2254/5154/472/51804/3148/1027/51742/5728/7812/5618	10
GO:0051896	BP	GO:0051896	regulation of protein kinase B signaling	7/342	189/18903	0.0566138463237725	0.382196077784278	0.349142718866231	3480/57142/3488/5154/2260/5728/92140	7
GO:0072028	BP	GO:0072028	nephron morphogenesis	4/342	80/18903	0.0571353042536	0.385000788588265	0.351704870632452	51804/3611/4609/26249	4
GO:0071322	BP	GO:0071322	cellular response to carbohydrate stimulus	6/342	152/18903	0.0583628704448154	0.39068351786134	0.356896141983232	3480/3383/415116/7447/677/3091	6
GO:0008089	BP	GO:0008089	anterograde axonal transport	3/342	49/18903	0.0587660340393754	0.39068351786134	0.356896141983232	10749/9371/10239	3
GO:0061178	BP	GO:0061178	regulation of insulin secretion involved in cellular response to glucose stimulus	3/342	49/18903	0.0587660340393754	0.39068351786134	0.356896141983232	415116/7447/3091	3
GO:0014855	BP	GO:0014855	striated muscle cell proliferation	4/342	81/18903	0.0592852262044421	0.39068351786134	0.356896141983232	6497/2254/7048/5728	4
GO:0032272	BP	GO:0032272	negative regulation of protein polymerization	4/342	81/18903	0.0592852262044421	0.39068351786134	0.356896141983232	829/5962/1859/118	4
GO:0097061	BP	GO:0097061	dendritic spine organization	4/342	81/18903	0.0592852262044421	0.39068351786134	0.356896141983232	3480/2043/5728/65981	4
GO:0060485	BP	GO:0060485	mesenchyme development	10/342	313/18903	0.059347994049208	0.39068351786134	0.356896141983232	57142/2254/2260/51804/677/4609/7048/2043/5728/3091	10
GO:0032288	BP	GO:0032288	myelin assembly	2/342	22/18903	0.0594379016061289	0.39068351786134	0.356896141983232	11076/7368	2
GO:0035268	BP	GO:0035268	protein mannosylation	2/342	22/18903	0.0594379016061289	0.39068351786134	0.356896141983232	83857/160418	2
GO:0035313	BP	GO:0035313	wound healing, spreading of epidermal cells	2/342	22/18903	0.0594379016061289	0.39068351786134	0.356896141983232	6239/5728	2
GO:0044154	BP	GO:0044154	histone H3-K14 acetylation	2/342	22/18903	0.0594379016061289	0.39068351786134	0.356896141983232	23558/4297	2
GO:0048485	BP	GO:0048485	sympathetic nervous system development	2/342	22/18903	0.0594379016061289	0.39068351786134	0.356896141983232	429/4763	2
GO:0051151	BP	GO:0051151	negative regulation of smooth muscle cell differentiation	2/342	22/18903	0.0594379016061289	0.39068351786134	0.356896141983232	2254/4204	2
GO:0030518	BP	GO:0030518	intracellular steroid hormone receptor signaling pathway	5/342	116/18903	0.059699711567468	0.39068351786134	0.356896141983232	79447/1408/23558/2908/6049	5
GO:0046916	BP	GO:0046916	cellular transition metal ion homeostasis	5/342	116/18903	0.059699711567468	0.39068351786134	0.356896141983232	4891/261729/4609/3091/9550	5
GO:0072009	BP	GO:0072009	nephron epithelium development	5/342	116/18903	0.059699711567468	0.39068351786134	0.356896141983232	8842/51804/3611/4609/26249	5
GO:0016331	BP	GO:0016331	morphogenesis of embryonic epithelium	6/342	153/18903	0.0598677690000511	0.390897229502244	0.357091371258716	6497/6046/51804/7020/3091/8323	6
GO:0043543	BP	GO:0043543	protein acylation	9/342	272/18903	0.0599476202733342	0.390897229502244	0.357091371258716	51114/283576/340481/51304/23558/4297/648/4204/6418	9
GO:0031099	BP	GO:0031099	regeneration	7/342	192/18903	0.0605708671345201	0.392845338272459	0.358871002270691	3480/1027/7048/2043/5728/8140/83999	7
GO:0031334	BP	GO:0031334	positive regulation of protein-containing complex assembly	7/342	192/18903	0.0605708671345201	0.392845338272459	0.358871002270691	11076/472/4204/1027/55832/6624/54552	7
GO:0099504	BP	GO:0099504	synaptic vesicle cycle	7/342	192/18903	0.0605708671345201	0.392845338272459	0.358871002270691	9066/57502/57465/6517/6616/5728/10239	7
GO:0000723	BP	GO:0000723	telomere maintenance	6/342	154/18903	0.0613956298668638	0.394610034348819	0.360483082618675	472/4216/23049/54891/4609/54552	6
GO:0008360	BP	GO:0008360	regulation of cell shape	6/342	154/18903	0.0613956298668638	0.394610034348819	0.360483082618675	5962/79784/5361/55785/91010/54014	6
GO:0043524	BP	GO:0043524	negative regulation of neuron apoptotic process	6/342	154/18903	0.0613956298668638	0.394610034348819	0.360483082618675	51804/4204/6418/2020/7832/3091	6
GO:0021766	BP	GO:0021766	hippocampus development	4/342	82/18903	0.0614777448776862	0.394610034348819	0.360483082618675	3480/2018/7832/5728	4
GO:0021987	BP	GO:0021987	cerebral cortex development	5/342	117/18903	0.0614864242904545	0.394610034348819	0.360483082618675	57142/2018/429/4763/3091	5
GO:0060043	BP	GO:0060043	regulation of cardiac muscle cell proliferation	3/342	50/18903	0.0617121419356082	0.394610034348819	0.360483082618675	2254/7048/5728	3
GO:1902041	BP	GO:1902041	regulation of extrinsic apoptotic signaling pathway via death domain receptors	3/342	50/18903	0.0617121419356082	0.394610034348819	0.360483082618675	3383/3148/5728	3
GO:1904707	BP	GO:1904707	positive regulation of vascular associated smooth muscle cell proliferation	3/342	50/18903	0.0617121419356082	0.394610034348819	0.360483082618675	3488/2254/4763	3
GO:2001236	BP	GO:2001236	regulation of extrinsic apoptotic signaling pathway	6/342	155/18903	0.0629464616891804	0.401795340694382	0.367046984079727	3383/4763/10197/2260/3148/5728	6
GO:0009749	BP	GO:0009749	response to glucose	7/342	194/18903	0.0633009552563087	0.40197561651352	0.367211669154479	3480/3383/1027/415116/7447/7048/3091	7
GO:0019751	BP	GO:0019751	polyol metabolic process	5/342	118/18903	0.0633031972658514	0.40197561651352	0.367211669154479	256356/253430/4204/5728/3633	5
GO:0009743	BP	GO:0009743	response to carbohydrate	8/342	234/18903	0.0633067325566446	0.40197561651352	0.367211669154479	3480/3383/1027/415116/7447/677/7048/3091	8
GO:0010038	BP	GO:0010038	response to metal ion	11/342	360/18903	0.0639318868138717	0.403231881747238	0.368359289145402	9066/429/4891/140576/4297/200894/7020/1027/118/3091/1385	11
GO:0021846	BP	GO:0021846	cell proliferation in forebrain	2/342	23/18903	0.0643416093726867	0.403231881747238	0.368359289145402	2018/84376	2
GO:0048169	BP	GO:0048169	regulation of long-term neuronal synaptic plasticity	2/342	23/18903	0.0643416093726867	0.403231881747238	0.368359289145402	4763/2915	2
GO:0071218	BP	GO:0071218	cellular response to misfolded protein	2/342	23/18903	0.0643416093726867	0.403231881747238	0.368359289145402	56886/4287	2
GO:0034728	BP	GO:0034728	nucleosome organization	6/342	156/18903	0.0645202675722741	0.403231881747238	0.368359289145402	6602/6046/23270/4869/6418/3148	6
GO:0010948	BP	GO:0010948	negative regulation of cell cycle process	10/342	318/18903	0.0645572048407811	0.403231881747238	0.368359289145402	91147/472/79577/891/4869/1017/1027/677/5728/64859	10
GO:0072001	BP	GO:0072001	renal system development	10/342	318/18903	0.0645572048407811	0.403231881747238	0.368359289145402	2018/8842/5154/4763/51804/7020/3611/4609/2043/26249	10
GO:0030850	BP	GO:0030850	prostate gland development	3/342	51/18903	0.0647258224280396	0.403231881747238	0.368359289145402	1027/5728/5618	3
GO:0031062	BP	GO:0031062	positive regulation of histone methylation	3/342	51/18903	0.0647258224280396	0.403231881747238	0.368359289145402	26147/4297/4204	3
GO:0034332	BP	GO:0034332	adherens junction organization	3/342	51/18903	0.0647258224280396	0.403231881747238	0.368359289145402	5962/118/2043	3
GO:0051489	BP	GO:0051489	regulation of filopodium assembly	3/342	51/18903	0.0647258224280396	0.403231881747238	0.368359289145402	6624/54874/26051	3
GO:0006906	BP	GO:0006906	vesicle fusion	5/342	119/18903	0.0651499804337925	0.403796465760298	0.368875046393594	9842/9066/9527/51762/6616	5
GO:0010927	BP	GO:0010927	cellular component assembly involved in morphogenesis	5/342	119/18903	0.0651499804337925	0.403796465760298	0.368875046393594	11076/88/7368/1466/51804	5
GO:0031398	BP	GO:0031398	positive regulation of protein ubiquitination	5/342	119/18903	0.0651499804337925	0.403796465760298	0.368875046393594	648/4869/9810/5728/331	5
GO:0071824	BP	GO:0071824	protein-DNA complex subunit organization	9/342	277/18903	0.0656229443253385	0.40536311277049	0.370306205498663	6602/6046/23270/4869/6418/3148/4609/3146/55832	9
GO:0045786	BP	GO:0045786	negative regulation of cell cycle	12/342	405/18903	0.065625966494782	0.40536311277049	0.370306205498663	91147/472/79577/891/4869/1017/1027/677/7832/5728/10950/64859	12
GO:0045787	BP	GO:0045787	positive regulation of cell cycle	11/342	362/18903	0.0659396283829196	0.406609049722859	0.371444390426168	3480/5962/79447/429/79577/891/4869/4204/1027/9371/10051	11
GO:0016358	BP	GO:0016358	dendrite development	8/342	237/18903	0.0671175025803747	0.413170795545629	0.377438658578664	57465/4891/4204/23105/2043/5728/65981/54664	8
GO:0051650	BP	GO:0051650	establishment of vesicle localization	7/342	197/18903	0.0675346197950974	0.415035091532646	0.379141725165459	51128/10749/6399/6517/54874/9371/10239	7
GO:0016574	BP	GO:0016574	histone ubiquitination	3/342	52/18903	0.0678061058113598	0.415298105070588	0.379381992575497	79577/648/9810	3
GO:0097479	BP	GO:0097479	synaptic vesicle localization	3/342	52/18903	0.0678061058113598	0.415298105070588	0.379381992575497	6517/5728/10239	3
GO:0046785	BP	GO:0046785	microtubule polymerization	4/342	85/18903	0.0683087270718795	0.417195802113768	0.381115571604045	11076/4204/1027/1859	4
GO:0006334	BP	GO:0006334	nucleosome assembly	5/342	121/18903	0.0689333301769994	0.417195802113768	0.381115571604045	6046/23270/4869/6418/3148	5
GO:0032355	BP	GO:0032355	response to estradiol	5/342	121/18903	0.0689333301769994	0.417195802113768	0.381115571604045	3480/5154/7479/1027/84458	5
GO:0051101	BP	GO:0051101	regulation of DNA binding	5/342	121/18903	0.0689333301769994	0.417195802113768	0.381115571604045	6497/3148/3146/9802/22927	5
GO:0090174	BP	GO:0090174	organelle membrane fusion	5/342	121/18903	0.0689333301769994	0.417195802113768	0.381115571604045	9842/9066/9527/51762/6616	5
GO:0014850	BP	GO:0014850	response to muscle activity	2/342	24/18903	0.0693758906366879	0.417195802113768	0.381115571604045	3091/8140	2
GO:0040037	BP	GO:0040037	negative regulation of fibroblast growth factor receptor signaling pathway	2/342	24/18903	0.0693758906366879	0.417195802113768	0.381115571604045	10251/81848	2
GO:0099637	BP	GO:0099637	neurotransmitter receptor transport	2/342	24/18903	0.0693758906366879	0.417195802113768	0.381115571604045	6616/59283	2
GO:1901863	BP	GO:1901863	positive regulation of muscle tissue development	2/342	24/18903	0.0693758906366879	0.417195802113768	0.381115571604045	6474/1385	2
GO:1903902	BP	GO:1903902	positive regulation of viral life cycle	2/342	24/18903	0.0693758906366879	0.417195802113768	0.381115571604045	30835/3146	2
GO:0048592	BP	GO:0048592	eye morphogenesis	6/342	159/18903	0.0693794781048226	0.417195802113768	0.381115571604045	6497/8842/4763/85407/7020/3091	6
GO:0001935	BP	GO:0001935	endothelial cell proliferation	7/342	199/18903	0.0704495614449432	0.421536749864965	0.385081102357515	6776/4763/2260/3148/3146/3091/26051	7
GO:0009746	BP	GO:0009746	response to hexose	7/342	199/18903	0.0704495614449432	0.421536749864965	0.385081102357515	3480/3383/1027/415116/7447/7048/3091	7
GO:0120032	BP	GO:0120032	regulation of plasma membrane bounded cell projection assembly	7/342	199/18903	0.0704495614449432	0.421536749864965	0.385081102357515	9842/3383/5962/6624/54874/79598/26051	7
GO:0006970	BP	GO:0006970	response to osmotic stress	4/342	86/18903	0.0706693903860404	0.421763721322738	0.38528844470475	3954/6517/10725/677	4
GO:0006111	BP	GO:0006111	regulation of gluconeogenesis	3/342	53/18903	0.0709519916652513	0.421763721322738	0.38528844470475	57486/10776/2908	3
GO:0015804	BP	GO:0015804	neutral amino acid transport	3/342	53/18903	0.0709519916652513	0.421763721322738	0.38528844470475	9152/388662/8140	3
GO:0032210	BP	GO:0032210	regulation of telomere maintenance via telomerase	3/342	53/18903	0.0709519916652513	0.421763721322738	0.38528844470475	472/4216/54552	3
GO:0048738	BP	GO:0048738	cardiac muscle tissue development	8/342	241/18903	0.0724145042677474	0.429754051471337	0.392587749315342	6497/2254/88/6474/23135/7048/5728/1385	8
GO:0006413	BP	GO:0006413	translational initiation	5/342	123/18903	0.0728358869589154	0.4315496597631	0.394228068506055	127933/9689/4869/22927/7812	5
GO:0050672	BP	GO:0050672	negative regulation of lymphocyte proliferation	4/342	87/18903	0.073071442859025	0.432240196195405	0.39485888546485	942/472/5728/27242	4
GO:0060491	BP	GO:0060491	regulation of cell projection assembly	7/342	201/18903	0.0734385438546557	0.433705351674975	0.396197330303594	9842/3383/5962/6624/54874/79598/26051	7
GO:0032984	BP	GO:0032984	protein-containing complex disassembly	8/342	242/18903	0.0737774084597858	0.434999265464192	0.397379342900282	3480/829/6602/5962/88/6418/4609/118	8
GO:0031113	BP	GO:0031113	regulation of microtubule polymerization	3/342	54/18903	0.0741624510517321	0.435223653281423	0.397584325047254	4204/1027/1859	3
GO:0001964	BP	GO:0001964	startle response	2/342	25/18903	0.0745344472304639	0.435223653281423	0.397584325047254	4204/5728	2
GO:0008211	BP	GO:0008211	glucocorticoid metabolic process	2/342	25/18903	0.0745344472304639	0.435223653281423	0.397584325047254	4204/2908	2
GO:0043567	BP	GO:0043567	regulation of insulin-like growth factor receptor signaling pathway	2/342	25/18903	0.0745344472304639	0.435223653281423	0.397584325047254	3488/3487	2
GO:0051788	BP	GO:0051788	response to misfolded protein	2/342	25/18903	0.0745344472304639	0.435223653281423	0.397584325047254	56886/4287	2
GO:0051984	BP	GO:0051984	positive regulation of chromosome segregation	2/342	25/18903	0.0745344472304639	0.435223653281423	0.397584325047254	891/10051	2
GO:0042471	BP	GO:0042471	ear morphogenesis	5/342	124/18903	0.0748316449827445	0.436257679899403	0.398528926223892	2254/51804/7020/8323/125488	5
GO:0032945	BP	GO:0032945	negative regulation of mononuclear cell proliferation	4/342	88/18903	0.075514592766168	0.438129394451633	0.400238769798153	942/472/5728/27242	4
GO:0072384	BP	GO:0072384	organelle transport along microtubule	4/342	88/18903	0.075514592766168	0.438129394451633	0.400238769798153	10749/3091/9371/10239	4
GO:1901879	BP	GO:1901879	regulation of protein depolymerization	4/342	88/18903	0.075514592766168	0.438129394451633	0.400238769798153	829/5962/88/118	4
GO:0051098	BP	GO:0051098	regulation of binding	11/342	372/18903	0.0765896260846019	0.44365792972771	0.405289182269227	6497/5334/81494/3148/118/3146/2043/9802/65981/22927/54552	11
GO:0000377	BP	GO:0000377	RNA splicing, via transesterification reactions with bulged adenosine as nucleophile	10/342	329/18903	0.0770270887351657	0.444311388283319	0.405886127947201	10286/8161/282996/9444/4869/10921/54715/1859/4154/6427	10
GO:0000398	BP	GO:0000398	mRNA splicing, via spliceosome	10/342	329/18903	0.0770270887351657	0.444311388283319	0.405886127947201	10286/8161/282996/9444/4869/10921/54715/1859/4154/6427	10
GO:0035088	BP	GO:0035088	establishment or maintenance of apical/basal cell polarity	3/342	55/18903	0.0774364286297745	0.444311388283319	0.405886127947201	117583/3611/6624	3
GO:0043647	BP	GO:0043647	inositol phosphate metabolic process	3/342	55/18903	0.0774364286297745	0.444311388283319	0.405886127947201	253430/5728/3633	3
GO:0061245	BP	GO:0061245	establishment or maintenance of bipolar cell polarity	3/342	55/18903	0.0774364286297745	0.444311388283319	0.405886127947201	117583/3611/6624	3
GO:2000648	BP	GO:2000648	positive regulation of stem cell proliferation	3/342	55/18903	0.0774364286297745	0.444311388283319	0.405886127947201	2254/6474/3200	3
GO:0007589	BP	GO:0007589	body fluid secretion	4/342	89/18903	0.0779985327473574	0.445781005858557	0.407228648987413	6776/3091/1385/5618	4
GO:0048678	BP	GO:0048678	response to axon injury	4/342	89/18903	0.0779985327473574	0.445781005858557	0.407228648987413	3480/2043/5728/83999	4
GO:0050864	BP	GO:0050864	regulation of B cell activation	7/342	204/18903	0.0780607708496812	0.445781005858557	0.407228648987413	472/648/677/5728/27242/5618/22806	7
GO:2001233	BP	GO:2001233	regulation of apoptotic signaling pathway	11/342	374/18903	0.0788427773030062	0.446647382312056	0.408020098842917	3383/4763/10197/2260/648/4335/3148/4609/5728/3091/259230	11
GO:0043244	BP	GO:0043244	regulation of protein-containing complex disassembly	5/342	126/18903	0.0789115968597565	0.446647382312056	0.408020098842917	3480/829/5962/88/118	5
GO:0051168	BP	GO:0051168	nuclear export	6/342	165/18903	0.0797161603406717	0.446647382312056	0.408020098842917	127933/6310/23049/4869/5784/11052	6
GO:0051494	BP	GO:0051494	negative regulation of cytoskeleton organization	6/342	165/18903	0.0797161603406717	0.446647382312056	0.408020098842917	829/5962/91147/4869/1859/118	6
GO:0001835	BP	GO:0001835	blastocyst hatching	2/342	26/18903	0.0798111649560914	0.446647382312056	0.408020098842917	79718/201895	2
GO:0010842	BP	GO:0010842	retina layer formation	2/342	26/18903	0.0798111649560914	0.446647382312056	0.408020098842917	8842/7020	2
GO:0032925	BP	GO:0032925	regulation of activin receptor signaling pathway	2/342	26/18903	0.0798111649560914	0.446647382312056	0.408020098842917	6497/2254	2
GO:0033598	BP	GO:0033598	mammary gland epithelial cell proliferation	2/342	26/18903	0.0798111649560914	0.446647382312056	0.408020098842917	57142/6239	2
GO:0035188	BP	GO:0035188	hatching	2/342	26/18903	0.0798111649560914	0.446647382312056	0.408020098842917	79718/201895	2
GO:0044346	BP	GO:0044346	fibroblast apoptotic process	2/342	26/18903	0.0798111649560914	0.446647382312056	0.408020098842917	9263/4609	2
GO:0071684	BP	GO:0071684	organism emergence from protective structure	2/342	26/18903	0.0798111649560914	0.446647382312056	0.408020098842917	79718/201895	2
GO:0099590	BP	GO:0099590	neurotransmitter receptor internalization	2/342	26/18903	0.0798111649560914	0.446647382312056	0.408020098842917	6616/59283	2
GO:1904353	BP	GO:1904353	regulation of telomere capping	2/342	26/18903	0.0798111649560914	0.446647382312056	0.408020098842917	472/4216	2
GO:0010586	BP	GO:0010586	miRNA metabolic process	4/342	90/18903	0.0805229402786297	0.448858096229561	0.410039624193015	4781/2908/4609/3091	4
GO:0034205	BP	GO:0034205	amyloid-beta formation	3/342	56/18903	0.0807728446896932	0.448858096229561	0.410039624193015	57142/1859/2043	3
GO:0060998	BP	GO:0060998	regulation of dendritic spine development	3/342	56/18903	0.0807728446896932	0.448858096229561	0.410039624193015	23105/5728/65981	3
GO:2000630	BP	GO:2000630	positive regulation of miRNA metabolic process	3/342	56/18903	0.0807728446896932	0.448858096229561	0.410039624193015	2908/4609/3091	3
GO:0033002	BP	GO:0033002	muscle cell proliferation	8/342	247/18903	0.0808241175479442	0.448858096229561	0.410039624193015	3480/6497/3488/2254/4763/1027/7048/5728	8
GO:0001838	BP	GO:0001838	embryonic epithelial tube formation	5/342	127/18903	0.080995555424027	0.449123446259643	0.410282026028981	6497/6046/51804/3091/8323	5
GO:0099173	BP	GO:0099173	postsynapse organization	6/342	166/18903	0.0815186800460539	0.450648167316998	0.41167488505193	3480/57502/91851/2043/5728/65981	6
GO:2001022	BP	GO:2001022	positive regulation of response to DNA damage stimulus	6/342	166/18903	0.0815186800460539	0.450648167316998	0.41167488505193	6602/8110/472/54891/4609/3146	6
GO:0006402	BP	GO:0006402	mRNA catabolic process	8/342	248/18903	0.0822798885543706	0.454164977552392	0.41488755194909	472/23112/23049/4869/10921/677/7832/7812	8
GO:0034284	BP	GO:0034284	response to monosaccharide	7/342	207/18903	0.0828491955585123	0.454354159221622	0.415060372671734	3480/3383/1027/415116/7447/7048/3091	7
GO:0030901	BP	GO:0030901	midbrain development	4/342	91/18903	0.0830874781425933	0.454354159221622	0.415060372671734	2254/2020/6654/8323	4
GO:0060021	BP	GO:0060021	roof of mouth development	4/342	91/18903	0.0830874781425933	0.454354159221622	0.415060372671734	6497/7020/6654/7048	4
GO:0106027	BP	GO:0106027	neuron projection organization	4/342	91/18903	0.0830874781425933	0.454354159221622	0.415060372671734	3480/2043/5728/65981	4
GO:0030218	BP	GO:0030218	erythrocyte differentiation	5/342	128/18903	0.0831086647989757	0.454354159221622	0.415060372671734	4891/9991/3148/677/3091	5
GO:0001558	BP	GO:0001558	regulation of cell growth	12/342	422/18903	0.0831249515817047	0.454354159221622	0.415060372671734	57142/3488/57446/79577/3487/4869/23105/1027/6049/131566/1808/65981	12
GO:0046879	BP	GO:0046879	hormone secretion	9/342	291/18903	0.083269591656755	0.454354159221622	0.415060372671734	9066/1408/51762/415116/7447/6616/6566/3091/1385	9
GO:0003205	BP	GO:0003205	cardiac chamber development	6/342	167/18903	0.083343851222754	0.454354159221622	0.415060372671734	3480/6474/84516/6654/7048/3091	6
GO:0008347	BP	GO:0008347	glial cell migration	3/342	57/18903	0.0841705971097367	0.454354159221622	0.415060372671734	57142/4763/2043	3
GO:0018023	BP	GO:0018023	peptidyl-lysine trimethylation	3/342	57/18903	0.0841705971097367	0.454354159221622	0.415060372671734	4297/4204/51742	3
GO:0048168	BP	GO:0048168	regulation of neuronal synaptic plasticity	3/342	57/18903	0.0841705971097367	0.454354159221622	0.415060372671734	4763/4297/2915	3
GO:0001783	BP	GO:0001783	B cell apoptotic process	2/342	27/18903	0.0852001090223709	0.454354159221622	0.415060372671734	5728/27242	2
GO:0003401	BP	GO:0003401	axis elongation	2/342	27/18903	0.0852001090223709	0.454354159221622	0.415060372671734	85407/51804	2
GO:0031954	BP	GO:0031954	positive regulation of protein autophosphorylation	2/342	27/18903	0.0852001090223709	0.454354159221622	0.415060372671734	5154/5618	2
GO:0032753	BP	GO:0032753	positive regulation of interleukin-4 production	2/342	27/18903	0.0852001090223709	0.454354159221622	0.415060372671734	942/8140	2
GO:0035774	BP	GO:0035774	positive regulation of insulin secretion involved in cellular response to glucose stimulus	2/342	27/18903	0.0852001090223709	0.454354159221622	0.415060372671734	7447/3091	2
GO:0036296	BP	GO:0036296	response to increased oxygen levels	2/342	27/18903	0.0852001090223709	0.454354159221622	0.415060372671734	8140/9550	2
GO:0044342	BP	GO:0044342	type B pancreatic cell proliferation	2/342	27/18903	0.0852001090223709	0.454354159221622	0.415060372671734	3488/3487	2
GO:0048207	BP	GO:0048207	vesicle targeting, rough ER to cis-Golgi	2/342	27/18903	0.0852001090223709	0.454354159221622	0.415060372671734	51128/6399	2
GO:0048208	BP	GO:0048208	COPII vesicle coating	2/342	27/18903	0.0852001090223709	0.454354159221622	0.415060372671734	51128/6399	2
GO:1905564	BP	GO:1905564	positive regulation of vascular endothelial cell proliferation	2/342	27/18903	0.0852001090223709	0.454354159221622	0.415060372671734	2260/3146	2
GO:2000647	BP	GO:2000647	negative regulation of stem cell proliferation	2/342	27/18903	0.0852001090223709	0.454354159221622	0.415060372671734	4763/4781	2
GO:0048593	BP	GO:0048593	camera-type eye morphogenesis	5/342	129/18903	0.0852507864277195	0.454354159221622	0.415060372671734	6497/8842/4763/7020/3091	5
GO:0008380	BP	GO:0008380	RNA splicing	13/342	469/18903	0.0854649026448707	0.454354159221622	0.415060372671734	10285/10286/8161/282996/9444/4869/9991/10921/54715/1859/4154/6427/22927	13
GO:0001656	BP	GO:0001656	metanephros development	4/342	92/18903	0.0856917948972497	0.454354159221622	0.415060372671734	5154/4763/51804/4609	4
GO:0030071	BP	GO:0030071	regulation of mitotic metaphase/anaphase transition	4/342	92/18903	0.0856917948972497	0.454354159221622	0.415060372671734	6602/8110/472/891	4
GO:0060996	BP	GO:0060996	dendritic spine development	4/342	92/18903	0.0856917948972497	0.454354159221622	0.415060372671734	23105/2043/5728/65981	4
GO:0045732	BP	GO:0045732	positive regulation of protein catabolic process	7/342	209/18903	0.0861335271123255	0.456030569201117	0.416591802145236	5962/85407/9810/1027/26234/160418/4287	7
GO:0001837	BP	GO:0001837	epithelial to mesenchymal transition	6/342	169/18903	0.0870618998794156	0.460274847688555	0.420469023856459	57142/2260/7048/2043/5728/3091	6
GO:0034968	BP	GO:0034968	histone lysine methylation	5/342	130/18903	0.0874217736417477	0.460588917044418	0.420755931638073	79447/26147/4297/4204/51742	5
GO:0006826	BP	GO:0006826	iron ion transport	3/342	58/18903	0.0876285632372503	0.460588917044418	0.420755931638073	4891/261729/10057	3
GO:0031529	BP	GO:0031529	ruffle organization	3/342	58/18903	0.0876285632372503	0.460588917044418	0.420755931638073	9842/3383/5962	3
GO:0060997	BP	GO:0060997	dendritic spine morphogenesis	3/342	58/18903	0.0876285632372503	0.460588917044418	0.420755931638073	2043/5728/65981	3
GO:0045619	BP	GO:0045619	regulation of lymphocyte differentiation	7/342	210/18903	0.0878032208538193	0.460840026215422	0.420985324203283	6602/942/6654/677/3146/7048/22806	7
GO:0098657	BP	GO:0098657	import into cell	8/342	252/18903	0.088257480107652	0.460969293168193	0.421103411797514	9152/774/54492/483/4891/261729/6616/8140	8
GO:0090287	BP	GO:0090287	regulation of cellular response to growth factor stimulus	10/342	338/18903	0.088273446950432	0.460969293168193	0.421103411797514	6497/2254/10251/91851/81848/2260/3611/51742/3091/331	10
GO:0051781	BP	GO:0051781	positive regulation of cell division	4/342	93/18903	0.0883355253428034	0.460969293168193	0.421103411797514	3480/2254/5154/9371	4
GO:0055017	BP	GO:0055017	cardiac muscle tissue growth	4/342	93/18903	0.0883355253428034	0.460969293168193	0.421103411797514	6497/2254/7048/5728	4
GO:0009612	BP	GO:0009612	response to mechanical stimulus	7/342	211/18903	0.0894912203247161	0.463257722720849	0.423193931722732	3480/8795/54532/7832/7048/10746/22927	7
GO:0048545	BP	GO:0048545	response to steroid hormone	10/342	339/18903	0.0895812561956618	0.463257722720849	0.423193931722732	3480/79447/1408/23558/648/3148/2908/6049/677/7048	10
GO:0042886	BP	GO:0042886	amide transport	9/342	296/18903	0.0902027293632013	0.463257722720849	0.423193931722732	9066/30835/51762/10057/415116/7447/6616/6566/3091	9
GO:0006515	BP	GO:0006515	protein quality control for misfolded or incompletely synthesized proteins	2/342	28/18903	0.0906955195859253	0.463257722720849	0.423193931722732	56886/4287	2
GO:0006972	BP	GO:0006972	hyperosmotic response	2/342	28/18903	0.0906955195859253	0.463257722720849	0.423193931722732	3954/10725	2
GO:0010971	BP	GO:0010971	positive regulation of G2/M transition of mitotic cell cycle	2/342	28/18903	0.0906955195859253	0.463257722720849	0.423193931722732	891/4204	2
GO:0021952	BP	GO:0021952	central nervous system projection neuron axonogenesis	2/342	28/18903	0.0906955195859253	0.463257722720849	0.423193931722732	4781/2043	2
GO:0034063	BP	GO:0034063	stress granule assembly	2/342	28/18903	0.0906955195859253	0.463257722720849	0.423193931722732	9802/7812	2
GO:0070723	BP	GO:0070723	response to cholesterol	2/342	28/18903	0.0906955195859253	0.463257722720849	0.423193931722732	57476/7048	2
GO:1900017	BP	GO:1900017	positive regulation of cytokine production involved in inflammatory response	2/342	28/18903	0.0906955195859253	0.463257722720849	0.423193931722732	3091/23765	2
GO:1904385	BP	GO:1904385	cellular response to angiotensin	2/342	28/18903	0.0906955195859253	0.463257722720849	0.423193931722732	3480/88	2
GO:2000819	BP	GO:2000819	regulation of nucleotide-excision repair	2/342	28/18903	0.0906955195859253	0.463257722720849	0.423193931722732	6602/8110	2
GO:0016482	BP	GO:0016482	cytosolic transport	6/342	171/18903	0.0908697599422164	0.463257722720849	0.423193931722732	9066/5962/10749/84376/7813/9527	6
GO:0046661	BP	GO:0046661	male sex differentiation	6/342	171/18903	0.0908697599422164	0.463257722720849	0.423193931722732	2254/5154/51804/3148/51742/7812	6
GO:0016570	BP	GO:0016570	histone modification	13/342	474/18903	0.0909161333653778	0.463257722720849	0.423193931722732	6497/79447/79577/26147/23558/4297/648/9810/4204/6418/23135/51742/79718	13
GO:0035304	BP	GO:0035304	regulation of protein dephosphorylation	4/342	94/18903	0.0910182909860753	0.463257722720849	0.423193931722732	22870/1408/10776/26051	4
GO:1903035	BP	GO:1903035	negative regulation of response to wounding	4/342	94/18903	0.0910182909860753	0.463257722720849	0.423193931722732	5154/2043/5728/83999	4
GO:0035773	BP	GO:0035773	insulin secretion involved in cellular response to glucose stimulus	3/342	59/18903	0.0911456016967077	0.463257722720849	0.423193931722732	415116/7447/3091	3
GO:0099003	BP	GO:0099003	vesicle-mediated transport in synapse	7/342	212/18903	0.0911974867140437	0.463257722720849	0.423193931722732	9066/57502/57465/6517/6616/5728/10239	7
GO:0048565	BP	GO:0048565	digestive tract development	5/342	132/18903	0.0918497184603046	0.465269424613426	0.425031656150452	429/2254/6474/7048/3091	5
GO:0051983	BP	GO:0051983	regulation of chromosome segregation	5/342	132/18903	0.0918497184603046	0.465269424613426	0.425031656150452	6602/8110/472/891/10051	5
GO:1903034	BP	GO:1903034	regulation of response to wounding	6/342	172/18903	0.0928071768462376	0.469391688266567	0.428797415202939	3480/6239/5154/2043/5728/83999	6
GO:0002064	BP	GO:0002064	epithelial cell development	7/342	213/18903	0.0929219779360303	0.469391688266567	0.428797415202939	3383/5962/340481/118/51742/3091/26051	7
GO:0048193	BP	GO:0048193	Golgi vesicle transport	9/342	298/18903	0.0930688727889824	0.469480758291089	0.428878782208878	51128/10749/6399/261729/9527/377/51762/113419/10239	9
GO:0140694	BP	GO:0140694	non-membrane-bounded organelle assembly	11/342	386/18903	0.0932301411115262	0.46960357548115	0.428990977833464	88/1466/51804/4869/1017/6624/9802/79598/9371/27341/7812	11
GO:0042391	BP	GO:0042391	regulation of membrane potential	12/342	431/18903	0.0934735003345028	0.46960357548115	0.428990977833464	9424/2894/6327/57502/88/483/57465/79784/4297/2915/4204/5728	12
GO:0007091	BP	GO:0007091	metaphase/anaphase transition of mitotic cell cycle	4/342	95/18903	0.0937397005021569	0.46960357548115	0.428990977833464	6602/8110/472/891	4
GO:0045638	BP	GO:0045638	negative regulation of myeloid cell differentiation	4/342	95/18903	0.0937397005021569	0.46960357548115	0.428990977833464	4763/79577/677/4609	4
GO:1902099	BP	GO:1902099	regulation of metaphase/anaphase transition of cell cycle	4/342	95/18903	0.0937397005021569	0.46960357548115	0.428990977833464	6602/8110/472/891	4
GO:0045637	BP	GO:0045637	regulation of myeloid cell differentiation	7/342	214/18903	0.0946646486527187	0.472561885424101	0.431693445066302	4763/79577/3148/677/4609/3091/1385	7
GO:0050821	BP	GO:0050821	protein stabilization	7/342	214/18903	0.0946646486527187	0.472561885424101	0.431693445066302	57142/483/4869/10491/2043/5728/1385	7
GO:0001658	BP	GO:0001658	branching involved in ureteric bud morphogenesis	3/342	60/18903	0.0947205541268573	0.472561885424101	0.431693445066302	51804/3611/4609	3
GO:0014706	BP	GO:0014706	striated muscle tissue development	8/342	257/18903	0.0960758760477907	0.474380388254732	0.433354678813737	6497/2254/88/6474/23135/7048/5728/1385	8
GO:0001773	BP	GO:0001773	myeloid dendritic cell activation	2/342	29/18903	0.0962918073941636	0.474380388254732	0.433354678813737	3146/7048	2
GO:0003209	BP	GO:0003209	cardiac atrium morphogenesis	2/342	29/18903	0.0962918073941636	0.474380388254732	0.433354678813737	6474/6654	2
GO:0034123	BP	GO:0034123	positive regulation of toll-like receptor signaling pathway	2/342	29/18903	0.0962918073941636	0.474380388254732	0.433354678813737	57142/3146	2
GO:0042759	BP	GO:0042759	long-chain fatty acid biosynthetic process	2/342	29/18903	0.0962918073941636	0.474380388254732	0.433354678813737	9444/3992	2
GO:0048873	BP	GO:0048873	homeostasis of number of cells within a tissue	2/342	29/18903	0.0962918073941636	0.474380388254732	0.433354678813737	4297/331	2
GO:0090025	BP	GO:0090025	regulation of monocyte chemotaxis	2/342	29/18903	0.0962918073941636	0.474380388254732	0.433354678813737	7941/3146	2
GO:0099068	BP	GO:0099068	postsynapse assembly	2/342	29/18903	0.0962918073941636	0.474380388254732	0.433354678813737	57502/5728	2
GO:1901018	BP	GO:1901018	positive regulation of potassium ion transmembrane transporter activity	2/342	29/18903	0.0962918073941636	0.474380388254732	0.433354678813737	88/483	2
GO:0006612	BP	GO:0006612	protein targeting to membrane	5/342	134/18903	0.0963911691993371	0.474380388254732	0.433354678813737	51114/283576/340481/51304/51762	5
GO:0021953	BP	GO:0021953	central nervous system neuron differentiation	6/342	174/18903	0.096748557117363	0.474852377635489	0.4337858492659	429/4781/5361/7832/2043/5728	6
GO:0055088	BP	GO:0055088	lipid homeostasis	6/342	174/18903	0.096748557117363	0.474852377635489	0.4337858492659	51128/57142/57476/123876/727910/51	6
GO:0003007	BP	GO:0003007	heart morphogenesis	8/342	258/18903	0.097685514320702	0.478224642325858	0.436866471310892	57142/282996/6474/200894/3611/6654/7048/3091	8
GO:0006469	BP	GO:0006469	negative regulation of protein kinase activity	7/342	216/18903	0.0982043310997487	0.478224642325858	0.436866471310892	10251/4763/1849/81848/4869/1027/5728	7
GO:0090311	BP	GO:0090311	regulation of protein deacetylation	3/342	61/18903	0.098352246849161	0.478224642325858	0.436866471310892	11076/6497/1859	3
GO:1900024	BP	GO:1900024	regulation of substrate adhesion-dependent cell spreading	3/342	61/18903	0.098352246849161	0.478224642325858	0.436866471310892	6239/81848/3611	3
GO:1904356	BP	GO:1904356	regulation of telomere maintenance via telomere lengthening	3/342	61/18903	0.098352246849161	0.478224642325858	0.436866471310892	472/4216/54552	3
GO:0032259	BP	GO:0032259	methylation	11/342	390/18903	0.0983572445587573	0.478224642325858	0.436866471310892	79447/56980/57570/26147/4297/648/4204/4609/55798/7832/51742	11
GO:0007098	BP	GO:0007098	centrosome cycle	5/342	135/18903	0.0987040106009111	0.478224642325858	0.436866471310892	91147/4869/1017/6566/9371	5
GO:0035270	BP	GO:0035270	endocrine system development	5/342	135/18903	0.0987040106009111	0.478224642325858	0.436866471310892	429/4763/3200/2908/1385	5
GO:0051304	BP	GO:0051304	chromosome separation	5/342	135/18903	0.0987040106009111	0.478224642325858	0.436866471310892	6602/8110/472/891/10051	5
GO:0031056	BP	GO:0031056	regulation of histone modification	6/342	175/18903	0.0987523352820466	0.478224642325858	0.436866471310892	6497/26147/23558/4297/4204/6418	6
GO:0060993	BP	GO:0060993	kidney morphogenesis	4/342	97/18903	0.0992968244423679	0.480221126996911	0.438690294543898	51804/3611/4609/26249	4
GO:0043401	BP	GO:0043401	steroid hormone mediated signaling pathway	5/342	136/18903	0.101044675433522	0.482997813125946	0.441226845285469	79447/1408/23558/2908/6049	5
GO:0071333	BP	GO:0071333	cellular response to glucose stimulus	5/342	136/18903	0.101044675433522	0.482997813125946	0.441226845285469	3480/3383/415116/7447/3091	5
GO:1903052	BP	GO:1903052	positive regulation of proteolysis involved in protein catabolic process	5/342	136/18903	0.101044675433522	0.482997813125946	0.441226845285469	440730/9810/160418/5728/4287	5
GO:0022411	BP	GO:0022411	cellular component disassembly	13/342	483/18903	0.101262534553797	0.482997813125946	0.441226845285469	3480/829/6602/5962/88/6418/4609/118/79065/6624/2043/3091/27341	13
GO:1901215	BP	GO:1901215	negative regulation of neuron death	7/342	218/18903	0.101816107226005	0.482997813125946	0.441226845285469	57465/51804/4204/6418/2020/7832/3091	7
GO:0043414	BP	GO:0043414	macromolecule methylation	10/342	348/18903	0.101874562285371	0.482997813125946	0.441226845285469	79447/57570/26147/4297/648/4204/4609/55798/7832/51742	10
GO:0002474	BP	GO:0002474	antigen processing and presentation of peptide antigen via MHC class I	2/342	30/18903	0.101983549527898	0.482997813125946	0.441226845285469	51128/3106	2
GO:0009651	BP	GO:0009651	response to salt stress	2/342	30/18903	0.101983549527898	0.482997813125946	0.441226845285469	3954/677	2
GO:1901798	BP	GO:1901798	positive regulation of signal transduction by p53 class mediator	2/342	30/18903	0.101983549527898	0.482997813125946	0.441226845285469	472/4609	2
GO:1902914	BP	GO:1902914	regulation of protein polyubiquitination	2/342	30/18903	0.101983549527898	0.482997813125946	0.441226845285469	9810/331	2
GO:1903203	BP	GO:1903203	regulation of oxidative stress-induced neuron death	2/342	30/18903	0.101983549527898	0.482997813125946	0.441226845285469	57465/3091	2
GO:2000463	BP	GO:2000463	positive regulation of excitatory postsynaptic potential	2/342	30/18903	0.101983549527898	0.482997813125946	0.441226845285469	57465/5728	2
GO:0046888	BP	GO:0046888	negative regulation of hormone secretion	3/342	62/18903	0.102039492469644	0.482997813125946	0.441226845285469	1408/415116/7447	3
GO:1904036	BP	GO:1904036	negative regulation of epithelial cell apoptotic process	3/342	62/18903	0.102039492469644	0.482997813125946	0.441226845285469	3480/3383/1027	3
GO:0010965	BP	GO:0010965	regulation of mitotic sister chromatid separation	4/342	98/18903	0.102131696167601	0.482997813125946	0.441226845285469	6602/8110/472/891	4
GO:0014020	BP	GO:0014020	primary neural tube formation	4/342	98/18903	0.102131696167601	0.482997813125946	0.441226845285469	6497/6046/3091/8323	4
GO:0044784	BP	GO:0044784	metaphase/anaphase transition of cell cycle	4/342	98/18903	0.102131696167601	0.482997813125946	0.441226845285469	6602/8110/472/891	4
GO:0043534	BP	GO:0043534	blood vessel endothelial cell migration	6/342	177/18903	0.102825569648126	0.485646903721708	0.443646835303392	6776/4763/2260/4204/3146/3091	6
GO:0034101	BP	GO:0034101	erythrocyte homeostasis	5/342	137/18903	0.10341296438271	0.48652316922021	0.444447318972323	4891/9991/3148/677/3091	5
GO:1903322	BP	GO:1903322	positive regulation of protein modification by small protein conjugation or removal	5/342	137/18903	0.10341296438271	0.48652316922021	0.444447318972323	648/4869/9810/5728/331	5
GO:1904019	BP	GO:1904019	epithelial cell apoptotic process	5/342	137/18903	0.10341296438271	0.48652316922021	0.444447318972323	3480/3383/1027/677/7048	5
GO:0006417	BP	GO:0006417	regulation of translation	13/342	486/18903	0.104863960606166	0.491584465056524	0.449070900144379	127933/3488/9728/9689/23112/9444/2915/4869/677/7832/65981/22927/7812	13
GO:0006694	BP	GO:0006694	steroid biosynthetic process	6/342	178/18903	0.10489481289064	0.491584465056524	0.449070900144379	3480/79644/2908/1727/6309/5618	6
GO:0031503	BP	GO:0031503	protein-containing complex localization	6/342	178/18903	0.10489481289064	0.491584465056524	0.449070900144379	472/51304/4869/6616/59283/9371	6
GO:0021885	BP	GO:0021885	forebrain cell migration	3/342	63/18903	0.105781091416225	0.493955133520559	0.451236546735684	57142/2018/200894	3
GO:0097035	BP	GO:0097035	regulation of membrane lipid distribution	3/342	63/18903	0.105781091416225	0.493955133520559	0.451236546735684	91869/727910/79065	3
GO:0071331	BP	GO:0071331	cellular response to hexose stimulus	5/342	138/18903	0.10580867122219	0.493955133520559	0.451236546735684	3480/3383/415116/7447/3091	5
GO:0048771	BP	GO:0048771	tissue remodeling	6/342	179/18903	0.106985657373725	0.498012590128456	0.454943103432904	9842/9066/3488/4763/3200/3091	6
GO:0006506	BP	GO:0006506	GPI anchor biosynthetic process	2/342	31/18903	0.107765485241451	0.498012590128456	0.454943103432904	94005/5277	2
GO:0045948	BP	GO:0045948	positive regulation of translational initiation	2/342	31/18903	0.107765485241451	0.498012590128456	0.454943103432904	127933/22927	2
GO:0051491	BP	GO:0051491	positive regulation of filopodium assembly	2/342	31/18903	0.107765485241451	0.498012590128456	0.454943103432904	6624/54874	2
GO:0055022	BP	GO:0055022	negative regulation of cardiac muscle tissue growth	2/342	31/18903	0.107765485241451	0.498012590128456	0.454943103432904	7048/5728	2
GO:0061117	BP	GO:0061117	negative regulation of heart growth	2/342	31/18903	0.107765485241451	0.498012590128456	0.454943103432904	7048/5728	2
GO:1902042	BP	GO:1902042	negative regulation of extrinsic apoptotic signaling pathway via death domain receptors	2/342	31/18903	0.107765485241451	0.498012590128456	0.454943103432904	3383/3148	2
GO:0001776	BP	GO:0001776	leukocyte homeostasis	4/342	100/18903	0.107911869061425	0.498012590128456	0.454943103432904	4763/6654/3146/3091	4
GO:1990830	BP	GO:1990830	cellular response to leukemia inhibitory factor	4/342	100/18903	0.107911869061425	0.498012590128456	0.454943103432904	3383/81848/5277/1385	4
GO:0007162	BP	GO:0007162	negative regulation of cell adhesion	9/342	308/18903	0.108190822536731	0.49822193833418	0.455134346634981	5962/942/4763/81848/5361/3146/2043/5728/27242	9
GO:0072175	BP	GO:0072175	epithelial tube formation	5/342	139/18903	0.108231582969622	0.49822193833418	0.455134346634981	6497/6046/51804/3091/8323	5
GO:0035265	BP	GO:0035265	organ growth	6/342	180/18903	0.109097985474219	0.501233535211476	0.457885492402785	6497/2254/57502/7048/5728/5618	6
GO:0010810	BP	GO:0010810	regulation of cell-substrate adhesion	7/342	222/18903	0.109253981914612	0.501233535211476	0.457885492402785	6239/133584/4763/81848/3611/5728/4287	7
GO:0001947	BP	GO:0001947	heart looping	3/342	64/18903	0.109575833413522	0.501233535211476	0.457885492402785	200894/7048/3091	3
GO:0046530	BP	GO:0046530	photoreceptor cell differentiation	3/342	64/18903	0.109575833413522	0.501233535211476	0.457885492402785	8842/1641/85407	3
GO:0048002	BP	GO:0048002	antigen processing and presentation of peptide antigen	3/342	64/18903	0.109575833413522	0.501233535211476	0.457885492402785	51128/3106/30835	3
GO:0001822	BP	GO:0001822	kidney development	9/342	309/18903	0.109775019496598	0.501513045046093	0.458140829464783	8842/5154/4763/51804/7020/3611/4609/2043/26249	9
GO:0071326	BP	GO:0071326	cellular response to monosaccharide stimulus	5/342	140/18903	0.110681480043223	0.503917329484594	0.460337184829422	3480/3383/415116/7447/3091	5
GO:1903313	BP	GO:1903313	positive regulation of mRNA metabolic process	5/342	140/18903	0.110681480043223	0.503917329484594	0.460337184829422	79577/23112/677/7832/7812	5
GO:0051306	BP	GO:0051306	mitotic sister chromatid separation	4/342	101/18903	0.110856262736286	0.503917329484594	0.460337184829422	6602/8110/472/891	4
GO:1990823	BP	GO:1990823	response to leukemia inhibitory factor	4/342	101/18903	0.110856262736286	0.503917329484594	0.460337184829422	3383/81848/5277/1385	4
GO:0030522	BP	GO:0030522	intracellular receptor signaling pathway	8/342	266/18903	0.111108568517788	0.504432901070757	0.460808168379036	79447/1408/23558/55666/2908/6049/131566/331	8
GO:0007093	BP	GO:0007093	mitotic cell cycle checkpoint signaling	5/342	141/18903	0.113158136419094	0.504826889929011	0.461168084006563	472/891/1017/1027/64859	5
GO:0009855	BP	GO:0009855	determination of bilateral symmetry	5/342	141/18903	0.113158136419094	0.504826889929011	0.461168084006563	200894/7479/7048/3091/9371	5
GO:0035065	BP	GO:0035065	regulation of histone acetylation	3/342	65/18903	0.113422498897101	0.504826889929011	0.461168084006563	23558/4297/6418	3
GO:0048857	BP	GO:0048857	neural nucleus development	3/342	65/18903	0.113422498897101	0.504826889929011	0.461168084006563	429/2254/4781	3
GO:0050435	BP	GO:0050435	amyloid-beta metabolic process	3/342	65/18903	0.113422498897101	0.504826889929011	0.461168084006563	57142/1859/2043	3
GO:1905330	BP	GO:1905330	regulation of morphogenesis of an epithelium	3/342	65/18903	0.113422498897101	0.504826889929011	0.461168084006563	5154/85407/51804	3
GO:0006505	BP	GO:0006505	GPI anchor metabolic process	2/342	32/18903	0.113632511898139	0.504826889929011	0.461168084006563	94005/5277	2
GO:0031116	BP	GO:0031116	positive regulation of microtubule polymerization	2/342	32/18903	0.113632511898139	0.504826889929011	0.461168084006563	4204/1027	2
GO:0032366	BP	GO:0032366	intracellular sterol transport	2/342	32/18903	0.113632511898139	0.504826889929011	0.461168084006563	9066/57476	2
GO:0035115	BP	GO:0035115	embryonic forelimb morphogenesis	2/342	32/18903	0.113632511898139	0.504826889929011	0.461168084006563	6474/7020	2
GO:0046825	BP	GO:0046825	regulation of protein export from nucleus	2/342	32/18903	0.113632511898139	0.504826889929011	0.461168084006563	127933/5784	2
GO:0046856	BP	GO:0046856	phosphatidylinositol dephosphorylation	2/342	32/18903	0.113632511898139	0.504826889929011	0.461168084006563	5728/3633	2
GO:0048710	BP	GO:0048710	regulation of astrocyte differentiation	2/342	32/18903	0.113632511898139	0.504826889929011	0.461168084006563	4763/2043	2
GO:0051443	BP	GO:0051443	positive regulation of ubiquitin-protein transferase activity	2/342	32/18903	0.113632511898139	0.504826889929011	0.461168084006563	648/5728	2
GO:0051642	BP	GO:0051642	centrosome localization	2/342	32/18903	0.113632511898139	0.504826889929011	0.461168084006563	117583/1783	2
GO:1990776	BP	GO:1990776	response to angiotensin	2/342	32/18903	0.113632511898139	0.504826889929011	0.461168084006563	3480/88	2
GO:0031058	BP	GO:0031058	positive regulation of histone modification	4/342	102/18903	0.113836239771988	0.504826889929011	0.461168084006563	26147/23558/4297/4204	4
GO:0035249	BP	GO:0035249	synaptic transmission, glutamatergic	4/342	102/18903	0.113836239771988	0.504826889929011	0.461168084006563	2894/4763/2915/59283	4
GO:0060419	BP	GO:0060419	heart growth	4/342	102/18903	0.113836239771988	0.504826889929011	0.461168084006563	6497/2254/7048/5728	4
GO:2001020	BP	GO:2001020	regulation of response to DNA damage stimulus	9/342	312/18903	0.114605352375363	0.50761785344795	0.46371767739043	6602/8110/472/23049/4869/54891/1859/4609/3146	9
GO:0030072	BP	GO:0030072	peptide hormone secretion	7/342	225/18903	0.115017726318479	0.50858182172941	0.464598279066514	9066/51762/415116/7447/6616/6566/3091	7
GO:0016311	BP	GO:0016311	dephosphorylation	10/342	357/18903	0.115103044455279	0.50858182172941	0.464598279066514	22870/1408/1849/10776/5784/5520/5728/5775/3633/26051	10
GO:0030073	BP	GO:0030073	insulin secretion	6/342	183/18903	0.11556263053608	0.509190198150523	0.465154041435906	9066/415116/7447/6616/6566/3091	6
GO:0009799	BP	GO:0009799	specification of symmetry	5/342	142/18903	0.115661319789147	0.509190198150523	0.465154041435906	200894/7479/7048/3091/9371	5
GO:0038061	BP	GO:0038061	NIK/NF-kappaB signaling	5/342	142/18903	0.115661319789147	0.509190198150523	0.465154041435906	942/8795/10725/80829/3611	5
GO:0045639	BP	GO:0045639	positive regulation of myeloid cell differentiation	4/342	103/18903	0.116851322374534	0.510356523370807	0.46621949967099	3148/677/3091/1385	4
GO:0050773	BP	GO:0050773	regulation of dendrite development	4/342	103/18903	0.116851322374534	0.510356523370807	0.46621949967099	57465/2043/65981/54664	4
GO:0061157	BP	GO:0061157	mRNA destabilization	4/342	103/18903	0.116851322374534	0.510356523370807	0.46621949967099	23112/677/7832/7812	4
GO:0010812	BP	GO:0010812	negative regulation of cell-substrate adhesion	3/342	66/18903	0.117319860369057	0.510356523370807	0.46621949967099	4763/81848/5728	3
GO:0030837	BP	GO:0030837	negative regulation of actin filament polymerization	3/342	66/18903	0.117319860369057	0.510356523370807	0.46621949967099	829/5962/118	3
GO:0034605	BP	GO:0034605	cellular response to heat	3/342	66/18903	0.117319860369057	0.510356523370807	0.46621949967099	4763/472/4287	3
GO:0048814	BP	GO:0048814	regulation of dendrite morphogenesis	3/342	66/18903	0.117319860369057	0.510356523370807	0.46621949967099	57465/2043/65981	3
GO:0060675	BP	GO:0060675	ureteric bud morphogenesis	3/342	66/18903	0.117319860369057	0.510356523370807	0.46621949967099	51804/3611/4609	3
GO:0071300	BP	GO:0071300	cellular response to retinoic acid	3/342	66/18903	0.117319860369057	0.510356523370807	0.46621949967099	472/7479/1385	3
GO:1902107	BP	GO:1902107	positive regulation of leukocyte differentiation	6/342	184/18903	0.117759631060423	0.510356523370807	0.46621949967099	6602/942/677/3146/7048/1385	6
GO:1903708	BP	GO:1903708	positive regulation of hemopoiesis	6/342	184/18903	0.117759631060423	0.510356523370807	0.46621949967099	6602/942/677/3146/7048/1385	6
GO:0030534	BP	GO:0030534	adult behavior	5/342	143/18903	0.118190791719508	0.510356523370807	0.46621949967099	57502/4204/2043/5728/64854	5
GO:0055123	BP	GO:0055123	digestive system development	5/342	143/18903	0.118190791719508	0.510356523370807	0.46621949967099	429/2254/6474/7048/3091	5
GO:0001782	BP	GO:0001782	B cell homeostasis	2/342	33/18903	0.119579680999052	0.510356523370807	0.46621949967099	6654/3091	2
GO:0002063	BP	GO:0002063	chondrocyte development	2/342	33/18903	0.119579680999052	0.510356523370807	0.46621949967099	6474/7048	2
GO:0030947	BP	GO:0030947	regulation of vascular endothelial growth factor receptor signaling pathway	2/342	33/18903	0.119579680999052	0.510356523370807	0.46621949967099	2254/3091	2
GO:0033032	BP	GO:0033032	regulation of myeloid cell apoptotic process	2/342	33/18903	0.119579680999052	0.510356523370807	0.46621949967099	4763/5728	2
GO:0036314	BP	GO:0036314	response to sterol	2/342	33/18903	0.119579680999052	0.510356523370807	0.46621949967099	57476/7048	2
GO:0036475	BP	GO:0036475	neuron death in response to oxidative stress	2/342	33/18903	0.119579680999052	0.510356523370807	0.46621949967099	57465/3091	2
GO:0045577	BP	GO:0045577	regulation of B cell differentiation	2/342	33/18903	0.119579680999052	0.510356523370807	0.46621949967099	677/22806	2
GO:0045736	BP	GO:0045736	negative regulation of cyclin-dependent protein serine/threonine kinase activity	2/342	33/18903	0.119579680999052	0.510356523370807	0.46621949967099	1027/5728	2
GO:0048566	BP	GO:0048566	embryonic digestive tract development	2/342	33/18903	0.119579680999052	0.510356523370807	0.46621949967099	2254/6474	2
GO:0060351	BP	GO:0060351	cartilage development involved in endochondral bone morphogenesis	2/342	33/18903	0.119579680999052	0.510356523370807	0.46621949967099	6474/7048	2
GO:0061842	BP	GO:0061842	microtubule organizing center localization	2/342	33/18903	0.119579680999052	0.510356523370807	0.46621949967099	117583/1783	2
GO:0090183	BP	GO:0090183	regulation of kidney development	2/342	33/18903	0.119579680999052	0.510356523370807	0.46621949967099	51804/4609	2
GO:1904030	BP	GO:1904030	negative regulation of cyclin-dependent protein kinase activity	2/342	33/18903	0.119579680999052	0.510356523370807	0.46621949967099	1027/5728	2
GO:0032200	BP	GO:0032200	telomere organization	6/342	185/18903	0.119977463316293	0.51145322390232	0.467221354550229	472/4216/23049/54891/4609/54552	6
GO:0018022	BP	GO:0018022	peptidyl-lysine methylation	5/342	144/18903	0.120746307809285	0.51278774820961	0.468440465556658	79447/26147/4297/4204/51742	5
GO:0006303	BP	GO:0006303	double-strand break repair via nonhomologous end joining	3/342	67/18903	0.121266683696769	0.51278774820961	0.468440465556658	472/3148/3146	3
GO:0007405	BP	GO:0007405	neuroblast proliferation	3/342	67/18903	0.121266683696769	0.51278774820961	0.468440465556658	429/4763/3091	3
GO:0032206	BP	GO:0032206	positive regulation of telomere maintenance	3/342	67/18903	0.121266683696769	0.51278774820961	0.468440465556658	472/4216/54891	3
GO:0072171	BP	GO:0072171	mesonephric tubule morphogenesis	3/342	67/18903	0.121266683696769	0.51278774820961	0.468440465556658	51804/3611/4609	3
GO:1901224	BP	GO:1901224	positive regulation of NIK/NF-kappaB signaling	3/342	67/18903	0.121266683696769	0.51278774820961	0.468440465556658	942/10725/3611	3
GO:0042176	BP	GO:0042176	regulation of protein catabolic process	10/342	361/18903	0.121278820405302	0.51278774820961	0.468440465556658	9491/5962/10197/85407/9810/1017/1027/26234/160418/4287	10
GO:1901988	BP	GO:1901988	negative regulation of cell cycle phase transition	8/342	272/18903	0.121803516793999	0.514407410460237	0.469920054999614	472/79577/891/1017/1027/677/5728/64859	8
GO:0030099	BP	GO:0030099	myeloid cell differentiation	11/342	407/18903	0.121982987819039	0.514567028755806	0.47006586906976	9644/4763/4891/79577/9991/3148/677/4609/7048/3091/1385	11
GO:0048588	BP	GO:0048588	developmental cell growth	7/342	229/18903	0.122945765119582	0.515797889768632	0.471190281866081	57142/51299/5361/23105/6049/7048/1808	7
GO:0071902	BP	GO:0071902	positive regulation of protein serine/threonine kinase activity	7/342	229/18903	0.122945765119582	0.515797889768632	0.471190281866081	5154/2260/4216/891/1027/2043/9802	7
GO:0044728	BP	GO:0044728	DNA methylation or demethylation	4/342	105/18903	0.122984849267521	0.515797889768632	0.471190281866081	4297/648/4204/4609	4
GO:1901655	BP	GO:1901655	cellular response to ketone	4/342	105/18903	0.122984849267521	0.515797889768632	0.471190281866081	3480/648/2908/1385	4
GO:1901796	BP	GO:1901796	regulation of signal transduction by p53 class mediator	4/342	105/18903	0.122984849267521	0.515797889768632	0.471190281866081	472/4869/1859/4609	4
GO:0031644	BP	GO:0031644	regulation of nervous system process	5/342	145/18903	0.123327617849588	0.516638878926992	0.471958539988952	11076/57502/57465/5728/27242	5
GO:0042692	BP	GO:0042692	muscle cell differentiation	11/342	409/18903	0.124955649384914	0.5183945110328	0.473562340243272	6497/3488/2254/88/6474/57486/9444/1466/51804/4204/23135	11
GO:0002790	BP	GO:0002790	peptide secretion	7/342	230/18903	0.124970589437617	0.5183945110328	0.473562340243272	9066/51762/415116/7447/6616/6566/3091	7
GO:0030239	BP	GO:0030239	myofibril assembly	3/342	68/18903	0.125261729356643	0.5183945110328	0.473562340243272	88/1466/51804	3
GO:0042987	BP	GO:0042987	amyloid precursor protein catabolic process	3/342	68/18903	0.125261729356643	0.5183945110328	0.473562340243272	57142/1859/2043	3
GO:0046513	BP	GO:0046513	ceramide biosynthetic process	3/342	68/18903	0.125261729356643	0.5183945110328	0.473562340243272	7368/142891/259230	3
GO:0046854	BP	GO:0046854	phosphatidylinositol phosphate biosynthetic process	3/342	68/18903	0.125261729356643	0.5183945110328	0.473562340243272	472/253430/23049	3
GO:1902808	BP	GO:1902808	positive regulation of cell cycle G1/S phase transition	3/342	68/18903	0.125261729356643	0.5183945110328	0.473562340243272	5962/79447/79577	3
GO:0000289	BP	GO:0000289	nuclear-transcribed mRNA poly(A) tail shortening	2/342	34/18903	0.125602194303101	0.5183945110328	0.473562340243272	23112/7832	2
GO:0032212	BP	GO:0032212	positive regulation of telomere maintenance via telomerase	2/342	34/18903	0.125602194303101	0.5183945110328	0.473562340243272	472/4216	2
GO:0045648	BP	GO:0045648	positive regulation of erythrocyte differentiation	2/342	34/18903	0.125602194303101	0.5183945110328	0.473562340243272	3148/3091	2
GO:0048199	BP	GO:0048199	vesicle targeting, to, from or within Golgi	2/342	34/18903	0.125602194303101	0.5183945110328	0.473562340243272	51128/6399	2
GO:0051973	BP	GO:0051973	positive regulation of telomerase activity	2/342	34/18903	0.125602194303101	0.5183945110328	0.473562340243272	4216/4609	2
GO:0060317	BP	GO:0060317	cardiac epithelial to mesenchymal transition	2/342	34/18903	0.125602194303101	0.5183945110328	0.473562340243272	57142/7048	2
GO:0031333	BP	GO:0031333	negative regulation of protein-containing complex assembly	5/342	146/18903	0.125934465982696	0.519175914244214	0.474276165574357	829/5962/1859/118/3146	5
GO:0001841	BP	GO:0001841	neural tube formation	4/342	106/18903	0.126102295382959	0.519278386429601	0.474369775685747	6497/6046/3091/8323	4
GO:0061138	BP	GO:0061138	morphogenesis of a branching epithelium	6/342	188/18903	0.12675450435823	0.521373000938948	0.476283242221066	5154/5361/51804/3611/4609/7048	6
GO:0010631	BP	GO:0010631	epithelial cell migration	10/342	366/18903	0.129251299094099	0.524142001299593	0.478812771880454	57142/6239/6776/4763/2260/4204/3146/7048/5728/3091	10
GO:0010639	BP	GO:0010639	negative regulation of organelle organization	10/342	366/18903	0.129251299094099	0.524142001299593	0.478812771880454	829/5962/91147/472/891/4869/1859/118/79598/54552	10
GO:0010906	BP	GO:0010906	regulation of glucose metabolic process	4/342	107/18903	0.129252851535308	0.524142001299593	0.478812771880454	57486/3487/10776/2908	4
GO:0014013	BP	GO:0014013	regulation of gliogenesis	4/342	107/18903	0.129252851535308	0.524142001299593	0.478812771880454	6497/4763/4204/8140	4
GO:0033045	BP	GO:0033045	regulation of sister chromatid segregation	4/342	107/18903	0.129252851535308	0.524142001299593	0.478812771880454	6602/8110/472/891	4
GO:0050779	BP	GO:0050779	RNA destabilization	4/342	107/18903	0.129252851535308	0.524142001299593	0.478812771880454	23112/677/7832/7812	4
GO:0061014	BP	GO:0061014	positive regulation of mRNA catabolic process	4/342	107/18903	0.129252851535308	0.524142001299593	0.478812771880454	23112/677/7832/7812	4
GO:0062207	BP	GO:0062207	regulation of pattern recognition receptor signaling pathway	4/342	107/18903	0.129252851535308	0.524142001299593	0.478812771880454	57142/55666/3146/331	4
GO:0007004	BP	GO:0007004	telomere maintenance via telomerase	3/342	69/18903	0.129303753624569	0.524142001299593	0.478812771880454	472/4216/54552	3
GO:0048645	BP	GO:0048645	animal organ formation	3/342	69/18903	0.129303753624569	0.524142001299593	0.478812771880454	282996/3200/7048	3
GO:0055002	BP	GO:0055002	striated muscle cell development	3/342	69/18903	0.129303753624569	0.524142001299593	0.478812771880454	88/1466/51804	3
GO:0055021	BP	GO:0055021	regulation of cardiac muscle tissue growth	3/342	69/18903	0.129303753624569	0.524142001299593	0.478812771880454	2254/7048/5728	3
GO:0061371	BP	GO:0061371	determination of heart left/right asymmetry	3/342	69/18903	0.129303753624569	0.524142001299593	0.478812771880454	200894/7048/3091	3
GO:0008406	BP	GO:0008406	gonad development	7/342	233/18903	0.131146287392521	0.528527837493964	0.482819309002137	2254/5154/472/51804/3148/51742/7812	7
GO:0032205	BP	GO:0032205	negative regulation of telomere maintenance	2/342	35/18903	0.131695400036354	0.528527837493964	0.482819309002137	472/54552	2
GO:0032633	BP	GO:0032633	interleukin-4 production	2/342	35/18903	0.131695400036354	0.528527837493964	0.482819309002137	942/8140	2
GO:0032673	BP	GO:0032673	regulation of interleukin-4 production	2/342	35/18903	0.131695400036354	0.528527837493964	0.482819309002137	942/8140	2
GO:0033146	BP	GO:0033146	regulation of intracellular estrogen receptor signaling pathway	2/342	35/18903	0.131695400036354	0.528527837493964	0.482819309002137	79447/23558	2
GO:0046676	BP	GO:0046676	negative regulation of insulin secretion	2/342	35/18903	0.131695400036354	0.528527837493964	0.482819309002137	415116/7447	2
GO:0051567	BP	GO:0051567	histone H3-K9 methylation	2/342	35/18903	0.131695400036354	0.528527837493964	0.482819309002137	4204/51742	2
GO:0055075	BP	GO:0055075	potassium ion homeostasis	2/342	35/18903	0.131695400036354	0.528527837493964	0.482819309002137	483/26249	2
GO:0097502	BP	GO:0097502	mannosylation	2/342	35/18903	0.131695400036354	0.528527837493964	0.482819309002137	83857/160418	2
GO:0061387	BP	GO:0061387	regulation of extent of cell growth	4/342	108/18903	0.132435999803468	0.530833057273563	0.484925167089691	57142/23105/6049/1808	4
GO:0007159	BP	GO:0007159	leukocyte cell-cell adhesion	11/342	414/18903	0.132562109842269	0.530833057273563	0.484925167089691	6602/3383/340481/942/30835/10725/648/3146/7048/5728/27242	11
GO:0003143	BP	GO:0003143	embryonic heart tube morphogenesis	3/342	70/18903	0.133391509714806	0.531808960794923	0.485816671813586	200894/7048/3091	3
GO:0014823	BP	GO:0014823	response to activity	3/342	70/18903	0.133391509714806	0.531808960794923	0.485816671813586	1408/3091/8140	3
GO:0032722	BP	GO:0032722	positive regulation of chemokine production	3/342	70/18903	0.133391509714806	0.531808960794923	0.485816671813586	3146/3091/23765	3
GO:0042130	BP	GO:0042130	negative regulation of T cell proliferation	3/342	70/18903	0.133391509714806	0.531808960794923	0.485816671813586	942/5728/27242	3
GO:0046467	BP	GO:0046467	membrane lipid biosynthetic process	5/342	149/18903	0.133905598972081	0.533273174853724	0.487154256648197	7368/142891/94005/5277/259230	5
GO:0090132	BP	GO:0090132	epithelium migration	10/342	369/18903	0.134167936592858	0.533732689710032	0.487574031406799	57142/6239/6776/4763/2260/4204/3146/7048/5728/3091	10
GO:0046822	BP	GO:0046822	regulation of nucleocytoplasmic transport	4/342	109/18903	0.135651215450601	0.539042904285103	0.492425004146373	127933/4763/5784/11052	4
GO:0009755	BP	GO:0009755	hormone-mediated signaling pathway	6/342	192/18903	0.136073108592311	0.540128448532539	0.493416667567401	79447/1408/23558/2908/6049/5618	6
GO:0031023	BP	GO:0031023	microtubule organizing center organization	5/342	150/18903	0.136611933492993	0.54070042584596	0.493939178723181	91147/4869/1017/6566/9371	5
GO:0140014	BP	GO:0140014	mitotic nuclear division	9/342	325/18903	0.136860954255821	0.54070042584596	0.493939178723181	80346/6602/8110/472/891/1027/79598/9371/10051	9
GO:0002562	BP	GO:0002562	somatic diversification of immune receptors via germline recombination within a single locus	3/342	71/18903	0.137523748868933	0.54070042584596	0.493939178723181	472/3148/3146	3
GO:0006487	BP	GO:0006487	protein N-linked glycosylation	3/342	71/18903	0.137523748868933	0.54070042584596	0.493939178723181	91869/79644/56886	3
GO:0016444	BP	GO:0016444	somatic cell DNA recombination	3/342	71/18903	0.137523748868933	0.54070042584596	0.493939178723181	472/3148/3146	3
GO:2000036	BP	GO:2000036	regulation of stem cell population maintenance	3/342	71/18903	0.137523748868933	0.54070042584596	0.493939178723181	6602/4609/51742	3
GO:0007616	BP	GO:0007616	long-term memory	2/342	36/18903	0.1378547891887	0.54070042584596	0.493939178723181	6517/4204	2
GO:0030224	BP	GO:0030224	monocyte differentiation	2/342	36/18903	0.1378547891887	0.54070042584596	0.493939178723181	677/4609	2
GO:0031112	BP	GO:0031112	positive regulation of microtubule polymerization or depolymerization	2/342	36/18903	0.1378547891887	0.54070042584596	0.493939178723181	4204/1027	2
GO:0043243	BP	GO:0043243	positive regulation of protein-containing complex disassembly	2/342	36/18903	0.1378547891887	0.54070042584596	0.493939178723181	3480/88	2
GO:0046471	BP	GO:0046471	phosphatidylglycerol metabolic process	2/342	36/18903	0.1378547891887	0.54070042584596	0.493939178723181	4204/253558	2
GO:0051258	BP	GO:0051258	protein polymerization	8/342	281/18903	0.138825187404106	0.543617906554561	0.496604347745182	829/11076/5962/64857/4204/1027/1859/118	8
GO:1904035	BP	GO:1904035	regulation of epithelial cell apoptotic process	4/342	110/18903	0.1388979673135	0.543617906554561	0.496604347745182	3480/3383/1027/677	4
GO:0061136	BP	GO:0061136	regulation of proteasomal protein catabolic process	6/342	194/18903	0.140850580156254	0.550666638458035	0.503043486094286	9491/10197/9810/1017/160418/4287	6
GO:0009247	BP	GO:0009247	glycolipid biosynthetic process	3/342	72/18903	0.14169922139649	0.551690393643972	0.503978704140331	7368/94005/5277	3
GO:0045600	BP	GO:0045600	positive regulation of fat cell differentiation	3/342	72/18903	0.14169922139649	0.551690393643972	0.503978704140331	6239/677/1385	3
GO:1901880	BP	GO:1901880	negative regulation of protein depolymerization	3/342	72/18903	0.14169922139649	0.551690393643972	0.503978704140331	829/5962/118	3
GO:0045137	BP	GO:0045137	development of primary sexual characteristics	7/342	238/18903	0.141770275911339	0.551690393643972	0.503978704140331	2254/5154/472/51804/3148/51742/7812	7
GO:0072006	BP	GO:0072006	nephron development	5/342	152/18903	0.14209685504192	0.551690393643972	0.503978704140331	8842/51804/3611/4609/26249	5
GO:0022037	BP	GO:0022037	metencephalon development	4/342	111/18903	0.142175718185781	0.551690393643972	0.503978704140331	3480/429/57502/4204	4
GO:0030510	BP	GO:0030510	regulation of BMP signaling pathway	4/342	111/18903	0.142175718185781	0.551690393643972	0.503978704140331	6497/91851/3611/331	4
GO:0090130	BP	GO:0090130	tissue migration	10/342	374/18903	0.142580823983051	0.552570224462607	0.504782444790788	57142/6239/6776/4763/2260/4204/3146/7048/5728/3091	10
GO:0043434	BP	GO:0043434	response to peptide hormone	11/342	421/18903	0.143624867971125	0.552570224462607	0.504782444790788	3480/3488/6776/88/1408/6517/9810/1027/677/7832/1385	11
GO:0051403	BP	GO:0051403	stress-activated MAPK cascade	7/342	239/18903	0.14394375103096	0.552570224462607	0.504782444790788	3480/9459/4216/677/4609/3146/331	7
GO:0001662	BP	GO:0001662	behavioral fear response	2/342	37/18903	0.144075991895949	0.552570224462607	0.504782444790788	4204/64854	2
GO:0001941	BP	GO:0001941	postsynaptic membrane organization	2/342	37/18903	0.144075991895949	0.552570224462607	0.504782444790788	57502/91851	2
GO:0044319	BP	GO:0044319	wound healing, spreading of cells	2/342	37/18903	0.144075991895949	0.552570224462607	0.504782444790788	6239/5728	2
GO:0045880	BP	GO:0045880	positive regulation of smoothened signaling pathway	2/342	37/18903	0.144075991895949	0.552570224462607	0.504782444790788	2254/6474	2
GO:0060416	BP	GO:0060416	response to growth hormone	2/342	37/18903	0.144075991895949	0.552570224462607	0.504782444790788	3488/6776	2
GO:0090505	BP	GO:0090505	epiboly involved in wound healing	2/342	37/18903	0.144075991895949	0.552570224462607	0.504782444790788	6239/5728	2
GO:1902745	BP	GO:1902745	positive regulation of lamellipodium organization	2/342	37/18903	0.144075991895949	0.552570224462607	0.504782444790788	6239/6624	2
GO:1904358	BP	GO:1904358	positive regulation of telomere maintenance via telomere lengthening	2/342	37/18903	0.144075991895949	0.552570224462607	0.504782444790788	472/4216	2
GO:0048284	BP	GO:0048284	organelle fusion	5/342	153/18903	0.144874864705497	0.552746292203982	0.504943285713816	9842/9066/9527/51762/6616	5
GO:0002067	BP	GO:0002067	glandular epithelial cell differentiation	3/342	73/18903	0.145916677668844	0.552746292203982	0.504943285713816	429/4781/3091	3
GO:0046637	BP	GO:0046637	regulation of alpha-beta T cell differentiation	3/342	73/18903	0.145916677668844	0.552746292203982	0.504943285713816	942/3146/7048	3
GO:0050805	BP	GO:0050805	negative regulation of synaptic transmission	3/342	73/18903	0.145916677668844	0.552746292203982	0.504943285713816	57502/4763/5728	3
GO:1904888	BP	GO:1904888	cranial skeletal system development	3/342	73/18903	0.145916677668844	0.552746292203982	0.504943285713816	51804/7020/7048	3
GO:0033673	BP	GO:0033673	negative regulation of kinase activity	7/342	240/18903	0.146133179185029	0.552746292203982	0.504943285713816	10251/4763/1849/81848/4869/1027/5728	7
GO:0050905	BP	GO:0050905	neuromuscular process	5/342	154/18903	0.14767618131082	0.552746292203982	0.504943285713816	429/79784/4204/54715/5728	5
GO:1903037	BP	GO:1903037	regulation of leukocyte cell-cell adhesion	10/342	377/18903	0.1477577080372	0.552746292203982	0.504943285713816	6602/340481/942/30835/10725/648/3146/7048/5728/27242	10
GO:0031123	BP	GO:0031123	RNA 3'-end processing	4/342	113/18903	0.148822040172267	0.552746292203982	0.504943285713816	79577/23248/11052/677	4
GO:0048662	BP	GO:0048662	negative regulation of smooth muscle cell proliferation	3/342	74/18903	0.150174869067828	0.552746292203982	0.504943285713816	3488/1027/5728	3
GO:0051145	BP	GO:0051145	smooth muscle cell differentiation	3/342	74/18903	0.150174869067828	0.552746292203982	0.504943285713816	2254/9444/4204	3
GO:0051298	BP	GO:0051298	centrosome duplication	3/342	74/18903	0.150174869067828	0.552746292203982	0.504943285713816	91147/4869/1017	3
GO:2000573	BP	GO:2000573	positive regulation of DNA biosynthetic process	3/342	74/18903	0.150174869067828	0.552746292203982	0.504943285713816	472/4216/4609	3
GO:2000756	BP	GO:2000756	regulation of peptidyl-lysine acetylation	3/342	74/18903	0.150174869067828	0.552746292203982	0.504943285713816	23558/4297/6418	3
GO:0002209	BP	GO:0002209	behavioral defense response	2/342	38/18903	0.150354773905497	0.552746292203982	0.504943285713816	4204/64854	2
GO:0007020	BP	GO:0007020	microtubule nucleation	2/342	38/18903	0.150354773905497	0.552746292203982	0.504943285713816	11076/4204	2
GO:0035337	BP	GO:0035337	fatty-acyl-CoA metabolic process	2/342	38/18903	0.150354773905497	0.552746292203982	0.504943285713816	123876/390916	2
GO:0040036	BP	GO:0040036	regulation of fibroblast growth factor receptor signaling pathway	2/342	38/18903	0.150354773905497	0.552746292203982	0.504943285713816	10251/81848	2
GO:0048741	BP	GO:0048741	skeletal muscle fiber development	2/342	38/18903	0.150354773905497	0.552746292203982	0.504943285713816	6497/6474	2
GO:0048821	BP	GO:0048821	erythrocyte development	2/342	38/18903	0.150354773905497	0.552746292203982	0.504943285713816	4891/9991	2
GO:0090504	BP	GO:0090504	epiboly	2/342	38/18903	0.150354773905497	0.552746292203982	0.504943285713816	6239/5728	2
GO:0070507	BP	GO:0070507	regulation of microtubule cytoskeleton organization	5/342	155/18903	0.150500505298208	0.552746292203982	0.504943285713816	11076/4204/1027/1859/79598	5
GO:1905039	BP	GO:1905039	carboxylic acid transmembrane transport	5/342	155/18903	0.150500505298208	0.552746292203982	0.504943285713816	9152/159963/10057/6566/8140	5
GO:0065004	BP	GO:0065004	protein-DNA complex assembly	7/342	242/18903	0.150559405549056	0.552746292203982	0.504943285713816	6046/23270/4869/6418/3148/3146/55832	7
GO:1903131	BP	GO:1903131	mononuclear cell differentiation	12/342	473/18903	0.151643820517107	0.552746292203982	0.504943285713816	3106/6602/942/472/648/6654/677/4609/3146/7048/4189/22806	12
GO:0009408	BP	GO:0009408	response to heat	4/342	114/18903	0.152189510018285	0.552746292203982	0.504943285713816	6327/4763/472/4287	4
GO:1903825	BP	GO:1903825	organic acid transmembrane transport	5/342	156/18903	0.153347533037477	0.552746292203982	0.504943285713816	9152/159963/10057/6566/8140	5
GO:0006278	BP	GO:0006278	RNA-templated DNA biosynthetic process	3/342	75/18903	0.1544725488906	0.552746292203982	0.504943285713816	472/4216/54552	3
GO:0045661	BP	GO:0045661	regulation of myoblast differentiation	3/342	75/18903	0.1544725488906	0.552746292203982	0.504943285713816	6602/8110/677	3
GO:0008154	BP	GO:0008154	actin polymerization or depolymerization	6/342	200/18903	0.15563884642773	0.552746292203982	0.504943285713816	829/5962/88/55740/64857/118	6
GO:0003016	BP	GO:0003016	respiratory system process	2/342	39/18903	0.156687033123728	0.552746292203982	0.504943285713816	4204/7534	2
GO:0006378	BP	GO:0006378	mRNA polyadenylation	2/342	39/18903	0.156687033123728	0.552746292203982	0.504943285713816	79577/11052	2
GO:0021532	BP	GO:0021532	neural tube patterning	2/342	39/18903	0.156687033123728	0.552746292203982	0.504943285713816	648/200894	2
GO:0030279	BP	GO:0030279	negative regulation of ossification	2/342	39/18903	0.156687033123728	0.552746292203982	0.504943285713816	3091/83999	2
GO:0032570	BP	GO:0032570	response to progesterone	2/342	39/18903	0.156687033123728	0.552746292203982	0.504943285713816	3480/23558	2
GO:0033028	BP	GO:0033028	myeloid cell apoptotic process	2/342	39/18903	0.156687033123728	0.552746292203982	0.504943285713816	4763/5728	2
GO:0035136	BP	GO:0035136	forelimb morphogenesis	2/342	39/18903	0.156687033123728	0.552746292203982	0.504943285713816	6474/7020	2
GO:0044060	BP	GO:0044060	regulation of endocrine process	2/342	39/18903	0.156687033123728	0.552746292203982	0.504943285713816	1408/51762	2
GO:0046621	BP	GO:0046621	negative regulation of organ growth	2/342	39/18903	0.156687033123728	0.552746292203982	0.504943285713816	7048/5728	2
GO:0070316	BP	GO:0070316	regulation of G0 to G1 transition	2/342	39/18903	0.156687033123728	0.552746292203982	0.504943285713816	6602/8110	2
GO:0001503	BP	GO:0001503	ossification	11/342	429/18903	0.156845101166741	0.552746292203982	0.504943285713816	6497/3488/2254/6474/4763/91851/64093/7020/3611/3091/83999	11
GO:0031331	BP	GO:0031331	positive regulation of cellular catabolic process	11/342	429/18903	0.156845101166741	0.552746292203982	0.504943285713816	472/440730/23112/677/3146/7832/5728/3091/7812/5049/92140	11
GO:0051216	BP	GO:0051216	cartilage development	6/342	201/18903	0.158168086506901	0.552746292203982	0.504943285713816	2254/6474/4781/3200/7048/3091	6
GO:0045685	BP	GO:0045685	regulation of glial cell differentiation	3/342	76/18903	0.158808473212174	0.552746292203982	0.504943285713816	4763/2043/27242	3
GO:0060420	BP	GO:0060420	regulation of heart growth	3/342	76/18903	0.158808473212174	0.552746292203982	0.504943285713816	2254/7048/5728	3
GO:0001824	BP	GO:0001824	blastocyst development	4/342	116/18903	0.159010279398076	0.552746292203982	0.504943285713816	57142/27341/79718/201895	4
GO:0001678	BP	GO:0001678	cellular glucose homeostasis	5/342	158/18903	0.159108465825021	0.552746292203982	0.504943285713816	3480/3383/415116/7447/3091	5
GO:1990778	BP	GO:1990778	protein localization to cell periphery	9/342	337/18903	0.159243367804416	0.552746292203982	0.504943285713816	9351/5962/283576/88/483/51304/51762/200894/6616	9
GO:0001649	BP	GO:0001649	osteoblast differentiation	7/342	246/18903	0.159597787679248	0.552746292203982	0.504943285713816	6497/3488/2254/6474/4763/64093/3611	7
GO:0031098	BP	GO:0031098	stress-activated protein kinase signaling cascade	7/342	246/18903	0.159597787679248	0.552746292203982	0.504943285713816	3480/9459/4216/677/4609/3146/331	7
GO:0006813	BP	GO:0006813	potassium ion transport	7/342	247/18903	0.161895353058078	0.552746292203982	0.504943285713816	9424/88/483/1017/3750/1027/6616	7
GO:0050808	BP	GO:0050808	synapse organization	11/342	432/18903	0.161957420174772	0.552746292203982	0.504943285713816	3480/57502/91851/1287/51804/2915/4204/2043/5728/65981/7534	11
GO:0008064	BP	GO:0008064	regulation of actin polymerization or depolymerization	5/342	159/18903	0.162021744647105	0.552746292203982	0.504943285713816	829/5962/88/64857/118	5
GO:0060041	BP	GO:0060041	retina development in camera-type eye	5/342	159/18903	0.162021744647105	0.552746292203982	0.504943285713816	6497/8842/1641/7020/3091	5
GO:0043406	BP	GO:0043406	positive regulation of MAP kinase activity	4/342	117/18903	0.162462451260293	0.552746292203982	0.504943285713816	5154/2260/4216/2043	4
GO:0071887	BP	GO:0071887	leukocyte apoptotic process	4/342	117/18903	0.162462451260293	0.552746292203982	0.504943285713816	4763/5728/27242/3091	4
GO:0000184	BP	GO:0000184	nuclear-transcribed mRNA catabolic process, nonsense-mediated decay	2/342	40/18903	0.163068796243373	0.552746292203982	0.504943285713816	23049/10921	2
GO:0001953	BP	GO:0001953	negative regulation of cell-matrix adhesion	2/342	40/18903	0.163068796243373	0.552746292203982	0.504943285713816	4763/5728	2
GO:0010863	BP	GO:0010863	positive regulation of phospholipase C activity	2/342	40/18903	0.163068796243373	0.552746292203982	0.504943285713816	942/2260	2
GO:0016233	BP	GO:0016233	telomere capping	2/342	40/18903	0.163068796243373	0.552746292203982	0.504943285713816	472/4216	2
GO:0035886	BP	GO:0035886	vascular associated smooth muscle cell differentiation	2/342	40/18903	0.163068796243373	0.552746292203982	0.504943285713816	2254/9444	2
GO:0048489	BP	GO:0048489	synaptic vesicle transport	2/342	40/18903	0.163068796243373	0.552746292203982	0.504943285713816	6517/10239	2
GO:0071392	BP	GO:0071392	cellular response to estradiol stimulus	2/342	40/18903	0.163068796243373	0.552746292203982	0.504943285713816	3480/84458	2
GO:0090278	BP	GO:0090278	negative regulation of peptide hormone secretion	2/342	40/18903	0.163068796243373	0.552746292203982	0.504943285713816	415116/7447	2
GO:1901186	BP	GO:1901186	positive regulation of ERBB signaling pathway	2/342	40/18903	0.163068796243373	0.552746292203982	0.504943285713816	57142/6654	2
GO:1902692	BP	GO:1902692	regulation of neuroblast proliferation	2/342	40/18903	0.163068796243373	0.552746292203982	0.504943285713816	4763/3091	2
GO:1904994	BP	GO:1904994	regulation of leukocyte adhesion to vascular endothelial cell	2/342	40/18903	0.163068796243373	0.552746292203982	0.504943285713816	340481/10725	2
GO:0051146	BP	GO:0051146	striated muscle cell differentiation	8/342	293/18903	0.163264252184055	0.552746292203982	0.504943285713816	6497/3488/88/6474/57486/1466/51804/23135	8
GO:0043010	BP	GO:0043010	camera-type eye development	9/342	340/18903	0.165101763614248	0.552746292203982	0.504943285713816	6497/8842/4763/1641/7020/1027/6654/7048/3091	9
GO:0051261	BP	GO:0051261	protein depolymerization	4/342	118/18903	0.165941723330273	0.552746292203982	0.504943285713816	829/5962/88/118	4
GO:0001865	BP	GO:0001865	NK T cell differentiation	1/342	10/18903	0.166918850151485	0.552746292203982	0.504943285713816	7048	1
GO:0002291	BP	GO:0002291	T cell activation via T cell receptor contact with antigen bound to MHC molecule on antigen presenting cell	1/342	10/18903	0.166918850151485	0.552746292203982	0.504943285713816	3383	1
GO:0003056	BP	GO:0003056	regulation of vascular associated smooth muscle contraction	1/342	10/18903	0.166918850151485	0.552746292203982	0.504943285713816	340481	1
GO:0003418	BP	GO:0003418	growth plate cartilage chondrocyte differentiation	1/342	10/18903	0.166918850151485	0.552746292203982	0.504943285713816	7048	1
GO:0006222	BP	GO:0006222	UMP biosynthetic process	1/342	10/18903	0.166918850151485	0.552746292203982	0.504943285713816	51727	1
GO:0006646	BP	GO:0006646	phosphatidylethanolamine biosynthetic process	1/342	10/18903	0.166918850151485	0.552746292203982	0.504943285713816	55500	1
GO:0006702	BP	GO:0006702	androgen biosynthetic process	1/342	10/18903	0.166918850151485	0.552746292203982	0.504943285713816	79644	1
GO:0008343	BP	GO:0008343	adult feeding behavior	1/342	10/18903	0.166918850151485	0.552746292203982	0.504943285713816	64854	1
GO:0010998	BP	GO:0010998	regulation of translational initiation by eIF2 alpha phosphorylation	1/342	10/18903	0.166918850151485	0.552746292203982	0.504943285713816	4869	1
GO:0016081	BP	GO:0016081	synaptic vesicle docking	1/342	10/18903	0.166918850151485	0.552746292203982	0.504943285713816	6616	1
GO:0030953	BP	GO:0030953	astral microtubule organization	1/342	10/18903	0.166918850151485	0.552746292203982	0.504943285713816	11076	1
GO:0031442	BP	GO:0031442	positive regulation of mRNA 3'-end processing	1/342	10/18903	0.166918850151485	0.552746292203982	0.504943285713816	79577	1
GO:0033034	BP	GO:0033034	positive regulation of myeloid cell apoptotic process	1/342	10/18903	0.166918850151485	0.552746292203982	0.504943285713816	4763	1
GO:0033483	BP	GO:0033483	gas homeostasis	1/342	10/18903	0.166918850151485	0.552746292203982	0.504943285713816	3091	1
GO:0034397	BP	GO:0034397	telomere localization	1/342	10/18903	0.166918850151485	0.552746292203982	0.504943285713816	472	1
GO:0035457	BP	GO:0035457	cellular response to interferon-alpha	1/342	10/18903	0.166918850151485	0.552746292203982	0.504943285713816	3454	1
GO:0035768	BP	GO:0035768	endothelial cell chemotaxis to fibroblast growth factor	1/342	10/18903	0.166918850151485	0.552746292203982	0.504943285713816	2260	1
GO:0035878	BP	GO:0035878	nail development	1/342	10/18903	0.166918850151485	0.552746292203982	0.504943285713816	8323	1
GO:0036109	BP	GO:0036109	alpha-linolenic acid metabolic process	1/342	10/18903	0.166918850151485	0.552746292203982	0.504943285713816	3992	1
GO:0042939	BP	GO:0042939	tripeptide transport	1/342	10/18903	0.166918850151485	0.552746292203982	0.504943285713816	10057	1
GO:0043587	BP	GO:0043587	tongue morphogenesis	1/342	10/18903	0.166918850151485	0.552746292203982	0.504943285713816	51804	1
GO:0044341	BP	GO:0044341	sodium-dependent phosphate transport	1/342	10/18903	0.166918850151485	0.552746292203982	0.504943285713816	1408	1
GO:0045657	BP	GO:0045657	positive regulation of monocyte differentiation	1/342	10/18903	0.166918850151485	0.552746292203982	0.504943285713816	677	1
GO:0048263	BP	GO:0048263	determination of dorsal identity	1/342	10/18903	0.166918850151485	0.552746292203982	0.504943285713816	7479	1
GO:0048382	BP	GO:0048382	mesendoderm development	1/342	10/18903	0.166918850151485	0.552746292203982	0.504943285713816	677	1
GO:0048671	BP	GO:0048671	negative regulation of collateral sprouting	1/342	10/18903	0.166918850151485	0.552746292203982	0.504943285713816	23105	1
GO:0048733	BP	GO:0048733	sebaceous gland development	1/342	10/18903	0.166918850151485	0.552746292203982	0.504943285713816	340481	1
GO:0048840	BP	GO:0048840	otolith development	1/342	10/18903	0.166918850151485	0.552746292203982	0.504943285713816	125488	1
GO:0051409	BP	GO:0051409	response to nitrosative stress	1/342	10/18903	0.166918850151485	0.552746292203982	0.504943285713816	472	1
GO:0051660	BP	GO:0051660	establishment of centrosome localization	1/342	10/18903	0.166918850151485	0.552746292203982	0.504943285713816	117583	1
GO:0060075	BP	GO:0060075	regulation of resting membrane potential	1/342	10/18903	0.166918850151485	0.552746292203982	0.504943285713816	9424	1
GO:0060397	BP	GO:0060397	growth hormone receptor signaling pathway via JAK-STAT	1/342	10/18903	0.166918850151485	0.552746292203982	0.504943285713816	6776	1
GO:0060502	BP	GO:0060502	epithelial cell proliferation involved in lung morphogenesis	1/342	10/18903	0.166918850151485	0.552746292203982	0.504943285713816	4781	1
GO:0060768	BP	GO:0060768	regulation of epithelial cell proliferation involved in prostate gland development	1/342	10/18903	0.166918850151485	0.552746292203982	0.504943285713816	1027	1
GO:0060920	BP	GO:0060920	cardiac pacemaker cell differentiation	1/342	10/18903	0.166918850151485	0.552746292203982	0.504943285713816	6474	1
GO:0061085	BP	GO:0061085	regulation of histone H3-K27 methylation	1/342	10/18903	0.166918850151485	0.552746292203982	0.504943285713816	26147	1
GO:0062042	BP	GO:0062042	regulation of cardiac epithelial to mesenchymal transition	1/342	10/18903	0.166918850151485	0.552746292203982	0.504943285713816	7048	1
GO:0070091	BP	GO:0070091	glucagon secretion	1/342	10/18903	0.166918850151485	0.552746292203982	0.504943285713816	9066	1
GO:0070092	BP	GO:0070092	regulation of glucagon secretion	1/342	10/18903	0.166918850151485	0.552746292203982	0.504943285713816	9066	1
GO:0070099	BP	GO:0070099	regulation of chemokine-mediated signaling pathway	1/342	10/18903	0.166918850151485	0.552746292203982	0.504943285713816	3091	1
GO:0070294	BP	GO:0070294	renal sodium ion absorption	1/342	10/18903	0.166918850151485	0.552746292203982	0.504943285713816	26249	1
GO:0070327	BP	GO:0070327	thyroid hormone transport	1/342	10/18903	0.166918850151485	0.552746292203982	0.504943285713816	8140	1
GO:0071421	BP	GO:0071421	manganese ion transmembrane transport	1/342	10/18903	0.166918850151485	0.552746292203982	0.504943285713816	4891	1
GO:0072172	BP	GO:0072172	mesonephric tubule formation	1/342	10/18903	0.166918850151485	0.552746292203982	0.504943285713816	51804	1
GO:0072203	BP	GO:0072203	cell proliferation involved in metanephros development	1/342	10/18903	0.166918850151485	0.552746292203982	0.504943285713816	4609	1
GO:0090220	BP	GO:0090220	chromosome localization to nuclear envelope involved in homologous chromosome segregation	1/342	10/18903	0.166918850151485	0.552746292203982	0.504943285713816	472	1
GO:0097104	BP	GO:0097104	postsynaptic membrane assembly	1/342	10/18903	0.166918850151485	0.552746292203982	0.504943285713816	57502	1
GO:0097113	BP	GO:0097113	AMPA glutamate receptor clustering	1/342	10/18903	0.166918850151485	0.552746292203982	0.504943285713816	91851	1
GO:0097688	BP	GO:0097688	glutamate receptor clustering	1/342	10/18903	0.166918850151485	0.552746292203982	0.504943285713816	91851	1
GO:0098976	BP	GO:0098976	excitatory chemical synaptic transmission	1/342	10/18903	0.166918850151485	0.552746292203982	0.504943285713816	91851	1
GO:0099566	BP	GO:0099566	regulation of postsynaptic cytosolic calcium ion concentration	1/342	10/18903	0.166918850151485	0.552746292203982	0.504943285713816	2915	1
GO:1902946	BP	GO:1902946	protein localization to early endosome	1/342	10/18903	0.166918850151485	0.552746292203982	0.504943285713816	5962	1
GO:1902959	BP	GO:1902959	regulation of aspartic-type endopeptidase activity involved in amyloid precursor protein catabolic process	1/342	10/18903	0.166918850151485	0.552746292203982	0.504943285713816	2043	1
GO:1904749	BP	GO:1904749	regulation of protein localization to nucleolus	1/342	10/18903	0.166918850151485	0.552746292203982	0.504943285713816	4869	1
GO:2000271	BP	GO:2000271	positive regulation of fibroblast apoptotic process	1/342	10/18903	0.166918850151485	0.552746292203982	0.504943285713816	9263	1
GO:2000425	BP	GO:2000425	regulation of apoptotic cell clearance	1/342	10/18903	0.166918850151485	0.552746292203982	0.504943285713816	3146	1
GO:2000544	BP	GO:2000544	regulation of endothelial cell chemotaxis to fibroblast growth factor	1/342	10/18903	0.166918850151485	0.552746292203982	0.504943285713816	2260	1
GO:2000563	BP	GO:2000563	positive regulation of CD4-positive, alpha-beta T cell proliferation	1/342	10/18903	0.166918850151485	0.552746292203982	0.504943285713816	7048	1
GO:2000849	BP	GO:2000849	regulation of glucocorticoid secretion	1/342	10/18903	0.166918850151485	0.552746292203982	0.504943285713816	1408	1
GO:2001054	BP	GO:2001054	negative regulation of mesenchymal cell apoptotic process	1/342	10/18903	0.166918850151485	0.552746292203982	0.504943285713816	3091	1
GO:0046434	BP	GO:0046434	organophosphate catabolic process	5/342	161/18903	0.16791233542003	0.552746292203982	0.504943285713816	7941/5150/390916/5728/3633	5
GO:0045785	BP	GO:0045785	positive regulation of cell adhesion	12/342	484/18903	0.169459333543259	0.552746292203982	0.504943285713816	6602/6239/133584/942/472/30835/10725/648/3611/3146/7048/2043	12
GO:0002792	BP	GO:0002792	negative regulation of peptide secretion	2/342	41/18903	0.169496215449073	0.552746292203982	0.504943285713816	415116/7447	2
GO:0010719	BP	GO:0010719	negative regulation of epithelial to mesenchymal transition	2/342	41/18903	0.169496215449073	0.552746292203982	0.504943285713816	2043/5728	2
GO:0014912	BP	GO:0014912	negative regulation of smooth muscle cell migration	2/342	41/18903	0.169496215449073	0.552746292203982	0.504943285713816	3488/4763	2
GO:0017158	BP	GO:0017158	regulation of calcium ion-dependent exocytosis	2/342	41/18903	0.169496215449073	0.552746292203982	0.504943285713816	9066/22895	2
GO:0043631	BP	GO:0043631	RNA polyadenylation	2/342	41/18903	0.169496215449073	0.552746292203982	0.504943285713816	79577/11052	2
GO:0045023	BP	GO:0045023	G0 to G1 transition	2/342	41/18903	0.169496215449073	0.552746292203982	0.504943285713816	6602/8110	2
GO:0045124	BP	GO:0045124	regulation of bone resorption	2/342	41/18903	0.169496215449073	0.552746292203982	0.504943285713816	9842/4763	2
GO:0030217	BP	GO:0030217	T cell differentiation	8/342	296/18903	0.169669479329759	0.552746292203982	0.504943285713816	6602/942/648/6654/677/3146/7048/22806	8
GO:0044262	BP	GO:0044262	cellular carbohydrate metabolic process	8/342	296/18903	0.169669479329759	0.552746292203982	0.504943285713816	256356/57486/3487/10776/4204/2908/5728/3633	8
GO:0007034	BP	GO:0007034	vacuolar transport	5/342	162/18903	0.170889000847167	0.552746292203982	0.504943285713816	9842/84376/59283/54664/10239	5
GO:0030832	BP	GO:0030832	regulation of actin filament length	5/342	162/18903	0.170889000847167	0.552746292203982	0.504943285713816	829/5962/88/64857/118	5
GO:0002437	BP	GO:0002437	inflammatory response to antigenic stimulus	3/342	79/18903	0.172033332565322	0.552746292203982	0.504943285713816	3568/3148/3146	3
GO:2000514	BP	GO:2000514	regulation of CD4-positive, alpha-beta T cell activation	3/342	79/18903	0.172033332565322	0.552746292203982	0.504943285713816	942/3146/7048	3
GO:0007613	BP	GO:0007613	memory	4/342	120/18903	0.172979275109333	0.552746292203982	0.504943285713816	6310/6517/4204/1385	4
GO:0035967	BP	GO:0035967	cellular response to topologically incorrect protein	4/342	120/18903	0.172979275109333	0.552746292203982	0.504943285713816	26608/4189/56886/4287	4
GO:0090288	BP	GO:0090288	negative regulation of cellular response to growth factor stimulus	4/342	120/18903	0.172979275109333	0.552746292203982	0.504943285713816	6497/10251/91851/81848	4
GO:0010506	BP	GO:0010506	regulation of autophagy	9/342	344/18903	0.173070012116546	0.552746292203982	0.504943285713816	472/23118/23049/3146/3091/8140/5049/9550/92140	9
GO:0032886	BP	GO:0032886	regulation of microtubule-based process	7/342	252/18903	0.173604124122562	0.552746292203982	0.504943285713816	11076/91147/4869/4204/1027/1859/79598	7
GO:1903320	BP	GO:1903320	regulation of protein modification by small protein conjugation or removal	7/342	252/18903	0.173604124122562	0.552746292203982	0.504943285713816	648/4869/9810/5728/3091/54552/331	7
GO:0007099	BP	GO:0007099	centriole replication	2/342	42/18903	0.175965565199427	0.552746292203982	0.504943285713816	4869/1017	2
GO:0014904	BP	GO:0014904	myotube cell development	2/342	42/18903	0.175965565199427	0.552746292203982	0.504943285713816	6497/6474	2
GO:0030488	BP	GO:0030488	tRNA methylation	2/342	42/18903	0.175965565199427	0.552746292203982	0.504943285713816	57570/55798	2
GO:0045022	BP	GO:0045022	early endosome to late endosome transport	2/342	42/18903	0.175965565199427	0.552746292203982	0.504943285713816	5962/84376	2
GO:0050999	BP	GO:0050999	regulation of nitric-oxide synthase activity	2/342	42/18903	0.175965565199427	0.552746292203982	0.504943285713816	340481/3091	2
GO:0071542	BP	GO:0071542	dopaminergic neuron differentiation	2/342	42/18903	0.175965565199427	0.552746292203982	0.504943285713816	2020/3091	2
GO:1900274	BP	GO:1900274	regulation of phospholipase C activity	2/342	42/18903	0.175965565199427	0.552746292203982	0.504943285713816	942/2260	2
GO:0045936	BP	GO:0045936	negative regulation of phosphate metabolic process	11/342	440/18903	0.175990155356748	0.552746292203982	0.504943285713816	10251/5154/4763/1408/1849/81848/10776/4869/1027/5728/26051	11
GO:0006401	BP	GO:0006401	RNA catabolic process	8/342	299/18903	0.176187514470637	0.552746292203982	0.504943285713816	472/23112/23049/4869/10921/677/7832/7812	8
GO:0006479	BP	GO:0006479	protein methylation	6/342	208/18903	0.176363230990025	0.552746292203982	0.504943285713816	79447/26147/4297/4204/7832/51742	6
GO:0008213	BP	GO:0008213	protein alkylation	6/342	208/18903	0.176363230990025	0.552746292203982	0.504943285713816	79447/26147/4297/4204/7832/51742	6
GO:0030705	BP	GO:0030705	cytoskeleton-dependent intracellular transport	6/342	208/18903	0.176363230990025	0.552746292203982	0.504943285713816	10749/84376/3091/54874/9371/10239	6
GO:0045216	BP	GO:0045216	cell-cell junction organization	6/342	208/18903	0.176363230990025	0.552746292203982	0.504943285713816	5962/57502/7368/118/6624/2043	6
GO:0003151	BP	GO:0003151	outflow tract morphogenesis	3/342	80/18903	0.176509879122921	0.552746292203982	0.504943285713816	3611/7048/3091	3
GO:0014068	BP	GO:0014068	positive regulation of phosphatidylinositol 3-kinase signaling	3/342	80/18903	0.176509879122921	0.552746292203982	0.504943285713816	3480/5154/2260	3
GO:0070227	BP	GO:0070227	lymphocyte apoptotic process	3/342	80/18903	0.176509879122921	0.552746292203982	0.504943285713816	5728/27242/3091	3
GO:2000278	BP	GO:2000278	regulation of DNA biosynthetic process	4/342	121/18903	0.176536401431806	0.552746292203982	0.504943285713816	472/4216/4609/54552	4
GO:0010563	BP	GO:0010563	negative regulation of phosphorus metabolic process	11/342	441/18903	0.177784247484059	0.552746292203982	0.504943285713816	10251/5154/4763/1408/1849/81848/10776/4869/1027/5728/26051	11
GO:0006606	BP	GO:0006606	protein import into nucleus	5/342	165/18903	0.17994053493845	0.552746292203982	0.504943285713816	2254/4763/3842/3840/1408	5
GO:0002761	BP	GO:0002761	regulation of myeloid leukocyte differentiation	4/342	122/18903	0.180118321817577	0.552746292203982	0.504943285713816	4763/677/4609/1385	4
GO:0006476	BP	GO:0006476	protein deacetylation	4/342	122/18903	0.180118321817577	0.552746292203982	0.504943285713816	11076/6497/1859/79718	4
GO:0001570	BP	GO:0001570	vasculogenesis	3/342	81/18903	0.181018519619786	0.552746292203982	0.504943285713816	9444/677/7048	3
GO:0002200	BP	GO:0002200	somatic diversification of immune receptors	3/342	81/18903	0.181018519619786	0.552746292203982	0.504943285713816	472/3148/3146	3
GO:0010833	BP	GO:0010833	telomere maintenance via telomere lengthening	3/342	81/18903	0.181018519619786	0.552746292203982	0.504943285713816	472/4216/54552	3
GO:0031060	BP	GO:0031060	regulation of histone methylation	3/342	81/18903	0.181018519619786	0.552746292203982	0.504943285713816	26147/4297/4204	3
GO:0033555	BP	GO:0033555	multicellular organismal response to stress	3/342	81/18903	0.181018519619786	0.552746292203982	0.504943285713816	4204/5728/64854	3
GO:0044773	BP	GO:0044773	mitotic DNA damage checkpoint signaling	3/342	81/18903	0.181018519619786	0.552746292203982	0.504943285713816	472/1017/1027	3
GO:0031396	BP	GO:0031396	regulation of protein ubiquitination	6/342	210/18903	0.181713262846294	0.552746292203982	0.504943285713816	648/4869/9810/5728/54552/331	6
GO:0002069	BP	GO:0002069	columnar/cuboidal epithelial cell maturation	1/342	11/18903	0.1819992372392	0.552746292203982	0.504943285713816	3091	1
GO:0003357	BP	GO:0003357	noradrenergic neuron differentiation	1/342	11/18903	0.1819992372392	0.552746292203982	0.504943285713816	429	1
GO:0006020	BP	GO:0006020	inositol metabolic process	1/342	11/18903	0.1819992372392	0.552746292203982	0.504943285713816	4204	1
GO:0007614	BP	GO:0007614	short-term memory	1/342	11/18903	0.1819992372392	0.552746292203982	0.504943285713816	6517	1
GO:0008300	BP	GO:0008300	isoprenoid catabolic process	1/342	11/18903	0.1819992372392	0.552746292203982	0.504943285713816	79644	1
GO:0009174	BP	GO:0009174	pyrimidine ribonucleoside monophosphate biosynthetic process	1/342	11/18903	0.1819992372392	0.552746292203982	0.504943285713816	51727	1
GO:0010968	BP	GO:0010968	regulation of microtubule nucleation	1/342	11/18903	0.1819992372392	0.552746292203982	0.504943285713816	4204	1
GO:0015824	BP	GO:0015824	proline transport	1/342	11/18903	0.1819992372392	0.552746292203982	0.504943285713816	388662	1
GO:0015886	BP	GO:0015886	heme transport	1/342	11/18903	0.1819992372392	0.552746292203982	0.504943285713816	10057	1
GO:0021527	BP	GO:0021527	spinal cord association neuron differentiation	1/342	11/18903	0.1819992372392	0.552746292203982	0.504943285713816	429	1
GO:0021548	BP	GO:0021548	pons development	1/342	11/18903	0.1819992372392	0.552746292203982	0.504943285713816	429	1
GO:0021559	BP	GO:0021559	trigeminal nerve development	1/342	11/18903	0.1819992372392	0.552746292203982	0.504943285713816	7020	1
GO:0021781	BP	GO:0021781	glial cell fate commitment	1/342	11/18903	0.1819992372392	0.552746292203982	0.504943285713816	429	1
GO:0021892	BP	GO:0021892	cerebral cortex GABAergic interneuron differentiation	1/342	11/18903	0.1819992372392	0.552746292203982	0.504943285713816	429	1
GO:0021903	BP	GO:0021903	rostrocaudal neural tube patterning	1/342	11/18903	0.1819992372392	0.552746292203982	0.504943285713816	648	1
GO:0031943	BP	GO:0031943	regulation of glucocorticoid metabolic process	1/342	11/18903	0.1819992372392	0.552746292203982	0.504943285713816	2908	1
GO:0032754	BP	GO:0032754	positive regulation of interleukin-5 production	1/342	11/18903	0.1819992372392	0.552746292203982	0.504943285713816	23765	1
GO:0033234	BP	GO:0033234	negative regulation of protein sumoylation	1/342	11/18903	0.1819992372392	0.552746292203982	0.504943285713816	54552	1
GO:0033869	BP	GO:0033869	nucleoside bisphosphate catabolic process	1/342	11/18903	0.1819992372392	0.552746292203982	0.504943285713816	390916	1
GO:0034031	BP	GO:0034031	ribonucleoside bisphosphate catabolic process	1/342	11/18903	0.1819992372392	0.552746292203982	0.504943285713816	390916	1
GO:0034034	BP	GO:0034034	purine nucleoside bisphosphate catabolic process	1/342	11/18903	0.1819992372392	0.552746292203982	0.504943285713816	390916	1
GO:0034770	BP	GO:0034770	histone H4-K20 methylation	1/342	11/18903	0.1819992372392	0.552746292203982	0.504943285713816	51742	1
GO:0035766	BP	GO:0035766	cell chemotaxis to fibroblast growth factor	1/342	11/18903	0.1819992372392	0.552746292203982	0.504943285713816	2260	1
GO:0039532	BP	GO:0039532	negative regulation of viral-induced cytoplasmic pattern recognition receptor signaling pathway	1/342	11/18903	0.1819992372392	0.552746292203982	0.504943285713816	55666	1
GO:0045628	BP	GO:0045628	regulation of T-helper 2 cell differentiation	1/342	11/18903	0.1819992372392	0.552746292203982	0.504943285713816	942	1
GO:0045654	BP	GO:0045654	positive regulation of megakaryocyte differentiation	1/342	11/18903	0.1819992372392	0.552746292203982	0.504943285713816	3148	1
GO:0046940	BP	GO:0046940	nucleoside monophosphate phosphorylation	1/342	11/18903	0.1819992372392	0.552746292203982	0.504943285713816	51727	1
GO:0048262	BP	GO:0048262	determination of dorsal/ventral asymmetry	1/342	11/18903	0.1819992372392	0.552746292203982	0.504943285713816	7479	1
GO:0048742	BP	GO:0048742	regulation of skeletal muscle fiber development	1/342	11/18903	0.1819992372392	0.552746292203982	0.504943285713816	6474	1
GO:0051574	BP	GO:0051574	positive regulation of histone H3-K9 methylation	1/342	11/18903	0.1819992372392	0.552746292203982	0.504943285713816	4204	1
GO:0051593	BP	GO:0051593	response to folic acid	1/342	11/18903	0.1819992372392	0.552746292203982	0.504943285713816	429	1
GO:0051987	BP	GO:0051987	positive regulation of attachment of spindle microtubules to kinetochore	1/342	11/18903	0.1819992372392	0.552746292203982	0.504943285713816	891	1
GO:0052646	BP	GO:0052646	alditol phosphate metabolic process	1/342	11/18903	0.1819992372392	0.552746292203982	0.504943285713816	256356	1
GO:0060272	BP	GO:0060272	embryonic skeletal joint morphogenesis	1/342	11/18903	0.1819992372392	0.552746292203982	0.504943285713816	6474	1
GO:0060433	BP	GO:0060433	bronchus development	1/342	11/18903	0.1819992372392	0.552746292203982	0.504943285713816	7048	1
GO:0060439	BP	GO:0060439	trachea morphogenesis	1/342	11/18903	0.1819992372392	0.552746292203982	0.504943285713816	7048	1
GO:0060579	BP	GO:0060579	ventral spinal cord interneuron fate commitment	1/342	11/18903	0.1819992372392	0.552746292203982	0.504943285713816	429	1
GO:0060581	BP	GO:0060581	cell fate commitment involved in pattern specification	1/342	11/18903	0.1819992372392	0.552746292203982	0.504943285713816	429	1
GO:0060623	BP	GO:0060623	regulation of chromosome condensation	1/342	11/18903	0.1819992372392	0.552746292203982	0.504943285713816	10051	1
GO:0060767	BP	GO:0060767	epithelial cell proliferation involved in prostate gland development	1/342	11/18903	0.1819992372392	0.552746292203982	0.504943285713816	1027	1
GO:0060900	BP	GO:0060900	embryonic camera-type eye formation	1/342	11/18903	0.1819992372392	0.552746292203982	0.504943285713816	7020	1
GO:0061418	BP	GO:0061418	regulation of transcription from RNA polymerase II promoter in response to hypoxia	1/342	11/18903	0.1819992372392	0.552746292203982	0.504943285713816	3091	1
GO:0070934	BP	GO:0070934	CRD-mediated mRNA stabilization	1/342	11/18903	0.1819992372392	0.552746292203982	0.504943285713816	7812	1
GO:0071044	BP	GO:0071044	histone mRNA catabolic process	1/342	11/18903	0.1819992372392	0.552746292203982	0.504943285713816	472	1
GO:0071394	BP	GO:0071394	cellular response to testosterone stimulus	1/342	11/18903	0.1819992372392	0.552746292203982	0.504943285713816	3480	1
GO:0071679	BP	GO:0071679	commissural neuron axon guidance	1/342	11/18903	0.1819992372392	0.552746292203982	0.504943285713816	4781	1
GO:0071803	BP	GO:0071803	positive regulation of podosome assembly	1/342	11/18903	0.1819992372392	0.552746292203982	0.504943285713816	6624	1
GO:0075522	BP	GO:0075522	IRES-dependent viral translational initiation	1/342	11/18903	0.1819992372392	0.552746292203982	0.504943285713816	7812	1
GO:0075733	BP	GO:0075733	intracellular transport of virus	1/342	11/18903	0.1819992372392	0.552746292203982	0.504943285713816	30835	1
GO:0090184	BP	GO:0090184	positive regulation of kidney development	1/342	11/18903	0.1819992372392	0.552746292203982	0.504943285713816	4609	1
GO:0097400	BP	GO:0097400	interleukin-17-mediated signaling pathway	1/342	11/18903	0.1819992372392	0.552746292203982	0.504943285713816	23765	1
GO:0098883	BP	GO:0098883	synapse pruning	1/342	11/18903	0.1819992372392	0.552746292203982	0.504943285713816	2043	1
GO:0106049	BP	GO:0106049	regulation of cellular response to osmotic stress	1/342	11/18903	0.1819992372392	0.552746292203982	0.504943285713816	3954	1
GO:1900363	BP	GO:1900363	regulation of mRNA polyadenylation	1/342	11/18903	0.1819992372392	0.552746292203982	0.504943285713816	11052	1
GO:1904668	BP	GO:1904668	positive regulation of ubiquitin protein ligase activity	1/342	11/18903	0.1819992372392	0.552746292203982	0.504943285713816	5728	1
GO:1904672	BP	GO:1904672	regulation of somatic stem cell population maintenance	1/342	11/18903	0.1819992372392	0.552746292203982	0.504943285713816	4609	1
GO:1904847	BP	GO:1904847	regulation of cell chemotaxis to fibroblast growth factor	1/342	11/18903	0.1819992372392	0.552746292203982	0.504943285713816	2260	1
GO:1905668	BP	GO:1905668	positive regulation of protein localization to endosome	1/342	11/18903	0.1819992372392	0.552746292203982	0.504943285713816	5962	1
GO:2000109	BP	GO:2000109	regulation of macrophage apoptotic process	1/342	11/18903	0.1819992372392	0.552746292203982	0.504943285713816	5728	1
GO:2000169	BP	GO:2000169	regulation of peptidyl-cysteine S-nitrosylation	1/342	11/18903	0.1819992372392	0.552746292203982	0.504943285713816	57465	1
GO:2000392	BP	GO:2000392	regulation of lamellipodium morphogenesis	1/342	11/18903	0.1819992372392	0.552746292203982	0.504943285713816	6239	1
GO:2001225	BP	GO:2001225	regulation of chloride transport	1/342	11/18903	0.1819992372392	0.552746292203982	0.504943285713816	2915	1
GO:2001241	BP	GO:2001241	positive regulation of extrinsic apoptotic signaling pathway in absence of ligand	1/342	11/18903	0.1819992372392	0.552746292203982	0.504943285713816	4763	1
GO:0002347	BP	GO:0002347	response to tumor cell	2/342	43/18903	0.182473239083859	0.552746292203982	0.504943285713816	8795/3146	2
GO:0009154	BP	GO:0009154	purine ribonucleotide catabolic process	2/342	43/18903	0.182473239083859	0.552746292203982	0.504943285713816	5150/390916	2
GO:0021879	BP	GO:0021879	forebrain neuron differentiation	2/342	43/18903	0.182473239083859	0.552746292203982	0.504943285713816	429/5361	2
GO:0031952	BP	GO:0031952	regulation of protein autophosphorylation	2/342	43/18903	0.182473239083859	0.552746292203982	0.504943285713816	5154/5618	2
GO:0042596	BP	GO:0042596	fear response	2/342	43/18903	0.182473239083859	0.552746292203982	0.504943285713816	4204/64854	2
GO:0043507	BP	GO:0043507	positive regulation of JUN kinase activity	2/342	43/18903	0.182473239083859	0.552746292203982	0.504943285713816	4216/2043	2
GO:0048713	BP	GO:0048713	regulation of oligodendrocyte differentiation	2/342	43/18903	0.182473239083859	0.552746292203982	0.504943285713816	4763/27242	2
GO:0051150	BP	GO:0051150	regulation of smooth muscle cell differentiation	2/342	43/18903	0.182473239083859	0.552746292203982	0.504943285713816	2254/4204	2
GO:0051602	BP	GO:0051602	response to electrical stimulus	2/342	43/18903	0.182473239083859	0.552746292203982	0.504943285713816	7832/5728	2
GO:0090114	BP	GO:0090114	COPII-coated vesicle budding	2/342	43/18903	0.182473239083859	0.552746292203982	0.504943285713816	51128/6399	2
GO:0007009	BP	GO:0007009	plasma membrane organization	5/342	166/18903	0.182997114282935	0.55308035536321	0.505248458180164	9066/727910/79065/5728/54874	5
GO:0051250	BP	GO:0051250	negative regulation of lymphocyte activation	5/342	166/18903	0.182997114282935	0.55308035536321	0.505248458180164	942/472/3146/5728/27242	5
GO:0001667	BP	GO:0001667	ameboidal-type cell migration	12/342	492/18903	0.183040359897186	0.55308035536321	0.505248458180164	57142/6239/7145/6776/4763/2260/4204/3611/3146/7048/5728/3091	12
GO:0046887	BP	GO:0046887	positive regulation of hormone secretion	4/342	123/18903	0.183724454081734	0.554225263475795	0.50629435151742	51762/7447/3091/1385	4
GO:0090630	BP	GO:0090630	activation of GTPase activity	4/342	123/18903	0.183724454081734	0.554225263475795	0.50629435151742	141/7813/54662/9910	4
GO:0042113	BP	GO:0042113	B cell activation	9/342	350/18903	0.185348449604627	0.555403701095835	0.507370874638904	942/472/648/677/5728/27242/4189/5618/22806	9
GO:0043242	BP	GO:0043242	negative regulation of protein-containing complex disassembly	3/342	82/18903	0.185558042711258	0.555403701095835	0.507370874638904	829/5962/118	3
GO:0016571	BP	GO:0016571	histone methylation	5/342	167/18903	0.186072832278619	0.555403701095835	0.507370874638904	79447/26147/4297/4204/51742	5
GO:0006836	BP	GO:0006836	neurotransmitter transport	6/342	212/18903	0.187127443351387	0.555403701095835	0.507370874638904	9066/9152/4763/22895/388662/6616	6
GO:0021700	BP	GO:0021700	developmental maturation	8/342	304/18903	0.18729364855664	0.555403701095835	0.507370874638904	429/4763/91851/4204/9991/5728/3091/7534	8
GO:0031109	BP	GO:0031109	microtubule polymerization or depolymerization	4/342	124/18903	0.187354214385034	0.555403701095835	0.507370874638904	11076/4204/1027/1859	4
GO:0060079	BP	GO:0060079	excitatory postsynaptic potential	4/342	124/18903	0.187354214385034	0.555403701095835	0.507370874638904	57502/57465/4204/5728	4
GO:0001504	BP	GO:0001504	neurotransmitter uptake	2/342	44/18903	0.189015746752654	0.555403701095835	0.507370874638904	9152/6616	2
GO:0014014	BP	GO:0014014	negative regulation of gliogenesis	2/342	44/18903	0.189015746752654	0.555403701095835	0.507370874638904	6497/4763	2
GO:0014911	BP	GO:0014911	positive regulation of smooth muscle cell migration	2/342	44/18903	0.189015746752654	0.555403701095835	0.507370874638904	3488/2254	2
GO:0045663	BP	GO:0045663	positive regulation of myoblast differentiation	2/342	44/18903	0.189015746752654	0.555403701095835	0.507370874638904	6602/8110	2
GO:0090317	BP	GO:0090317	negative regulation of intracellular protein transport	2/342	44/18903	0.189015746752654	0.555403701095835	0.507370874638904	4763/283514	2
GO:1900026	BP	GO:1900026	positive regulation of substrate adhesion-dependent cell spreading	2/342	44/18903	0.189015746752654	0.555403701095835	0.507370874638904	6239/3611	2
GO:1904706	BP	GO:1904706	negative regulation of vascular associated smooth muscle cell proliferation	2/342	44/18903	0.189015746752654	0.555403701095835	0.507370874638904	1027/5728	2
GO:0006094	BP	GO:0006094	gluconeogenesis	3/342	83/18903	0.190127244795154	0.555403701095835	0.507370874638904	57486/10776/2908	3
GO:0034504	BP	GO:0034504	protein localization to nucleus	8/342	306/18903	0.191818429558878	0.555403701095835	0.507370874638904	2254/4763/3842/3840/1408/51804/4869/27341	8
GO:0051170	BP	GO:0051170	import into nucleus	5/342	169/18903	0.192280319189719	0.555403701095835	0.507370874638904	2254/4763/3842/3840/1408	5
GO:0003206	BP	GO:0003206	cardiac chamber morphogenesis	4/342	126/18903	0.194682277218658	0.555403701095835	0.507370874638904	6474/6654/7048/3091	4
GO:0006289	BP	GO:0006289	nucleotide-excision repair	3/342	84/18903	0.194724930582624	0.555403701095835	0.507370874638904	6602/8110/4287	3
GO:0006513	BP	GO:0006513	protein monoubiquitination	3/342	84/18903	0.194724930582624	0.555403701095835	0.507370874638904	79577/648/9810	3
GO:0035050	BP	GO:0035050	embryonic heart tube development	3/342	84/18903	0.194724930582624	0.555403701095835	0.507370874638904	200894/7048/3091	3
GO:0034250	BP	GO:0034250	positive regulation of cellular amide metabolic process	5/342	170/18903	0.195411400354821	0.555403701095835	0.507370874638904	127933/4869/2043/22927/7812	5
GO:0071216	BP	GO:0071216	cellular response to biotic stimulus	7/342	261/18903	0.195561702505897	0.555403701095835	0.507370874638904	54499/942/79577/3148/3146/8140/92140	7
GO:0001825	BP	GO:0001825	blastocyst formation	2/342	45/18903	0.195589710918563	0.555403701095835	0.507370874638904	57142/27341	2
GO:0006904	BP	GO:0006904	vesicle docking involved in exocytosis	2/342	45/18903	0.195589710918563	0.555403701095835	0.507370874638904	51762/6616	2
GO:0019098	BP	GO:0019098	reproductive behavior	2/342	45/18903	0.195589710918563	0.555403701095835	0.507370874638904	2908/5728	2
GO:0030517	BP	GO:0030517	negative regulation of axon extension	2/342	45/18903	0.195589710918563	0.555403701095835	0.507370874638904	57142/6049	2
GO:0030890	BP	GO:0030890	positive regulation of B cell proliferation	2/342	45/18903	0.195589710918563	0.555403701095835	0.507370874638904	648/5618	2
GO:0046839	BP	GO:0046839	phospholipid dephosphorylation	2/342	45/18903	0.195589710918563	0.555403701095835	0.507370874638904	5728/3633	2
GO:0062208	BP	GO:0062208	positive regulation of pattern recognition receptor signaling pathway	2/342	45/18903	0.195589710918563	0.555403701095835	0.507370874638904	57142/3146	2
GO:0098927	BP	GO:0098927	vesicle-mediated transport between endosomal compartments	2/342	45/18903	0.195589710918563	0.555403701095835	0.507370874638904	5962/84376	2
GO:1901381	BP	GO:1901381	positive regulation of potassium ion transmembrane transport	2/342	45/18903	0.195589710918563	0.555403701095835	0.507370874638904	88/483	2
GO:2000516	BP	GO:2000516	positive regulation of CD4-positive, alpha-beta T cell activation	2/342	45/18903	0.195589710918563	0.555403701095835	0.507370874638904	942/7048	2
GO:0002087	BP	GO:0002087	regulation of respiratory gaseous exchange by nervous system process	1/342	12/18903	0.196807423818926	0.555403701095835	0.507370874638904	4204	1
GO:0002327	BP	GO:0002327	immature B cell differentiation	1/342	12/18903	0.196807423818926	0.555403701095835	0.507370874638904	472	1
GO:0002328	BP	GO:0002328	pro-B cell differentiation	1/342	12/18903	0.196807423818926	0.555403701095835	0.507370874638904	6654	1
GO:0002424	BP	GO:0002424	T cell mediated immune response to tumor cell	1/342	12/18903	0.196807423818926	0.555403701095835	0.507370874638904	3146	1
GO:0002645	BP	GO:0002645	positive regulation of tolerance induction	1/342	12/18903	0.196807423818926	0.555403701095835	0.507370874638904	7048	1
GO:0003163	BP	GO:0003163	sinoatrial node development	1/342	12/18903	0.196807423818926	0.555403701095835	0.507370874638904	6474	1
GO:0006983	BP	GO:0006983	ER overload response	1/342	12/18903	0.196807423818926	0.555403701095835	0.507370874638904	54499	1
GO:0008298	BP	GO:0008298	intracellular mRNA localization	1/342	12/18903	0.196807423818926	0.555403701095835	0.507370874638904	677	1
GO:0014051	BP	GO:0014051	gamma-aminobutyric acid secretion	1/342	12/18903	0.196807423818926	0.555403701095835	0.507370874638904	4763	1
GO:0014745	BP	GO:0014745	negative regulation of muscle adaptation	1/342	12/18903	0.196807423818926	0.555403701095835	0.507370874638904	3488	1
GO:0018026	BP	GO:0018026	peptidyl-lysine monomethylation	1/342	12/18903	0.196807423818926	0.555403701095835	0.507370874638904	4297	1
GO:0021979	BP	GO:0021979	hypothalamus cell differentiation	1/342	12/18903	0.196807423818926	0.555403701095835	0.507370874638904	5361	1
GO:0032252	BP	GO:0032252	secretory granule localization	1/342	12/18903	0.196807423818926	0.555403701095835	0.507370874638904	10749	1
GO:0032926	BP	GO:0032926	negative regulation of activin receptor signaling pathway	1/342	12/18903	0.196807423818926	0.555403701095835	0.507370874638904	6497	1
GO:0032957	BP	GO:0032957	inositol trisphosphate metabolic process	1/342	12/18903	0.196807423818926	0.555403701095835	0.507370874638904	253430	1
GO:0033083	BP	GO:0033083	regulation of immature T cell proliferation	1/342	12/18903	0.196807423818926	0.555403701095835	0.507370874638904	648	1
GO:0033084	BP	GO:0033084	regulation of immature T cell proliferation in thymus	1/342	12/18903	0.196807423818926	0.555403701095835	0.507370874638904	648	1
GO:0033540	BP	GO:0033540	fatty acid beta-oxidation using acyl-CoA oxidase	1/342	12/18903	0.196807423818926	0.555403701095835	0.507370874638904	51	1
GO:0034454	BP	GO:0034454	microtubule anchoring at centrosome	1/342	12/18903	0.196807423818926	0.555403701095835	0.507370874638904	84376	1
GO:0035933	BP	GO:0035933	glucocorticoid secretion	1/342	12/18903	0.196807423818926	0.555403701095835	0.507370874638904	1408	1
GO:0036295	BP	GO:0036295	cellular response to increased oxygen levels	1/342	12/18903	0.196807423818926	0.555403701095835	0.507370874638904	9550	1
GO:0038063	BP	GO:0038063	collagen-activated tyrosine kinase receptor signaling pathway	1/342	12/18903	0.196807423818926	0.555403701095835	0.507370874638904	1287	1
GO:0046929	BP	GO:0046929	negative regulation of neurotransmitter secretion	1/342	12/18903	0.196807423818926	0.555403701095835	0.507370874638904	4763	1
GO:0048103	BP	GO:0048103	somatic stem cell division	1/342	12/18903	0.196807423818926	0.555403701095835	0.507370874638904	648	1
GO:0060134	BP	GO:0060134	prepulse inhibition	1/342	12/18903	0.196807423818926	0.555403701095835	0.507370874638904	5728	1
GO:0060788	BP	GO:0060788	ectodermal placode formation	1/342	12/18903	0.196807423818926	0.555403701095835	0.507370874638904	51804	1
GO:0070170	BP	GO:0070170	regulation of tooth mineralization	1/342	12/18903	0.196807423818926	0.555403701095835	0.507370874638904	7020	1
GO:0070213	BP	GO:0070213	protein auto-ADP-ribosylation	1/342	12/18903	0.196807423818926	0.555403701095835	0.507370874638904	57097	1
GO:0071257	BP	GO:0071257	cellular response to electrical stimulus	1/342	12/18903	0.196807423818926	0.555403701095835	0.507370874638904	5728	1
GO:0071697	BP	GO:0071697	ectodermal placode morphogenesis	1/342	12/18903	0.196807423818926	0.555403701095835	0.507370874638904	51804	1
GO:0071712	BP	GO:0071712	ER-associated misfolded protein catabolic process	1/342	12/18903	0.196807423818926	0.555403701095835	0.507370874638904	56886	1
GO:0072017	BP	GO:0072017	distal tubule development	1/342	12/18903	0.196807423818926	0.555403701095835	0.507370874638904	26249	1
GO:0072178	BP	GO:0072178	nephric duct morphogenesis	1/342	12/18903	0.196807423818926	0.555403701095835	0.507370874638904	2043	1
GO:0072182	BP	GO:0072182	regulation of nephron tubule epithelial cell differentiation	1/342	12/18903	0.196807423818926	0.555403701095835	0.507370874638904	8842	1
GO:0090646	BP	GO:0090646	mitochondrial tRNA processing	1/342	12/18903	0.196807423818926	0.555403701095835	0.507370874638904	57570	1
GO:0090677	BP	GO:0090677	reversible differentiation	1/342	12/18903	0.196807423818926	0.555403701095835	0.507370874638904	2254	1
GO:0140289	BP	GO:0140289	protein mono-ADP-ribosylation	1/342	12/18903	0.196807423818926	0.555403701095835	0.507370874638904	57097	1
GO:1900112	BP	GO:1900112	regulation of histone H3-K9 trimethylation	1/342	12/18903	0.196807423818926	0.555403701095835	0.507370874638904	4204	1
GO:1900152	BP	GO:1900152	negative regulation of nuclear-transcribed mRNA catabolic process, deadenylation-dependent decay	1/342	12/18903	0.196807423818926	0.555403701095835	0.507370874638904	7812	1
GO:1900272	BP	GO:1900272	negative regulation of long-term synaptic potentiation	1/342	12/18903	0.196807423818926	0.555403701095835	0.507370874638904	2043	1
GO:1902065	BP	GO:1902065	response to L-glutamate	1/342	12/18903	0.196807423818926	0.555403701095835	0.507370874638904	3480	1
GO:1903441	BP	GO:1903441	protein localization to ciliary membrane	1/342	12/18903	0.196807423818926	0.555403701095835	0.507370874638904	200894	1
GO:1903867	BP	GO:1903867	extraembryonic membrane development	1/342	12/18903	0.196807423818926	0.555403701095835	0.507370874638904	4216	1
GO:1904507	BP	GO:1904507	positive regulation of telomere maintenance in response to DNA damage	1/342	12/18903	0.196807423818926	0.555403701095835	0.507370874638904	54891	1
GO:1904816	BP	GO:1904816	positive regulation of protein localization to chromosome, telomeric region	1/342	12/18903	0.196807423818926	0.555403701095835	0.507370874638904	54552	1
GO:1905245	BP	GO:1905245	regulation of aspartic-type peptidase activity	1/342	12/18903	0.196807423818926	0.555403701095835	0.507370874638904	2043	1
GO:1905456	BP	GO:1905456	regulation of lymphoid progenitor cell differentiation	1/342	12/18903	0.196807423818926	0.555403701095835	0.507370874638904	6654	1
GO:1905666	BP	GO:1905666	regulation of protein localization to endosome	1/342	12/18903	0.196807423818926	0.555403701095835	0.507370874638904	5962	1
GO:2000009	BP	GO:2000009	negative regulation of protein localization to cell surface	1/342	12/18903	0.196807423818926	0.555403701095835	0.507370874638904	88	1
GO:2000303	BP	GO:2000303	regulation of ceramide biosynthetic process	1/342	12/18903	0.196807423818926	0.555403701095835	0.507370874638904	142891	1
GO:0034103	BP	GO:0034103	regulation of tissue remodeling	3/342	85/18903	0.199349913637895	0.560713702055976	0.512221652237548	9842/9066/4763	3
GO:0044774	BP	GO:0044774	mitotic DNA integrity checkpoint signaling	3/342	85/18903	0.199349913637895	0.560713702055976	0.512221652237548	472/1017/1027	3
GO:1990138	BP	GO:1990138	neuron projection extension	5/342	172/18903	0.201726504469493	0.560713702055976	0.512221652237548	57142/51299/5361/6049/1808	5
GO:0006304	BP	GO:0006304	DNA modification	4/342	128/18903	0.202097817401541	0.560713702055976	0.512221652237548	4297/648/4204/4609	4
GO:0045739	BP	GO:0045739	positive regulation of DNA repair	4/342	128/18903	0.202097817401541	0.560713702055976	0.512221652237548	6602/8110/54891/3146	4
GO:0050868	BP	GO:0050868	negative regulation of T cell activation	4/342	128/18903	0.202097817401541	0.560713702055976	0.512221652237548	942/3146/5728/27242	4
GO:0007094	BP	GO:0007094	mitotic spindle assembly checkpoint signaling	2/342	46/18903	0.2021918644284	0.560713702055976	0.512221652237548	472/891	2
GO:0010830	BP	GO:0010830	regulation of myotube differentiation	2/342	46/18903	0.2021918644284	0.560713702055976	0.512221652237548	6474/57486	2
GO:0032467	BP	GO:0032467	positive regulation of cytokinesis	2/342	46/18903	0.2021918644284	0.560713702055976	0.512221652237548	3480/9371	2
GO:0071173	BP	GO:0071173	spindle assembly checkpoint signaling	2/342	46/18903	0.2021918644284	0.560713702055976	0.512221652237548	472/891	2
GO:0071174	BP	GO:0071174	mitotic spindle checkpoint signaling	2/342	46/18903	0.2021918644284	0.560713702055976	0.512221652237548	472/891	2
GO:0098534	BP	GO:0098534	centriole assembly	2/342	46/18903	0.2021918644284	0.560713702055976	0.512221652237548	4869/1017	2
GO:1900271	BP	GO:1900271	regulation of long-term synaptic potentiation	2/342	46/18903	0.2021918644284	0.560713702055976	0.512221652237548	4763/2043	2
GO:2001239	BP	GO:2001239	regulation of extrinsic apoptotic signaling pathway in absence of ligand	2/342	46/18903	0.2021918644284	0.560713702055976	0.512221652237548	4763/2260	2
GO:0002573	BP	GO:0002573	myeloid leukocyte differentiation	6/342	218/18903	0.203736998479461	0.560713702055976	0.512221652237548	9644/4763/677/4609/7048/1385	6
GO:0002088	BP	GO:0002088	lens development in camera-type eye	3/342	86/18903	0.204001016887962	0.560713702055976	0.512221652237548	6497/1027/7048	3
GO:0019319	BP	GO:0019319	hexose biosynthetic process	3/342	86/18903	0.204001016887962	0.560713702055976	0.512221652237548	57486/10776/2908	3
GO:0032092	BP	GO:0032092	positive regulation of protein binding	3/342	86/18903	0.204001016887962	0.560713702055976	0.512221652237548	5334/118/65981	3
GO:0033077	BP	GO:0033077	T cell differentiation in thymus	3/342	86/18903	0.204001016887962	0.560713702055976	0.512221652237548	648/6654/677	3
GO:0061053	BP	GO:0061053	somite development	3/342	86/18903	0.204001016887962	0.560713702055976	0.512221652237548	472/85407/51804	3
GO:0072331	BP	GO:0072331	signal transduction by p53 class mediator	5/342	173/18903	0.204909828829134	0.560713702055976	0.512221652237548	472/4869/1027/1859/4609	5
GO:0007041	BP	GO:0007041	lysosomal transport	4/342	129/18903	0.205836922392703	0.560713702055976	0.512221652237548	9842/84376/59283/54664	4
GO:0014902	BP	GO:0014902	myotube differentiation	4/342	129/18903	0.205836922392703	0.560713702055976	0.512221652237548	6497/6474/57486/51804	4
GO:0051224	BP	GO:0051224	negative regulation of protein transport	4/342	129/18903	0.205836922392703	0.560713702055976	0.512221652237548	4763/283514/415116/7447	4
GO:2000027	BP	GO:2000027	regulation of animal organ morphogenesis	4/342	129/18903	0.205836922392703	0.560713702055976	0.512221652237548	5154/85407/51804/8323	4
GO:0030178	BP	GO:0030178	negative regulation of Wnt signaling pathway	5/342	174/18903	0.208109866453742	0.560713702055976	0.512221652237548	2254/3487/85407/8323/83999	5
GO:0098656	BP	GO:0098656	anion transmembrane transport	7/342	266/18903	0.208215856624679	0.560713702055976	0.512221652237548	9152/80727/159963/2915/10057/6566/8140	7
GO:0010507	BP	GO:0010507	negative regulation of autophagy	3/342	87/18903	0.208677073103282	0.560713702055976	0.512221652237548	23118/23049/8140	3
GO:0030433	BP	GO:0030433	ubiquitin-dependent ERAD pathway	3/342	87/18903	0.208677073103282	0.560713702055976	0.512221652237548	91147/55666/4189	3
GO:0031110	BP	GO:0031110	regulation of microtubule polymerization or depolymerization	3/342	87/18903	0.208677073103282	0.560713702055976	0.512221652237548	4204/1027/1859	3
GO:0099175	BP	GO:0099175	regulation of postsynapse organization	3/342	87/18903	0.208677073103282	0.560713702055976	0.512221652237548	2043/5728/65981	3
GO:0010824	BP	GO:0010824	regulation of centrosome duplication	2/342	47/18903	0.208819047403088	0.560713702055976	0.512221652237548	91147/4869	2
GO:0031577	BP	GO:0031577	spindle checkpoint signaling	2/342	47/18903	0.208819047403088	0.560713702055976	0.512221652237548	472/891	2
GO:0032365	BP	GO:0032365	intracellular lipid transport	2/342	47/18903	0.208819047403088	0.560713702055976	0.512221652237548	9066/57476	2
GO:0045601	BP	GO:0045601	regulation of endothelial cell differentiation	2/342	47/18903	0.208819047403088	0.560713702055976	0.512221652237548	340481/118	2
GO:0051972	BP	GO:0051972	regulation of telomerase activity	2/342	47/18903	0.208819047403088	0.560713702055976	0.512221652237548	4216/4609	2
GO:0070849	BP	GO:0070849	response to epidermal growth factor	2/342	47/18903	0.208819047403088	0.560713702055976	0.512221652237548	429/677	2
GO:1902459	BP	GO:1902459	positive regulation of stem cell population maintenance	2/342	47/18903	0.208819047403088	0.560713702055976	0.512221652237548	6602/51742	2
GO:0051028	BP	GO:0051028	mRNA transport	4/342	130/18903	0.209596133464162	0.560713702055976	0.512221652237548	57097/9444/23049/677	4
GO:0099565	BP	GO:0099565	chemical synaptic transmission, postsynaptic	4/342	130/18903	0.209596133464162	0.560713702055976	0.512221652237548	57502/57465/4204/5728	4
GO:0043488	BP	GO:0043488	regulation of mRNA stability	5/342	175/18903	0.211326264429381	0.560713702055976	0.512221652237548	23112/4869/677/7832/7812	5
GO:0002357	BP	GO:0002357	defense response to tumor cell	1/342	13/18903	0.211348308952266	0.560713702055976	0.512221652237548	8795	1
GO:0003096	BP	GO:0003096	renal sodium ion transport	1/342	13/18903	0.211348308952266	0.560713702055976	0.512221652237548	26249	1
GO:0006855	BP	GO:0006855	xenobiotic transmembrane transport	1/342	13/18903	0.211348308952266	0.560713702055976	0.512221652237548	10057	1
GO:0009133	BP	GO:0009133	nucleoside diphosphate biosynthetic process	1/342	13/18903	0.211348308952266	0.560713702055976	0.512221652237548	51727	1
GO:0009214	BP	GO:0009214	cyclic nucleotide catabolic process	1/342	13/18903	0.211348308952266	0.560713702055976	0.512221652237548	5150	1
GO:0010771	BP	GO:0010771	negative regulation of cell morphogenesis involved in differentiation	1/342	13/18903	0.211348308952266	0.560713702055976	0.512221652237548	81848	1
GO:0016024	BP	GO:0016024	CDP-diacylglycerol biosynthetic process	1/342	13/18903	0.211348308952266	0.560713702055976	0.512221652237548	253558	1
GO:0021514	BP	GO:0021514	ventral spinal cord interneuron differentiation	1/342	13/18903	0.211348308952266	0.560713702055976	0.512221652237548	429	1
GO:0021978	BP	GO:0021978	telencephalon regionalization	1/342	13/18903	0.211348308952266	0.560713702055976	0.512221652237548	2018	1
GO:0030836	BP	GO:0030836	positive regulation of actin filament depolymerization	1/342	13/18903	0.211348308952266	0.560713702055976	0.512221652237548	88	1
GO:0032530	BP	GO:0032530	regulation of microvillus organization	1/342	13/18903	0.211348308952266	0.560713702055976	0.512221652237548	6624	1
GO:0033079	BP	GO:0033079	immature T cell proliferation	1/342	13/18903	0.211348308952266	0.560713702055976	0.512221652237548	648	1
GO:0033080	BP	GO:0033080	immature T cell proliferation in thymus	1/342	13/18903	0.211348308952266	0.560713702055976	0.512221652237548	648	1
GO:0033690	BP	GO:0033690	positive regulation of osteoblast proliferation	1/342	13/18903	0.211348308952266	0.560713702055976	0.512221652237548	3480	1
GO:0042541	BP	GO:0042541	hemoglobin biosynthetic process	1/342	13/18903	0.211348308952266	0.560713702055976	0.512221652237548	3091	1
GO:0046831	BP	GO:0046831	regulation of RNA export from nucleus	1/342	13/18903	0.211348308952266	0.560713702055976	0.512221652237548	11052	1
GO:0048680	BP	GO:0048680	positive regulation of axon regeneration	1/342	13/18903	0.211348308952266	0.560713702055976	0.512221652237548	3480	1
GO:0051451	BP	GO:0051451	myoblast migration	1/342	13/18903	0.211348308952266	0.560713702055976	0.512221652237548	51804	1
GO:0070243	BP	GO:0070243	regulation of thymocyte apoptotic process	1/342	13/18903	0.211348308952266	0.560713702055976	0.512221652237548	3091	1
GO:0070424	BP	GO:0070424	regulation of nucleotide-binding oligomerization domain containing signaling pathway	1/342	13/18903	0.211348308952266	0.560713702055976	0.512221652237548	331	1
GO:0071285	BP	GO:0071285	cellular response to lithium ion	1/342	13/18903	0.211348308952266	0.560713702055976	0.512221652237548	1027	1
GO:0071389	BP	GO:0071389	cellular response to mineralocorticoid stimulus	1/342	13/18903	0.211348308952266	0.560713702055976	0.512221652237548	3480	1
GO:0071481	BP	GO:0071481	cellular response to X-ray	1/342	13/18903	0.211348308952266	0.560713702055976	0.512221652237548	472	1
GO:0071696	BP	GO:0071696	ectodermal placode development	1/342	13/18903	0.211348308952266	0.560713702055976	0.512221652237548	51804	1
GO:0072537	BP	GO:0072537	fibroblast activation	1/342	13/18903	0.211348308952266	0.560713702055976	0.512221652237548	23765	1
GO:0072683	BP	GO:0072683	T cell extravasation	1/342	13/18903	0.211348308952266	0.560713702055976	0.512221652237548	3383	1
GO:0090153	BP	GO:0090153	regulation of sphingolipid biosynthetic process	1/342	13/18903	0.211348308952266	0.560713702055976	0.512221652237548	142891	1
GO:0097475	BP	GO:0097475	motor neuron migration	1/342	13/18903	0.211348308952266	0.560713702055976	0.512221652237548	429	1
GO:0098789	BP	GO:0098789	pre-mRNA cleavage required for polyadenylation	1/342	13/18903	0.211348308952266	0.560713702055976	0.512221652237548	11052	1
GO:0098935	BP	GO:0098935	dendritic transport	1/342	13/18903	0.211348308952266	0.560713702055976	0.512221652237548	9371	1
GO:0099550	BP	GO:0099550	trans-synaptic signaling, modulating synaptic transmission	1/342	13/18903	0.211348308952266	0.560713702055976	0.512221652237548	2915	1
GO:1900025	BP	GO:1900025	negative regulation of substrate adhesion-dependent cell spreading	1/342	13/18903	0.211348308952266	0.560713702055976	0.512221652237548	81848	1
GO:1901857	BP	GO:1901857	positive regulation of cellular respiration	1/342	13/18903	0.211348308952266	0.560713702055976	0.512221652237548	3454	1
GO:1901862	BP	GO:1901862	negative regulation of muscle tissue development	1/342	13/18903	0.211348308952266	0.560713702055976	0.512221652237548	3488	1
GO:1903599	BP	GO:1903599	positive regulation of autophagy of mitochondrion	1/342	13/18903	0.211348308952266	0.560713702055976	0.512221652237548	3091	1
GO:1903624	BP	GO:1903624	regulation of DNA catabolic process	1/342	13/18903	0.211348308952266	0.560713702055976	0.512221652237548	472	1
GO:1903651	BP	GO:1903651	positive regulation of cytoplasmic transport	1/342	13/18903	0.211348308952266	0.560713702055976	0.512221652237548	5962	1
GO:1905038	BP	GO:1905038	regulation of membrane lipid metabolic process	1/342	13/18903	0.211348308952266	0.560713702055976	0.512221652237548	142891	1
GO:1905064	BP	GO:1905064	negative regulation of vascular associated smooth muscle cell differentiation	1/342	13/18903	0.211348308952266	0.560713702055976	0.512221652237548	2254	1
GO:2000615	BP	GO:2000615	regulation of histone H3-K9 acetylation	1/342	13/18903	0.211348308952266	0.560713702055976	0.512221652237548	4297	1
GO:2001053	BP	GO:2001053	regulation of mesenchymal cell apoptotic process	1/342	13/18903	0.211348308952266	0.560713702055976	0.512221652237548	3091	1
GO:0050866	BP	GO:0050866	negative regulation of cell activation	6/342	221/18903	0.212236874297742	0.560824171290549	0.512322567791505	942/5154/472/3146/5728/27242	6
GO:0070372	BP	GO:0070372	regulation of ERK1 and ERK2 cascade	8/342	315/18903	0.212730740249252	0.560824171290549	0.512322567791505	3383/10251/5154/81848/3146/2043/5728/7534	8
GO:0007368	BP	GO:0007368	determination of left/right symmetry	4/342	131/18903	0.213374862965236	0.560824171290549	0.512322567791505	200894/7048/3091/9371	4
GO:0010595	BP	GO:0010595	positive regulation of endothelial cell migration	4/342	131/18903	0.213374862965236	0.560824171290549	0.512322567791505	6776/2260/3146/3091	4
GO:1901983	BP	GO:1901983	regulation of protein acetylation	3/342	88/18903	0.213376925350474	0.560824171290549	0.512322567791505	23558/4297/6418	3
GO:0050680	BP	GO:0050680	negative regulation of epithelial cell proliferation	5/342	176/18903	0.214558668627224	0.560824171290549	0.512322567791505	4763/4781/79577/1027/5728	5
GO:0071222	BP	GO:0071222	cellular response to lipopolysaccharide	6/342	222/18903	0.215097510197273	0.560824171290549	0.512322567791505	942/79577/3148/3146/8140/92140	6
GO:0001754	BP	GO:0001754	eye photoreceptor cell differentiation	2/342	48/18903	0.215468204444657	0.560824171290549	0.512322567791505	8842/85407	2
GO:0006195	BP	GO:0006195	purine nucleotide catabolic process	2/342	48/18903	0.215468204444657	0.560824171290549	0.512322567791505	5150/390916	2
GO:0007528	BP	GO:0007528	neuromuscular junction development	2/342	48/18903	0.215468204444657	0.560824171290549	0.512322567791505	1287/51804	2
GO:0031057	BP	GO:0031057	negative regulation of histone modification	2/342	48/18903	0.215468204444657	0.560824171290549	0.512322567791505	6497/6418	2
GO:0031648	BP	GO:0031648	protein destabilization	2/342	48/18903	0.215468204444657	0.560824171290549	0.512322567791505	79577/9802	2
GO:0032527	BP	GO:0032527	protein exit from endoplasmic reticulum	2/342	48/18903	0.215468204444657	0.560824171290549	0.512322567791505	51128/55666	2
GO:0045841	BP	GO:0045841	negative regulation of mitotic metaphase/anaphase transition	2/342	48/18903	0.215468204444657	0.560824171290549	0.512322567791505	472/891	2
GO:1902003	BP	GO:1902003	regulation of amyloid-beta formation	2/342	48/18903	0.215468204444657	0.560824171290549	0.512322567791505	57142/2043	2
GO:0016236	BP	GO:0016236	macroautophagy	8/342	317/18903	0.217494406813475	0.560824171290549	0.512322567791505	9842/141/23049/79065/3091/26249/5049/9550	8
GO:0061025	BP	GO:0061025	membrane fusion	5/342	177/18903	0.217806723830105	0.560824171290549	0.512322567791505	9842/9066/9527/51762/6616	5
GO:0046849	BP	GO:0046849	bone remodeling	3/342	89/18903	0.218099427418024	0.560824171290549	0.512322567791505	9842/9066/4763	3
GO:0090150	BP	GO:0090150	establishment of protein localization to membrane	7/342	270/18903	0.218555754732778	0.560824171290549	0.512322567791505	51114/5962/283576/340481/51304/51762/6616	7
GO:0007052	BP	GO:0007052	mitotic spindle organization	4/342	133/18903	0.220988529320298	0.560824171290549	0.512322567791505	891/4204/79598/9371	4
GO:0035303	BP	GO:0035303	regulation of dephosphorylation	4/342	133/18903	0.220988529320298	0.560824171290549	0.512322567791505	22870/1408/10776/26051	4
GO:0035601	BP	GO:0035601	protein deacylation	4/342	133/18903	0.220988529320298	0.560824171290549	0.512322567791505	11076/6497/1859/79718	4
GO:1904950	BP	GO:1904950	negative regulation of establishment of protein localization	4/342	133/18903	0.220988529320298	0.560824171290549	0.512322567791505	4763/283514/415116/7447	4
GO:0071560	BP	GO:0071560	cellular response to transforming growth factor beta stimulus	7/342	271/18903	0.221169393759635	0.560824171290549	0.512322567791505	3480/6497/5154/2908/677/51742/7048	7
GO:0006066	BP	GO:0006066	alcohol metabolic process	9/342	367/18903	0.222105909719693	0.560824171290549	0.512322567791505	256356/253430/4204/79644/1727/5728/6309/3633/339761	9
GO:0009261	BP	GO:0009261	ribonucleotide catabolic process	2/342	49/18903	0.222136381908711	0.560824171290549	0.512322567791505	5150/390916	2
GO:0018208	BP	GO:0018208	peptidyl-proline modification	2/342	49/18903	0.222136381908711	0.560824171290549	0.512322567791505	285755/10491	2
GO:0031146	BP	GO:0031146	SCF-dependent proteasomal ubiquitin-dependent protein catabolic process	2/342	49/18903	0.222136381908711	0.560824171290549	0.512322567791505	146330/26234	2
GO:0043457	BP	GO:0043457	regulation of cellular respiration	2/342	49/18903	0.222136381908711	0.560824171290549	0.512322567791505	3454/3091	2
GO:0048546	BP	GO:0048546	digestive tract morphogenesis	2/342	49/18903	0.222136381908711	0.560824171290549	0.512322567791505	6474/3091	2
GO:0099054	BP	GO:0099054	presynapse assembly	2/342	49/18903	0.222136381908711	0.560824171290549	0.512322567791505	57502/5728	2
GO:2000378	BP	GO:2000378	negative regulation of reactive oxygen species metabolic process	2/342	49/18903	0.222136381908711	0.560824171290549	0.512322567791505	7020/3091	2
GO:0006405	BP	GO:0006405	RNA export from nucleus	3/342	90/18903	0.222843444215934	0.560824171290549	0.512322567791505	23049/4869/11052	3
GO:0006493	BP	GO:0006493	protein O-linked glycosylation	3/342	90/18903	0.222843444215934	0.560824171290549	0.512322567791505	283464/83857/160418	3
GO:0046364	BP	GO:0046364	monosaccharide biosynthetic process	3/342	90/18903	0.222843444215934	0.560824171290549	0.512322567791505	57486/10776/2908	3
GO:0006486	BP	GO:0006486	protein glycosylation	6/342	225/18903	0.223758113549874	0.560824171290549	0.512322567791505	283464/91869/79644/83857/160418/56886	6
GO:0043413	BP	GO:0043413	macromolecule glycosylation	6/342	225/18903	0.223758113549874	0.560824171290549	0.512322567791505	283464/91869/79644/83857/160418/56886	6
GO:0045580	BP	GO:0045580	regulation of T cell differentiation	5/342	179/18903	0.224348361687243	0.560824171290549	0.512322567791505	6602/942/6654/3146/7048	5
GO:0006888	BP	GO:0006888	endoplasmic reticulum to Golgi vesicle-mediated transport	4/342	134/18903	0.224822294247097	0.560824171290549	0.512322567791505	51128/6399/9527/113419	4
GO:0001976	BP	GO:0001976	nervous system process involved in regulation of systemic arterial blood pressure	1/342	14/18903	0.225626703782246	0.560824171290549	0.512322567791505	4204	1
GO:0006999	BP	GO:0006999	nuclear pore organization	1/342	14/18903	0.225626703782246	0.560824171290549	0.512322567791505	57142	1
GO:0007100	BP	GO:0007100	mitotic centrosome separation	1/342	14/18903	0.225626703782246	0.560824171290549	0.512322567791505	9371	1
GO:0007216	BP	GO:0007216	G protein-coupled glutamate receptor signaling pathway	1/342	14/18903	0.225626703782246	0.560824171290549	0.512322567791505	2915	1
GO:0014733	BP	GO:0014733	regulation of skeletal muscle adaptation	1/342	14/18903	0.225626703782246	0.560824171290549	0.512322567791505	3488	1
GO:0015801	BP	GO:0015801	aromatic amino acid transport	1/342	14/18903	0.225626703782246	0.560824171290549	0.512322567791505	8140	1
GO:0030007	BP	GO:0030007	cellular potassium ion homeostasis	1/342	14/18903	0.225626703782246	0.560824171290549	0.512322567791505	483	1
GO:0030213	BP	GO:0030213	hyaluronan biosynthetic process	1/342	14/18903	0.225626703782246	0.560824171290549	0.512322567791505	10057	1
GO:0031115	BP	GO:0031115	negative regulation of microtubule polymerization	1/342	14/18903	0.225626703782246	0.560824171290549	0.512322567791505	1859	1
GO:0032486	BP	GO:0032486	Rap protein signal transduction	1/342	14/18903	0.225626703782246	0.560824171290549	0.512322567791505	5962	1
GO:0032736	BP	GO:0032736	positive regulation of interleukin-13 production	1/342	14/18903	0.225626703782246	0.560824171290549	0.512322567791505	23765	1
GO:0034111	BP	GO:0034111	negative regulation of homotypic cell-cell adhesion	1/342	14/18903	0.225626703782246	0.560824171290549	0.512322567791505	5962	1
GO:0035791	BP	GO:0035791	platelet-derived growth factor receptor-beta signaling pathway	1/342	14/18903	0.225626703782246	0.560824171290549	0.512322567791505	5154	1
GO:0042538	BP	GO:0042538	hyperosmotic salinity response	1/342	14/18903	0.225626703782246	0.560824171290549	0.512322567791505	3954	1
GO:0042754	BP	GO:0042754	negative regulation of circadian rhythm	1/342	14/18903	0.225626703782246	0.560824171290549	0.512322567791505	1408	1
GO:0043558	BP	GO:0043558	regulation of translational initiation in response to stress	1/342	14/18903	0.225626703782246	0.560824171290549	0.512322567791505	4869	1
GO:0044849	BP	GO:0044849	estrous cycle	1/342	14/18903	0.225626703782246	0.560824171290549	0.512322567791505	3480	1
GO:0046049	BP	GO:0046049	UMP metabolic process	1/342	14/18903	0.225626703782246	0.560824171290549	0.512322567791505	51727	1
GO:0046341	BP	GO:0046341	CDP-diacylglycerol metabolic process	1/342	14/18903	0.225626703782246	0.560824171290549	0.512322567791505	253558	1
GO:0046598	BP	GO:0046598	positive regulation of viral entry into host cell	1/342	14/18903	0.225626703782246	0.560824171290549	0.512322567791505	3146	1
GO:0047484	BP	GO:0047484	regulation of response to osmotic stress	1/342	14/18903	0.225626703782246	0.560824171290549	0.512322567791505	3954	1
GO:0048715	BP	GO:0048715	negative regulation of oligodendrocyte differentiation	1/342	14/18903	0.225626703782246	0.560824171290549	0.512322567791505	4763	1
GO:0051547	BP	GO:0051547	regulation of keratinocyte migration	1/342	14/18903	0.225626703782246	0.560824171290549	0.512322567791505	5728	1
GO:0060009	BP	GO:0060009	Sertoli cell development	1/342	14/18903	0.225626703782246	0.560824171290549	0.512322567791505	51742	1
GO:0060628	BP	GO:0060628	regulation of ER to Golgi vesicle-mediated transport	1/342	14/18903	0.225626703782246	0.560824171290549	0.512322567791505	51128	1
GO:0070572	BP	GO:0070572	positive regulation of neuron projection regeneration	1/342	14/18903	0.225626703782246	0.560824171290549	0.512322567791505	3480	1
GO:0071236	BP	GO:0071236	cellular response to antibiotic	1/342	14/18903	0.225626703782246	0.560824171290549	0.512322567791505	1027	1
GO:0071801	BP	GO:0071801	regulation of podosome assembly	1/342	14/18903	0.225626703782246	0.560824171290549	0.512322567791505	6624	1
GO:0071888	BP	GO:0071888	macrophage apoptotic process	1/342	14/18903	0.225626703782246	0.560824171290549	0.512322567791505	5728	1
GO:0072160	BP	GO:0072160	nephron tubule epithelial cell differentiation	1/342	14/18903	0.225626703782246	0.560824171290549	0.512322567791505	8842	1
GO:0072393	BP	GO:0072393	microtubule anchoring at microtubule organizing center	1/342	14/18903	0.225626703782246	0.560824171290549	0.512322567791505	84376	1
GO:0075294	BP	GO:0075294	positive regulation by symbiont of entry into host	1/342	14/18903	0.225626703782246	0.560824171290549	0.512322567791505	3146	1
GO:0090128	BP	GO:0090128	regulation of synapse maturation	1/342	14/18903	0.225626703782246	0.560824171290549	0.512322567791505	7534	1
GO:0090158	BP	GO:0090158	endoplasmic reticulum membrane organization	1/342	14/18903	0.225626703782246	0.560824171290549	0.512322567791505	57142	1
GO:0090385	BP	GO:0090385	phagosome-lysosome fusion	1/342	14/18903	0.225626703782246	0.560824171290549	0.512322567791505	9066	1
GO:0097091	BP	GO:0097091	synaptic vesicle clustering	1/342	14/18903	0.225626703782246	0.560824171290549	0.512322567791505	5728	1
GO:0098787	BP	GO:0098787	mRNA cleavage involved in mRNA processing	1/342	14/18903	0.225626703782246	0.560824171290549	0.512322567791505	11052	1
GO:0098814	BP	GO:0098814	spontaneous synaptic transmission	1/342	14/18903	0.225626703782246	0.560824171290549	0.512322567791505	22895	1
GO:1901678	BP	GO:1901678	iron coordination entity transport	1/342	14/18903	0.225626703782246	0.560824171290549	0.512322567791505	10057	1
GO:1902043	BP	GO:1902043	positive regulation of extrinsic apoptotic signaling pathway via death domain receptors	1/342	14/18903	0.225626703782246	0.560824171290549	0.512322567791505	5728	1
GO:1902287	BP	GO:1902287	semaphorin-plexin signaling pathway involved in axon guidance	1/342	14/18903	0.225626703782246	0.560824171290549	0.512322567791505	5361	1
GO:1903025	BP	GO:1903025	regulation of RNA polymerase II regulatory region sequence-specific DNA binding	1/342	14/18903	0.225626703782246	0.560824171290549	0.512322567791505	9802	1
GO:1903894	BP	GO:1903894	regulation of IRE1-mediated unfolded protein response	1/342	14/18903	0.225626703782246	0.560824171290549	0.512322567791505	4189	1
GO:1904044	BP	GO:1904044	response to aldosterone	1/342	14/18903	0.225626703782246	0.560824171290549	0.512322567791505	3480	1
GO:1904294	BP	GO:1904294	positive regulation of ERAD pathway	1/342	14/18903	0.225626703782246	0.560824171290549	0.512322567791505	4287	1
GO:1904321	BP	GO:1904321	response to forskolin	1/342	14/18903	0.225626703782246	0.560824171290549	0.512322567791505	1385	1
GO:1904322	BP	GO:1904322	cellular response to forskolin	1/342	14/18903	0.225626703782246	0.560824171290549	0.512322567791505	1385	1
GO:1904814	BP	GO:1904814	regulation of protein localization to chromosome, telomeric region	1/342	14/18903	0.225626703782246	0.560824171290549	0.512322567791505	54552	1
GO:2000105	BP	GO:2000105	positive regulation of DNA-templated DNA replication	1/342	14/18903	0.225626703782246	0.560824171290549	0.512322567791505	1017	1
GO:0009416	BP	GO:0009416	response to light stimulus	8/342	321/18903	0.227141110049953	0.560824171290549	0.512322567791505	4763/1408/4216/4297/4869/4204/4609/3091	8
GO:0016573	BP	GO:0016573	histone acetylation	5/342	180/18903	0.227641229579044	0.560824171290549	0.512322567791505	23558/4297/648/4204/6418	5
GO:0044818	BP	GO:0044818	mitotic G2/M transition checkpoint	2/342	50/18903	0.228820725240924	0.560824171290549	0.512322567791505	472/64859	2
GO:0045737	BP	GO:0045737	positive regulation of cyclin-dependent protein serine/threonine kinase activity	2/342	50/18903	0.228820725240924	0.560824171290549	0.512322567791505	891/1027	2
GO:0089718	BP	GO:0089718	amino acid import across plasma membrane	2/342	50/18903	0.228820725240924	0.560824171290549	0.512322567791505	9152/8140	2
GO:0120009	BP	GO:0120009	intermembrane lipid transfer	2/342	50/18903	0.228820725240924	0.560824171290549	0.512322567791505	83394/57476	2
GO:1902100	BP	GO:1902100	negative regulation of metaphase/anaphase transition of cell cycle	2/342	50/18903	0.228820725240924	0.560824171290549	0.512322567791505	472/891	2
GO:2001238	BP	GO:2001238	positive regulation of extrinsic apoptotic signaling pathway	2/342	50/18903	0.228820725240924	0.560824171290549	0.512322567791505	4763/5728	2
GO:0061448	BP	GO:0061448	connective tissue development	7/342	274/18903	0.229076331109922	0.560824171290549	0.512322567791505	2254/6474/4781/3200/7048/3091/79718	7
GO:0030098	BP	GO:0030098	lymphocyte differentiation	10/342	419/18903	0.229490035331005	0.560824171290549	0.512322567791505	6602/942/472/648/6654/677/3146/7048/4189/22806	10
GO:0042770	BP	GO:0042770	signal transduction in response to DNA damage	5/342	181/18903	0.230948319191285	0.560824171290549	0.512322567791505	472/4869/1017/1027/1859	5
GO:1903039	BP	GO:1903039	positive regulation of leukocyte cell-cell adhesion	7/342	275/18903	0.231733398286573	0.560824171290549	0.512322567791505	6602/942/30835/10725/648/3146/7048	7
GO:0001843	BP	GO:0001843	neural tube closure	3/342	92/18903	0.232391539473388	0.560824171290549	0.512322567791505	6497/6046/8323	3
GO:0009791	BP	GO:0009791	post-embryonic development	3/342	92/18903	0.232391539473388	0.560824171290549	0.512322567791505	472/4297/4204	3
GO:0032273	BP	GO:0032273	positive regulation of protein polymerization	3/342	92/18903	0.232391539473388	0.560824171290549	0.512322567791505	11076/4204/1027	3
GO:0090277	BP	GO:0090277	positive regulation of peptide hormone secretion	3/342	92/18903	0.232391539473388	0.560824171290549	0.512322567791505	51762/7447/3091	3
GO:0097581	BP	GO:0097581	lamellipodium organization	3/342	92/18903	0.232391539473388	0.560824171290549	0.512322567791505	6239/9459/6624	3
GO:0023061	BP	GO:0023061	signal release	11/342	470/18903	0.233362683568605	0.560824171290549	0.512322567791505	9066/4763/1408/22895/51762/415116/7447/6616/6566/3091/1385	11
GO:0045862	BP	GO:0045862	positive regulation of proteolysis	9/342	372/18903	0.233421156101615	0.560824171290549	0.512322567791505	10197/440730/9810/4609/3146/160418/2043/5728/4287	9
GO:0046890	BP	GO:0046890	regulation of lipid biosynthetic process	5/342	182/18903	0.23426927169959	0.560824171290549	0.512322567791505	3480/5154/142891/2908/1385	5
GO:0051348	BP	GO:0051348	negative regulation of transferase activity	7/342	276/18903	0.23440088124427	0.560824171290549	0.512322567791505	10251/4763/1849/81848/4869/1027/5728	7
GO:0071241	BP	GO:0071241	cellular response to inorganic substance	6/342	229/18903	0.235480197604616	0.560824171290549	0.512322567791505	9066/1017/7020/1027/118/1385	6
GO:0007157	BP	GO:0007157	heterophilic cell-cell adhesion via plasma membrane cell adhesion molecules	2/342	51/18903	0.235518476376144	0.560824171290549	0.512322567791505	3383/30835	2
GO:0033046	BP	GO:0033046	negative regulation of sister chromatid segregation	2/342	51/18903	0.235518476376144	0.560824171290549	0.512322567791505	472/891	2
GO:0033048	BP	GO:0033048	negative regulation of mitotic sister chromatid segregation	2/342	51/18903	0.235518476376144	0.560824171290549	0.512322567791505	472/891	2
GO:0044088	BP	GO:0044088	regulation of vacuole organization	2/342	51/18903	0.235518476376144	0.560824171290549	0.512322567791505	141/54664	2
GO:0045197	BP	GO:0045197	establishment or maintenance of epithelial cell apical/basal polarity	2/342	51/18903	0.235518476376144	0.560824171290549	0.512322567791505	117583/3611	2
GO:0050873	BP	GO:0050873	brown fat cell differentiation	2/342	51/18903	0.235518476376144	0.560824171290549	0.512322567791505	6239/6517	2
GO:0060425	BP	GO:0060425	lung morphogenesis	2/342	51/18903	0.235518476376144	0.560824171290549	0.512322567791505	4781/7048	2
GO:0101023	BP	GO:0101023	vascular endothelial cell proliferation	2/342	51/18903	0.235518476376144	0.560824171290549	0.512322567791505	2260/3146	2
GO:1905562	BP	GO:1905562	regulation of vascular endothelial cell proliferation	2/342	51/18903	0.235518476376144	0.560824171290549	0.512322567791505	2260/3146	2
GO:2000816	BP	GO:2000816	negative regulation of mitotic sister chromatid separation	2/342	51/18903	0.235518476376144	0.560824171290549	0.512322567791505	472/891	2
GO:0098732	BP	GO:0098732	macromolecule deacylation	4/342	137/18903	0.236424309204264	0.560824171290549	0.512322567791505	11076/6497/1859/79718	4
GO:0071559	BP	GO:0071559	response to transforming growth factor beta	7/342	277/18903	0.237078601781437	0.560824171290549	0.512322567791505	3480/6497/5154/2908/677/51742/7048	7
GO:0006835	BP	GO:0006835	dicarboxylic acid transport	3/342	93/18903	0.237193406611074	0.560824171290549	0.512322567791505	4763/10057/6566	3
GO:0022406	BP	GO:0022406	membrane docking	3/342	93/18903	0.237193406611074	0.560824171290549	0.512322567791505	3383/51762/6616	3
GO:0030516	BP	GO:0030516	regulation of axon extension	3/342	93/18903	0.237193406611074	0.560824171290549	0.512322567791505	57142/6049/1808	3
GO:0060606	BP	GO:0060606	tube closure	3/342	93/18903	0.237193406611074	0.560824171290549	0.512322567791505	6497/6046/8323	3
GO:2000106	BP	GO:2000106	regulation of leukocyte apoptotic process	3/342	93/18903	0.237193406611074	0.560824171290549	0.512322567791505	4763/5728/3091	3
GO:0007219	BP	GO:0007219	Notch signaling pathway	5/342	183/18903	0.237603727912048	0.560824171290549	0.512322567791505	54492/429/4204/1027/7048	5
GO:0010594	BP	GO:0010594	regulation of endothelial cell migration	6/342	230/18903	0.238440276394804	0.560824171290549	0.512322567791505	6776/4763/2260/4204/3146/3091	6
GO:0000054	BP	GO:0000054	ribosomal subunit export from nucleus	1/342	15/18903	0.239647333106534	0.560824171290549	0.512322567791505	4869	1
GO:0001711	BP	GO:0001711	endodermal cell fate commitment	1/342	15/18903	0.239647333106534	0.560824171290549	0.512322567791505	79577	1
GO:0003214	BP	GO:0003214	cardiac left ventricle morphogenesis	1/342	15/18903	0.239647333106534	0.560824171290549	0.512322567791505	7048	1
GO:0003413	BP	GO:0003413	chondrocyte differentiation involved in endochondral bone morphogenesis	1/342	15/18903	0.239647333106534	0.560824171290549	0.512322567791505	7048	1
GO:0006206	BP	GO:0006206	pyrimidine nucleobase metabolic process	1/342	15/18903	0.239647333106534	0.560824171290549	0.512322567791505	51727	1
GO:0009173	BP	GO:0009173	pyrimidine ribonucleoside monophosphate metabolic process	1/342	15/18903	0.239647333106534	0.560824171290549	0.512322567791505	51727	1
GO:0010225	BP	GO:0010225	response to UV-C	1/342	15/18903	0.239647333106534	0.560824171290549	0.512322567791505	4216	1
GO:0019511	BP	GO:0019511	peptidyl-proline hydroxylation	1/342	15/18903	0.239647333106534	0.560824171290549	0.512322567791505	10491	1
GO:0030174	BP	GO:0030174	regulation of DNA-templated DNA replication initiation	1/342	15/18903	0.239647333106534	0.560824171290549	0.512322567791505	1017	1
GO:0031453	BP	GO:0031453	positive regulation of heterochromatin formation	1/342	15/18903	0.239647333106534	0.560824171290549	0.512322567791505	1017	1
GO:0032230	BP	GO:0032230	positive regulation of synaptic transmission, GABAergic	1/342	15/18903	0.239647333106534	0.560824171290549	0.512322567791505	51304	1
GO:0033750	BP	GO:0033750	ribosome localization	1/342	15/18903	0.239647333106534	0.560824171290549	0.512322567791505	4869	1
GO:0034392	BP	GO:0034392	negative regulation of smooth muscle cell apoptotic process	1/342	15/18903	0.239647333106534	0.560824171290549	0.512322567791505	8140	1
GO:0035672	BP	GO:0035672	oligopeptide transmembrane transport	1/342	15/18903	0.239647333106534	0.560824171290549	0.512322567791505	10057	1
GO:0038166	BP	GO:0038166	angiotensin-activated signaling pathway	1/342	15/18903	0.239647333106534	0.560824171290549	0.512322567791505	88	1
GO:0042308	BP	GO:0042308	negative regulation of protein import into nucleus	1/342	15/18903	0.239647333106534	0.560824171290549	0.512322567791505	4763	1
GO:0042976	BP	GO:0042976	activation of Janus kinase activity	1/342	15/18903	0.239647333106534	0.560824171290549	0.512322567791505	5618	1
GO:0043129	BP	GO:0043129	surfactant homeostasis	1/342	15/18903	0.239647333106534	0.560824171290549	0.512322567791505	28511	1
GO:0043518	BP	GO:0043518	negative regulation of DNA damage response, signal transduction by p53 class mediator	1/342	15/18903	0.239647333106534	0.560824171290549	0.512322567791505	1859	1
GO:0043970	BP	GO:0043970	histone H3-K9 acetylation	1/342	15/18903	0.239647333106534	0.560824171290549	0.512322567791505	4297	1
GO:0044065	BP	GO:0044065	regulation of respiratory system process	1/342	15/18903	0.239647333106534	0.560824171290549	0.512322567791505	4204	1
GO:0045064	BP	GO:0045064	T-helper 2 cell differentiation	1/342	15/18903	0.239647333106534	0.560824171290549	0.512322567791505	942	1
GO:0045176	BP	GO:0045176	apical protein localization	1/342	15/18903	0.239647333106534	0.560824171290549	0.512322567791505	5962	1
GO:0045475	BP	GO:0045475	locomotor rhythm	1/342	15/18903	0.239647333106534	0.560824171290549	0.512322567791505	5728	1
GO:0046500	BP	GO:0046500	S-adenosylmethionine metabolic process	1/342	15/18903	0.239647333106534	0.560824171290549	0.512322567791505	23382	1
GO:0048308	BP	GO:0048308	organelle inheritance	1/342	15/18903	0.239647333106534	0.560824171290549	0.512322567791505	7534	1
GO:0048313	BP	GO:0048313	Golgi inheritance	1/342	15/18903	0.239647333106534	0.560824171290549	0.512322567791505	7534	1
GO:0048712	BP	GO:0048712	negative regulation of astrocyte differentiation	1/342	15/18903	0.239647333106534	0.560824171290549	0.512322567791505	4763	1
GO:0048820	BP	GO:0048820	hair follicle maturation	1/342	15/18903	0.239647333106534	0.560824171290549	0.512322567791505	4763	1
GO:0048934	BP	GO:0048934	peripheral nervous system neuron differentiation	1/342	15/18903	0.239647333106534	0.560824171290549	0.512322567791505	429	1
GO:0048935	BP	GO:0048935	peripheral nervous system neuron development	1/342	15/18903	0.239647333106534	0.560824171290549	0.512322567791505	429	1
GO:0051290	BP	GO:0051290	protein heterotetramerization	1/342	15/18903	0.239647333106534	0.560824171290549	0.512322567791505	11052	1
GO:0051299	BP	GO:0051299	centrosome separation	1/342	15/18903	0.239647333106534	0.560824171290549	0.512322567791505	9371	1
GO:0051589	BP	GO:0051589	negative regulation of neurotransmitter transport	1/342	15/18903	0.239647333106534	0.560824171290549	0.512322567791505	4763	1
GO:0060026	BP	GO:0060026	convergent extension	1/342	15/18903	0.239647333106534	0.560824171290549	0.512322567791505	85407	1
GO:0060576	BP	GO:0060576	intestinal epithelial cell development	1/342	15/18903	0.239647333106534	0.560824171290549	0.512322567791505	3091	1
GO:0070262	BP	GO:0070262	peptidyl-serine dephosphorylation	1/342	15/18903	0.239647333106534	0.560824171290549	0.512322567791505	26051	1
GO:0070863	BP	GO:0070863	positive regulation of protein exit from endoplasmic reticulum	1/342	15/18903	0.239647333106534	0.560824171290549	0.512322567791505	51128	1
GO:0070986	BP	GO:0070986	left/right axis specification	1/342	15/18903	0.239647333106534	0.560824171290549	0.512322567791505	200894	1
GO:0072498	BP	GO:0072498	embryonic skeletal joint development	1/342	15/18903	0.239647333106534	0.560824171290549	0.512322567791505	6474	1
GO:0097152	BP	GO:0097152	mesenchymal cell apoptotic process	1/342	15/18903	0.239647333106534	0.560824171290549	0.512322567791505	3091	1
GO:0097396	BP	GO:0097396	response to interleukin-17	1/342	15/18903	0.239647333106534	0.560824171290549	0.512322567791505	23765	1
GO:0097398	BP	GO:0097398	cellular response to interleukin-17	1/342	15/18903	0.239647333106534	0.560824171290549	0.512322567791505	23765	1
GO:0098969	BP	GO:0098969	neurotransmitter receptor transport to postsynaptic membrane	1/342	15/18903	0.239647333106534	0.560824171290549	0.512322567791505	6616	1
GO:0120263	BP	GO:0120263	positive regulation of heterochromatin organization	1/342	15/18903	0.239647333106534	0.560824171290549	0.512322567791505	1017	1
GO:0150011	BP	GO:0150011	regulation of neuron projection arborization	1/342	15/18903	0.239647333106534	0.560824171290549	0.512322567791505	10251	1
GO:1900029	BP	GO:1900029	positive regulation of ruffle assembly	1/342	15/18903	0.239647333106534	0.560824171290549	0.512322567791505	9842	1
GO:1900102	BP	GO:1900102	negative regulation of endoplasmic reticulum unfolded protein response	1/342	15/18903	0.239647333106534	0.560824171290549	0.512322567791505	4189	1
GO:1901722	BP	GO:1901722	regulation of cell proliferation involved in kidney development	1/342	15/18903	0.239647333106534	0.560824171290549	0.512322567791505	4609	1
GO:1904380	BP	GO:1904380	endoplasmic reticulum mannose trimming	1/342	15/18903	0.239647333106534	0.560824171290549	0.512322567791505	56886	1
GO:1904424	BP	GO:1904424	regulation of GTP binding	1/342	15/18903	0.239647333106534	0.560824171290549	0.512322567791505	2043	1
GO:2000052	BP	GO:2000052	positive regulation of non-canonical Wnt signaling pathway	1/342	15/18903	0.239647333106534	0.560824171290549	0.512322567791505	85407	1
GO:2000767	BP	GO:2000767	positive regulation of cytoplasmic translation	1/342	15/18903	0.239647333106534	0.560824171290549	0.512322567791505	7812	1
GO:2001028	BP	GO:2001028	positive regulation of endothelial cell chemotaxis	1/342	15/18903	0.239647333106534	0.560824171290549	0.512322567791505	2260	1
GO:0002793	BP	GO:0002793	positive regulation of peptide secretion	3/342	94/18903	0.242012366466843	0.563231984246994	0.514522146518238	51762/7447/3091	3
GO:0009953	BP	GO:0009953	dorsal/ventral pattern formation	3/342	94/18903	0.242012366466843	0.563231984246994	0.514522146518238	429/200894/7479	3
GO:0002762	BP	GO:0002762	negative regulation of myeloid leukocyte differentiation	2/342	52/18903	0.242226971198735	0.563231984246994	0.514522146518238	4763/4609	2
GO:0007215	BP	GO:0007215	glutamate receptor signaling pathway	2/342	52/18903	0.242226971198735	0.563231984246994	0.514522146518238	2894/2915	2
GO:0021872	BP	GO:0021872	forebrain generation of neurons	2/342	52/18903	0.242226971198735	0.563231984246994	0.514522146518238	429/5361	2
GO:0032007	BP	GO:0032007	negative regulation of TOR signaling	2/342	52/18903	0.242226971198735	0.563231984246994	0.514522146518238	472/3091	2
GO:0043268	BP	GO:0043268	positive regulation of potassium ion transport	2/342	52/18903	0.242226971198735	0.563231984246994	0.514522146518238	88/483	2
GO:0061462	BP	GO:0061462	protein localization to lysosome	2/342	52/18903	0.242226971198735	0.563231984246994	0.514522146518238	57142/59283	2
GO:0086009	BP	GO:0086009	membrane repolarization	2/342	52/18903	0.242226971198735	0.563231984246994	0.514522146518238	6327/483	2
GO:0099172	BP	GO:0099172	presynapse organization	2/342	52/18903	0.242226971198735	0.563231984246994	0.514522146518238	57502/5728	2
GO:0050863	BP	GO:0050863	regulation of T cell activation	9/342	376/18903	0.242622260810983	0.563790179952329	0.515032067936976	6602/942/30835/648/6654/3146/7048/5728/27242	9
GO:0042982	BP	GO:0042982	amyloid precursor protein metabolic process	3/342	95/18903	0.246847344704822	0.565357916279379	0.516464222151809	57142/1859/2043	3
GO:2001234	BP	GO:2001234	negative regulation of apoptotic signaling pathway	6/342	233/18903	0.247387521679031	0.565357916279379	0.516464222151809	3383/10197/648/4335/3148/3091	6
GO:0000075	BP	GO:0000075	cell cycle checkpoint signaling	5/342	186/18903	0.247684523713382	0.565357916279379	0.516464222151809	472/891/1017/1027/64859	5
GO:0006109	BP	GO:0006109	regulation of carbohydrate metabolic process	5/342	186/18903	0.247684523713382	0.565357916279379	0.516464222151809	57486/3487/10776/2908/3091	5
GO:0018393	BP	GO:0018393	internal peptidyl-lysine acetylation	5/342	186/18903	0.247684523713382	0.565357916279379	0.516464222151809	23558/4297/648/4204/6418	5
GO:0043542	BP	GO:0043542	endothelial cell migration	7/342	281/18903	0.247888269382759	0.565357916279379	0.516464222151809	6776/4763/2260/4204/3146/5728/3091	7
GO:0030833	BP	GO:0030833	regulation of actin filament polymerization	4/342	140/18903	0.248165218446966	0.565357916279379	0.516464222151809	829/5962/64857/118	4
GO:0002639	BP	GO:0002639	positive regulation of immunoglobulin production	2/342	53/18903	0.248943637062793	0.565357916279379	0.516464222151809	942/4189	2
GO:0006890	BP	GO:0006890	retrograde vesicle-mediated transport, Golgi to endoplasmic reticulum	2/342	53/18903	0.248943637062793	0.565357916279379	0.516464222151809	10749/377	2
GO:0010656	BP	GO:0010656	negative regulation of muscle cell apoptotic process	2/342	53/18903	0.248943637062793	0.565357916279379	0.516464222151809	3480/8140	2
GO:0019933	BP	GO:0019933	cAMP-mediated signaling	2/342	53/18903	0.248943637062793	0.565357916279379	0.516464222151809	5150/1385	2
GO:0046638	BP	GO:0046638	positive regulation of alpha-beta T cell differentiation	2/342	53/18903	0.248943637062793	0.565357916279379	0.516464222151809	942/7048	2
GO:0051985	BP	GO:0051985	negative regulation of chromosome segregation	2/342	53/18903	0.248943637062793	0.565357916279379	0.516464222151809	472/891	2
GO:0060071	BP	GO:0060071	Wnt signaling pathway, planar cell polarity pathway	2/342	53/18903	0.248943637062793	0.565357916279379	0.516464222151809	85407/8323	2
GO:1905819	BP	GO:1905819	negative regulation of chromosome separation	2/342	53/18903	0.248943637062793	0.565357916279379	0.516464222151809	472/891	2
GO:0034655	BP	GO:0034655	nucleobase-containing compound catabolic process	10/342	428/18903	0.248956475961712	0.565357916279379	0.516464222151809	472/23112/23049/5150/390916/4869/10921/677/7832/7812	10
GO:0071219	BP	GO:0071219	cellular response to molecule of bacterial origin	6/342	234/18903	0.250391449722063	0.565357916279379	0.516464222151809	942/79577/3148/3146/8140/92140	6
GO:0071356	BP	GO:0071356	cellular response to tumor necrosis factor	6/342	234/18903	0.250391449722063	0.565357916279379	0.516464222151809	28511/6517/3611/677/27242/331	6
GO:0043487	BP	GO:0043487	regulation of RNA stability	5/342	187/18903	0.251069399406674	0.565357916279379	0.516464222151809	23112/4869/677/7832/7812	5
GO:0009798	BP	GO:0009798	axis specification	3/342	96/18903	0.251697280011656	0.565357916279379	0.516464222151809	6497/91851/200894	3
GO:0045667	BP	GO:0045667	regulation of osteoblast differentiation	4/342	141/18903	0.252107031060919	0.565357916279379	0.516464222151809	6497/3488/64093/3611	4
GO:0090090	BP	GO:0090090	negative regulation of canonical Wnt signaling pathway	4/342	141/18903	0.252107031060919	0.565357916279379	0.516464222151809	3487/85407/8323/83999	4
GO:0043547	BP	GO:0043547	positive regulation of GTPase activity	7/342	283/18903	0.253349842237159	0.565357916279379	0.516464222151809	141/4763/7813/54662/6654/9910/116984	7
GO:0072593	BP	GO:0072593	reactive oxygen species metabolic process	6/342	235/18903	0.253405721331331	0.565357916279379	0.516464222151809	9644/9263/7020/7048/3091/51	6
GO:0006266	BP	GO:0006266	DNA ligation	1/342	16/18903	0.253414836922585	0.565357916279379	0.516464222151809	3146	1
GO:0006704	BP	GO:0006704	glucocorticoid biosynthetic process	1/342	16/18903	0.253414836922585	0.565357916279379	0.516464222151809	2908	1
GO:0006828	BP	GO:0006828	manganese ion transport	1/342	16/18903	0.253414836922585	0.565357916279379	0.516464222151809	4891	1
GO:0007028	BP	GO:0007028	cytoplasm organization	1/342	16/18903	0.253414836922585	0.565357916279379	0.516464222151809	6654	1
GO:0007158	BP	GO:0007158	neuron cell-cell adhesion	1/342	16/18903	0.253414836922585	0.565357916279379	0.516464222151809	57502	1
GO:0009130	BP	GO:0009130	pyrimidine nucleoside monophosphate biosynthetic process	1/342	16/18903	0.253414836922585	0.565357916279379	0.516464222151809	51727	1
GO:0010715	BP	GO:0010715	regulation of extracellular matrix disassembly	1/342	16/18903	0.253414836922585	0.565357916279379	0.516464222151809	6624	1
GO:0015671	BP	GO:0015671	oxygen transport	1/342	16/18903	0.253414836922585	0.565357916279379	0.516464222151809	4609	1
GO:0021535	BP	GO:0021535	cell migration in hindbrain	1/342	16/18903	0.253414836922585	0.565357916279379	0.516464222151809	200894	1
GO:0021783	BP	GO:0021783	preganglionic parasympathetic fiber development	1/342	16/18903	0.253414836922585	0.565357916279379	0.516464222151809	7020	1
GO:0023035	BP	GO:0023035	CD40 signaling pathway	1/342	16/18903	0.253414836922585	0.565357916279379	0.516464222151809	942	1
GO:0030033	BP	GO:0030033	microvillus assembly	1/342	16/18903	0.253414836922585	0.565357916279379	0.516464222151809	6624	1
GO:0032239	BP	GO:0032239	regulation of nucleobase-containing compound transport	1/342	16/18903	0.253414836922585	0.565357916279379	0.516464222151809	11052	1
GO:0034349	BP	GO:0034349	glial cell apoptotic process	1/342	16/18903	0.253414836922585	0.565357916279379	0.516464222151809	27242	1
GO:0034374	BP	GO:0034374	low-density lipoprotein particle remodeling	1/342	16/18903	0.253414836922585	0.565357916279379	0.516464222151809	7941	1
GO:0034638	BP	GO:0034638	phosphatidylcholine catabolic process	1/342	16/18903	0.253414836922585	0.565357916279379	0.516464222151809	7941	1
GO:0036376	BP	GO:0036376	sodium ion export across plasma membrane	1/342	16/18903	0.253414836922585	0.565357916279379	0.516464222151809	483	1
GO:0042159	BP	GO:0042159	lipoprotein catabolic process	1/342	16/18903	0.253414836922585	0.565357916279379	0.516464222151809	472	1
GO:0043249	BP	GO:0043249	erythrocyte maturation	1/342	16/18903	0.253414836922585	0.565357916279379	0.516464222151809	9991	1
GO:0043517	BP	GO:0043517	positive regulation of DNA damage response, signal transduction by p53 class mediator	1/342	16/18903	0.253414836922585	0.565357916279379	0.516464222151809	472	1
GO:0044804	BP	GO:0044804	autophagy of nucleus	1/342	16/18903	0.253414836922585	0.565357916279379	0.516464222151809	79065	1
GO:0048172	BP	GO:0048172	regulation of short-term neuronal synaptic plasticity	1/342	16/18903	0.253414836922585	0.565357916279379	0.516464222151809	4297	1
GO:0048532	BP	GO:0048532	anatomical structure arrangement	1/342	16/18903	0.253414836922585	0.565357916279379	0.516464222151809	7020	1
GO:0050872	BP	GO:0050872	white fat cell differentiation	1/342	16/18903	0.253414836922585	0.565357916279379	0.516464222151809	79718	1
GO:0055091	BP	GO:0055091	phospholipid homeostasis	1/342	16/18903	0.253414836922585	0.565357916279379	0.516464222151809	727910	1
GO:0061101	BP	GO:0061101	neuroendocrine cell differentiation	1/342	16/18903	0.253414836922585	0.565357916279379	0.516464222151809	429	1
GO:0071391	BP	GO:0071391	cellular response to estrogen stimulus	1/342	16/18903	0.253414836922585	0.565357916279379	0.516464222151809	23558	1
GO:0072176	BP	GO:0072176	nephric duct development	1/342	16/18903	0.253414836922585	0.565357916279379	0.516464222151809	2043	1
GO:0072578	BP	GO:0072578	neurotransmitter-gated ion channel clustering	1/342	16/18903	0.253414836922585	0.565357916279379	0.516464222151809	91851	1
GO:0090336	BP	GO:0090336	positive regulation of brown fat cell differentiation	1/342	16/18903	0.253414836922585	0.565357916279379	0.516464222151809	6239	1
GO:0097154	BP	GO:0097154	GABAergic neuron differentiation	1/342	16/18903	0.253414836922585	0.565357916279379	0.516464222151809	429	1
GO:0097428	BP	GO:0097428	protein maturation by iron-sulfur cluster transfer	1/342	16/18903	0.253414836922585	0.565357916279379	0.516464222151809	9391	1
GO:0098877	BP	GO:0098877	neurotransmitter receptor transport to plasma membrane	1/342	16/18903	0.253414836922585	0.565357916279379	0.516464222151809	6616	1
GO:0099170	BP	GO:0099170	postsynaptic modulation of chemical synaptic transmission	1/342	16/18903	0.253414836922585	0.565357916279379	0.516464222151809	2915	1
GO:1902285	BP	GO:1902285	semaphorin-plexin signaling pathway involved in neuron projection guidance	1/342	16/18903	0.253414836922585	0.565357916279379	0.516464222151809	5361	1
GO:1903540	BP	GO:1903540	establishment of protein localization to postsynaptic membrane	1/342	16/18903	0.253414836922585	0.565357916279379	0.516464222151809	6616	1
GO:1904505	BP	GO:1904505	regulation of telomere maintenance in response to DNA damage	1/342	16/18903	0.253414836922585	0.565357916279379	0.516464222151809	54891	1
GO:1990403	BP	GO:1990403	embryonic brain development	1/342	16/18903	0.253414836922585	0.565357916279379	0.516464222151809	2020	1
GO:2000095	BP	GO:2000095	regulation of Wnt signaling pathway, planar cell polarity pathway	1/342	16/18903	0.253414836922585	0.565357916279379	0.516464222151809	85407	1
GO:2000696	BP	GO:2000696	regulation of epithelial cell differentiation involved in kidney development	1/342	16/18903	0.253414836922585	0.565357916279379	0.516464222151809	8842	1
GO:2000846	BP	GO:2000846	regulation of corticosteroid hormone secretion	1/342	16/18903	0.253414836922585	0.565357916279379	0.516464222151809	1408	1
GO:0006310	BP	GO:0006310	DNA recombination	8/342	332/18903	0.254427504352144	0.566629725134444	0.517626041509322	79447/472/3148/54891/3146/51444/116138/64859	8
GO:0006006	BP	GO:0006006	glucose metabolic process	5/342	188/18903	0.254465981238599	0.566629725134444	0.517626041509322	283209/57486/3487/10776/2908	5
GO:0006475	BP	GO:0006475	internal protein amino acid acetylation	5/342	188/18903	0.254465981238599	0.566629725134444	0.517626041509322	23558/4297/648/4204/6418	5
GO:0030520	BP	GO:0030520	intracellular estrogen receptor signaling pathway	2/342	54/18903	0.255665990370911	0.566629725134444	0.517626041509322	79447/23558	2
GO:0042149	BP	GO:0042149	cellular response to glucose starvation	2/342	54/18903	0.255665990370911	0.566629725134444	0.517626041509322	26608/8140	2
GO:0046605	BP	GO:0046605	regulation of centrosome cycle	2/342	54/18903	0.255665990370911	0.566629725134444	0.517626041509322	91147/4869	2
GO:0072523	BP	GO:0072523	purine-containing compound catabolic process	2/342	54/18903	0.255665990370911	0.566629725134444	0.517626041509322	5150/390916	2
GO:1902743	BP	GO:1902743	regulation of lamellipodium organization	2/342	54/18903	0.255665990370911	0.566629725134444	0.517626041509322	6239/6624	2
GO:1904031	BP	GO:1904031	positive regulation of cyclin-dependent protein kinase activity	2/342	54/18903	0.255665990370911	0.566629725134444	0.517626041509322	891/1027	2
GO:0051384	BP	GO:0051384	response to glucocorticoid	4/342	142/18903	0.256061979213724	0.566629725134444	0.517626041509322	3480/648/2908/677	4
GO:0007411	BP	GO:0007411	axon guidance	6/342	236/18903	0.256430088157185	0.566629725134444	0.517626041509322	4781/55740/5361/6654/2043/1808	6
GO:0001657	BP	GO:0001657	ureteric bud development	3/342	97/18903	0.256561124338336	0.566629725134444	0.517626041509322	51804/3611/4609	3
GO:2001251	BP	GO:2001251	negative regulation of chromosome organization	3/342	97/18903	0.256561124338336	0.566629725134444	0.517626041509322	472/891/54552	3
GO:0060249	BP	GO:0060249	anatomical structure homeostasis	8/342	333/18903	0.256958812742574	0.566629725134444	0.517626041509322	9842/8842/4763/28511/4297/3091/54664/331	8
GO:0034249	BP	GO:0034249	negative regulation of cellular amide metabolic process	7/342	285/18903	0.25884729749993	0.566629725134444	0.517626041509322	57142/3488/23112/677/7832/65981/7812	7
GO:0072659	BP	GO:0072659	protein localization to plasma membrane	7/342	285/18903	0.25884729749993	0.566629725134444	0.517626041509322	9351/5962/283576/88/483/51304/51762	7
GO:0097485	BP	GO:0097485	neuron projection guidance	6/342	237/18903	0.259464301533986	0.566629725134444	0.517626041509322	4781/55740/5361/6654/2043/1808	6
GO:0045727	BP	GO:0045727	positive regulation of translation	4/342	143/18903	0.260029495400608	0.566629725134444	0.517626041509322	127933/4869/22927/7812	4
GO:0046165	BP	GO:0046165	alcohol biosynthetic process	4/342	143/18903	0.260029495400608	0.566629725134444	0.517626041509322	253430/79644/1727/6309	4
GO:0051302	BP	GO:0051302	regulation of cell division	5/342	190/18903	0.261292827385281	0.566629725134444	0.517626041509322	3480/2254/5154/4609/9371	5
GO:0061013	BP	GO:0061013	regulation of mRNA catabolic process	5/342	190/18903	0.261292827385281	0.566629725134444	0.517626041509322	23112/4869/677/7832/7812	5
GO:0007040	BP	GO:0007040	lysosome organization	3/342	98/18903	0.261437843122675	0.566629725134444	0.517626041509322	9066/84376/54664	3
GO:0032642	BP	GO:0032642	regulation of chemokine production	3/342	98/18903	0.261437843122675	0.566629725134444	0.517626041509322	3146/3091/23765	3
GO:0072163	BP	GO:0072163	mesonephric epithelium development	3/342	98/18903	0.261437843122675	0.566629725134444	0.517626041509322	51804/3611/4609	3
GO:0072164	BP	GO:0072164	mesonephric tubule development	3/342	98/18903	0.261437843122675	0.566629725134444	0.517626041509322	51804/3611/4609	3
GO:0080171	BP	GO:0080171	lytic vacuole organization	3/342	98/18903	0.261437843122675	0.566629725134444	0.517626041509322	9066/84376/54664	3
GO:0120162	BP	GO:0120162	positive regulation of cold-induced thermogenesis	3/342	98/18903	0.261437843122675	0.566629725134444	0.517626041509322	3480/23135/5618	3
GO:0006414	BP	GO:0006414	translational elongation	2/342	55/18903	0.262391634210199	0.566629725134444	0.517626041509322	9728/2915	2
GO:0010518	BP	GO:0010518	positive regulation of phospholipase activity	2/342	55/18903	0.262391634210199	0.566629725134444	0.517626041509322	942/2260	2
GO:0010761	BP	GO:0010761	fibroblast migration	2/342	55/18903	0.262391634210199	0.566629725134444	0.517626041509322	7145/3611	2
GO:0045668	BP	GO:0045668	negative regulation of osteoblast differentiation	2/342	55/18903	0.262391634210199	0.566629725134444	0.517626041509322	6497/3488	2
GO:0071320	BP	GO:0071320	cellular response to cAMP	2/342	55/18903	0.262391634210199	0.566629725134444	0.517626041509322	3488/677	2
GO:0072132	BP	GO:0072132	mesenchyme morphogenesis	2/342	55/18903	0.262391634210199	0.566629725134444	0.517626041509322	4609/7048	2
GO:1902991	BP	GO:1902991	regulation of amyloid precursor protein catabolic process	2/342	55/18903	0.262391634210199	0.566629725134444	0.517626041509322	57142/2043	2
GO:1903202	BP	GO:1903202	negative regulation of oxidative stress-induced cell death	2/342	55/18903	0.262391634210199	0.566629725134444	0.517626041509322	57465/3091	2
GO:2000179	BP	GO:2000179	positive regulation of neural precursor cell proliferation	2/342	55/18903	0.262391634210199	0.566629725134444	0.517626041509322	429/3091	2
GO:0007224	BP	GO:0007224	smoothened signaling pathway	4/342	144/18903	0.264009015046074	0.566629725134444	0.517626041509322	2254/6474/200894/7048	4
GO:0010508	BP	GO:0010508	positive regulation of autophagy	4/342	144/18903	0.264009015046074	0.566629725134444	0.517626041509322	3146/3091/5049/92140	4
GO:0032386	BP	GO:0032386	regulation of intracellular transport	8/342	336/18903	0.264599255037449	0.566629725134444	0.517626041509322	51128/127933/5962/88/4763/283514/5784/11052	8
GO:0055001	BP	GO:0055001	muscle cell development	5/342	191/18903	0.264722374800295	0.566629725134444	0.517626041509322	6497/88/6474/1466/51804	5
GO:0032602	BP	GO:0032602	chemokine production	3/342	99/18903	0.266326415493175	0.566629725134444	0.517626041509322	3146/3091/23765	3
GO:2001237	BP	GO:2001237	negative regulation of extrinsic apoptotic signaling pathway	3/342	99/18903	0.266326415493175	0.566629725134444	0.517626041509322	3383/10197/3148	3
GO:0003198	BP	GO:0003198	epithelial to mesenchymal transition involved in endocardial cushion formation	1/342	17/18903	0.266933771945218	0.566629725134444	0.517626041509322	7048	1
GO:0006089	BP	GO:0006089	lactate metabolic process	1/342	17/18903	0.266933771945218	0.566629725134444	0.517626041509322	3091	1
GO:0006857	BP	GO:0006857	oligopeptide transport	1/342	17/18903	0.266933771945218	0.566629725134444	0.517626041509322	10057	1
GO:0007096	BP	GO:0007096	regulation of exit from mitosis	1/342	17/18903	0.266933771945218	0.566629725134444	0.517626041509322	1027	1
GO:0007379	BP	GO:0007379	segment specification	1/342	17/18903	0.266933771945218	0.566629725134444	0.517626041509322	648	1
GO:0016045	BP	GO:0016045	detection of bacterium	1/342	17/18903	0.266933771945218	0.566629725134444	0.517626041509322	3106	1
GO:0016202	BP	GO:0016202	regulation of striated muscle tissue development	1/342	17/18903	0.266933771945218	0.566629725134444	0.517626041509322	1385	1
GO:0017014	BP	GO:0017014	protein nitrosylation	1/342	17/18903	0.266933771945218	0.566629725134444	0.517626041509322	57465	1
GO:0018119	BP	GO:0018119	peptidyl-cysteine S-nitrosylation	1/342	17/18903	0.266933771945218	0.566629725134444	0.517626041509322	57465	1
GO:0019885	BP	GO:0019885	antigen processing and presentation of endogenous peptide antigen via MHC class I	1/342	17/18903	0.266933771945218	0.566629725134444	0.517626041509322	3106	1
GO:0020027	BP	GO:0020027	hemoglobin metabolic process	1/342	17/18903	0.266933771945218	0.566629725134444	0.517626041509322	3091	1
GO:0021513	BP	GO:0021513	spinal cord dorsal/ventral patterning	1/342	17/18903	0.266933771945218	0.566629725134444	0.517626041509322	429	1
GO:0030322	BP	GO:0030322	stabilization of membrane potential	1/342	17/18903	0.266933771945218	0.566629725134444	0.517626041509322	9424	1
GO:0030575	BP	GO:0030575	nuclear body organization	1/342	17/18903	0.266933771945218	0.566629725134444	0.517626041509322	22927	1
GO:0032328	BP	GO:0032328	alanine transport	1/342	17/18903	0.266933771945218	0.566629725134444	0.517626041509322	388662	1
GO:0034497	BP	GO:0034497	protein localization to phagophore assembly site	1/342	17/18903	0.266933771945218	0.566629725134444	0.517626041509322	79065	1
GO:0035729	BP	GO:0035729	cellular response to hepatocyte growth factor stimulus	1/342	17/18903	0.266933771945218	0.566629725134444	0.517626041509322	1385	1
GO:0036166	BP	GO:0036166	phenotypic switching	1/342	17/18903	0.266933771945218	0.566629725134444	0.517626041509322	2254	1
GO:0038065	BP	GO:0038065	collagen-activated signaling pathway	1/342	17/18903	0.266933771945218	0.566629725134444	0.517626041509322	1287	1
GO:0045956	BP	GO:0045956	positive regulation of calcium ion-dependent exocytosis	1/342	17/18903	0.266933771945218	0.566629725134444	0.517626041509322	9066	1
GO:0048557	BP	GO:0048557	embryonic digestive tract morphogenesis	1/342	17/18903	0.266933771945218	0.566629725134444	0.517626041509322	6474	1
GO:0048791	BP	GO:0048791	calcium ion-regulated exocytosis of neurotransmitter	1/342	17/18903	0.266933771945218	0.566629725134444	0.517626041509322	9066	1
GO:0048875	BP	GO:0048875	chemical homeostasis within a tissue	1/342	17/18903	0.266933771945218	0.566629725134444	0.517626041509322	28511	1
GO:0051895	BP	GO:0051895	negative regulation of focal adhesion assembly	1/342	17/18903	0.266933771945218	0.566629725134444	0.517626041509322	5728	1
GO:0060382	BP	GO:0060382	regulation of DNA strand elongation	1/342	17/18903	0.266933771945218	0.566629725134444	0.517626041509322	54891	1
GO:0061158	BP	GO:0061158	3'-UTR-mediated mRNA destabilization	1/342	17/18903	0.266933771945218	0.566629725134444	0.517626041509322	677	1
GO:0071732	BP	GO:0071732	cellular response to nitric oxide	1/342	17/18903	0.266933771945218	0.566629725134444	0.517626041509322	1017	1
GO:0072189	BP	GO:0072189	ureter development	1/342	17/18903	0.266933771945218	0.566629725134444	0.517626041509322	2018	1
GO:0090399	BP	GO:0090399	replicative senescence	1/342	17/18903	0.266933771945218	0.566629725134444	0.517626041509322	472	1
GO:0090594	BP	GO:0090594	inflammatory response to wounding	1/342	17/18903	0.266933771945218	0.566629725134444	0.517626041509322	3091	1
GO:0097107	BP	GO:0097107	postsynaptic density assembly	1/342	17/18903	0.266933771945218	0.566629725134444	0.517626041509322	5728	1
GO:0098915	BP	GO:0098915	membrane repolarization during ventricular cardiac muscle cell action potential	1/342	17/18903	0.266933771945218	0.566629725134444	0.517626041509322	6327	1
GO:0110096	BP	GO:0110096	cellular response to aldehyde	1/342	17/18903	0.266933771945218	0.566629725134444	0.517626041509322	3480	1
GO:0150118	BP	GO:0150118	negative regulation of cell-substrate junction organization	1/342	17/18903	0.266933771945218	0.566629725134444	0.517626041509322	5728	1
GO:1900006	BP	GO:1900006	positive regulation of dendrite development	1/342	17/18903	0.266933771945218	0.566629725134444	0.517626041509322	54664	1
GO:1900034	BP	GO:1900034	regulation of cellular response to heat	1/342	17/18903	0.266933771945218	0.566629725134444	0.517626041509322	472	1
GO:1900037	BP	GO:1900037	regulation of cellular response to hypoxia	1/342	17/18903	0.266933771945218	0.566629725134444	0.517626041509322	2043	1
GO:1904355	BP	GO:1904355	positive regulation of telomere capping	1/342	17/18903	0.266933771945218	0.566629725134444	0.517626041509322	4216	1
GO:1905269	BP	GO:1905269	positive regulation of chromatin organization	1/342	17/18903	0.266933771945218	0.566629725134444	0.517626041509322	1017	1
GO:1905288	BP	GO:1905288	vascular associated smooth muscle cell apoptotic process	1/342	17/18903	0.266933771945218	0.566629725134444	0.517626041509322	8140	1
GO:1905459	BP	GO:1905459	regulation of vascular associated smooth muscle cell apoptotic process	1/342	17/18903	0.266933771945218	0.566629725134444	0.517626041509322	8140	1
GO:0007548	BP	GO:0007548	sex differentiation	7/342	288/18903	0.267157547053456	0.566773487674154	0.51775737107261	2254/5154/472/51804/3148/51742/7812	7
GO:0033047	BP	GO:0033047	regulation of mitotic sister chromatid segregation	2/342	56/18903	0.269118256044292	0.568771974891643	0.519583023666375	472/891	2
GO:0042908	BP	GO:0042908	xenobiotic transport	2/342	56/18903	0.269118256044292	0.568771974891643	0.519583023666375	10057/8140	2
GO:0043370	BP	GO:0043370	regulation of CD4-positive, alpha-beta T cell differentiation	2/342	56/18903	0.269118256044292	0.568771974891643	0.519583023666375	942/3146	2
GO:0045839	BP	GO:0045839	negative regulation of mitotic nuclear division	2/342	56/18903	0.269118256044292	0.568771974891643	0.519583023666375	472/891	2
GO:0051438	BP	GO:0051438	regulation of ubiquitin-protein transferase activity	2/342	56/18903	0.269118256044292	0.568771974891643	0.519583023666375	648/5728	2
GO:0060986	BP	GO:0060986	endocrine hormone secretion	2/342	56/18903	0.269118256044292	0.568771974891643	0.519583023666375	1408/51762	2
GO:0030316	BP	GO:0030316	osteoclast differentiation	3/342	100/18903	0.271225834454982	0.568771974891643	0.519583023666375	9644/4763/1385	3
GO:0097306	BP	GO:0097306	cellular response to alcohol	3/342	100/18903	0.271225834454982	0.568771974891643	0.519583023666375	3480/57476/1385	3
GO:1901992	BP	GO:1901992	positive regulation of mitotic cell cycle phase transition	3/342	100/18903	0.271225834454982	0.568771974891643	0.519583023666375	5962/891/4204	3
GO:0046578	BP	GO:0046578	regulation of Ras protein signal transduction	5/342	193/18903	0.271611930300342	0.568771974891643	0.519583023666375	5962/10251/4763/440730/81848	5
GO:0006354	BP	GO:0006354	DNA-templated transcription elongation	6/342	241/18903	0.271694639593302	0.568771974891643	0.519583023666375	6917/6602/8110/79577/5784/92140	6
GO:0042445	BP	GO:0042445	hormone metabolic process	6/342	241/18903	0.271694639593302	0.568771974891643	0.519583023666375	3480/7941/79644/2908/3091/339761	6
GO:0032496	BP	GO:0032496	response to lipopolysaccharide	8/342	339/18903	0.272306479204249	0.568771974891643	0.519583023666375	942/79577/23118/3148/3146/3454/8140/92140	8
GO:0046942	BP	GO:0046942	carboxylic acid transport	7/342	290/18903	0.272738272165355	0.568771974891643	0.519583023666375	9152/159963/4763/388662/10057/6566/8140	7
GO:0090092	BP	GO:0090092	regulation of transmembrane receptor protein serine/threonine kinase signaling pathway	7/342	290/18903	0.272738272165355	0.568771974891643	0.519583023666375	6497/2254/91851/3611/51742/7048/331	7
GO:0022407	BP	GO:0022407	regulation of cell-cell adhesion	11/342	490/18903	0.275145799300687	0.568771974891643	0.519583023666375	6602/5962/340481/942/30835/10725/648/3146/7048/5728/27242	11
GO:0010332	BP	GO:0010332	response to gamma radiation	2/342	57/18903	0.275843625460094	0.568771974891643	0.519583023666375	472/4609	2
GO:0032768	BP	GO:0032768	regulation of monooxygenase activity	2/342	57/18903	0.275843625460094	0.568771974891643	0.519583023666375	340481/3091	2
GO:0038066	BP	GO:0038066	p38MAPK cascade	2/342	57/18903	0.275843625460094	0.568771974891643	0.519583023666375	4216/677	2
GO:0050879	BP	GO:0050879	multicellular organismal movement	2/342	57/18903	0.275843625460094	0.568771974891643	0.519583023666375	429/79784	2
GO:0050881	BP	GO:0050881	musculoskeletal movement	2/342	57/18903	0.275843625460094	0.568771974891643	0.519583023666375	429/79784	2
GO:0061756	BP	GO:0061756	leukocyte adhesion to vascular endothelial cell	2/342	57/18903	0.275843625460094	0.568771974891643	0.519583023666375	340481/10725	2
GO:0090175	BP	GO:0090175	regulation of establishment of planar polarity	2/342	57/18903	0.275843625460094	0.568771974891643	0.519583023666375	85407/8323	2
GO:0006865	BP	GO:0006865	amino acid transport	4/342	147/18903	0.276013996338814	0.568771974891643	0.519583023666375	9152/4763/388662/8140	4
GO:0106106	BP	GO:0106106	cold-induced thermogenesis	4/342	147/18903	0.276013996338814	0.568771974891643	0.519583023666375	3480/5334/23135/5618	4
GO:0120161	BP	GO:0120161	regulation of cold-induced thermogenesis	4/342	147/18903	0.276013996338814	0.568771974891643	0.519583023666375	3480/5334/23135/5618	4
GO:1903038	BP	GO:1903038	negative regulation of leukocyte cell-cell adhesion	4/342	147/18903	0.276013996338814	0.568771974891643	0.519583023666375	942/3146/5728/27242	4
GO:0021549	BP	GO:0021549	cerebellum development	3/342	101/18903	0.276135107058615	0.568771974891643	0.519583023666375	3480/57502/4204	3
GO:0150115	BP	GO:0150115	cell-substrate junction organization	3/342	101/18903	0.276135107058615	0.568771974891643	0.519583023666375	88/51762/5728	3
GO:0044782	BP	GO:0044782	cilium organization	9/342	391/18903	0.278179804619757	0.568771974891643	0.519583023666375	84747/91147/1641/200894/54874/79598/9371/27341/125488	9
GO:0007051	BP	GO:0007051	spindle organization	5/342	195/18903	0.278539724384758	0.568771974891643	0.519583023666375	11076/891/4204/79598/9371	5
GO:0032872	BP	GO:0032872	regulation of stress-activated MAPK cascade	5/342	195/18903	0.278539724384758	0.568771974891643	0.519583023666375	3480/4216/4609/3146/331	5
GO:0001946	BP	GO:0001946	lymphangiogenesis	1/342	18/18903	0.280208613097116	0.568771974891643	0.519583023666375	5784	1
GO:0002693	BP	GO:0002693	positive regulation of cellular extravasation	1/342	18/18903	0.280208613097116	0.568771974891643	0.519583023666375	3383	1
GO:0002830	BP	GO:0002830	positive regulation of type 2 immune response	1/342	18/18903	0.280208613097116	0.568771974891643	0.519583023666375	942	1
GO:0006625	BP	GO:0006625	protein targeting to peroxisome	1/342	18/18903	0.280208613097116	0.568771974891643	0.519583023666375	51762	1
GO:0006677	BP	GO:0006677	glycosylceramide metabolic process	1/342	18/18903	0.280208613097116	0.568771974891643	0.519583023666375	7368	1
GO:0006851	BP	GO:0006851	mitochondrial calcium ion transmembrane transport	1/342	18/18903	0.280208613097116	0.568771974891643	0.519583023666375	3954	1
GO:0006957	BP	GO:0006957	complement activation, alternative pathway	1/342	18/18903	0.280208613097116	0.568771974891643	0.519583023666375	81494	1
GO:0007289	BP	GO:0007289	spermatid nucleus differentiation	1/342	18/18903	0.280208613097116	0.568771974891643	0.519583023666375	3148	1
GO:0010958	BP	GO:0010958	regulation of amino acid import across plasma membrane	1/342	18/18903	0.280208613097116	0.568771974891643	0.519583023666375	8140	1
GO:0015812	BP	GO:0015812	gamma-aminobutyric acid transport	1/342	18/18903	0.280208613097116	0.568771974891643	0.519583023666375	4763	1
GO:0015936	BP	GO:0015936	coenzyme A metabolic process	1/342	18/18903	0.280208613097116	0.568771974891643	0.519583023666375	390916	1
GO:0019081	BP	GO:0019081	viral translation	1/342	18/18903	0.280208613097116	0.568771974891643	0.519583023666375	7812	1
GO:0019896	BP	GO:0019896	axonal transport of mitochondrion	1/342	18/18903	0.280208613097116	0.568771974891643	0.519583023666375	3091	1
GO:0031643	BP	GO:0031643	positive regulation of myelination	1/342	18/18903	0.280208613097116	0.568771974891643	0.519583023666375	11076	1
GO:0035067	BP	GO:0035067	negative regulation of histone acetylation	1/342	18/18903	0.280208613097116	0.568771974891643	0.519583023666375	6418	1
GO:0035864	BP	GO:0035864	response to potassium ion	1/342	18/18903	0.280208613097116	0.568771974891643	0.519583023666375	4297	1
GO:0036507	BP	GO:0036507	protein demannosylation	1/342	18/18903	0.280208613097116	0.568771974891643	0.519583023666375	56886	1
GO:0036508	BP	GO:0036508	protein alpha-1,2-demannosylation	1/342	18/18903	0.280208613097116	0.568771974891643	0.519583023666375	56886	1
GO:0042407	BP	GO:0042407	cristae formation	1/342	18/18903	0.280208613097116	0.568771974891643	0.519583023666375	3954	1
GO:0043217	BP	GO:0043217	myelin maintenance	1/342	18/18903	0.280208613097116	0.568771974891643	0.519583023666375	5728	1
GO:0045722	BP	GO:0045722	positive regulation of gluconeogenesis	1/342	18/18903	0.280208613097116	0.568771974891643	0.519583023666375	10776	1
GO:0045780	BP	GO:0045780	positive regulation of bone resorption	1/342	18/18903	0.280208613097116	0.568771974891643	0.519583023666375	9842	1
GO:0046112	BP	GO:0046112	nucleobase biosynthetic process	1/342	18/18903	0.280208613097116	0.568771974891643	0.519583023666375	51727	1
GO:0048486	BP	GO:0048486	parasympathetic nervous system development	1/342	18/18903	0.280208613097116	0.568771974891643	0.519583023666375	7020	1
GO:0050665	BP	GO:0050665	hydrogen peroxide biosynthetic process	1/342	18/18903	0.280208613097116	0.568771974891643	0.519583023666375	51	1
GO:0050884	BP	GO:0050884	neuromuscular process controlling posture	1/342	18/18903	0.280208613097116	0.568771974891643	0.519583023666375	4204	1
GO:0051782	BP	GO:0051782	negative regulation of cell division	1/342	18/18903	0.280208613097116	0.568771974891643	0.519583023666375	4609	1
GO:0051988	BP	GO:0051988	regulation of attachment of spindle microtubules to kinetochore	1/342	18/18903	0.280208613097116	0.568771974891643	0.519583023666375	891	1
GO:0060602	BP	GO:0060602	branch elongation of an epithelium	1/342	18/18903	0.280208613097116	0.568771974891643	0.519583023666375	51804	1
GO:0070734	BP	GO:0070734	histone H3-K27 methylation	1/342	18/18903	0.280208613097116	0.568771974891643	0.519583023666375	26147	1
GO:0071071	BP	GO:0071071	regulation of phospholipid biosynthetic process	1/342	18/18903	0.280208613097116	0.568771974891643	0.519583023666375	5154	1
GO:0071397	BP	GO:0071397	cellular response to cholesterol	1/342	18/18903	0.280208613097116	0.568771974891643	0.519583023666375	57476	1
GO:0072567	BP	GO:0072567	chemokine (C-X-C motif) ligand 2 production	1/342	18/18903	0.280208613097116	0.568771974891643	0.519583023666375	3146	1
GO:0072662	BP	GO:0072662	protein localization to peroxisome	1/342	18/18903	0.280208613097116	0.568771974891643	0.519583023666375	51762	1
GO:0072663	BP	GO:0072663	establishment of protein localization to peroxisome	1/342	18/18903	0.280208613097116	0.568771974891643	0.519583023666375	51762	1
GO:0072673	BP	GO:0072673	lamellipodium morphogenesis	1/342	18/18903	0.280208613097116	0.568771974891643	0.519583023666375	6239	1
GO:0090190	BP	GO:0090190	positive regulation of branching involved in ureteric bud morphogenesis	1/342	18/18903	0.280208613097116	0.568771974891643	0.519583023666375	51804	1
GO:0097067	BP	GO:0097067	cellular response to thyroid hormone stimulus	1/342	18/18903	0.280208613097116	0.568771974891643	0.519583023666375	5962	1
GO:1902018	BP	GO:1902018	negative regulation of cilium assembly	1/342	18/18903	0.280208613097116	0.568771974891643	0.519583023666375	79598	1
GO:1902683	BP	GO:1902683	regulation of receptor localization to synapse	1/342	18/18903	0.280208613097116	0.568771974891643	0.519583023666375	51304	1
GO:1903789	BP	GO:1903789	regulation of amino acid transmembrane transport	1/342	18/18903	0.280208613097116	0.568771974891643	0.519583023666375	8140	1
GO:1905146	BP	GO:1905146	lysosomal protein catabolic process	1/342	18/18903	0.280208613097116	0.568771974891643	0.519583023666375	54664	1
GO:2000341	BP	GO:2000341	regulation of chemokine (C-X-C motif) ligand 2 production	1/342	18/18903	0.280208613097116	0.568771974891643	0.519583023666375	3146	1
GO:2000641	BP	GO:2000641	regulation of early endosome to late endosome transport	1/342	18/18903	0.280208613097116	0.568771974891643	0.519583023666375	5962	1
GO:2001224	BP	GO:2001224	positive regulation of neuron migration	1/342	18/18903	0.280208613097116	0.568771974891643	0.519583023666375	57465	1
GO:0042060	BP	GO:0042060	wound healing	10/342	442/18903	0.28031438189869	0.568771974891643	0.519583023666375	9066/6239/5154/4763/3611/131566/7048/5728/3091/8323	10
GO:0070085	BP	GO:0070085	glycosylation	6/342	244/18903	0.28095857232397	0.569634721279803	0.520371157394487	283464/91869/79644/83857/160418/56886	6
GO:0001823	BP	GO:0001823	mesonephros development	3/342	102/18903	0.281053254552149	0.569634721279803	0.520371157394487	51804/3611/4609	3
GO:0006695	BP	GO:0006695	cholesterol biosynthetic process	2/342	58/18903	0.282565591968053	0.569837995573552	0.520556851973057	1727/6309	2
GO:0007131	BP	GO:0007131	reciprocal meiotic recombination	2/342	58/18903	0.282565591968053	0.569837995573552	0.520556851973057	472/116138	2
GO:0010803	BP	GO:0010803	regulation of tumor necrosis factor-mediated signaling pathway	2/342	58/18903	0.282565591968053	0.569837995573552	0.520556851973057	28511/331	2
GO:0034204	BP	GO:0034204	lipid translocation	2/342	58/18903	0.282565591968053	0.569837995573552	0.520556851973057	91869/79065	2
GO:0048010	BP	GO:0048010	vascular endothelial growth factor receptor signaling pathway	2/342	58/18903	0.282565591968053	0.569837995573552	0.520556851973057	2254/3091	2
GO:0050432	BP	GO:0050432	catecholamine secretion	2/342	58/18903	0.282565591968053	0.569837995573552	0.520556851973057	9066/4204	2
GO:0060350	BP	GO:0060350	endochondral bone morphogenesis	2/342	58/18903	0.282565591968053	0.569837995573552	0.520556851973057	6474/7048	2
GO:0140527	BP	GO:0140527	reciprocal homologous recombination	2/342	58/18903	0.282565591968053	0.569837995573552	0.520556851973057	472/116138	2
GO:1902653	BP	GO:1902653	secondary alcohol biosynthetic process	2/342	58/18903	0.282565591968053	0.569837995573552	0.520556851973057	1727/6309	2
GO:2000377	BP	GO:2000377	regulation of reactive oxygen species metabolic process	4/342	149/18903	0.284067130348388	0.571691528749822	0.522250086546325	9263/7020/7048/3091	4
GO:0007626	BP	GO:0007626	locomotory behavior	5/342	197/18903	0.285502918661826	0.571691528749822	0.522250086546325	2915/4204/6616/2043/5728	5
GO:0018394	BP	GO:0018394	peptidyl-lysine acetylation	5/342	197/18903	0.285502918661826	0.571691528749822	0.522250086546325	23558/4297/648/4204/6418	5
GO:0043255	BP	GO:0043255	regulation of carbohydrate biosynthetic process	3/342	103/18903	0.285979312517478	0.571691528749822	0.522250086546325	57486/10776/2908	3
GO:0046620	BP	GO:0046620	regulation of organ growth	3/342	103/18903	0.285979312517478	0.571691528749822	0.522250086546325	2254/7048/5728	3
GO:0000209	BP	GO:0000209	protein polyubiquitination	6/342	246/18903	0.287174208134087	0.571691528749822	0.522250086546325	64795/9810/80829/6049/26249/331	6
GO:0062197	BP	GO:0062197	cellular response to chemical stress	8/342	345/18903	0.287905746808145	0.571691528749822	0.522250086546325	3954/57465/472/6517/10725/677/23135/3091	8
GO:0001890	BP	GO:0001890	placenta development	4/342	150/18903	0.288106998755385	0.571691528749822	0.522250086546325	4216/1027/677/3091	4
GO:0098876	BP	GO:0098876	vesicle-mediated transport to the plasma membrane	4/342	150/18903	0.288106998755385	0.571691528749822	0.522250086546325	88/261729/51762/6616	4
GO:0043410	BP	GO:0043410	positive regulation of MAPK cascade	11/342	496/18903	0.288124599478074	0.571691528749822	0.522250086546325	3480/3383/5154/3487/2260/4216/2915/3146/2043/5728/331	11
GO:0002695	BP	GO:0002695	negative regulation of leukocyte activation	5/342	198/18903	0.288996908367527	0.571691528749822	0.522250086546325	942/472/3146/5728/27242	5
GO:0070302	BP	GO:0070302	regulation of stress-activated protein kinase signaling cascade	5/342	198/18903	0.288996908367527	0.571691528749822	0.522250086546325	3480/4216/4609/3146/331	5
GO:0071248	BP	GO:0071248	cellular response to metal ion	5/342	198/18903	0.288996908367527	0.571691528749822	0.522250086546325	9066/7020/1027/118/1385	5
GO:0002763	BP	GO:0002763	positive regulation of myeloid leukocyte differentiation	2/342	59/18903	0.289282082854766	0.571691528749822	0.522250086546325	677/1385	2
GO:0006611	BP	GO:0006611	protein export from nucleus	2/342	59/18903	0.289282082854766	0.571691528749822	0.522250086546325	127933/5784	2
GO:0007566	BP	GO:0007566	embryo implantation	2/342	59/18903	0.289282082854766	0.571691528749822	0.522250086546325	7048/5618	2
GO:0033363	BP	GO:0033363	secretory granule organization	2/342	59/18903	0.289282082854766	0.571691528749822	0.522250086546325	1385/10239	2
GO:0043666	BP	GO:0043666	regulation of phosphoprotein phosphatase activity	2/342	59/18903	0.289282082854766	0.571691528749822	0.522250086546325	22870/1408	2
GO:0061098	BP	GO:0061098	positive regulation of protein tyrosine kinase activity	2/342	59/18903	0.289282082854766	0.571691528749822	0.522250086546325	2915/2043	2
GO:0000041	BP	GO:0000041	transition metal ion transport	3/342	104/18903	0.290912330991296	0.571691528749822	0.522250086546325	4891/261729/10057	3
GO:0007269	BP	GO:0007269	neurotransmitter secretion	4/342	151/18903	0.292155013751345	0.571691528749822	0.522250086546325	9066/4763/22895/6616	4
GO:0046718	BP	GO:0046718	viral entry into host cell	4/342	151/18903	0.292155013751345	0.571691528749822	0.522250086546325	3383/942/30835/3146	4
GO:0099643	BP	GO:0099643	signal release from synapse	4/342	151/18903	0.292155013751345	0.571691528749822	0.522250086546325	9066/4763/22895/6616	4
GO:1903531	BP	GO:1903531	negative regulation of secretion by cell	4/342	151/18903	0.292155013751345	0.571691528749822	0.522250086546325	4763/1408/415116/7447	4
GO:0000028	BP	GO:0000028	ribosomal small subunit assembly	1/342	19/18903	0.29324375497272	0.571691528749822	0.522250086546325	27341	1
GO:0001845	BP	GO:0001845	phagolysosome assembly	1/342	19/18903	0.29324375497272	0.571691528749822	0.522250086546325	9066	1
GO:0002483	BP	GO:0002483	antigen processing and presentation of endogenous peptide antigen	1/342	19/18903	0.29324375497272	0.571691528749822	0.522250086546325	3106	1
GO:0003417	BP	GO:0003417	growth plate cartilage development	1/342	19/18903	0.29324375497272	0.571691528749822	0.522250086546325	7048	1
GO:0007076	BP	GO:0007076	mitotic chromosome condensation	1/342	19/18903	0.29324375497272	0.571691528749822	0.522250086546325	10051	1
GO:0010544	BP	GO:0010544	negative regulation of platelet activation	1/342	19/18903	0.29324375497272	0.571691528749822	0.522250086546325	5154	1
GO:0014067	BP	GO:0014067	negative regulation of phosphatidylinositol 3-kinase signaling	1/342	19/18903	0.29324375497272	0.571691528749822	0.522250086546325	5728	1
GO:0016082	BP	GO:0016082	synaptic vesicle priming	1/342	19/18903	0.29324375497272	0.571691528749822	0.522250086546325	6616	1
GO:0021511	BP	GO:0021511	spinal cord patterning	1/342	19/18903	0.29324375497272	0.571691528749822	0.522250086546325	429	1
GO:0021516	BP	GO:0021516	dorsal spinal cord development	1/342	19/18903	0.29324375497272	0.571691528749822	0.522250086546325	429	1
GO:0030050	BP	GO:0030050	vesicle transport along actin filament	1/342	19/18903	0.29324375497272	0.571691528749822	0.522250086546325	54874	1
GO:0035728	BP	GO:0035728	response to hepatocyte growth factor	1/342	19/18903	0.29324375497272	0.571691528749822	0.522250086546325	1385	1
GO:0035930	BP	GO:0035930	corticosteroid hormone secretion	1/342	19/18903	0.29324375497272	0.571691528749822	0.522250086546325	1408	1
GO:0036003	BP	GO:0036003	positive regulation of transcription from RNA polymerase II promoter in response to stress	1/342	19/18903	0.29324375497272	0.571691528749822	0.522250086546325	3091	1
GO:0042574	BP	GO:0042574	retinal metabolic process	1/342	19/18903	0.29324375497272	0.571691528749822	0.522250086546325	339761	1
GO:0045953	BP	GO:0045953	negative regulation of natural killer cell mediated cytotoxicity	1/342	19/18903	0.29324375497272	0.571691528749822	0.522250086546325	3106	1
GO:0048490	BP	GO:0048490	anterograde synaptic vesicle transport	1/342	19/18903	0.29324375497272	0.571691528749822	0.522250086546325	10239	1
GO:0055070	BP	GO:0055070	copper ion homeostasis	1/342	19/18903	0.29324375497272	0.571691528749822	0.522250086546325	331	1
GO:0060039	BP	GO:0060039	pericardium development	1/342	19/18903	0.29324375497272	0.571691528749822	0.522250086546325	6654	1
GO:0060216	BP	GO:0060216	definitive hemopoiesis	1/342	19/18903	0.29324375497272	0.571691528749822	0.522250086546325	4297	1
GO:0060438	BP	GO:0060438	trachea development	1/342	19/18903	0.29324375497272	0.571691528749822	0.522250086546325	7048	1
GO:0061003	BP	GO:0061003	positive regulation of dendritic spine morphogenesis	1/342	19/18903	0.29324375497272	0.571691528749822	0.522250086546325	65981	1
GO:0061298	BP	GO:0061298	retina vasculature development in camera-type eye	1/342	19/18903	0.29324375497272	0.571691528749822	0.522250086546325	3091	1
GO:0070242	BP	GO:0070242	thymocyte apoptotic process	1/342	19/18903	0.29324375497272	0.571691528749822	0.522250086546325	3091	1
GO:0070525	BP	GO:0070525	tRNA threonylcarbamoyladenosine metabolic process	1/342	19/18903	0.29324375497272	0.571691528749822	0.522250086546325	57570	1
GO:0071800	BP	GO:0071800	podosome assembly	1/342	19/18903	0.29324375497272	0.571691528749822	0.522250086546325	6624	1
GO:0090043	BP	GO:0090043	regulation of tubulin deacetylation	1/342	19/18903	0.29324375497272	0.571691528749822	0.522250086546325	11076	1
GO:0097284	BP	GO:0097284	hepatocyte apoptotic process	1/342	19/18903	0.29324375497272	0.571691528749822	0.522250086546325	3480	1
GO:0099514	BP	GO:0099514	synaptic vesicle cytoskeletal transport	1/342	19/18903	0.29324375497272	0.571691528749822	0.522250086546325	10239	1
GO:0099517	BP	GO:0099517	synaptic vesicle transport along microtubule	1/342	19/18903	0.29324375497272	0.571691528749822	0.522250086546325	10239	1
GO:0099563	BP	GO:0099563	modification of synaptic structure	1/342	19/18903	0.29324375497272	0.571691528749822	0.522250086546325	2043	1
GO:1901569	BP	GO:1901569	fatty acid derivative catabolic process	1/342	19/18903	0.29324375497272	0.571691528749822	0.522250086546325	390916	1
GO:1901881	BP	GO:1901881	positive regulation of protein depolymerization	1/342	19/18903	0.29324375497272	0.571691528749822	0.522250086546325	88	1
GO:1902170	BP	GO:1902170	cellular response to reactive nitrogen species	1/342	19/18903	0.29324375497272	0.571691528749822	0.522250086546325	1017	1
GO:1902176	BP	GO:1902176	negative regulation of oxidative stress-induced intrinsic apoptotic signaling pathway	1/342	19/18903	0.29324375497272	0.571691528749822	0.522250086546325	3091	1
GO:1902894	BP	GO:1902894	negative regulation of miRNA transcription	1/342	19/18903	0.29324375497272	0.571691528749822	0.522250086546325	4781	1
GO:2000434	BP	GO:2000434	regulation of protein neddylation	1/342	19/18903	0.29324375497272	0.571691528749822	0.522250086546325	3091	1
GO:2001135	BP	GO:2001135	regulation of endocytic recycling	1/342	19/18903	0.29324375497272	0.571691528749822	0.522250086546325	88	1
GO:0006664	BP	GO:0006664	glycolipid metabolic process	3/342	105/18903	0.295851374571407	0.575535738248279	0.525761838325578	7368/94005/5277	3
GO:0002753	BP	GO:0002753	cytoplasmic pattern recognition receptor signaling pathway	2/342	60/18903	0.295991101086763	0.575535738248279	0.525761838325578	55666/331	2
GO:0006998	BP	GO:0006998	nuclear envelope organization	2/342	60/18903	0.295991101086763	0.575535738248279	0.525761838325578	80346/57097	2
GO:0022029	BP	GO:0022029	telencephalon cell migration	2/342	60/18903	0.295991101086763	0.575535738248279	0.525761838325578	57142/200894	2
GO:0043393	BP	GO:0043393	regulation of protein binding	5/342	200/18903	0.296007918240029	0.575535738248279	0.525761838325578	5334/81494/118/65981/54552	5
GO:0030183	BP	GO:0030183	B cell differentiation	4/342	152/18903	0.29621063966241	0.575621745989232	0.525840407882581	472/677/4189/22806	4
GO:0072594	BP	GO:0072594	establishment of protein localization to organelle	10/342	449/18903	0.296416165223678	0.575713108070802	0.525923868722226	54492/2254/4763/3842/3840/1408/23558/51762/283514/59283	10
GO:0035282	BP	GO:0035282	segmentation	3/342	106/18903	0.300795522508935	0.57712878516016	0.527217114196854	472/85407/648	3
GO:1903509	BP	GO:1903509	liposaccharide metabolic process	3/342	106/18903	0.300795522508935	0.57712878516016	0.527217114196854	7368/94005/5277	3
GO:0006302	BP	GO:0006302	double-strand break repair	7/342	300/18903	0.301072932510497	0.57712878516016	0.527217114196854	6602/8110/472/3148/3146/51444/64859	7
GO:0042255	BP	GO:0042255	ribosome assembly	2/342	61/18903	0.302690723264309	0.57712878516016	0.527217114196854	4869/27341	2
GO:0050870	BP	GO:0050870	positive regulation of T cell activation	6/342	251/18903	0.302837683297255	0.57712878516016	0.527217114196854	6602/942/30835/648/3146/7048	6
GO:0022408	BP	GO:0022408	negative regulation of cell-cell adhesion	5/342	202/18903	0.303047311340109	0.57712878516016	0.527217114196854	5962/942/3146/5728/27242	5
GO:0098739	BP	GO:0098739	import across plasma membrane	5/342	202/18903	0.303047311340109	0.57712878516016	0.527217114196854	9152/774/483/261729/8140	5
GO:0009314	BP	GO:0009314	response to radiation	10/342	452/18903	0.303391673293286	0.57712878516016	0.527217114196854	4763/472/1408/4216/4297/4869/4204/4609/3091/64859	10
GO:0007584	BP	GO:0007584	response to nutrient	4/342	154/18903	0.30434260272957	0.57712878516016	0.527217114196854	3480/429/6566/7048	4
GO:0006672	BP	GO:0006672	ceramide metabolic process	3/342	107/18903	0.30574386878702	0.57712878516016	0.527217114196854	7368/142891/259230	3
GO:0010717	BP	GO:0010717	regulation of epithelial to mesenchymal transition	3/342	107/18903	0.30574386878702	0.57712878516016	0.527217114196854	7048/2043/5728	3
GO:0048762	BP	GO:0048762	mesenchymal cell differentiation	6/342	252/18903	0.305989721325906	0.57712878516016	0.527217114196854	57142/2260/7048/2043/5728/3091	6
GO:0000963	BP	GO:0000963	mitochondrial RNA processing	1/342	20/18903	0.30604351327601	0.57712878516016	0.527217114196854	57570	1
GO:0001780	BP	GO:0001780	neutrophil homeostasis	1/342	20/18903	0.30604351327601	0.57712878516016	0.527217114196854	3146	1
GO:0002716	BP	GO:0002716	negative regulation of natural killer cell mediated immunity	1/342	20/18903	0.30604351327601	0.57712878516016	0.527217114196854	3106	1
GO:0002837	BP	GO:0002837	regulation of immune response to tumor cell	1/342	20/18903	0.30604351327601	0.57712878516016	0.527217114196854	3146	1
GO:0006071	BP	GO:0006071	glycerol metabolic process	1/342	20/18903	0.30604351327601	0.57712878516016	0.527217114196854	256356	1
GO:0006379	BP	GO:0006379	mRNA cleavage	1/342	20/18903	0.30604351327601	0.57712878516016	0.527217114196854	11052	1
GO:0006448	BP	GO:0006448	regulation of translational elongation	1/342	20/18903	0.30604351327601	0.57712878516016	0.527217114196854	2915	1
GO:0006607	BP	GO:0006607	NLS-bearing protein import into nucleus	1/342	20/18903	0.30604351327601	0.57712878516016	0.527217114196854	3840	1
GO:0006662	BP	GO:0006662	glycerol ether metabolic process	1/342	20/18903	0.30604351327601	0.57712878516016	0.527217114196854	7941	1
GO:0006896	BP	GO:0006896	Golgi to vacuole transport	1/342	20/18903	0.30604351327601	0.57712878516016	0.527217114196854	10239	1
GO:0007171	BP	GO:0007171	activation of transmembrane receptor protein tyrosine kinase activity	1/342	20/18903	0.30604351327601	0.57712878516016	0.527217114196854	5618	1
GO:0008334	BP	GO:0008334	histone mRNA metabolic process	1/342	20/18903	0.30604351327601	0.57712878516016	0.527217114196854	472	1
GO:0008340	BP	GO:0008340	determination of adult lifespan	1/342	20/18903	0.30604351327601	0.57712878516016	0.527217114196854	472	1
GO:0010940	BP	GO:0010940	positive regulation of necrotic cell death	1/342	20/18903	0.30604351327601	0.57712878516016	0.527217114196854	79065	1
GO:0015919	BP	GO:0015919	peroxisomal membrane transport	1/342	20/18903	0.30604351327601	0.57712878516016	0.527217114196854	51762	1
GO:0031629	BP	GO:0031629	synaptic vesicle fusion to presynaptic active zone membrane	1/342	20/18903	0.30604351327601	0.57712878516016	0.527217114196854	6616	1
GO:0032211	BP	GO:0032211	negative regulation of telomere maintenance via telomerase	1/342	20/18903	0.30604351327601	0.57712878516016	0.527217114196854	54552	1
GO:0033762	BP	GO:0033762	response to glucagon	1/342	20/18903	0.30604351327601	0.57712878516016	0.527217114196854	1385	1
GO:0035455	BP	GO:0035455	response to interferon-alpha	1/342	20/18903	0.30604351327601	0.57712878516016	0.527217114196854	3454	1
GO:0035461	BP	GO:0035461	vitamin transmembrane transport	1/342	20/18903	0.30604351327601	0.57712878516016	0.527217114196854	10057	1
GO:0036498	BP	GO:0036498	IRE1-mediated unfolded protein response	1/342	20/18903	0.30604351327601	0.57712878516016	0.527217114196854	4189	1
GO:0039535	BP	GO:0039535	regulation of RIG-I signaling pathway	1/342	20/18903	0.30604351327601	0.57712878516016	0.527217114196854	55666	1
GO:0043011	BP	GO:0043011	myeloid dendritic cell differentiation	1/342	20/18903	0.30604351327601	0.57712878516016	0.527217114196854	7048	1
GO:0043586	BP	GO:0043586	tongue development	1/342	20/18903	0.30604351327601	0.57712878516016	0.527217114196854	51804	1
GO:0044794	BP	GO:0044794	positive regulation by host of viral process	1/342	20/18903	0.30604351327601	0.57712878516016	0.527217114196854	51114	1
GO:0046485	BP	GO:0046485	ether lipid metabolic process	1/342	20/18903	0.30604351327601	0.57712878516016	0.527217114196854	7941	1
GO:0046931	BP	GO:0046931	pore complex assembly	1/342	20/18903	0.30604351327601	0.57712878516016	0.527217114196854	57142	1
GO:0048643	BP	GO:0048643	positive regulation of skeletal muscle tissue development	1/342	20/18903	0.30604351327601	0.57712878516016	0.527217114196854	6474	1
GO:0048670	BP	GO:0048670	regulation of collateral sprouting	1/342	20/18903	0.30604351327601	0.57712878516016	0.527217114196854	23105	1
GO:0051546	BP	GO:0051546	keratinocyte migration	1/342	20/18903	0.30604351327601	0.57712878516016	0.527217114196854	5728	1
GO:0055093	BP	GO:0055093	response to hyperoxia	1/342	20/18903	0.30604351327601	0.57712878516016	0.527217114196854	8140	1
GO:0070584	BP	GO:0070584	mitochondrion morphogenesis	1/342	20/18903	0.30604351327601	0.57712878516016	0.527217114196854	79784	1
GO:0072079	BP	GO:0072079	nephron tubule formation	1/342	20/18903	0.30604351327601	0.57712878516016	0.527217114196854	51804	1
GO:0097320	BP	GO:0097320	plasma membrane tubulation	1/342	20/18903	0.30604351327601	0.57712878516016	0.527217114196854	54874	1
GO:0097709	BP	GO:0097709	connective tissue replacement	1/342	20/18903	0.30604351327601	0.57712878516016	0.527217114196854	3091	1
GO:0098543	BP	GO:0098543	detection of other organism	1/342	20/18903	0.30604351327601	0.57712878516016	0.527217114196854	3106	1
GO:0098698	BP	GO:0098698	postsynaptic specialization assembly	1/342	20/18903	0.30604351327601	0.57712878516016	0.527217114196854	5728	1
GO:1902004	BP	GO:1902004	positive regulation of amyloid-beta formation	1/342	20/18903	0.30604351327601	0.57712878516016	0.527217114196854	2043	1
GO:1903232	BP	GO:1903232	melanosome assembly	1/342	20/18903	0.30604351327601	0.57712878516016	0.527217114196854	10239	1
GO:1903975	BP	GO:1903975	regulation of glial cell migration	1/342	20/18903	0.30604351327601	0.57712878516016	0.527217114196854	4763	1
GO:1903978	BP	GO:1903978	regulation of microglial cell activation	1/342	20/18903	0.30604351327601	0.57712878516016	0.527217114196854	472	1
GO:1904292	BP	GO:1904292	regulation of ERAD pathway	1/342	20/18903	0.30604351327601	0.57712878516016	0.527217114196854	4287	1
GO:2000269	BP	GO:2000269	regulation of fibroblast apoptotic process	1/342	20/18903	0.30604351327601	0.57712878516016	0.527217114196854	9263	1
GO:2000629	BP	GO:2000629	negative regulation of miRNA metabolic process	1/342	20/18903	0.30604351327601	0.57712878516016	0.527217114196854	4781	1
GO:1903828	BP	GO:1903828	negative regulation of protein localization	5/342	203/18903	0.306576785540036	0.577685044324998	0.527725266552398	88/4763/283514/415116/7447	5
GO:0043588	BP	GO:0043588	skin development	7/342	302/18903	0.306815652671509	0.577685044324998	0.527725266552398	3488/340481/5154/4763/6654/677/8323	7
GO:0048511	BP	GO:0048511	rhythmic process	7/342	302/18903	0.306815652671509	0.577685044324998	0.527725266552398	3480/1408/4297/11335/1859/5728/1385	7
GO:0010675	BP	GO:0010675	regulation of cellular carbohydrate metabolic process	4/342	155/18903	0.308417890078745	0.580400920604145	0.530206266445707	57486/3487/10776/2908	4
GO:0007265	BP	GO:0007265	Ras protein signal transduction	8/342	353/18903	0.309042062890997	0.580705365669688	0.530484382271869	5962/10251/4763/440730/28511/81848/1017/6654	8
GO:0097305	BP	GO:0097305	response to alcohol	6/342	253/18903	0.309147631968956	0.580705365669688	0.530484382271869	3480/57476/6517/7048/1385/64854	6
GO:0032387	BP	GO:0032387	negative regulation of intracellular transport	2/342	62/18903	0.309379097624132	0.580705365669688	0.530484382271869	4763/283514	2
GO:0043506	BP	GO:0043506	regulation of JUN kinase activity	2/342	62/18903	0.309379097624132	0.580705365669688	0.530484382271869	4216/2043	2
GO:0070228	BP	GO:0070228	regulation of lymphocyte apoptotic process	2/342	62/18903	0.309379097624132	0.580705365669688	0.530484382271869	5728/3091	2
GO:0000070	BP	GO:0000070	mitotic sister chromatid segregation	5/342	204/18903	0.310112319399399	0.58148061128478	0.531192582532352	6602/8110/472/891/10051	5
GO:0031032	BP	GO:0031032	actomyosin structure organization	5/342	204/18903	0.310112319399399	0.58148061128478	0.531192582532352	257019/88/79784/1466/51804	5
GO:1902106	BP	GO:1902106	negative regulation of leukocyte differentiation	3/342	108/18903	0.310695522186551	0.582273548287694	0.5319169441812	4763/4609/3146	3
GO:0034612	BP	GO:0034612	response to tumor necrosis factor	6/342	254/18903	0.312311169936128	0.584444061857002	0.533899745818824	28511/6517/3611/677/27242/331	6
GO:1901654	BP	GO:1901654	response to ketone	5/342	205/18903	0.313653570919809	0.584444061857002	0.533899745818824	3480/23558/648/2908/1385	5
GO:0051056	BP	GO:0051056	regulation of small GTPase mediated signal transduction	7/342	305/18903	0.315470128004703	0.584444061857002	0.533899745818824	5962/10251/4763/440730/81848/6654/94134	7
GO:0006814	BP	GO:0006814	sodium ion transport	6/342	255/18903	0.31548009060381	0.584444061857002	0.533899745818824	9152/6327/159963/483/388662/26249	6
GO:0033209	BP	GO:0033209	tumor necrosis factor-mediated signaling pathway	3/342	109/18903	0.315649606339455	0.584444061857002	0.533899745818824	28511/3611/331	3
GO:0030514	BP	GO:0030514	negative regulation of BMP signaling pathway	2/342	63/18903	0.316054442089964	0.584444061857002	0.533899745818824	6497/91851	2
GO:0032615	BP	GO:0032615	interleukin-12 production	2/342	63/18903	0.316054442089964	0.584444061857002	0.533899745818824	3106/3146	2
GO:0032655	BP	GO:0032655	regulation of interleukin-12 production	2/342	63/18903	0.316054442089964	0.584444061857002	0.533899745818824	3106/3146	2
GO:0045453	BP	GO:0045453	bone resorption	2/342	63/18903	0.316054442089964	0.584444061857002	0.533899745818824	9842/4763	2
GO:0051784	BP	GO:0051784	negative regulation of nuclear division	2/342	63/18903	0.316054442089964	0.584444061857002	0.533899745818824	472/891	2
GO:0060042	BP	GO:0060042	retina morphogenesis in camera-type eye	2/342	63/18903	0.316054442089964	0.584444061857002	0.533899745818824	8842/7020	2
GO:0099072	BP	GO:0099072	regulation of postsynaptic membrane neurotransmitter receptor levels	2/342	63/18903	0.316054442089964	0.584444061857002	0.533899745818824	6616/59283	2
GO:0010976	BP	GO:0010976	positive regulation of neuron projection development	4/342	157/18903	0.316584485862388	0.584444061857002	0.533899745818824	3480/440730/65981/54664	4
GO:0048754	BP	GO:0048754	branching morphogenesis of an epithelial tube	4/342	157/18903	0.316584485862388	0.584444061857002	0.533899745818824	51804/3611/4609/7048	4
GO:0002029	BP	GO:0002029	desensitization of G protein-coupled receptor signaling pathway	1/342	21/18903	0.318612126232617	0.584444061857002	0.533899745818824	2915	1
GO:0002089	BP	GO:0002089	lens morphogenesis in camera-type eye	1/342	21/18903	0.318612126232617	0.584444061857002	0.533899745818824	6497	1
GO:0002834	BP	GO:0002834	regulation of response to tumor cell	1/342	21/18903	0.318612126232617	0.584444061857002	0.533899745818824	3146	1
GO:0003085	BP	GO:0003085	negative regulation of systemic arterial blood pressure	1/342	21/18903	0.318612126232617	0.584444061857002	0.533899745818824	9424	1
GO:0007042	BP	GO:0007042	lysosomal lumen acidification	1/342	21/18903	0.318612126232617	0.584444061857002	0.533899745818824	54664	1
GO:0008090	BP	GO:0008090	retrograde axonal transport	1/342	21/18903	0.318612126232617	0.584444061857002	0.533899745818824	10749	1
GO:0009083	BP	GO:0009083	branched-chain amino acid catabolic process	1/342	21/18903	0.318612126232617	0.584444061857002	0.533899745818824	1629	1
GO:0022401	BP	GO:0022401	negative adaptation of signaling pathway	1/342	21/18903	0.318612126232617	0.584444061857002	0.533899745818824	2915	1
GO:0030502	BP	GO:0030502	negative regulation of bone mineralization	1/342	21/18903	0.318612126232617	0.584444061857002	0.533899745818824	3091	1
GO:0036092	BP	GO:0036092	phosphatidylinositol-3-phosphate biosynthetic process	1/342	21/18903	0.318612126232617	0.584444061857002	0.533899745818824	472	1
GO:0043555	BP	GO:0043555	regulation of translation in response to stress	1/342	21/18903	0.318612126232617	0.584444061857002	0.533899745818824	4869	1
GO:0043651	BP	GO:0043651	linoleic acid metabolic process	1/342	21/18903	0.318612126232617	0.584444061857002	0.533899745818824	3992	1
GO:0043984	BP	GO:0043984	histone H4-K16 acetylation	1/342	21/18903	0.318612126232617	0.584444061857002	0.533899745818824	4297	1
GO:0045056	BP	GO:0045056	transcytosis	1/342	21/18903	0.318612126232617	0.584444061857002	0.533899745818824	3480	1
GO:0045063	BP	GO:0045063	T-helper 1 cell differentiation	1/342	21/18903	0.318612126232617	0.584444061857002	0.533899745818824	3146	1
GO:0045821	BP	GO:0045821	positive regulation of glycolytic process	1/342	21/18903	0.318612126232617	0.584444061857002	0.533899745818824	3091	1
GO:0060008	BP	GO:0060008	Sertoli cell differentiation	1/342	21/18903	0.318612126232617	0.584444061857002	0.533899745818824	51742	1
GO:0071731	BP	GO:0071731	response to nitric oxide	1/342	21/18903	0.318612126232617	0.584444061857002	0.533899745818824	1017	1
GO:0090189	BP	GO:0090189	regulation of branching involved in ureteric bud morphogenesis	1/342	21/18903	0.318612126232617	0.584444061857002	0.533899745818824	51804	1
GO:0090231	BP	GO:0090231	regulation of spindle checkpoint	1/342	21/18903	0.318612126232617	0.584444061857002	0.533899745818824	891	1
GO:0090266	BP	GO:0090266	regulation of mitotic cell cycle spindle assembly checkpoint	1/342	21/18903	0.318612126232617	0.584444061857002	0.533899745818824	891	1
GO:0097062	BP	GO:0097062	dendritic spine maintenance	1/342	21/18903	0.318612126232617	0.584444061857002	0.533899745818824	3480	1
GO:0099500	BP	GO:0099500	vesicle fusion to plasma membrane	1/342	21/18903	0.318612126232617	0.584444061857002	0.533899745818824	6616	1
GO:0099515	BP	GO:0099515	actin filament-based transport	1/342	21/18903	0.318612126232617	0.584444061857002	0.533899745818824	54874	1
GO:1901522	BP	GO:1901522	positive regulation of transcription from RNA polymerase II promoter involved in cellular response to chemical stimulus	1/342	21/18903	0.318612126232617	0.584444061857002	0.533899745818824	3091	1
GO:1902307	BP	GO:1902307	positive regulation of sodium ion transmembrane transport	1/342	21/18903	0.318612126232617	0.584444061857002	0.533899745818824	483	1
GO:1903504	BP	GO:1903504	regulation of mitotic spindle checkpoint	1/342	21/18903	0.318612126232617	0.584444061857002	0.533899745818824	891	1
GO:2000757	BP	GO:2000757	negative regulation of peptidyl-lysine acetylation	1/342	21/18903	0.318612126232617	0.584444061857002	0.533899745818824	6418	1
GO:0044409	BP	GO:0044409	entry into host	4/342	158/18903	0.320674772097125	0.587775370208215	0.536942953540544	3383/942/30835/3146	4
GO:1902115	BP	GO:1902115	regulation of organelle assembly	5/342	207/18903	0.320751867773316	0.587775370208215	0.536942953540544	5962/141/4869/6624/79598	5
GO:0050708	BP	GO:0050708	regulation of protein secretion	6/342	257/18903	0.321833105158963	0.589291620858368	0.538328074700202	9066/415116/7447/6616/6566/3091	6
GO:0002218	BP	GO:0002218	activation of innate immune response	2/342	64/18903	0.32271504236985	0.589291620858368	0.538328074700202	3146/57169	2
GO:0010972	BP	GO:0010972	negative regulation of G2/M transition of mitotic cell cycle	2/342	64/18903	0.32271504236985	0.589291620858368	0.538328074700202	472/64859	2
GO:0030199	BP	GO:0030199	collagen fibril organization	2/342	64/18903	0.32271504236985	0.589291620858368	0.538328074700202	4763/10491	2
GO:0048524	BP	GO:0048524	positive regulation of viral process	2/342	64/18903	0.32271504236985	0.589291620858368	0.538328074700202	30835/3146	2
GO:0050918	BP	GO:0050918	positive chemotaxis	2/342	64/18903	0.32271504236985	0.589291620858368	0.538328074700202	3148/3146	2
GO:0051123	BP	GO:0051123	RNA polymerase II preinitiation complex assembly	2/342	64/18903	0.32271504236985	0.589291620858368	0.538328074700202	3146/55832	2
GO:0007605	BP	GO:0007605	sensory perception of sound	4/342	159/18903	0.324769043773255	0.5903850892473	0.539326976961363	79784/54532/7020/1027	4
GO:0017148	BP	GO:0017148	negative regulation of translation	6/342	258/18903	0.325016713548572	0.5903850892473	0.539326976961363	3488/23112/677/7832/65981/7812	6
GO:0018107	BP	GO:0018107	peptidyl-threonine phosphorylation	3/342	111/18903	0.325561635925208	0.5903850892473	0.539326976961363	388228/1859/7048	3
GO:0030148	BP	GO:0030148	sphingolipid biosynthetic process	3/342	111/18903	0.325561635925208	0.5903850892473	0.539326976961363	7368/142891/259230	3
GO:0034446	BP	GO:0034446	substrate adhesion-dependent cell spreading	3/342	111/18903	0.325561635925208	0.5903850892473	0.539326976961363	6239/81848/3611	3
GO:0120034	BP	GO:0120034	positive regulation of plasma membrane bounded cell projection assembly	3/342	111/18903	0.325561635925208	0.5903850892473	0.539326976961363	9842/6624/54874	3
GO:1901222	BP	GO:1901222	regulation of NIK/NF-kappaB signaling	3/342	111/18903	0.325561635925208	0.5903850892473	0.539326976961363	942/10725/3611	3
GO:0002237	BP	GO:0002237	response to molecule of bacterial origin	8/342	360/18903	0.327798953832445	0.5903850892473	0.539326976961363	942/79577/23118/3148/3146/3454/8140/92140	8
GO:0006643	BP	GO:0006643	membrane lipid metabolic process	5/342	209/18903	0.327868976356752	0.5903850892473	0.539326976961363	7368/142891/94005/5277/259230	5
GO:0050807	BP	GO:0050807	regulation of synapse organization	5/342	209/18903	0.327868976356752	0.5903850892473	0.539326976961363	51804/2043/5728/65981/7534	5
[truncated: 2,652 more rows]
