# Supplementary material for: Biomarker profiling to determine clinical impact of microRNAs in cognitive disorders
Source: Sci Rep. 2024 Apr 9;14:8270. doi: 10.1038/s41598-024-58882-2 (PMC11004146; doi:10.1038/s41598-024-58882-2)
Supplement: Supplementary file 5 — Supplementary Table S4. [file 41598_2024_58882_MOESM5_ESM.csv]

ID	Description	GeneRatio	BgRatio	pvalue	p.adjust	qvalue	geneID	Count
hsa05202	Transcriptional misregulation in cancer	12/157	193/8209	0.000313698049254763	0.0640297487837137	0.058772569409893	3480/8842/942/5154/472/5218/4297/51804/648/1027/4609/7048	12
hsa05215	Prostate cancer	8/157	97/8209	0.00051223799026971	0.0640297487837137	0.058772569409893	3480/5154/2260/1017/1027/6654/5728/1385	8
hsa04068	FoxO signaling pathway	9/157	131/8209	0.000881047524054094	0.0734206270045079	0.0673924071030851	3480/472/6517/891/1017/1027/6654/7048/5728	9
hsa04010	MAPK signaling pathway	14/157	294/8209	0.00146227574251474	0.0913922339071712	0.0838884504916351	3480/774/2254/5154/4763/1849/2260/4216/23118/6654/4609/59283/7048/10746	14
hsa04151	PI3K-Akt signaling pathway	15/157	354/8209	0.00311539629089621	0.155769814544811	0.142980292929553	3480/2254/5154/2260/1287/1017/5520/1027/6654/4609/3454/5728/1385/7534/5618	15
hsa05161	Hepatitis B	9/157	162/8209	0.00381390040297942	0.158912516790809	0.145864962780616	6776/23118/1017/6654/4609/3454/7048/1385/7534	9
hsa05225	Hepatocellular carcinoma	9/157	168/8209	0.00484270715205155	0.172953826858984	0.158753407390562	3480/6602/8110/7479/6654/4609/7048/5728/8323	9
hsa05224	Breast cancer	8/157	147/8209	0.00708586979379517	0.178853309128943	0.16416851111625	3480/2254/2260/7479/6654/4609/5728/8323	8
hsa05226	Gastric cancer	8/157	149/8209	0.00766734294840338	0.178853309128943	0.16416851111625	2254/1017/7479/1027/6654/4609/7048/8323	8
hsa05222	Small cell lung cancer	6/157	92/8209	0.00820853916193768	0.178853309128943	0.16416851111625	1287/1017/1027/4609/5728/331	6
hsa04962	Vasopressin-regulated water reabsorption	4/157	44/8209	0.00965049515204632	0.178853309128943	0.16416851111625	5869/84516/1783/1385	4
hsa04218	Cellular senescence	8/157	156/8209	0.00998880874256564	0.178853309128943	0.16416851111625	3106/472/891/1017/677/4609/7048/5728	8
hsa05166	Human T-cell leukemia virus 1 infection	10/157	222/8209	0.0100507388420215	0.178853309128943	0.16416851111625	3106/3383/6776/472/1017/4609/7048/5728/1385/331	10
hsa05230	Central carbon metabolism in cancer	5/157	70/8209	0.0107070574591725	0.178853309128943	0.16416851111625	2260/4609/5728/3091/8140	5
hsa05165	Human papillomavirus infection	13/157	331/8209	0.0107311985477366	0.178853309128943	0.16416851111625	3106/472/1287/1017/7479/5520/1027/6654/3454/5728/8323/1385/9550	13
hsa05218	Melanoma	5/157	72/8209	0.0120083553848668	0.186729925307144	0.171398415650347	3480/2254/5154/2260/5728	5
hsa04115	p53 signaling pathway	5/157	73/8209	0.0126976349208858	0.186729925307144	0.171398415650347	8795/472/891/1017/5728	5
hsa05220	Chronic myeloid leukemia	5/157	76/8209	0.0149251602435437	0.207293892271441	0.19027397269547	6776/1027/6654/4609/7048	5
hsa05205	Proteoglycans in cancer	9/157	205/8209	0.0166866073861905	0.217509490137477	0.1996508162104	3480/5962/2260/7479/6654/4609/3091/8323/4660	9
hsa01521	EGFR tyrosine kinase inhibitor resistance	5/157	79/8209	0.0174007592109982	0.217509490137477	0.1996508162104	3480/5154/4763/6654/5728	5
