# Supplementary material for: Biomarker profiling to determine clinical impact of microRNAs in cognitive disorders
Source: Sci Rep. 2024 Apr 9;14:8270. doi: 10.1038/s41598-024-58882-2 (PMC11004146; doi:10.1038/s41598-024-58882-2)
Supplement: Supplementary file 6 — Supplementary Table S5. [file 41598_2024_58882_MOESM6_ESM.csv]

	ONTOLOGY	ID	Description	GeneRatio	BgRatio	pvalue	p.adjust	qvalue	geneID	Count
GO:0031331	BP	GO:0031331	positive regulation of cellular catabolic process	17/180	429/18903	7.82420254924866e-07	0.00220173059735857	0.00198405304643579	57104/5045/83667/27185/340152/677/55187/4092/7832/27161/10140/28951/92140/2932/23112/87178/3304	17
GO:2000113	BP	GO:2000113	negative regulation of cellular macromolecule biosynthetic process	13/180	283/18903	3.3365822584372e-06	0.00468989818878507	0.0042262240439843	83667/9513/340152/1656/677/132864/7832/27161/10140/2932/23112/1654/87178	13
GO:0060213	BP	GO:0060213	positive regulation of nuclear-transcribed mRNA poly(A) tail shortening	4/180	13/18903	5.31670413546311e-06	0.00468989818878507	0.0042262240439843	7832/27161/10140/23112	4
GO:0017148	BP	GO:0017148	negative regulation of translation	12/180	258/18903	7.0782603671165e-06	0.00468989818878507	0.0042262240439843	83667/9513/340152/1656/677/132864/7832/27161/10140/23112/1654/87178	12
GO:0060211	BP	GO:0060211	regulation of nuclear-transcribed mRNA poly(A) tail shortening	4/180	15/18903	9.99978291851828e-06	0.00468989818878507	0.0042262240439843	7832/27161/10140/23112	4
GO:1900153	BP	GO:1900153	positive regulation of nuclear-transcribed mRNA catabolic process, deadenylation-dependent decay	4/180	15/18903	9.99978291851828e-06	0.00468989818878507	0.0042262240439843	677/27161/10140/23112	4
GO:0034249	BP	GO:0034249	negative regulation of cellular amide metabolic process	12/180	285/18903	1.91878991318354e-05	0.00771353545099782	0.00695092466294608	83667/9513/340152/1656/677/132864/7832/27161/10140/23112/1654/87178	12
GO:0061157	BP	GO:0061157	mRNA destabilization	7/180	103/18903	5.79980166319119e-05	0.0189137090191609	0.017043775493644	340152/677/7832/27161/10140/23112/87178	7
GO:1903902	BP	GO:1903902	positive regulation of viral life cycle	4/180	24/18903	7.27978993054781e-05	0.0189137090191609	0.017043775493644	5045/23633/3838/79720	4
GO:0050779	BP	GO:0050779	RNA destabilization	7/180	107/18903	7.39341859313325e-05	0.0189137090191609	0.017043775493644	340152/677/7832/27161/10140/23112/87178	7
GO:0061014	BP	GO:0061014	positive regulation of mRNA catabolic process	7/180	107/18903	7.39341859313325e-05	0.0189137090191609	0.017043775493644	340152/677/7832/27161/10140/23112/87178	7
GO:1900151	BP	GO:1900151	regulation of nuclear-transcribed mRNA catabolic process, deadenylation-dependent decay	4/180	26/18903	0.00010090938668867	0.0236632511784931	0.0213237467134216	677/27161/10140/23112	4
GO:0043488	BP	GO:0043488	regulation of mRNA stability	8/180	175/18903	0.000278112946101677	0.0553373830623778	0.0498663658389511	9513/340152/677/7832/27161/10140/23112/87178	8
GO:0070918	BP	GO:0070918	small regulatory ncRNA processing	5/180	61/18903	0.000286163445318096	0.0553373830623778	0.0498663658389511	9612/27161/1654/4613/7247	5
GO:0000289	BP	GO:0000289	nuclear-transcribed mRNA poly(A) tail shortening	4/180	34/18903	0.000294975389458304	0.0553373830623778	0.0498663658389511	7832/27161/10140/23112	4
GO:0048524	BP	GO:0048524	positive regulation of viral process	5/180	64/18903	0.000358415724285142	0.0610513367431382	0.0550154005215352	5045/23633/3838/1654/79720	5
GO:0032386	BP	GO:0032386	regulation of intracellular transport	11/180	336/18903	0.000389058155134404	0.0610513367431382	0.0550154005215352	9230/6721/283514/5784/116150/2932/6934/57506/2619/392/56681	11
GO:1903313	BP	GO:1903313	positive regulation of mRNA metabolic process	7/180	140/18903	0.000391635148463338	0.0610513367431382	0.0550154005215352	340152/677/7832/27161/10140/23112/87178	7
GO:1903900	BP	GO:1903900	regulation of viral life cycle	7/180	142/18903	0.000426632627490282	0.0610513367431382	0.0550154005215352	5045/23633/8091/3838/1654/57506/79720	7
GO:0043487	BP	GO:0043487	regulation of RNA stability	8/180	187/18903	0.000433911419638509	0.0610513367431382	0.0550154005215352	9513/340152/677/7832/27161/10140/23112/87178	8
GO:0000288	BP	GO:0000288	nuclear-transcribed mRNA catabolic process, deadenylation-dependent decay	5/180	68/18903	0.000475238516678372	0.0616880976423858	0.0555892070551406	677/7832/27161/10140/23112	5
GO:0061013	BP	GO:0061013	regulation of mRNA catabolic process	8/180	190/18903	0.00048228079180259	0.0616880976423858	0.0555892070551406	9513/340152/677/7832/27161/10140/23112/87178	8
GO:1902916	BP	GO:1902916	positive regulation of protein polyubiquitination	3/180	17/18903	0.000523354329378005	0.0640312644725959	0.0577007130192959	9810/1654/331	3
GO:0006402	BP	GO:0006402	mRNA catabolic process	9/180	248/18903	0.000635954841989101	0.0736698713239402	0.0663863838773695	9513/340152/677/7832/27161/10140/23112/87178/3304	9
GO:0045926	BP	GO:0045926	negative regulation of growth	9/180	249/18903	0.000654494237064145	0.0736698713239402	0.0663863838773695	84687/1026/83667/23105/7048/1654/85407/87178/3304	9
GO:0016032	BP	GO:0016032	viral process	12/180	421/18903	0.000732333203497324	0.0792609859477488	0.071424724179152	55048/5045/1656/23633/8091/3838/2932/1654/57506/6482/3304/79720	12
GO:1903311	BP	GO:1903311	regulation of mRNA metabolic process	10/180	309/18903	0.000780073485122518	0.0801891356375913	0.072261110893262	9513/340152/677/4154/7832/27161/10140/23112/6427/87178	10
GO:0006417	BP	GO:0006417	regulation of translation	13/180	486/18903	0.000797901847140212	0.0801891356375913	0.072261110893262	2872/83667/9513/340152/1656/677/132864/7832/27161/10140/23112/1654/87178	13
GO:0071243	BP	GO:0071243	cellular response to arsenic-containing substance	3/180	20/18903	0.000859148876331042	0.0833670668274328	0.0751248509285474	2872/132864/1654	3
GO:0045732	BP	GO:0045732	positive regulation of protein catabolic process	8/180	209/18903	0.000900077572518309	0.0844272763022174	0.0760802411297055	5045/9810/4092/28951/2932/130507/85407/3304	8
GO:0050792	BP	GO:0050792	regulation of viral process	7/180	162/18903	0.00093309804881383	0.0847012228826489	0.0763271035515285	5045/23633/8091/3838/1654/57506/79720	7
GO:0019058	BP	GO:0019058	viral life cycle	10/180	319/18903	0.000993595157244797	0.0873742741402143	0.0787358794014051	55048/5045/1656/23633/8091/3838/1654/57506/3304/79720	10
GO:0006913	BP	GO:0006913	nucleocytoplasmic transport	10/180	329/18903	0.00125288072021077	0.103694304313915	0.0934424041791873	1026/7919/5784/23633/55437/3838/2932/6934/57506/1871	10
GO:0051169	BP	GO:0051169	nuclear transport	10/180	329/18903	0.00125288072021077	0.103694304313915	0.0934424041791873	1026/7919/5784/23633/55437/3838/2932/6934/57506/1871	10
GO:0071900	BP	GO:0071900	regulation of protein serine/threonine kinase activity	11/180	395/18903	0.00146066926272519	0.117437808723105	0.105827135455789	1026/81848/83667/894/27250/55437/8091/28951/1654/7070/9134	11
GO:0048705	BP	GO:0048705	skeletal system morphogenesis	8/180	227/18903	0.00152579590684647	0.119266380051832	0.107474922210326	4209/79065/3200/7048/6497/28982/23314/1112	8
GO:0032515	BP	GO:0032515	negative regulation of phosphoprotein phosphatase activity	3/180	26/18903	0.0018790011488643	0.13967916449958	0.125869564687648	84687/2932/6992	3
GO:1903052	BP	GO:1903052	positive regulation of proteolysis involved in protein catabolic process	6/180	136/18903	0.00194105898338926	0.13967916449958	0.125869564687648	27185/9810/4092/28951/2932/3304	6
GO:0044772	BP	GO:0044772	mitotic cell cycle phase transition	12/180	473/18903	0.00196990236651519	0.13967916449958	0.125869564687648	84687/1026/4204/894/677/144455/1654/8289/9134/1871/1021/1112	12
GO:0001954	BP	GO:0001954	positive regulation of cell-matrix adhesion	4/180	56/18903	0.00198548918975949	0.13967916449958	0.125869564687648	27185/2932/7070/1021	4
GO:0035196	BP	GO:0035196	miRNA processing	4/180	57/18903	0.00211966344062598	0.145481290778573	0.131098054646161	9612/27161/1654/4613	4
GO:0044380	BP	GO:0044380	protein localization to cytoskeleton	4/180	58/18903	0.00225996917013496	0.145563350705204	0.13117200158936	84687/286077/27185/2932	4
GO:0006401	BP	GO:0006401	RNA catabolic process	9/180	299/18903	0.00232689982671674	0.145563350705204	0.13117200158936	9513/340152/677/7832/27161/10140/23112/87178/3304	9
GO:0006611	BP	GO:0006611	protein export from nucleus	4/180	59/18903	0.00240654610110172	0.145563350705204	0.13117200158936	5784/55437/2932/6934	4
GO:0072666	BP	GO:0072666	establishment of protein localization to vacuole	4/180	59/18903	0.00240654610110172	0.145563350705204	0.13117200158936	55048/59283/55187/79720	4
GO:0060349	BP	GO:0060349	bone morphogenesis	5/180	98/18903	0.00246259544268207	0.145563350705204	0.13117200158936	4209/79065/7048/6497/1112	5
GO:2001237	BP	GO:2001237	negative regulation of extrinsic apoptotic signaling pathway	5/180	99/18903	0.00257393479142928	0.145563350705204	0.13117200158936	55437/2932/1654/6934/3304	5
GO:0010955	BP	GO:0010955	negative regulation of protein processing	3/180	29/18903	0.00258604355905539	0.145563350705204	0.13117200158936	79094/331/2619	3
GO:1903318	BP	GO:1903318	negative regulation of protein maturation	3/180	29/18903	0.00258604355905539	0.145563350705204	0.13117200158936	79094/331/2619	3
GO:0030177	BP	GO:0030177	positive regulation of Wnt signaling pathway	6/180	144/18903	0.0025864134809027	0.145563350705204	0.13117200158936	27185/8434/1654/6497/85407/331	6
GO:0000082	BP	GO:0000082	G1/S transition of mitotic cell cycle	8/180	250/18903	0.00278027446096092	0.153405732022432	0.13823903356976	1026/894/144455/1654/8289/9134/1871/1021	8
GO:1902914	BP	GO:1902914	regulation of protein polyubiquitination	3/180	30/18903	0.00285343042545514	0.154414484946745	0.139148054553065	9810/1654/331	3
GO:0051216	BP	GO:0051216	cartilage development	7/180	201/18903	0.00318462419600386	0.161234224359096	0.145293549725456	4209/3200/4092/7048/8091/23314/651	7
GO:0019082	BP	GO:0019082	viral protein processing	3/180	32/18903	0.00343775571882638	0.161234224359096	0.145293549725456	5045/2932/6482	3
GO:0031116	BP	GO:0031116	positive regulation of microtubule polymerization	3/180	32/18903	0.00343775571882638	0.161234224359096	0.145293549725456	4204/4233/3304	3
GO:0046685	BP	GO:0046685	response to arsenic-containing substance	3/180	32/18903	0.00343775571882638	0.161234224359096	0.145293549725456	2872/132864/1654	3
GO:0046825	BP	GO:0046825	regulation of protein export from nucleus	3/180	32/18903	0.00343775571882638	0.161234224359096	0.145293549725456	5784/2932/6934	3
GO:0062207	BP	GO:0062207	regulation of pattern recognition receptor signaling pathway	5/180	107/18903	0.00360016682524816	0.161234224359096	0.145293549725456	85364/54726/1654/331/3304	5
GO:0009101	BP	GO:0009101	glycoprotein biosynthetic process	9/180	321/18903	0.0037248289888669	0.161234224359096	0.145293549725456	9761/200424/55624/27161/116150/80267/9953/6934/6482	9
GO:0090398	BP	GO:0090398	cellular senescence	5/180	108/18903	0.0037463893230789	0.161234224359096	0.145293549725456	1026/4335/8091/87178/1021	5
GO:0050770	BP	GO:0050770	regulation of axonogenesis	6/180	156/18903	0.0038404555095844	0.161234224359096	0.145293549725456	2011/27185/23105/2932/118813/7070	6
GO:0009629	BP	GO:0009629	response to gravity	2/180	10/18903	0.00385900605271839	0.161234224359096	0.145293549725456	6804/8061	2
GO:0033572	BP	GO:0033572	transferrin transport	2/180	10/18903	0.00385900605271839	0.161234224359096	0.145293549725456	9230/392	2
GO:1905461	BP	GO:1905461	positive regulation of vascular associated smooth muscle cell apoptotic process	2/180	10/18903	0.00385900605271839	0.161234224359096	0.145293549725456	27250/1871	2
GO:0072594	BP	GO:0072594	establishment of protein localization to organelle	11/180	449/18903	0.0039192596743258	0.161234224359096	0.145293549725456	55048/1026/6721/283514/59283/55187/23633/3838/57506/79720/1871	11
GO:0038034	BP	GO:0038034	signal transduction in absence of ligand	4/180	68/18903	0.00403048904362573	0.161234224359096	0.145293549725456	2872/55437/2932/3304	4
GO:0097192	BP	GO:0097192	extrinsic apoptotic signaling pathway in absence of ligand	4/180	68/18903	0.00403048904362573	0.161234224359096	0.145293549725456	2872/55437/2932/3304	4
GO:2000060	BP	GO:2000060	positive regulation of ubiquitin-dependent protein catabolic process	5/180	110/18903	0.00405153117602094	0.161234224359096	0.145293549725456	27185/4092/28951/2932/3304	5
GO:0035308	BP	GO:0035308	negative regulation of protein dephosphorylation	3/180	34/18903	0.00409018138582648	0.161234224359096	0.145293549725456	84687/2932/6992	3
GO:0046847	BP	GO:0046847	filopodium assembly	4/180	69/18903	0.00424722930078139	0.161234224359096	0.145293549725456	84687/832/9513/23433	4
GO:0007178	BP	GO:0007178	transmembrane receptor protein serine/threonine kinase signaling pathway	10/180	390/18903	0.00428053744170778	0.161234224359096	0.145293549725456	5045/5928/4092/27250/7048/10140/6497/331/23089/651	10
GO:0048638	BP	GO:0048638	regulation of developmental growth	9/180	332/18903	0.00463538577874154	0.161234224359096	0.145293549725456	1026/27185/23105/4092/7048/2932/28982/118813/85407	9
GO:0009100	BP	GO:0009100	glycoprotein metabolic process	10/180	395/18903	0.00467648764491638	0.161234224359096	0.145293549725456	9761/200424/55624/27161/116150/80267/9953/6934/115290/6482	10
GO:0010968	BP	GO:0010968	regulation of microtubule nucleation	2/180	11/18903	0.0046871294845375	0.161234224359096	0.145293549725456	4204/3304	2
GO:0036490	BP	GO:0036490	regulation of translation in response to endoplasmic reticulum stress	2/180	11/18903	0.0046871294845375	0.161234224359096	0.145293549725456	83667/1654	2
GO:0071609	BP	GO:0071609	chemokine (C-C motif) ligand 5 production	2/180	11/18903	0.0046871294845375	0.161234224359096	0.145293549725456	1654/57506	2
GO:0071649	BP	GO:0071649	regulation of chemokine (C-C motif) ligand 5 production	2/180	11/18903	0.0046871294845375	0.161234224359096	0.145293549725456	1654/57506	2
GO:0075733	BP	GO:0075733	intracellular transport of virus	2/180	11/18903	0.0046871294845375	0.161234224359096	0.145293549725456	23633/3838	2
GO:0090084	BP	GO:0090084	negative regulation of inclusion body assembly	2/180	11/18903	0.0046871294845375	0.161234224359096	0.145293549725456	26278/3304	2
GO:0035966	BP	GO:0035966	response to topologically incorrect protein	6/180	163/18903	0.00475374197792217	0.161234224359096	0.145293549725456	80311/58487/79094/153222/80267/3304	6
GO:0050657	BP	GO:0050657	nucleic acid transport	6/180	163/18903	0.00475374197792217	0.161234224359096	0.145293549725456	57097/7919/677/7048/87178/23089	6
GO:0050658	BP	GO:0050658	RNA transport	6/180	163/18903	0.00475374197792217	0.161234224359096	0.145293549725456	57097/7919/677/7048/87178/23089	6
GO:0019068	BP	GO:0019068	virion assembly	3/180	36/18903	0.00481296192116705	0.161234224359096	0.145293549725456	55048/1656/79720	3
GO:0031112	BP	GO:0031112	positive regulation of microtubule polymerization or depolymerization	3/180	36/18903	0.00481296192116705	0.161234224359096	0.145293549725456	4204/4233/3304	3
GO:0007519	BP	GO:0007519	skeletal muscle tissue development	6/180	164/18903	0.00489619672107955	0.162092912624916	0.146067342428243	93185/79784/4209/7832/10472/6497	6
GO:0071559	BP	GO:0071559	response to transforming growth factor beta	8/180	277/18903	0.00515052771136018	0.166326086726983	0.149881997129129	5045/463/677/5928/4092/7048/6497/23089	8
GO:0051236	BP	GO:0051236	establishment of RNA localization	6/180	166/18903	0.00519049198854056	0.166326086726983	0.149881997129129	57097/7919/677/7048/87178/23089	6
GO:0010923	BP	GO:0010923	negative regulation of phosphatase activity	3/180	37/18903	0.00520138437525746	0.166326086726983	0.149881997129129	84687/2932/6992	3
GO:0046700	BP	GO:0046700	heterocycle catabolic process	11/180	468/18903	0.00532551070604775	0.16838187782942	0.151734539217848	200424/5150/9513/340152/677/7832/27161/10140/23112/87178/3304	11
GO:1901800	BP	GO:1901800	positive regulation of proteasomal protein catabolic process	5/180	118/18903	0.00545109903907152	0.169699184767942	0.1529216085385	9810/4092/28951/2932/3304	5
GO:0044843	BP	GO:0044843	cell cycle G1/S phase transition	8/180	280/18903	0.00548778458204789	0.169699184767942	0.1529216085385	1026/894/144455/1654/8289/9134/1871/1021	8
GO:0001837	BP	GO:0001837	epithelial to mesenchymal transition	6/180	169/18903	0.00565599490784992	0.172999670333583	0.155895786418884	4092/27250/7048/8091/2932/6934	6
GO:0097191	BP	GO:0097191	extrinsic apoptotic signaling pathway	7/180	224/18903	0.0057354599231912	0.173543916385592	0.156386224730816	2872/55437/282991/2932/1654/6934/3304	7
GO:0044270	BP	GO:0044270	cellular nitrogen compound catabolic process	11/180	474/18903	0.00584416187010548	0.173973256557443	0.156773117512767	200424/5150/9513/340152/677/7832/27161/10140/23112/87178/3304	11
GO:0033157	BP	GO:0033157	regulation of intracellular protein transport	7/180	225/18903	0.00587329757390088	0.173973256557443	0.156773117512767	6721/283514/5784/2932/6934/57506/56681	7
GO:0046777	BP	GO:0046777	protein autophosphorylation	7/180	226/18903	0.00601359993641859	0.17627364813627	0.158846077267899	2872/2011/50488/57826/2932/1654/7070	7
GO:0072665	BP	GO:0072665	protein localization to vacuole	4/180	78/18903	0.00656061278409847	0.18503631949018	0.166742413366193	55048/59283/55187/79720	4
GO:0034616	BP	GO:0034616	response to laminar fluid shear stress	2/180	13/18903	0.00656459214405278	0.18503631949018	0.166742413366193	6721/4092	2
GO:0070424	BP	GO:0070424	regulation of nucleotide-binding oligomerization domain containing signaling pathway	2/180	13/18903	0.00656459214405278	0.18503631949018	0.166742413366193	331/3304	2
GO:0048660	BP	GO:0048660	regulation of smooth muscle cell proliferation	6/180	175/18903	0.0066775415043737	0.18503631949018	0.166742413366193	1026/4209/27250/10818/7048/6934	6
GO:0022411	BP	GO:0022411	cellular component disassembly	11/180	483/18903	0.00669603611609438	0.18503631949018	0.166742413366193	2011/57104/84687/5045/832/6721/79065/6418/55187/2932/8289	11
GO:0090092	BP	GO:0090092	regulation of transmembrane receptor protein serine/threonine kinase signaling pathway	8/180	290/18903	0.00673493528601057	0.18503631949018	0.166742413366193	5928/4092/7048/10140/6497/331/23089/651	8
GO:0060538	BP	GO:0060538	skeletal muscle organ development	6/180	176/18903	0.00685999720444742	0.18503631949018	0.166742413366193	93185/79784/4209/7832/10472/6497	6
GO:0000956	BP	GO:0000956	nuclear-transcribed mRNA catabolic process	5/180	125/18903	0.0069300705168567	0.18503631949018	0.166742413366193	677/7832/27161/10140/23112	5
GO:0001952	BP	GO:0001952	regulation of cell-matrix adhesion	5/180	125/18903	0.0069300705168567	0.18503631949018	0.166742413366193	50488/27185/2932/7070/1021	5
GO:1901990	BP	GO:1901990	regulation of mitotic cell cycle phase transition	9/180	354/18903	0.00697009590119372	0.18503631949018	0.166742413366193	84687/1026/4204/894/677/144455/1654/8289/1112	9
GO:0019439	BP	GO:0019439	aromatic compound catabolic process	11/180	489/18903	0.00731609640481858	0.187903018919762	0.169325692057646	200424/5150/9513/340152/677/7832/27161/10140/23112/87178/3304	11
GO:0001558	BP	GO:0001558	regulation of cell growth	10/180	422/18903	0.00733901803101054	0.187903018919762	0.169325692057646	84687/1026/83667/27185/23105/4092/2932/1654/118813/3304	10
GO:0006623	BP	GO:0006623	protein targeting to vacuole	3/180	42/18903	0.00742300080941756	0.187903018919762	0.169325692057646	55048/55187/79720	3
GO:0048659	BP	GO:0048659	smooth muscle cell proliferation	6/180	179/18903	0.00742906181763238	0.187903018919762	0.169325692057646	1026/4209/27250/10818/7048/6934	6
GO:0001976	BP	GO:0001976	nervous system process involved in regulation of systemic arterial blood pressure	2/180	14/18903	0.00761100684941853	0.187903018919762	0.169325692057646	89797/4204	2
GO:0060628	BP	GO:0060628	regulation of ER to Golgi vesicle-mediated transport	2/180	14/18903	0.00761100684941853	0.187903018919762	0.169325692057646	2619/56681	2
GO:0016358	BP	GO:0016358	dendrite development	7/180	237/18903	0.00772723987949991	0.187903018919762	0.169325692057646	84687/50488/27185/4204/23105/5597/2932	7
GO:0016049	BP	GO:0016049	cell growth	11/180	493/18903	0.00775382167801296	0.187903018919762	0.169325692057646	84687/1026/83667/27185/23105/4092/7048/2932/1654/118813/3304	11
GO:0021766	BP	GO:0021766	hippocampus development	4/180	82/18903	0.007812598867666	0.187903018919762	0.169325692057646	84687/7832/2932/1021	4
GO:0031016	BP	GO:0031016	pancreas development	4/180	82/18903	0.007812598867666	0.187903018919762	0.169325692057646	2932/6934/4233/1021	4
GO:0060395	BP	GO:0060395	SMAD protein signal transduction	4/180	82/18903	0.007812598867666	0.187903018919762	0.169325692057646	4092/10140/6497/651	4
GO:0034655	BP	GO:0034655	nucleobase-containing compound catabolic process	10/180	428/18903	0.00806496330772815	0.192328870745314	0.173313975096495	5150/9513/340152/677/7832/27161/10140/23112/87178/3304	10
GO:0043328	BP	GO:0043328	protein transport to vacuole involved in ubiquitin-dependent protein catabolic process via the multivesicular body sorting pathway	2/180	15/18903	0.00872729560408395	0.206374872520103	0.185971296861904	55048/79720	2
GO:0062208	BP	GO:0062208	positive regulation of pattern recognition receptor signaling pathway	3/180	45/18903	0.00898671171458176	0.210738389706942	0.189903408073925	85364/1654/3304	3
GO:0030308	BP	GO:0030308	negative regulation of cell growth	6/180	188/18903	0.00934064088064683	0.216318027937986	0.194931406614525	84687/1026/83667/23105/1654/3304	6
GO:0001649	BP	GO:0001649	osteoblast differentiation	7/180	246/18903	0.00937839353533558	0.216318027937986	0.194931406614525	4209/10140/2932/6497/23314/651/1021	7
GO:0007565	BP	GO:0007565	female pregnancy	6/180	189/18903	0.0095727977830937	0.217327619384367	0.195841183218098	23633/8434/7048/27161/133/8061	6
GO:0033002	BP	GO:0033002	muscle cell proliferation	7/180	247/18903	0.00957662572980153	0.217327619384367	0.195841183218098	1026/4209/27250/10818/7048/6934/6497	7
GO:0060070	BP	GO:0060070	canonical Wnt signaling pathway	8/180	310/18903	0.0098604292696011	0.219172882853733	0.197504011818593	27185/7479/8434/2932/1654/6934/85407/331	8
GO:0021542	BP	GO:0021542	dentate gyrus development	2/180	16/18903	0.00991204797519204	0.219172882853733	0.197504011818593	7832/1021	2
GO:0034393	BP	GO:0034393	positive regulation of smooth muscle cell apoptotic process	2/180	16/18903	0.00991204797519204	0.219172882853733	0.197504011818593	27250/1871	2
GO:1901983	BP	GO:1901983	regulation of protein acetylation	4/180	88/18903	0.00996948436577039	0.219172882853733	0.197504011818593	6418/2932/1654/55209	4
GO:0006984	BP	GO:0006984	ER-nucleus signaling pathway	3/180	47/18903	0.010128139693166	0.219235269973609	0.197560230937951	6721/58487/2932	3
GO:0045646	BP	GO:0045646	regulation of erythrocyte differentiation	3/180	47/18903	0.010128139693166	0.219235269973609	0.197560230937951	677/3304/1021	3
GO:1903008	BP	GO:1903008	organelle disassembly	5/180	139/18903	0.0106894833951968	0.221233152166717	0.199360589372543	2011/57104/6721/79065/55187	5
GO:0032924	BP	GO:0032924	activin receptor signaling pathway	3/180	48/18903	0.0107289620022773	0.221233152166717	0.199360589372543	4092/7048/6497	3
GO:0035305	BP	GO:0035305	negative regulation of dephosphorylation	3/180	48/18903	0.0107289620022773	0.221233152166717	0.199360589372543	84687/2932/6992	3
GO:0010586	BP	GO:0010586	miRNA metabolic process	4/180	90/18903	0.0107659919115254	0.221233152166717	0.199360589372543	6721/27161/87178/8061	4
GO:0006349	BP	GO:0006349	regulation of gene expression by genomic imprinting	2/180	17/18903	0.0111638737946339	0.221233152166717	0.199360589372543	4204/10336	2
GO:0061158	BP	GO:0061158	3'-UTR-mediated mRNA destabilization	2/180	17/18903	0.0111638737946339	0.221233152166717	0.199360589372543	340152/677	2
GO:0090083	BP	GO:0090083	regulation of inclusion body assembly	2/180	17/18903	0.0111638737946339	0.221233152166717	0.199360589372543	26278/3304	2
GO:1902514	BP	GO:1902514	regulation of calcium ion transmembrane transport via high voltage-gated calcium channel	2/180	17/18903	0.0111638737946339	0.221233152166717	0.199360589372543	782/130507	2
GO:1905288	BP	GO:1905288	vascular associated smooth muscle cell apoptotic process	2/180	17/18903	0.0111638737946339	0.221233152166717	0.199360589372543	27250/1871	2
GO:1905459	BP	GO:1905459	regulation of vascular associated smooth muscle cell apoptotic process	2/180	17/18903	0.0111638737946339	0.221233152166717	0.199360589372543	27250/1871	2
GO:0043161	BP	GO:0043161	proteasome-mediated ubiquitin-dependent protein catabolic process	10/180	450/18903	0.0112101139272997	0.221233152166717	0.199360589372543	283514/4092/80311/79018/28951/2932/80267/130507/115290/3304	10
GO:0021537	BP	GO:0021537	telencephalon development	7/180	255/18903	0.0112745338899338	0.221233152166717	0.199360589372543	84687/27185/7832/2932/6497/84287/1021	7
GO:0007369	BP	GO:0007369	gastrulation	6/180	196/18903	0.0113145489908971	0.221233152166717	0.199360589372543	27245/1846/7479/10818/7048/8091	6
GO:0006986	BP	GO:0006986	response to unfolded protein	5/180	141/18903	0.0113210994712179	0.221233152166717	0.199360589372543	58487/79094/153222/80267/3304	5
GO:0007626	BP	GO:0007626	locomotory behavior	6/180	197/18903	0.0115804802175326	0.223626341450009	0.201517172241451	4923/89797/463/4204/257194/894	6
GO:0072091	BP	GO:0072091	regulation of stem cell proliferation	4/180	92/18903	0.011602503856326	0.223626341450009	0.201517172241451	3200/677/7048/8091	4
GO:1901987	BP	GO:1901987	regulation of cell cycle phase transition	10/180	453/18903	0.0117024438593196	0.224018211021261	0.201870299012538	84687/1026/7919/4204/894/677/144455/1654/8289/1112	10
GO:0000422	BP	GO:0000422	autophagy of mitochondrion	4/180	93/18903	0.0120359789227641	0.224485732335202	0.202291598098044	2011/6721/79065/55187	4
GO:0061726	BP	GO:0061726	mitochondrion disassembly	4/180	93/18903	0.0120359789227641	0.224485732335202	0.202291598098044	2011/6721/79065/55187	4
GO:1904705	BP	GO:1904705	regulation of vascular associated smooth muscle cell proliferation	4/180	93/18903	0.0120359789227641	0.224485732335202	0.202291598098044	1026/4209/27250/10818	4
GO:0016055	BP	GO:0016055	Wnt signaling pathway	10/180	456/18903	0.0122110026281178	0.224485732335202	0.202291598098044	2011/27185/7479/8434/2932/1654/6934/6497/85407/331	10
GO:0032436	BP	GO:0032436	positive regulation of proteasomal ubiquitin-dependent protein catabolic process	4/180	94/18903	0.0124797120541274	0.224485732335202	0.202291598098044	4092/28951/2932/3304	4
GO:0048704	BP	GO:0048704	embryonic skeletal system morphogenesis	4/180	94/18903	0.0124797120541274	0.224485732335202	0.202291598098044	3200/7048/28982/23314	4
GO:0046827	BP	GO:0046827	positive regulation of protein export from nucleus	2/180	18/18903	0.0124814029045302	0.224485732335202	0.202291598098044	2932/6934	2
GO:0071360	BP	GO:0071360	cellular response to exogenous dsRNA	2/180	18/18903	0.0124814029045302	0.224485732335202	0.202291598098044	85364/57506	2
GO:0198738	BP	GO:0198738	cell-cell signaling by wnt	10/180	458/18903	0.0125592170817264	0.224485732335202	0.202291598098044	2011/27185/7479/8434/2932/1654/6934/6497/85407/331	10
GO:0051489	BP	GO:0051489	regulation of filopodium assembly	3/180	51/18903	0.0126532924987335	0.224485732335202	0.202291598098044	832/9513/23433	3
GO:0060078	BP	GO:0060078	regulation of postsynaptic membrane potential	5/180	145/18903	0.0126597573632295	0.224485732335202	0.202291598098044	6804/4923/4204/2932/2894	5
GO:0034976	BP	GO:0034976	response to endoplasmic reticulum stress	7/180	261/18903	0.0126841618483643	0.224485732335202	0.202291598098044	83667/58487/79094/2932/80267/1654/115290	7
GO:1990874	BP	GO:1990874	vascular associated smooth muscle cell proliferation	4/180	95/18903	0.012933784757836	0.226809512669553	0.204385634242679	1026/4209/27250/10818	4
GO:0006403	BP	GO:0006403	RNA localization	6/180	202/18903	0.0129766636601983	0.226809512669553	0.204385634242679	57097/7919/677/7048/87178/23089	6
GO:0001701	BP	GO:0001701	in utero embryonic development	9/180	393/18903	0.0132059194958274	0.229391712723816	0.20671254103605	5045/677/4154/7048/133/144455/28982/146923/8061	9
GO:0003073	BP	GO:0003073	regulation of systemic arterial blood pressure	4/180	96/18903	0.0133982765377402	0.229894818153664	0.207165906157998	4923/89797/4204/133	4
GO:0007032	BP	GO:0007032	endosome organization	4/180	96/18903	0.0133982765377402	0.229894818153664	0.207165906157998	55048/5869/57403/79720	4
GO:0006337	BP	GO:0006337	nucleosome disassembly	2/180	19/18903	0.0138632849056793	0.232210022170129	0.209252213895874	6418/8289	2
GO:0061577	BP	GO:0061577	calcium ion transmembrane transport via high voltage-gated calcium channel	2/180	19/18903	0.0138632849056793	0.232210022170129	0.209252213895874	782/130507	2
GO:0097494	BP	GO:0097494	regulation of vesicle size	2/180	19/18903	0.0138632849056793	0.232210022170129	0.209252213895874	57403/282991	2
GO:2001135	BP	GO:2001135	regulation of endocytic recycling	2/180	19/18903	0.0138632849056793	0.232210022170129	0.209252213895874	9230/392	2
GO:0007612	BP	GO:0007612	learning	5/180	150/18903	0.014478859624209	0.241085863801919	0.217250531514915	84687/4923/4204/7832/8061	5
GO:0031113	BP	GO:0031113	regulation of microtubule polymerization	3/180	54/18903	0.0147624937824884	0.24242647296537	0.218458599249458	4204/4233/3304	3
GO:0030512	BP	GO:0030512	negative regulation of transforming growth factor beta receptor signaling pathway	4/180	99/18903	0.0148550312061042	0.24242647296537	0.218458599249458	5928/4092/6497/23089	4
GO:0044703	BP	GO:0044703	multi-organism reproductive process	6/180	209/18903	0.0151240259256197	0.24242647296537	0.218458599249458	23633/8434/7048/27161/133/8061	6
GO:0006607	BP	GO:0006607	NLS-bearing protein import into nucleus	2/180	20/18903	0.0153081889089403	0.24242647296537	0.218458599249458	23633/3838	2
GO:0045655	BP	GO:0045655	regulation of monocyte differentiation	2/180	20/18903	0.0153081889089403	0.24242647296537	0.218458599249458	677/1021	2
GO:0070584	BP	GO:0070584	mitochondrion morphogenesis	2/180	20/18903	0.0153081889089403	0.24242647296537	0.218458599249458	79784/87178	2
GO:0071560	BP	GO:0071560	cellular response to transforming growth factor beta stimulus	7/180	271/18903	0.0153093227285348	0.24242647296537	0.218458599249458	5045/677/5928/4092/7048/6497/23089	7
GO:0019080	BP	GO:0019080	viral gene expression	4/180	100/18903	0.0153619540771524	0.24242647296537	0.218458599249458	5045/8091/2932/6482	4
GO:0030111	BP	GO:0030111	regulation of Wnt signaling pathway	8/180	336/18903	0.0153983704112023	0.24242647296537	0.218458599249458	27185/8434/2932/1654/6934/6497/85407/331	8
GO:0045668	BP	GO:0045668	negative regulation of osteoblast differentiation	3/180	55/18903	0.0155070238570599	0.24242647296537	0.218458599249458	10140/6497/1021	3
GO:2000772	BP	GO:2000772	regulation of cellular senescence	3/180	55/18903	0.0155070238570599	0.24242647296537	0.218458599249458	8091/87178/1021	3
GO:0048545	BP	GO:0048545	response to steroid hormone	8/180	339/18903	0.0161582678636736	0.248861499974464	0.224257417214112	84687/9612/677/7048/133/8289/8061/3304	8
GO:0061448	BP	GO:0061448	connective tissue development	7/180	274/18903	0.0161671691378099	0.248861499974464	0.224257417214112	4209/3200/4092/7048/8091/23314/651	7
GO:0060998	BP	GO:0060998	regulation of dendritic spine development	3/180	56/18903	0.0162723937438882	0.248861499974464	0.224257417214112	27185/23105/5597	3
GO:2000630	BP	GO:2000630	positive regulation of miRNA metabolic process	3/180	56/18903	0.0162723937438882	0.248861499974464	0.224257417214112	6721/87178/8061	3
GO:0070507	BP	GO:0070507	regulation of microtubule cytoskeleton organization	5/180	155/18903	0.0164658091267202	0.249036086614204	0.224414743071716	2011/4204/2932/4233/3304	5
GO:2001236	BP	GO:2001236	regulation of extrinsic apoptotic signaling pathway	5/180	155/18903	0.0164658091267202	0.249036086614204	0.224414743071716	55437/2932/1654/6934/3304	5
GO:0051348	BP	GO:0051348	negative regulation of transferase activity	7/180	276/18903	0.0167576998028272	0.249036086614204	0.224414743071716	1026/81848/4092/27250/28951/2932/7070	7
GO:0009083	BP	GO:0009083	branched-chain amino acid catabolic process	2/180	21/18903	0.0168148032895163	0.249036086614204	0.224414743071716	1629/3712	2
GO:0032986	BP	GO:0032986	protein-DNA complex disassembly	2/180	21/18903	0.0168148032895163	0.249036086614204	0.224414743071716	6418/8289	2
GO:0043555	BP	GO:0043555	regulation of translation in response to stress	2/180	21/18903	0.0168148032895163	0.249036086614204	0.224414743071716	83667/1654	2
GO:0018023	BP	GO:0018023	peptidyl-lysine trimethylation	3/180	57/18903	0.0170586565385139	0.251324918844912	0.226477286311821	200424/4204/55209	3
GO:0090316	BP	GO:0090316	positive regulation of intracellular protein transport	5/180	157/18903	0.0173089215913286	0.25368388207291	0.228603026938106	6721/2932/6934/57506/56681	5
GO:0007179	BP	GO:0007179	transforming growth factor beta receptor signaling pathway	6/180	216/18903	0.0175067945705269	0.255254507365092	0.230018369895824	5045/5928/4092/7048/6497/23089	6
GO:0090101	BP	GO:0090101	negative regulation of transmembrane receptor protein serine/threonine kinase signaling pathway	5/180	158/18903	0.0177410167624216	0.256275665135673	0.230938569300803	5928/4092/10140/6497/23089	5
GO:0062197	BP	GO:0062197	cellular response to chemical stress	8/180	345/18903	0.0177589746629198	0.256275665135673	0.230938569300803	83667/677/132864/1654/87178/4233/3304/4779	8
GO:0006826	BP	GO:0006826	iron ion transport	3/180	58/18903	0.0178658576676982	0.256502670800524	0.231143131694334	9230/28982/392	3
GO:0044706	BP	GO:0044706	multi-multicellular organism process	6/180	218/18903	0.0182323934823362	0.259932085124226	0.23423349158877	23633/8434/7048/27161/133/8061	6
GO:0051151	BP	GO:0051151	negative regulation of smooth muscle cell differentiation	2/180	22/18903	0.0183818354441084	0.259932085124226	0.23423349158877	4204/27250	2
GO:0060713	BP	GO:0060713	labyrinthine layer morphogenesis	2/180	22/18903	0.0183818354441084	0.259932085124226	0.23423349158877	677/133	2
GO:0007517	BP	GO:0007517	muscle organ development	8/180	348/18903	0.018600758739636	0.260420864829541	0.234673947321424	93185/79784/463/4209/4092/7832/10472/6497	8
GO:0007566	BP	GO:0007566	embryo implantation	3/180	59/18903	0.0186940350730516	0.260420864829541	0.234673947321424	8434/7048/27161	3
GO:0043666	BP	GO:0043666	regulation of phosphoprotein phosphatase activity	3/180	59/18903	0.0186940350730516	0.260420864829541	0.234673947321424	84687/2932/6992	3
GO:0002753	BP	GO:0002753	cytoplasmic pattern recognition receptor signaling pathway	3/180	60/18903	0.0195432193914983	0.265734889938604	0.239462592998203	85364/331/3304	3
GO:0010810	BP	GO:0010810	regulation of cell-substrate adhesion	6/180	222/18903	0.0197449608023435	0.265734889938604	0.239462592998203	81848/50488/27185/2932/7070/1021	6
GO:0043434	BP	GO:0043434	response to peptide hormone	9/180	421/18903	0.0197493844202462	0.265734889938604	0.239462592998203	83667/9810/677/132864/7832/23433/133/2932/87178	9
GO:0061387	BP	GO:0061387	regulation of extent of cell growth	4/180	108/18903	0.0198110524698075	0.265734889938604	0.239462592998203	27185/23105/2932/118813	4
GO:0032727	BP	GO:0032727	positive regulation of interferon-alpha production	2/180	23/18903	0.020008011550906	0.265734889938604	0.239462592998203	1654/57506	2
GO:0039702	BP	GO:0039702	viral budding via host ESCRT complex	2/180	23/18903	0.020008011550906	0.265734889938604	0.239462592998203	55048/79720	2
GO:0046794	BP	GO:0046794	transport of virus	2/180	23/18903	0.020008011550906	0.265734889938604	0.239462592998203	23633/3838	2
GO:0071359	BP	GO:0071359	cellular response to dsRNA	2/180	23/18903	0.020008011550906	0.265734889938604	0.239462592998203	85364/57506	2
GO:0040029	BP	GO:0040029	epigenetic regulation of gene expression	5/180	163/18903	0.0200086099023196	0.265734889938604	0.239462592998203	4204/58487/8091/10336/8289	5
GO:0060537	BP	GO:0060537	muscle tissue development	9/180	422/18903	0.0200198282398664	0.265734889938604	0.239462592998203	93185/79784/4209/4092/10818/7832/7048/10472/6497	9
GO:0015931	BP	GO:0015931	nucleobase-containing compound transport	6/180	223/18903	0.0201360640415762	0.266022930577444	0.239722156047231	57097/7919/677/7048/87178/23089	6
GO:0046822	BP	GO:0046822	regulation of nucleocytoplasmic transport	4/180	109/18903	0.0204173088715941	0.267307902784473	0.240880087460366	5784/2932/6934/57506	4
GO:0006486	BP	GO:0006486	protein glycosylation	6/180	225/18903	0.0209340304883011	0.267307902784473	0.240880087460366	9761/200424/55624/116150/80267/6482	6
GO:0043413	BP	GO:0043413	macromolecule glycosylation	6/180	225/18903	0.0209340304883011	0.267307902784473	0.240880087460366	9761/200424/55624/116150/80267/6482	6
GO:0006606	BP	GO:0006606	protein import into nucleus	5/180	165/18903	0.0209664079024835	0.267307902784473	0.240880087460366	1026/23633/3838/57506/1871	5
GO:0051168	BP	GO:0051168	nuclear export	5/180	165/18903	0.0209664079024835	0.267307902784473	0.240880087460366	7919/5784/55437/2932/6934	5
GO:0000381	BP	GO:0000381	regulation of alternative mRNA splicing, via spliceosome	3/180	62/18903	0.0213046958529506	0.267307902784473	0.240880087460366	9513/4154/6427	3
GO:0046824	BP	GO:0046824	positive regulation of nucleocytoplasmic transport	3/180	62/18903	0.0213046958529506	0.267307902784473	0.240880087460366	2932/6934/57506	3
GO:0060393	BP	GO:0060393	regulation of pathway-restricted SMAD protein phosphorylation	3/180	62/18903	0.0213046958529506	0.267307902784473	0.240880087460366	4092/7048/651	3
GO:0099601	BP	GO:0099601	regulation of neurotransmitter receptor activity	3/180	62/18903	0.0213046958529506	0.267307902784473	0.240880087460366	23467/50488/59283	3
GO:0018107	BP	GO:0018107	peptidyl-threonine phosphorylation	4/180	111/18903	0.0216638312533619	0.267307902784473	0.240880087460366	2011/4092/7048/2932	4
GO:0021761	BP	GO:0021761	limbic system development	4/180	111/18903	0.0216638312533619	0.267307902784473	0.240880087460366	84687/7832/2932/1021	4
GO:0030510	BP	GO:0030510	regulation of BMP signaling pathway	4/180	111/18903	0.0216638312533619	0.267307902784473	0.240880087460366	4092/10140/6497/331	4
GO:0035988	BP	GO:0035988	chondrocyte proliferation	2/180	24/18903	0.0216920763323838	0.267307902784473	0.240880087460366	4092/8091	2
GO:0043576	BP	GO:0043576	regulation of respiratory gaseous exchange	2/180	24/18903	0.0216920763323838	0.267307902784473	0.240880087460366	4923/4204	2
GO:0070841	BP	GO:0070841	inclusion body assembly	2/180	24/18903	0.0216920763323838	0.267307902784473	0.240880087460366	26278/3304	2
GO:1903050	BP	GO:1903050	regulation of proteolysis involved in protein catabolic process	6/180	227/18903	0.0217532017546711	0.267307902784473	0.240880087460366	27185/9810/4092/28951/2932/3304	6
GO:0030509	BP	GO:0030509	BMP signaling pathway	5/180	167/18903	0.0219536867363665	0.268598584678849	0.242043164063647	4092/27250/10140/6497/331	5
GO:0030514	BP	GO:0030514	negative regulation of BMP signaling pathway	3/180	63/18903	0.0222170143271887	0.269373395170672	0.242741371700202	4092/10140/6497	3
GO:0032481	BP	GO:0032481	positive regulation of type I interferon production	3/180	63/18903	0.0222170143271887	0.269373395170672	0.242741371700202	85364/1654/57506	3
GO:0045445	BP	GO:0045445	myoblast differentiation	4/180	112/18903	0.0223041937010542	0.269373395170672	0.242741371700202	677/4154/6934/8289	4
GO:0042176	BP	GO:0042176	regulation of protein catabolic process	8/180	361/18903	0.0225810515411739	0.27054877252434	0.243800543527152	5045/9810/4092/28951/2932/130507/85407/3304	8
GO:0048588	BP	GO:0048588	developmental cell growth	6/180	229/18903	0.0225938029648969	0.27054877252434	0.243800543527152	27185/23105/4092/7048/2932/118813	6
GO:0051170	BP	GO:0051170	import into nucleus	5/180	169/18903	0.0229707464614727	0.273150266185031	0.246144836434272	1026/23633/3838/57506/1871	5
GO:0003323	BP	GO:0003323	type B pancreatic cell development	2/180	25/18903	0.0234327928208722	0.273150266185031	0.246144836434272	2932/1021	2
GO:0048499	BP	GO:0048499	synaptic vesicle membrane organization	2/180	25/18903	0.0234327928208722	0.273150266185031	0.246144836434272	9145/6804	2
GO:0070423	BP	GO:0070423	nucleotide-binding oligomerization domain containing signaling pathway	2/180	25/18903	0.0234327928208722	0.273150266185031	0.246144836434272	331/3304	2
GO:1901984	BP	GO:1901984	negative regulation of protein acetylation	2/180	25/18903	0.0234327928208722	0.273150266185031	0.246144836434272	6418/2932	2
GO:2000311	BP	GO:2000311	regulation of AMPA receptor activity	2/180	25/18903	0.0234327928208722	0.273150266185031	0.246144836434272	50488/59283	2
GO:2000058	BP	GO:2000058	regulation of ubiquitin-dependent protein catabolic process	5/180	170/18903	0.0234905346186132	0.273150266185031	0.246144836434272	27185/4092/28951/2932/3304	5
GO:0002062	BP	GO:0002062	chondrocyte differentiation	4/180	114/18903	0.023619347327974	0.27351787399555	0.246476100121678	4209/4092/7048/8091	4
GO:0031100	BP	GO:0031100	animal organ regeneration	3/180	65/18903	0.024104827733849	0.27618239225148	0.248877186598517	7048/133/87178	3
GO:0033013	BP	GO:0033013	tetrapyrrole metabolic process	3/180	65/18903	0.024104827733849	0.27618239225148	0.248877186598517	28982/8029/4779	3
GO:0048640	BP	GO:0048640	negative regulation of developmental growth	4/180	115/18903	0.0242942230420339	0.27618239225148	0.248877186598517	1026/23105/7048/85407	4
GO:0060560	BP	GO:0060560	developmental growth involved in morphogenesis	6/180	233/18903	0.024340168187053	0.27618239225148	0.248877186598517	27185/23105/7048/2932/118813/85407	6
GO:2001234	BP	GO:2001234	negative regulation of apoptotic signaling pathway	6/180	233/18903	0.024340168187053	0.27618239225148	0.248877186598517	4335/55437/2932/1654/6934/3304	6
GO:0060389	BP	GO:0060389	pathway-restricted SMAD protein phosphorylation	3/180	66/18903	0.0250803098064025	0.279504894271733	0.251871204242175	4092/7048/651	3
GO:0032925	BP	GO:0032925	regulation of activin receptor signaling pathway	2/180	26/18903	0.0252289421268729	0.279504894271733	0.251871204242175	4092/6497	2
GO:0035872	BP	GO:0035872	nucleotide-binding domain, leucine rich repeat containing receptor signaling pathway	2/180	26/18903	0.0252289421268729	0.279504894271733	0.251871204242175	331/3304	2
GO:0060669	BP	GO:0060669	embryonic placenta morphogenesis	2/180	26/18903	0.0252289421268729	0.279504894271733	0.251871204242175	677/133	2
GO:1903798	BP	GO:1903798	regulation of miRNA maturation	2/180	26/18903	0.0252289421268729	0.279504894271733	0.251871204242175	9612/4613	2
GO:2000773	BP	GO:2000773	negative regulation of cellular senescence	2/180	26/18903	0.0252289421268729	0.279504894271733	0.251871204242175	8091/1021	2
GO:0045936	BP	GO:0045936	negative regulation of phosphate metabolic process	9/180	440/18903	0.0253583654125932	0.279837020670735	0.252170494443497	84687/1026/81848/4092/27250/28951/2932/7070/6992	9
GO:0021543	BP	GO:0021543	pallium development	5/180	174/18903	0.0256455467179837	0.2801122115752	0.252418478167305	84687/27185/7832/2932/1021	5
GO:0055088	BP	GO:0055088	lipid homeostasis	5/180	174/18903	0.0256455467179837	0.2801122115752	0.252418478167305	57104/83667/6721/116150/1654	5
GO:0010563	BP	GO:0010563	negative regulation of phosphorus metabolic process	9/180	441/18903	0.0256819298459138	0.2801122115752	0.252418478167305	84687/1026/81848/4092/27250/28951/2932/7070/6992	9
GO:0070613	BP	GO:0070613	regulation of protein processing	3/180	67/18903	0.0260768232351547	0.281728984361287	0.253875406174519	79094/331/2619	3
GO:0030326	BP	GO:0030326	embryonic limb morphogenesis	4/180	118/18903	0.0263885116172417	0.281728984361287	0.253875406174519	8434/4154/6497/28982	4
GO:0035113	BP	GO:0035113	embryonic appendage morphogenesis	4/180	118/18903	0.0263885116172417	0.281728984361287	0.253875406174519	8434/4154/6497/28982	4
GO:0045862	BP	GO:0045862	positive regulation of proteolysis	8/180	372/18903	0.0263910640406445	0.281728984361287	0.253875406174519	5045/27185/9810/4092/28951/2932/1654/3304	8
GO:0051098	BP	GO:0051098	regulation of binding	8/180	372/18903	0.0263910640406445	0.281728984361287	0.253875406174519	2011/1026/27185/8091/2932/6934/6497/4233	8
GO:0006338	BP	GO:0006338	chromatin remodeling	8/180	373/18903	0.0267583282996891	0.281728984361287	0.253875406174519	8242/6418/4204/5928/8091/8289/57798/23314	8
GO:0051346	BP	GO:0051346	negative regulation of hydrolase activity	8/180	373/18903	0.0267583282996891	0.281728984361287	0.253875406174519	84687/5045/132864/8434/2932/1654/331/6992	8
GO:0009081	BP	GO:0009081	branched-chain amino acid metabolic process	2/180	27/18903	0.0270793232100864	0.281728984361287	0.253875406174519	1629/3712	2
GO:0031954	BP	GO:0031954	positive regulation of protein autophosphorylation	2/180	27/18903	0.0270793232100864	0.281728984361287	0.253875406174519	57826/1654	2
GO:0032511	BP	GO:0032511	late endosome to vacuole transport via multivesicular body sorting pathway	2/180	27/18903	0.0270793232100864	0.281728984361287	0.253875406174519	55048/79720	2
GO:0046755	BP	GO:0046755	viral budding	2/180	27/18903	0.0270793232100864	0.281728984361287	0.253875406174519	55048/79720	2
GO:0031398	BP	GO:0031398	positive regulation of protein ubiquitination	4/180	119/18903	0.0271099462691581	0.281728984361287	0.253875406174519	9810/4092/1654/331	4
GO:0019827	BP	GO:0019827	stem cell population maintenance	5/180	177/18903	0.0273423691989241	0.281728984361287	0.253875406174519	1656/5928/8091/8289/6497	5
GO:0034504	BP	GO:0034504	protein localization to nucleus	7/180	306/18903	0.0275316737908904	0.281728984361287	0.253875406174519	1026/83667/23633/3838/2932/57506/1871	7
GO:0018210	BP	GO:0018210	peptidyl-threonine modification	4/180	120/18903	0.0278431042871431	0.281728984361287	0.253875406174519	2011/4092/7048/2932	4
GO:0071774	BP	GO:0071774	response to fibroblast growth factor	4/180	120/18903	0.0278431042871431	0.281728984361287	0.253875406174519	81848/677/10818/2002	4
GO:0090288	BP	GO:0090288	negative regulation of cellular response to growth factor stimulus	4/180	120/18903	0.0278431042871431	0.281728984361287	0.253875406174519	81848/4092/10140/6497	4
GO:0071772	BP	GO:0071772	response to BMP	5/180	178/18903	0.0279234862800887	0.281728984361287	0.253875406174519	4092/27250/10140/6497/331	5
GO:0071773	BP	GO:0071773	cellular response to BMP stimulus	5/180	178/18903	0.0279234862800887	0.281728984361287	0.253875406174519	4092/27250/10140/6497/331	5
GO:0050804	BP	GO:0050804	modulation of chemical synaptic transmission	9/180	448/18903	0.0280294986822048	0.281728984361287	0.253875406174519	23467/9145/84687/6804/27185/4204/59283/2932/2894	9
GO:0006354	BP	GO:0006354	DNA-templated transcription elongation	6/180	241/18903	0.0280993418770615	0.281728984361287	0.253875406174519	7919/5784/8091/57862/92140/55209	6
GO:0048645	BP	GO:0048645	animal organ formation	3/180	69/18903	0.0281328516721825	0.281728984361287	0.253875406174519	3200/10818/7048	3
GO:0051148	BP	GO:0051148	negative regulation of muscle cell differentiation	3/180	69/18903	0.0281328516721825	0.281728984361287	0.253875406174519	4204/27250/10818	3
GO:0048568	BP	GO:0048568	embryonic organ development	9/180	449/18903	0.0283768157200546	0.28216381426231	0.254267245934951	3200/2020/677/10818/7048/133/144455/28982/23314	9
GO:0099177	BP	GO:0099177	regulation of trans-synaptic signaling	9/180	449/18903	0.0283768157200546	0.28216381426231	0.254267245934951	23467/9145/84687/6804/27185/4204/59283/2932/2894	9
GO:0034063	BP	GO:0034063	stress granule assembly	2/180	28/18903	0.0289827526531237	0.286166547248737	0.257874242442751	1656/1654	2
GO:0070920	BP	GO:0070920	regulation of production of small RNA involved in gene silencing by RNA	2/180	28/18903	0.0289827526531237	0.286166547248737	0.257874242442751	9612/4613	2
GO:1901989	BP	GO:1901989	positive regulation of cell cycle phase transition	4/180	122/18903	0.0293447068646202	0.288727290619025	0.260181813900883	7919/4204/894/1654	4
GO:0070085	BP	GO:0070085	glycosylation	6/180	244/18903	0.0296026263972179	0.289323669626137	0.260719230961495	9761/200424/55624/116150/80267/6482	6
GO:0042770	BP	GO:0042770	signal transduction in response to DNA damage	5/180	181/18903	0.0297137670653708	0.289323669626137	0.260719230961495	1026/83667/7919/144455/1112	5
GO:0098727	BP	GO:0098727	maintenance of cell number	5/180	181/18903	0.0297137670653708	0.289323669626137	0.260719230961495	1656/5928/8091/8289/6497	5
GO:0022604	BP	GO:0022604	regulation of cell morphogenesis	7/180	312/18903	0.030146305020737	0.291250544008073	0.262455601883608	2011/79784/832/81848/91010/23433/9202	7
GO:0006487	BP	GO:0006487	protein N-linked glycosylation	3/180	71/18903	0.0302726708178473	0.291250544008073	0.262455601883608	9761/116150/6482	3
GO:2000036	BP	GO:2000036	regulation of stem cell population maintenance	3/180	71/18903	0.0302726708178473	0.291250544008073	0.262455601883608	5928/8091/8289	3
GO:0060485	BP	GO:0060485	mesenchyme development	7/180	313/18903	0.0305978070092405	0.291250544008073	0.262455601883608	677/4092/27250/7048/8091/2932/6934	7
GO:0030900	BP	GO:0030900	forebrain development	8/180	383/18903	0.0306286484359013	0.291250544008073	0.262455601883608	84687/27185/10818/7832/2932/6497/84287/1021	8
GO:0045930	BP	GO:0045930	negative regulation of mitotic cell cycle	6/180	246/18903	0.0306336696971269	0.291250544008073	0.262455601883608	1026/677/7832/144455/2619/1112	6
GO:0072089	BP	GO:0072089	stem cell proliferation	4/180	124/18903	0.0308935331673633	0.291250544008073	0.262455601883608	3200/677/7048/8091	4
GO:0032607	BP	GO:0032607	interferon-alpha production	2/180	29/18903	0.0309380644378695	0.291250544008073	0.262455601883608	1654/57506	2
GO:0032647	BP	GO:0032647	regulation of interferon-alpha production	2/180	29/18903	0.0309380644378695	0.291250544008073	0.262455601883608	1654/57506	2
GO:0007219	BP	GO:0007219	Notch signaling pathway	5/180	183/18903	0.0309466640577164	0.291250544008073	0.262455601883608	6721/4204/7048/79094/1021	5
GO:0050890	BP	GO:0050890	cognition	7/180	314/18903	0.0310538493097083	0.291285106525064	0.262486747323113	84687/4923/4204/894/7832/55209/8061	7
GO:1903317	BP	GO:1903317	regulation of protein maturation	3/180	72/18903	0.0313739019465919	0.293309501919301	0.264310997689596	79094/331/2619	3
GO:0010811	BP	GO:0010811	positive regulation of cell-substrate adhesion	4/180	125/18903	0.0316857137508511	0.29524370362548	0.266053971508541	27185/2932/7070/1021	4
GO:1905952	BP	GO:1905952	regulation of lipid localization	5/180	185/18903	0.0322112980520157	0.298166423415698	0.268687732019757	57104/5045/4923/6721/116150	5
GO:2000045	BP	GO:2000045	regulation of G1/S transition of mitotic cell cycle	5/180	185/18903	0.0322112980520157	0.298166423415698	0.268687732019757	1026/894/144455/1654/8289	5
GO:0034067	BP	GO:0034067	protein localization to Golgi apparatus	2/180	30/18903	0.0329441097244705	0.299359620562396	0.269762961857933	221079/55187	2
GO:0071480	BP	GO:0071480	cellular response to gamma radiation	2/180	30/18903	0.0329441097244705	0.299359620562396	0.269762961857933	1026/2002	2
GO:0002221	BP	GO:0002221	pattern recognition receptor signaling pathway	5/180	187/18903	0.0335078568855305	0.299359620562396	0.269762961857933	85364/54726/1654/331/3304	5
GO:0045766	BP	GO:0045766	positive regulation of angiogenesis	5/180	187/18903	0.0335078568855305	0.299359620562396	0.269762961857933	7048/27161/8091/133/92140	5
GO:1904018	BP	GO:1904018	positive regulation of vasculature development	5/180	187/18903	0.0335078568855305	0.299359620562396	0.269762961857933	7048/27161/8091/133/92140	5
GO:0032259	BP	GO:0032259	methylation	8/180	390/18903	0.0335568004665673	0.299359620562396	0.269762961857933	200424/4204/115294/4507/7832/55209/114826/55798	8
GO:0003281	BP	GO:0003281	ventricular septum development	3/180	74/18903	0.0336387611607517	0.299359620562396	0.269762961857933	4092/10818/7048	3
GO:0030330	BP	GO:0030330	DNA damage response, signal transduction by p53 class mediator	3/180	74/18903	0.0336387611607517	0.299359620562396	0.269762961857933	1026/83667/144455	3
GO:0051145	BP	GO:0051145	smooth muscle cell differentiation	3/180	74/18903	0.0336387611607517	0.299359620562396	0.269762961857933	4204/27250/133	3
GO:0070988	BP	GO:0070988	demethylation	3/180	74/18903	0.0336387611607517	0.299359620562396	0.269762961857933	200424/8242/54726	3
GO:2000628	BP	GO:2000628	regulation of miRNA metabolic process	3/180	74/18903	0.0336387611607517	0.299359620562396	0.269762961857933	6721/87178/8061	3
GO:0048762	BP	GO:0048762	mesenchymal cell differentiation	6/180	252/18903	0.0338671315495245	0.299359620562396	0.269762961857933	4092/27250/7048/8091/2932/6934	6
GO:1903320	BP	GO:1903320	regulation of protein modification by small protein conjugation or removal	6/180	252/18903	0.0338671315495245	0.299359620562396	0.269762961857933	9810/4092/54726/1654/331/3304	6
GO:0030218	BP	GO:0030218	erythrocyte differentiation	4/180	128/18903	0.0341335613348977	0.299359620562396	0.269762961857933	677/28982/3304/1021	4
GO:0048706	BP	GO:0048706	embryonic skeletal system development	4/180	128/18903	0.0341335613348977	0.299359620562396	0.269762961857933	3200/7048/28982/23314	4
GO:0010721	BP	GO:0010721	negative regulation of cell development	5/180	188/18903	0.0341681633337513	0.299359620562396	0.269762961857933	81848/23105/2932/6497/7070	5
GO:0061138	BP	GO:0061138	morphogenesis of a branching epithelium	5/180	188/18903	0.0341681633337513	0.299359620562396	0.269762961857933	10818/7048/133/9953/4233	5
GO:0071479	BP	GO:0071479	cellular response to ionizing radiation	3/180	75/18903	0.0348022756098077	0.299359620562396	0.269762961857933	1026/894/2002	3
GO:0006839	BP	GO:0006839	mitochondrial transport	5/180	189/18903	0.0348365156584974	0.299359620562396	0.269762961857933	6721/283514/282991/2932/28982	5
GO:0003309	BP	GO:0003309	type B pancreatic cell differentiation	2/180	31/18903	0.0349997566329169	0.299359620562396	0.269762961857933	2932/1021	2
GO:0006783	BP	GO:0006783	heme biosynthetic process	2/180	31/18903	0.0349997566329169	0.299359620562396	0.269762961857933	28982/4779	2
GO:0015012	BP	GO:0015012	heparan sulfate proteoglycan biosynthetic process	2/180	31/18903	0.0349997566329169	0.299359620562396	0.269762961857933	9953/6934	2
GO:0021591	BP	GO:0021591	ventricular system development	2/180	31/18903	0.0349997566329169	0.299359620562396	0.269762961857933	4204/1021	2
GO:0036258	BP	GO:0036258	multivesicular body assembly	2/180	31/18903	0.0349997566329169	0.299359620562396	0.269762961857933	55048/79720	2
GO:1902042	BP	GO:1902042	negative regulation of extrinsic apoptotic signaling pathway via death domain receptors	2/180	31/18903	0.0349997566329169	0.299359620562396	0.269762961857933	2932/1654	2
GO:0019079	BP	GO:0019079	viral genome replication	4/180	130/18903	0.0358250411274202	0.303649595580001	0.273628801762699	23633/8091/1654/57506	4
GO:0051028	BP	GO:0051028	mRNA transport	4/180	130/18903	0.0358250411274202	0.303649595580001	0.273628801762699	57097/7919/677/23089	4
GO:0099565	BP	GO:0099565	chemical synaptic transmission, postsynaptic	4/180	130/18903	0.0358250411274202	0.303649595580001	0.273628801762699	6804/4923/4204/2932	4
GO:0031099	BP	GO:0031099	regeneration	5/180	192/18903	0.0368900428617786	0.307089254519152	0.2767283934226	1026/7048/133/7070/87178	5
GO:0031334	BP	GO:0031334	positive regulation of protein-containing complex assembly	5/180	192/18903	0.0368900428617786	0.307089254519152	0.2767283934226	4204/2932/1654/4233/3304	5
GO:0006516	BP	GO:0006516	glycoprotein catabolic process	2/180	32/18903	0.0371038900271897	0.307089254519152	0.2767283934226	80267/115290	2
GO:0034390	BP	GO:0034390	smooth muscle cell apoptotic process	2/180	32/18903	0.0371038900271897	0.307089254519152	0.2767283934226	27250/1871	2
GO:0034391	BP	GO:0034391	regulation of smooth muscle cell apoptotic process	2/180	32/18903	0.0371038900271897	0.307089254519152	0.2767283934226	27250/1871	2
GO:0036257	BP	GO:0036257	multivesicular body organization	2/180	32/18903	0.0371038900271897	0.307089254519152	0.2767283934226	55048/79720	2
GO:0071539	BP	GO:0071539	protein localization to centrosome	2/180	32/18903	0.0371038900271897	0.307089254519152	0.2767283934226	27185/2932	2
GO:0080111	BP	GO:0080111	DNA demethylation	2/180	32/18903	0.0371038900271897	0.307089254519152	0.2767283934226	200424/54726	2
GO:0016570	BP	GO:0016570	histone modification	9/180	474/18903	0.038072147088015	0.314178949870012	0.283117154915969	200424/9810/8242/6418/4204/5928/10336/6497/55209	9
GO:0061136	BP	GO:0061136	regulation of proteasomal protein catabolic process	5/180	194/18903	0.0382996338827401	0.315132075280791	0.283976048087168	9810/4092/28951/2932/3304	5
GO:0060828	BP	GO:0060828	regulation of canonical Wnt signaling pathway	6/180	260/18903	0.0385115147805289	0.315951611056584	0.2847145591723	8434/2932/1654/6934/85407/331	6
GO:0002063	BP	GO:0002063	chondrocyte development	2/180	33/18903	0.0392554113019438	0.321118393615319	0.289370519664574	4092/7048	2
GO:0045786	BP	GO:0045786	negative regulation of cell cycle	8/180	405/18903	0.0404615864373762	0.329974525985862	0.297351076609412	1026/7919/677/7832/144455/2619/1021/1112	8
GO:0008344	BP	GO:0008344	adult locomotory behavior	3/180	80/18903	0.0409279952059422	0.329974525985862	0.297351076609412	4923/4204/894	3
GO:0007095	BP	GO:0007095	mitotic G2 DNA damage checkpoint signaling	2/180	34/18903	0.0414532381717011	0.329974525985862	0.297351076609412	1026/1112	2
GO:0034405	BP	GO:0034405	response to fluid shear stress	2/180	34/18903	0.0414532381717011	0.329974525985862	0.297351076609412	6721/4092	2
GO:0060317	BP	GO:0060317	cardiac epithelial to mesenchymal transition	2/180	34/18903	0.0414532381717011	0.329974525985862	0.297351076609412	27250/7048	2
GO:1905508	BP	GO:1905508	protein localization to microtubule organizing center	2/180	34/18903	0.0414532381717011	0.329974525985862	0.297351076609412	27185/2932	2
GO:2000780	BP	GO:2000780	negative regulation of double-strand break repair	2/180	34/18903	0.0414532381717011	0.329974525985862	0.297351076609412	80311/8091	2
GO:0032388	BP	GO:0032388	positive regulation of intracellular transport	5/180	199/18903	0.0419665449271167	0.329974525985862	0.297351076609412	6721/2932/6934/57506/56681	5
GO:0120032	BP	GO:0120032	regulation of plasma membrane bounded cell projection assembly	5/180	199/18903	0.0419665449271167	0.329974525985862	0.297351076609412	832/9513/23433/2932/115704	5
GO:0034101	BP	GO:0034101	erythrocyte homeostasis	4/180	137/18903	0.0421218592762372	0.329974525985862	0.297351076609412	677/28982/3304/1021	4
GO:1903322	BP	GO:1903322	positive regulation of protein modification by small protein conjugation or removal	4/180	137/18903	0.0421218592762372	0.329974525985862	0.297351076609412	9810/4092/1654/331	4
GO:1904019	BP	GO:1904019	epithelial cell apoptotic process	4/180	137/18903	0.0421218592762372	0.329974525985862	0.297351076609412	677/27250/7048/6934	4
GO:0000380	BP	GO:0000380	alternative mRNA splicing, via spliceosome	3/180	81/18903	0.0422142250728182	0.329974525985862	0.297351076609412	9513/4154/6427	3
GO:0001570	BP	GO:0001570	vasculogenesis	3/180	81/18903	0.0422142250728182	0.329974525985862	0.297351076609412	677/7048/133	3
GO:0032371	BP	GO:0032371	regulation of sterol transport	3/180	81/18903	0.0422142250728182	0.329974525985862	0.297351076609412	5045/6721/116150	3
GO:0032374	BP	GO:0032374	regulation of cholesterol transport	3/180	81/18903	0.0422142250728182	0.329974525985862	0.297351076609412	5045/6721/116150	3
GO:0043393	BP	GO:0043393	regulation of protein binding	5/180	200/18903	0.0427245398874257	0.330541399885854	0.297861905631624	2011/1026/27185/2932/6934	5
GO:0043254	BP	GO:0043254	regulation of protein-containing complex assembly	8/180	410/18903	0.0429594412984091	0.330541399885854	0.297861905631624	6804/832/4204/2932/1654/4233/3304/56681	8
GO:0090287	BP	GO:0090287	regulation of cellular response to growth factor stimulus	7/180	338/18903	0.0434011103212165	0.330541399885854	0.297861905631624	81848/5928/4092/10140/6497/331/23089	7
GO:0060491	BP	GO:0060491	regulation of cell projection assembly	5/180	201/18903	0.0434907669919175	0.330541399885854	0.297861905631624	832/9513/23433/2932/115704	5
GO:2000736	BP	GO:2000736	regulation of stem cell differentiation	3/180	82/18903	0.0435206159413682	0.330541399885854	0.297861905631624	5928/2932/1021	3
GO:2001021	BP	GO:2001021	negative regulation of response to DNA damage stimulus	3/180	82/18903	0.0435206159413682	0.330541399885854	0.297861905631624	7919/80311/8091	3
GO:0006779	BP	GO:0006779	porphyrin-containing compound biosynthetic process	2/180	35/18903	0.0436963044625222	0.330541399885854	0.297861905631624	28982/4779	2
GO:0010390	BP	GO:0010390	histone monoubiquitination	2/180	35/18903	0.0436963044625222	0.330541399885854	0.297861905631624	9810/10336	2
GO:0010661	BP	GO:0010661	positive regulation of muscle cell apoptotic process	2/180	35/18903	0.0436963044625222	0.330541399885854	0.297861905631624	27250/1871	2
GO:0033014	BP	GO:0033014	tetrapyrrole biosynthetic process	2/180	35/18903	0.0436963044625222	0.330541399885854	0.297861905631624	28982/4779	2
GO:1901099	BP	GO:1901099	negative regulation of signal transduction in absence of ligand	2/180	35/18903	0.0436963044625222	0.330541399885854	0.297861905631624	55437/3304	2
GO:2001240	BP	GO:2001240	negative regulation of extrinsic apoptotic signaling pathway in absence of ligand	2/180	35/18903	0.0436963044625222	0.330541399885854	0.297861905631624	55437/3304	2
GO:0050684	BP	GO:0050684	regulation of mRNA processing	4/180	139/18903	0.0440286922154501	0.332162841539615	0.299323040911583	9513/677/4154/6427	4
GO:0032868	BP	GO:0032868	response to insulin	6/180	269/18903	0.0442011010645151	0.332571920843705	0.299691675948261	83667/677/132864/23433/133/2932	6
GO:0007492	BP	GO:0007492	endoderm development	3/180	83/18903	0.0448470736289023	0.336532440511283	0.30326063262323	1846/677/8091	3
GO:0001763	BP	GO:0001763	morphogenesis of a branching structure	5/180	203/18903	0.0450479583649744	0.336867902659119	0.303562928779343	10818/7048/133/9953/4233	5
GO:0001889	BP	GO:0001889	liver development	4/180	141/18903	0.0459833871208559	0.336867902659119	0.303562928779343	144455/2002/87178/4233	4
GO:0032434	BP	GO:0032434	regulation of proteasomal ubiquitin-dependent protein catabolic process	4/180	141/18903	0.0459833871208559	0.336867902659119	0.303562928779343	4092/28951/2932/3304	4
GO:0007616	BP	GO:0007616	long-term memory	2/180	36/18903	0.0459835599061313	0.336867902659119	0.303562928779343	4204/894	2
GO:0030224	BP	GO:0030224	monocyte differentiation	2/180	36/18903	0.0459835599061313	0.336867902659119	0.303562928779343	677/1021	2
GO:0045738	BP	GO:0045738	negative regulation of DNA repair	2/180	36/18903	0.0459835599061313	0.336867902659119	0.303562928779343	80311/8091	2
GO:0060323	BP	GO:0060323	head morphogenesis	2/180	36/18903	0.0459835599061313	0.336867902659119	0.303562928779343	6497/28982	2
GO:0097345	BP	GO:0097345	mitochondrial outer membrane permeabilization	2/180	36/18903	0.0459835599061313	0.336867902659119	0.303562928779343	282991/2932	2
GO:1903146	BP	GO:1903146	regulation of autophagy of mitochondrion	2/180	36/18903	0.0459835599061313	0.336867902659119	0.303562928779343	6721/55187	2
GO:0010921	BP	GO:0010921	regulation of phosphatase activity	3/180	84/18903	0.046193500142266	0.336867902659119	0.303562928779343	84687/2932/6992	3
GO:0043543	BP	GO:0043543	protein acylation	6/180	272/18903	0.046208603563049	0.336867902659119	0.303562928779343	6418/4204/2932/1654/55209/84287	6
GO:0007611	BP	GO:0007611	learning or memory	6/180	273/18903	0.0468902009989135	0.339840532204669	0.306241664639602	84687/4923/4204/894/7832/8061	6
GO:0035107	BP	GO:0035107	appendage morphogenesis	4/180	142/18903	0.0469786663211145	0.339840532204669	0.306241664639602	8434/4154/6497/28982	4
GO:0035108	BP	GO:0035108	limb morphogenesis	4/180	142/18903	0.0469786663211145	0.339840532204669	0.306241664639602	8434/4154/6497/28982	4
GO:0008625	BP	GO:0008625	extrinsic apoptotic signaling pathway via death domain receptors	3/180	85/18903	0.047559793792831	0.34074063007824	0.307052772924281	282991/2932/1654	3
GO:0046785	BP	GO:0046785	microtubule polymerization	3/180	85/18903	0.047559793792831	0.34074063007824	0.307052772924281	4204/4233/3304	3
GO:0045860	BP	GO:0045860	positive regulation of protein kinase activity	8/180	420/18903	0.0482573047159526	0.34074063007824	0.307052772924281	2011/1026/80829/894/7048/55437/8091/1654	8
GO:0033674	BP	GO:0033674	positive regulation of kinase activity	9/180	496/18903	0.0483000640278967	0.34074063007824	0.307052772924281	2011/1026/80829/894/7048/55437/8091/1654/4233	9
GO:0002068	BP	GO:0002068	glandular epithelial cell development	2/180	37/18903	0.0483139699364669	0.34074063007824	0.307052772924281	2932/1021	2
GO:0035510	BP	GO:0035510	DNA dealkylation	2/180	37/18903	0.0483139699364669	0.34074063007824	0.307052772924281	200424/54726	2
GO:0035883	BP	GO:0035883	enteroendocrine cell differentiation	2/180	37/18903	0.0483139699364669	0.34074063007824	0.307052772924281	2932/1021	2
GO:0043162	BP	GO:0043162	ubiquitin-dependent protein catabolic process via the multivesicular body sorting pathway	2/180	37/18903	0.0483139699364669	0.34074063007824	0.307052772924281	55048/79720	2
GO:0045324	BP	GO:0045324	late endosome to vacuole transport	2/180	37/18903	0.0483139699364669	0.34074063007824	0.307052772924281	55048/79720	2
GO:0120033	BP	GO:0120033	negative regulation of plasma membrane bounded cell projection assembly	2/180	37/18903	0.0483139699364669	0.34074063007824	0.307052772924281	832/115704	2
GO:0002088	BP	GO:0002088	lens development in camera-type eye	3/180	86/18903	0.0489458493093485	0.341898422778091	0.308096098631812	10818/7048/6497	3
GO:0010508	BP	GO:0010508	positive regulation of autophagy	4/180	144/18903	0.0490050410496503	0.341898422778091	0.308096098631812	83667/55187/92140/2932	4
GO:0061008	BP	GO:0061008	hepaticobiliary system development	4/180	144/18903	0.0490050410496503	0.341898422778091	0.308096098631812	144455/2002/87178/4233	4
GO:0006479	BP	GO:0006479	protein methylation	5/180	208/18903	0.0490856299937274	0.341898422778091	0.308096098631812	200424/4204/115294/7832/55209	5
GO:0008213	BP	GO:0008213	protein alkylation	5/180	208/18903	0.0490856299937274	0.341898422778091	0.308096098631812	200424/4204/115294/7832/55209	5
GO:0045765	BP	GO:0045765	regulation of angiogenesis	7/180	349/18903	0.0499906466440719	0.346428567402535	0.312178363398312	4204/8434/7048/27161/8091/133/92140	7
GO:0001892	BP	GO:0001892	embryonic placenta development	3/180	87/18903	0.0503515579486983	0.346428567402535	0.312178363398312	677/133/144455	3
GO:0031110	BP	GO:0031110	regulation of microtubule polymerization or depolymerization	3/180	87/18903	0.0503515579486983	0.346428567402535	0.312178363398312	4204/4233/3304	3
GO:0045069	BP	GO:0045069	regulation of viral genome replication	3/180	87/18903	0.0503515579486983	0.346428567402535	0.312178363398312	8091/1654/57506	3
GO:0048145	BP	GO:0048145	regulation of fibroblast proliferation	3/180	87/18903	0.0503515579486983	0.346428567402535	0.312178363398312	1026/6497/1021	3
GO:0007020	BP	GO:0007020	microtubule nucleation	2/180	38/18903	0.0506865154886298	0.346686930959272	0.312411183436534	4204/3304	2
GO:0045773	BP	GO:0045773	positive regulation of axon extension	2/180	38/18903	0.0506865154886298	0.346686930959272	0.312411183436534	27185/118813	2
GO:0031396	BP	GO:0031396	regulation of protein ubiquitination	5/180	210/18903	0.0507587119954585	0.346686930959272	0.312411183436534	9810/4092/1654/331/3304	5
GO:0017015	BP	GO:0017015	regulation of transforming growth factor beta receptor signaling pathway	4/180	147/18903	0.0521339548273881	0.355217793908645	0.320098629232007	5928/4092/6497/23089	4
GO:0016050	BP	GO:0016050	vesicle organization	7/180	353/18903	0.0525360392985468	0.356768689282484	0.321496192900724	55048/6804/5869/57403/282991/79720/56681	7
GO:0032350	BP	GO:0032350	regulation of hormone metabolic process	2/180	39/18903	0.0531001928002023	0.356768689282484	0.321496192900724	133/6934	2
GO:0032728	BP	GO:0032728	positive regulation of interferon-beta production	2/180	39/18903	0.0531001928002023	0.356768689282484	0.321496192900724	1654/57506	2
GO:0060251	BP	GO:0060251	regulation of glial cell proliferation	2/180	39/18903	0.0531001928002023	0.356768689282484	0.321496192900724	4204/6497	2
GO:0032147	BP	GO:0032147	activation of protein kinase activity	4/180	148/18903	0.0532006918673849	0.356768689282484	0.321496192900724	2011/80829/7048/55437	4
GO:0002064	BP	GO:0002064	epithelial cell development	5/180	213/18903	0.053330596332294	0.356768689282484	0.321496192900724	57826/10818/2932/4233/1021	5
GO:1902806	BP	GO:1902806	regulation of cell cycle G1/S phase transition	5/180	213/18903	0.053330596332294	0.356768689282484	0.321496192900724	1026/894/144455/1654/8289	5
GO:0001503	BP	GO:0001503	ossification	8/180	429/18903	0.0533758415735345	0.356768689282484	0.321496192900724	4209/4092/10140/2932/6497/23314/651/1021	8
GO:1901342	BP	GO:1901342	regulation of vasculature development	7/180	355/18903	0.0538388530215612	0.359010740290695	0.323516580017313	4204/8434/7048/27161/8091/133/92140	7
GO:0006493	BP	GO:0006493	protein O-linked glycosylation	3/180	90/18903	0.0546854653624459	0.362936083796988	0.327053838277389	200424/55624/6482	3
GO:0051591	BP	GO:0051591	response to cAMP	3/180	90/18903	0.0546854653624459	0.362936083796988	0.327053838277389	677/87178/8061	3
GO:0001890	BP	GO:0001890	placenta development	4/180	150/18903	0.0553697043057131	0.363555798108754	0.327612283561138	677/133/144455/8061	4
GO:1903844	BP	GO:1903844	regulation of cellular response to transforming growth factor beta stimulus	4/180	150/18903	0.0553697043057131	0.363555798108754	0.327612283561138	5928/4092/6497/23089	4
GO:0030201	BP	GO:0030201	heparan sulfate proteoglycan metabolic process	2/180	40/18903	0.0555540132149127	0.363555798108754	0.327612283561138	9953/6934	2
GO:0030866	BP	GO:0030866	cortical actin cytoskeleton organization	2/180	40/18903	0.0555540132149127	0.363555798108754	0.327612283561138	91010/23433	2
GO:0035886	BP	GO:0035886	vascular associated smooth muscle cell differentiation	2/180	40/18903	0.0555540132149127	0.363555798108754	0.327612283561138	27250/133	2
GO:0140467	BP	GO:0140467	integrated stress response signaling	2/180	40/18903	0.0555540132149127	0.363555798108754	0.327612283561138	58487/8061	2
GO:0006469	BP	GO:0006469	negative regulation of protein kinase activity	5/180	216/18903	0.0559772348012861	0.365475495895172	0.329342187413111	1026/81848/27250/28951/7070	5
GO:0060021	BP	GO:0060021	roof of mouth development	3/180	91/18903	0.0561686333855816	0.365876236914413	0.329703308542558	7048/6497/23314	3
GO:0009791	BP	GO:0009791	post-embryonic development	3/180	92/18903	0.0576708624708374	0.369557163823463	0.333020314835866	5326/4204/27161	3
GO:0032273	BP	GO:0032273	positive regulation of protein polymerization	3/180	92/18903	0.0576708624708374	0.369557163823463	0.333020314835866	4204/4233/3304	3
GO:0060996	BP	GO:0060996	dendritic spine development	3/180	92/18903	0.0576708624708374	0.369557163823463	0.333020314835866	27185/23105/5597	3
GO:0009952	BP	GO:0009952	anterior/posterior pattern specification	5/180	218/18903	0.0577831879324836	0.369557163823463	0.333020314835866	3200/10818/7832/6497/85407	5
GO:0043491	BP	GO:0043491	protein kinase B signaling	5/180	218/18903	0.0577831879324836	0.369557163823463	0.333020314835866	83667/677/92140/6934/4233	5
GO:1901215	BP	GO:1901215	negative regulation of neuron death	5/180	218/18903	0.0577831879324836	0.369557163823463	0.333020314835866	2020/6418/4204/7832/2932	5
GO:0034599	BP	GO:0034599	cellular response to oxidative stress	6/180	288/18903	0.0578664283521872	0.369557163823463	0.333020314835866	83667/132864/87178/4233/3304/4779	6
GO:0032509	BP	GO:0032509	endosome transport via multivesicular body sorting pathway	2/180	41/18903	0.0580470029886178	0.369557163823463	0.333020314835866	55048/79720	2
GO:0051281	BP	GO:0051281	positive regulation of release of sequestered calcium ion into cytosol	2/180	41/18903	0.0580470029886178	0.369557163823463	0.333020314835866	4923/7070	2
GO:1901031	BP	GO:1901031	regulation of response to reactive oxygen species	2/180	41/18903	0.0580470029886178	0.369557163823463	0.333020314835866	83667/4233	2
GO:0030516	BP	GO:0030516	regulation of axon extension	3/180	93/18903	0.0591920252557731	0.374306424875833	0.337300032740763	27185/2932/118813	3
GO:0035278	BP	GO:0035278	miRNA-mediated gene silencing by inhibition of translation	3/180	93/18903	0.0591920252557731	0.374306424875833	0.337300032740763	1656/27161/23112	3
GO:0045814	BP	GO:0045814	negative regulation of gene expression, epigenetic	3/180	93/18903	0.0591920252557731	0.374306424875833	0.337300032740763	4204/58487/8091	3
GO:0008360	BP	GO:0008360	regulation of cell shape	4/180	154/18903	0.0598492639680074	0.376769191959671	0.339519314491769	2011/79784/91010/23433	4
GO:0043524	BP	GO:0043524	negative regulation of neuron apoptotic process	4/180	154/18903	0.0598492639680074	0.376769191959671	0.339519314491769	2020/6418/4204/7832	4
GO:0071542	BP	GO:0071542	dopaminergic neuron differentiation	2/180	42/18903	0.0605782030975779	0.378935309163888	0.341471275119069	2020/2932	2
GO:1902110	BP	GO:1902110	positive regulation of mitochondrial membrane permeability involved in apoptotic process	2/180	42/18903	0.0605782030975779	0.378935309163888	0.341471275119069	282991/2932	2
GO:0048732	BP	GO:0048732	gland development	8/180	441/18903	0.06072647868032	0.378935309163888	0.341471275119069	9612/3200/10818/7048/144455/2002/87178/4233	8
GO:0035304	BP	GO:0035304	regulation of protein dephosphorylation	3/180	94/18903	0.0607319916250582	0.378935309163888	0.341471275119069	84687/2932/6992	3
GO:0032368	BP	GO:0032368	regulation of lipid transport	4/180	155/18903	0.0609984945598296	0.379756114361417	0.342210930122565	5045/4923/6721/116150	4
GO:0006066	BP	GO:0006066	alcohol metabolic process	7/180	367/18903	0.0620805441510309	0.382962773068709	0.345100557484203	57104/4923/6721/4204/116150/8029/4779	7
GO:0032535	BP	GO:0032535	regulation of cellular component size	7/180	367/18903	0.0620805441510309	0.382962773068709	0.345100557484203	832/27185/23105/57403/282991/2932/118813	7
GO:0070997	BP	GO:0070997	neuron death	7/180	368/18903	0.0628003873378053	0.382962773068709	0.345100557484203	2020/6418/4204/7832/2932/2002/331	7
GO:0016266	BP	GO:0016266	O-glycan processing	2/180	43/18903	0.0631466690489983	0.382962773068709	0.345100557484203	55624/6482	2
GO:0031952	BP	GO:0031952	regulation of protein autophosphorylation	2/180	43/18903	0.0631466690489983	0.382962773068709	0.345100557484203	57826/1654	2
GO:0033574	BP	GO:0033574	response to testosterone	2/180	43/18903	0.0631466690489983	0.382962773068709	0.345100557484203	4507/2002	2
GO:0051150	BP	GO:0051150	regulation of smooth muscle cell differentiation	2/180	43/18903	0.0631466690489983	0.382962773068709	0.345100557484203	4204/27250	2
GO:0051602	BP	GO:0051602	response to electrical stimulus	2/180	43/18903	0.0631466690489983	0.382962773068709	0.345100557484203	27185/7832	2
GO:0051954	BP	GO:0051954	positive regulation of amine transport	2/180	43/18903	0.0631466690489983	0.382962773068709	0.345100557484203	6804/4923	2
GO:0060412	BP	GO:0060412	ventricular septum morphogenesis	2/180	43/18903	0.0631466690489983	0.382962773068709	0.345100557484203	4092/7048	2
GO:0071364	BP	GO:0071364	cellular response to epidermal growth factor stimulus	2/180	43/18903	0.0631466690489983	0.382962773068709	0.345100557484203	84687/677	2
GO:0090148	BP	GO:0090148	membrane fission	2/180	43/18903	0.0631466690489983	0.382962773068709	0.345100557484203	55048/79720	2
GO:0032091	BP	GO:0032091	negative regulation of protein binding	3/180	96/18903	0.0638678014593101	0.386503211411825	0.348290964834133	1026/27185/2932	3
GO:0048592	BP	GO:0048592	eye morphogenesis	4/180	159/18903	0.0657119145157985	0.394508824162879	0.355505090116476	10818/6497/7070/85407	4
GO:1902686	BP	GO:1902686	mitochondrial outer membrane permeabilization involved in programmed cell death	2/180	44/18903	0.0657514706938132	0.394508824162879	0.355505090116476	282991/2932	2
GO:1903214	BP	GO:1903214	regulation of protein targeting to mitochondrion	2/180	44/18903	0.0657514706938132	0.394508824162879	0.355505090116476	6721/283514	2
GO:1904706	BP	GO:1904706	negative regulation of vascular associated smooth muscle cell proliferation	2/180	44/18903	0.0657514706938132	0.394508824162879	0.355505090116476	1026/27250	2
GO:0048661	BP	GO:0048661	positive regulation of smooth muscle cell proliferation	3/180	98/18903	0.0670771995591408	0.401606892679622	0.361901396949541	4209/10818/7048	3
GO:2001233	BP	GO:2001233	regulation of apoptotic signaling pathway	7/180	374/18903	0.0672266614820283	0.401647187707914	0.361937708146623	4335/5326/55437/2932/1654/6934/3304	7
GO:0003254	BP	GO:0003254	regulation of membrane depolarization	2/180	45/18903	0.0683916920416845	0.406021564146203	0.365879604993156	4923/4092	2
GO:0060964	BP	GO:0060964	regulation of miRNA-mediated gene silencing	2/180	45/18903	0.0683916920416845	0.406021564146203	0.365879604993156	9612/4613	2
GO:1904646	BP	GO:1904646	cellular response to amyloid-beta	2/180	45/18903	0.0683916920416845	0.406021564146203	0.365879604993156	782/2932	2
GO:0010389	BP	GO:0010389	regulation of G2/M transition of mitotic cell cycle	3/180	99/18903	0.0687091423201732	0.40639234758433	0.366213730344762	1026/4204/1112	3
GO:0043087	BP	GO:0043087	regulation of GTPase activity	7/180	376/18903	0.0687429841684936	0.40639234758433	0.366213730344762	54662/132864/2932/7070/146923/4233/115704	7
GO:0006473	BP	GO:0006473	protein acetylation	5/180	230/18903	0.0693147209797673	0.407576434165914	0.367280750348141	6418/4204/2932/1654/55209	5
GO:0007034	BP	GO:0007034	vacuolar transport	4/180	162/18903	0.0693683810638575	0.407576434165914	0.367280750348141	55048/59283/55187/79720	4
GO:0051090	BP	GO:0051090	regulation of DNA-binding transcription factor activity	8/180	454/18903	0.0693777938754345	0.407576434165914	0.367280750348141	4923/4092/58487/92140/6934/57506/8061/3304	8
GO:1901992	BP	GO:1901992	positive regulation of mitotic cell cycle phase transition	3/180	100/18903	0.070359055358617	0.411622415341265	0.370926719244794	4204/894/1654	3
GO:1990830	BP	GO:1990830	cellular response to leukemia inhibitory factor	3/180	100/18903	0.070359055358617	0.411622415341265	0.370926719244794	9145/81848/4092	3
GO:0042168	BP	GO:0042168	heme metabolic process	2/180	46/18903	0.0710664310781925	0.414039207151208	0.373104571139513	28982/4779	2
GO:2001239	BP	GO:2001239	regulation of extrinsic apoptotic signaling pathway in absence of ligand	2/180	46/18903	0.0710664310781925	0.414039207151208	0.373104571139513	55437/3304	2
GO:0051100	BP	GO:0051100	negative regulation of binding	4/180	164/18903	0.0718632936455037	0.417710837082336	0.376413199615212	1026/27185/8091/2932	4
GO:1990823	BP	GO:1990823	response to leukemia inhibitory factor	3/180	101/18903	0.0720267918495405	0.417710837082336	0.376413199615212	9145/81848/4092	3
GO:0060348	BP	GO:0060348	bone development	5/180	233/18903	0.0723830297103666	0.417710837082336	0.376413199615212	4209/79065/7048/6497/1112	5
GO:0009743	BP	GO:0009743	response to carbohydrate	5/180	234/18903	0.0734221681407393	0.417710837082336	0.376413199615212	9230/83667/677/7048/6934	5
GO:0035249	BP	GO:0035249	synaptic transmission, glutamatergic	3/180	102/18903	0.0737122029257791	0.417710837082336	0.376413199615212	27185/59283/2894	3
GO:0030521	BP	GO:0030521	androgen receptor signaling pathway	2/180	47/18903	0.0737747995841936	0.417710837082336	0.376413199615212	9612/8289	2
GO:0031018	BP	GO:0031018	endocrine pancreas development	2/180	47/18903	0.0737747995841936	0.417710837082336	0.376413199615212	2932/1021	2
GO:0035794	BP	GO:0035794	positive regulation of mitochondrial membrane permeability	2/180	47/18903	0.0737747995841936	0.417710837082336	0.376413199615212	282991/2932	2
GO:0060711	BP	GO:0060711	labyrinthine layer development	2/180	47/18903	0.0737747995841936	0.417710837082336	0.376413199615212	677/133	2
GO:0070849	BP	GO:0070849	response to epidermal growth factor	2/180	47/18903	0.0737747995841936	0.417710837082336	0.376413199615212	84687/677	2
GO:0071470	BP	GO:0071470	cellular response to osmotic stress	2/180	47/18903	0.0737747995841936	0.417710837082336	0.376413199615212	677/1654	2
GO:1900368	BP	GO:1900368	regulation of post-transcriptional gene silencing by RNA	2/180	47/18903	0.0737747995841936	0.417710837082336	0.376413199615212	9612/4613	2
GO:1902459	BP	GO:1902459	positive regulation of stem cell population maintenance	2/180	47/18903	0.0737747995841936	0.417710837082336	0.376413199615212	5928/8289	2
GO:1902895	BP	GO:1902895	positive regulation of miRNA transcription	2/180	47/18903	0.0737747995841936	0.417710837082336	0.376413199615212	6721/8061	2
GO:0043255	BP	GO:0043255	regulation of carbohydrate biosynthetic process	3/180	103/18903	0.0754151377591149	0.425137361898476	0.383105489400153	4923/83667/2932	3
GO:0048144	BP	GO:0048144	fibroblast proliferation	3/180	103/18903	0.0754151377591149	0.425137361898476	0.383105489400153	1026/6497/1021	3
GO:0001959	BP	GO:0001959	regulation of cytokine-mediated signaling pathway	4/180	167/18903	0.0756907669904537	0.425137361898476	0.383105489400153	54726/57506/331/3304	4
GO:0030307	BP	GO:0030307	positive regulation of cell growth	4/180	167/18903	0.0756907669904537	0.425137361898476	0.383105489400153	27185/4092/1654/118813	4
GO:0001754	BP	GO:0001754	eye photoreceptor cell differentiation	2/180	48/18903	0.0765159229573204	0.425525310675691	0.383455083012658	7070/85407	2
GO:0010171	BP	GO:0010171	body morphogenesis	2/180	48/18903	0.0765159229573204	0.425525310675691	0.383455083012658	6497/28982	2
GO:0031057	BP	GO:0031057	negative regulation of histone modification	2/180	48/18903	0.0765159229573204	0.425525310675691	0.383455083012658	6418/6497	2
GO:0060147	BP	GO:0060147	regulation of post-transcriptional gene silencing	2/180	48/18903	0.0765159229573204	0.425525310675691	0.383455083012658	9612/4613	2
GO:0071985	BP	GO:0071985	multivesicular body sorting pathway	2/180	48/18903	0.0765159229573204	0.425525310675691	0.383455083012658	55048/79720	2
GO:0048639	BP	GO:0048639	positive regulation of developmental growth	4/180	168/18903	0.0769891155583806	0.427281768508889	0.385037885885577	27185/4092/7048/118813	4
GO:0000041	BP	GO:0000041	transition metal ion transport	3/180	104/18903	0.077135443639842	0.427281768508889	0.385037885885577	9230/28982/392	3
GO:0007160	BP	GO:0007160	cell-matrix adhesion	5/180	238/18903	0.0776601918405274	0.429343378859026	0.386895671892939	50488/27185/2932/7070/1021	5
GO:0002262	BP	GO:0002262	myeloid cell homeostasis	4/180	169/18903	0.0782986517789117	0.430731809382581	0.388146833053768	677/28982/3304/1021	4
GO:0051403	BP	GO:0051403	stress-activated MAPK cascade	5/180	239/18903	0.0787399876542392	0.430731809382581	0.388146833053768	50488/677/27250/55437/331	5
GO:0032479	BP	GO:0032479	regulation of type I interferon production	3/180	105/18903	0.0788729660547461	0.430731809382581	0.388146833053768	85364/1654/57506	3
GO:0032606	BP	GO:0032606	type I interferon production	3/180	105/18903	0.0788729660547461	0.430731809382581	0.388146833053768	85364/1654/57506	3
GO:0044728	BP	GO:0044728	DNA methylation or demethylation	3/180	105/18903	0.0788729660547461	0.430731809382581	0.388146833053768	200424/4204/54726	3
GO:0010862	BP	GO:0010862	positive regulation of pathway-restricted SMAD protein phosphorylation	2/180	49/18903	0.0792889400355995	0.430731809382581	0.388146833053768	7048/651	2
GO:0034198	BP	GO:0034198	cellular response to amino acid starvation	2/180	49/18903	0.0792889400355995	0.430731809382581	0.388146833053768	1026/83667	2
GO:0043330	BP	GO:0043330	response to exogenous dsRNA	2/180	49/18903	0.0792889400355995	0.430731809382581	0.388146833053768	85364/57506	2
GO:1902108	BP	GO:1902108	regulation of mitochondrial membrane permeability involved in apoptotic process	2/180	49/18903	0.0792889400355995	0.430731809382581	0.388146833053768	282991/2932	2
GO:0050806	BP	GO:0050806	positive regulation of synaptic transmission	4/180	170/18903	0.0796193293008466	0.431693242105168	0.389013212221356	6804/4204/59283/2932	4
GO:0033673	BP	GO:0033673	negative regulation of kinase activity	5/180	240/18903	0.0798278661065863	0.431991567738334	0.389282043422604	1026/81848/27250/28951/7070	5
GO:0032984	BP	GO:0032984	protein-containing complex disassembly	5/180	242/18903	0.0820277991700777	0.433989059053599	0.391082049624105	84687/832/6418/2932/8289	5
GO:0045055	BP	GO:0045055	regulated exocytosis	5/180	242/18903	0.0820277991700777	0.433989059053599	0.391082049624105	9230/9145/6804/2932/80223	5
GO:0002066	BP	GO:0002066	columnar/cuboidal epithelial cell development	2/180	50/18903	0.0820930029231642	0.433989059053599	0.391082049624105	2932/1021	2
GO:0044818	BP	GO:0044818	mitotic G2/M transition checkpoint	2/180	50/18903	0.0820930029231642	0.433989059053599	0.391082049624105	1026/1112	2
GO:0060966	BP	GO:0060966	regulation of gene silencing by RNA	2/180	50/18903	0.0820930029231642	0.433989059053599	0.391082049624105	9612/4613	2
GO:1902041	BP	GO:1902041	regulation of extrinsic apoptotic signaling pathway via death domain receptors	2/180	50/18903	0.0820930029231642	0.433989059053599	0.391082049624105	2932/1654	2
GO:1903747	BP	GO:1903747	regulation of establishment of protein localization to mitochondrion	2/180	50/18903	0.0820930029231642	0.433989059053599	0.391082049624105	6721/283514	2
GO:1904707	BP	GO:1904707	positive regulation of vascular associated smooth muscle cell proliferation	2/180	50/18903	0.0820930029231642	0.433989059053599	0.391082049624105	4209/10818	2
GO:0007254	BP	GO:0007254	JNK cascade	4/180	172/18903	0.0822939173010187	0.433989059053599	0.391082049624105	50488/27250/55437/331	4
GO:0003279	BP	GO:0003279	cardiac septum development	3/180	107/18903	0.0823990338736453	0.433989059053599	0.391082049624105	4092/10818/7048	3
GO:0010717	BP	GO:0010717	regulation of epithelial to mesenchymal transition	3/180	107/18903	0.0823990338736453	0.433989059053599	0.391082049624105	4092/7048/6934	3
GO:0007389	BP	GO:0007389	pattern specification process	8/180	472/18903	0.0825501399700178	0.433989059053599	0.391082049624105	7479/3200/10818/7832/7048/6497/85407/23314	8
GO:0090263	BP	GO:0090263	positive regulation of canonical Wnt signaling pathway	3/180	108/18903	0.084187261913755	0.433989059053599	0.391082049624105	8434/1654/331	3
GO:0046580	BP	GO:0046580	negative regulation of Ras protein signal transduction	2/180	51/18903	0.0849272768180389	0.433989059053599	0.391082049624105	81848/4233	2
GO:1990928	BP	GO:1990928	response to amino acid starvation	2/180	51/18903	0.0849272768180389	0.433989059053599	0.391082049624105	1026/83667	2
GO:0048024	BP	GO:0048024	regulation of mRNA splicing, via spliceosome	3/180	109/18903	0.0859920719055143	0.433989059053599	0.391082049624105	9513/4154/6427	3
GO:0031056	BP	GO:0031056	regulation of histone modification	4/180	175/18903	0.0863881373029425	0.433989059053599	0.391082049624105	6418/4204/6497/55209	4
GO:0031098	BP	GO:0031098	stress-activated protein kinase signaling cascade	5/180	246/18903	0.0865238324900216	0.433989059053599	0.391082049624105	50488/677/27250/55437/331	5
GO:0016197	BP	GO:0016197	endosomal transport	5/180	247/18903	0.0876677564783351	0.433989059053599	0.391082049624105	9230/55048/282991/79720/392	5
GO:0016574	BP	GO:0016574	histone ubiquitination	2/180	52/18903	0.08779093984197	0.433989059053599	0.391082049624105	9810/10336	2
GO:0035176	BP	GO:0035176	social behavior	2/180	52/18903	0.08779093984197	0.433989059053599	0.391082049624105	4204/2894	2
GO:1905710	BP	GO:1905710	positive regulation of membrane permeability	2/180	52/18903	0.08779093984197	0.433989059053599	0.391082049624105	282991/2932	2
GO:1902749	BP	GO:1902749	regulation of cell cycle G2/M phase transition	3/180	110/18903	0.0878133014340313	0.433989059053599	0.391082049624105	1026/4204/1112	3
GO:1904035	BP	GO:1904035	regulation of epithelial cell apoptotic process	3/180	110/18903	0.0878133014340313	0.433989059053599	0.391082049624105	677/27250/6934	3
GO:0001764	BP	GO:0001764	neuron migration	4/180	177/18903	0.0891719059142012	0.433989059053599	0.391082049624105	2011/27185/89796/23314	4
GO:0051099	BP	GO:0051099	positive regulation of binding	4/180	177/18903	0.0891719059142012	0.433989059053599	0.391082049624105	2932/6934/6497/4233	4
GO:0048736	BP	GO:0048736	appendage development	4/180	178/18903	0.0905799155609623	0.433989059053599	0.391082049624105	8434/4154/6497/28982	4
GO:0060173	BP	GO:0060173	limb development	4/180	178/18903	0.0905799155609623	0.433989059053599	0.391082049624105	8434/4154/6497/28982	4
GO:0006778	BP	GO:0006778	porphyrin-containing compound metabolic process	2/180	53/18903	0.0906831828722819	0.433989059053599	0.391082049624105	28982/4779	2
GO:0019933	BP	GO:0019933	cAMP-mediated signaling	2/180	53/18903	0.0906831828722819	0.433989059053599	0.391082049624105	5150/133	2
GO:0048146	BP	GO:0048146	positive regulation of fibroblast proliferation	2/180	53/18903	0.0906831828722819	0.433989059053599	0.391082049624105	1026/1021	2
GO:0006605	BP	GO:0006605	protein targeting	6/180	325/18903	0.0910161881744182	0.433989059053599	0.391082049624105	9145/55048/6721/283514/55187/79720	6
GO:1901214	BP	GO:1901214	regulation of neuron death	6/180	325/18903	0.0910161881744182	0.433989059053599	0.391082049624105	2020/6418/4204/7832/2932/2002	6
GO:0001865	BP	GO:0001865	NK T cell differentiation	1/180	10/18903	0.0912653524066768	0.433989059053599	0.391082049624105	7048	1
GO:0003418	BP	GO:0003418	growth plate cartilage chondrocyte differentiation	1/180	10/18903	0.0912653524066768	0.433989059053599	0.391082049624105	7048	1
GO:0010496	BP	GO:0010496	intercellular transport	1/180	10/18903	0.0912653524066768	0.433989059053599	0.391082049624105	23089	1
GO:0010944	BP	GO:0010944	negative regulation of transcription by competitive promoter binding	1/180	10/18903	0.0912653524066768	0.433989059053599	0.391082049624105	4092	1
GO:0016081	BP	GO:0016081	synaptic vesicle docking	1/180	10/18903	0.0912653524066768	0.433989059053599	0.391082049624105	6804	1
GO:0032380	BP	GO:0032380	regulation of intracellular sterol transport	1/180	10/18903	0.0912653524066768	0.433989059053599	0.391082049624105	116150	1
GO:0032383	BP	GO:0032383	regulation of intracellular cholesterol transport	1/180	10/18903	0.0912653524066768	0.433989059053599	0.391082049624105	116150	1
GO:0033523	BP	GO:0033523	histone H2B ubiquitination	1/180	10/18903	0.0912653524066768	0.433989059053599	0.391082049624105	9810	1
GO:0043045	BP	GO:0043045	DNA methylation involved in embryo development	1/180	10/18903	0.0912653524066768	0.433989059053599	0.391082049624105	200424	1
GO:0045657	BP	GO:0045657	positive regulation of monocyte differentiation	1/180	10/18903	0.0912653524066768	0.433989059053599	0.391082049624105	677	1
GO:0046886	BP	GO:0046886	positive regulation of hormone biosynthetic process	1/180	10/18903	0.0912653524066768	0.433989059053599	0.391082049624105	133	1
GO:0048263	BP	GO:0048263	determination of dorsal identity	1/180	10/18903	0.0912653524066768	0.433989059053599	0.391082049624105	7479	1
GO:0048382	BP	GO:0048382	mesendoderm development	1/180	10/18903	0.0912653524066768	0.433989059053599	0.391082049624105	677	1
GO:0048671	BP	GO:0048671	negative regulation of collateral sprouting	1/180	10/18903	0.0912653524066768	0.433989059053599	0.391082049624105	23105	1
GO:0060525	BP	GO:0060525	prostate glandular acinus development	1/180	10/18903	0.0912653524066768	0.433989059053599	0.391082049624105	10818	1
GO:0060856	BP	GO:0060856	establishment of blood-brain barrier	1/180	10/18903	0.0912653524066768	0.433989059053599	0.391082049624105	8434	1
GO:0062042	BP	GO:0062042	regulation of cardiac epithelial to mesenchymal transition	1/180	10/18903	0.0912653524066768	0.433989059053599	0.391082049624105	7048	1
GO:0070874	BP	GO:0070874	negative regulation of glycogen metabolic process	1/180	10/18903	0.0912653524066768	0.433989059053599	0.391082049624105	2932	1
GO:0071233	BP	GO:0071233	cellular response to leucine	1/180	10/18903	0.0912653524066768	0.433989059053599	0.391082049624105	83667	1
GO:0071838	BP	GO:0071838	cell proliferation in bone marrow	1/180	10/18903	0.0912653524066768	0.433989059053599	0.391082049624105	8091	1
GO:0090557	BP	GO:0090557	establishment of endothelial intestinal barrier	1/180	10/18903	0.0912653524066768	0.433989059053599	0.391082049624105	57826	1
GO:0097050	BP	GO:0097050	type B pancreatic cell apoptotic process	1/180	10/18903	0.0912653524066768	0.433989059053599	0.391082049624105	6934	1
GO:1900246	BP	GO:1900246	positive regulation of RIG-I signaling pathway	1/180	10/18903	0.0912653524066768	0.433989059053599	0.391082049624105	85364	1
GO:1901538	BP	GO:1901538	changes to DNA methylation involved in embryo development	1/180	10/18903	0.0912653524066768	0.433989059053599	0.391082049624105	200424	1
GO:1904526	BP	GO:1904526	regulation of microtubule binding	1/180	10/18903	0.0912653524066768	0.433989059053599	0.391082049624105	2011	1
GO:1904587	BP	GO:1904587	response to glycoprotein	1/180	10/18903	0.0912653524066768	0.433989059053599	0.391082049624105	80267	1
GO:1904779	BP	GO:1904779	regulation of protein localization to centrosome	1/180	10/18903	0.0912653524066768	0.433989059053599	0.391082049624105	2932	1
GO:2000563	BP	GO:2000563	positive regulation of CD4-positive, alpha-beta T cell proliferation	1/180	10/18903	0.0912653524066768	0.433989059053599	0.391082049624105	7048	1
GO:2000659	BP	GO:2000659	regulation of interleukin-1-mediated signaling pathway	1/180	10/18903	0.0912653524066768	0.433989059053599	0.391082049624105	54726	1
GO:2000726	BP	GO:2000726	negative regulation of cardiac muscle cell differentiation	1/180	10/18903	0.0912653524066768	0.433989059053599	0.391082049624105	10818	1
GO:0060759	BP	GO:0060759	regulation of response to cytokine stimulus	4/180	179/18903	0.091998601481824	0.433989059053599	0.391082049624105	54726/57506/331/3304	4
GO:0045785	BP	GO:0045785	positive regulation of cell adhesion	8/180	484/18903	0.0921032264698866	0.433989059053599	0.391082049624105	27185/463/4092/7048/2932/8289/7070/1021	8
GO:0032886	BP	GO:0032886	regulation of microtubule-based process	5/180	252/18903	0.0935057584045192	0.433989059053599	0.391082049624105	2011/4204/2932/4233/3304	5
GO:0010883	BP	GO:0010883	regulation of lipid storage	2/180	54/18903	0.0936032093757355	0.433989059053599	0.391082049624105	57104/6721	2
GO:0014009	BP	GO:0014009	glial cell proliferation	2/180	54/18903	0.0936032093757355	0.433989059053599	0.391082049624105	4204/6497	2
GO:0045744	BP	GO:0045744	negative regulation of G protein-coupled receptor signaling pathway	2/180	54/18903	0.0936032093757355	0.433989059053599	0.391082049624105	133/4233	2
GO:0051703	BP	GO:0051703	biological process involved in intraspecies interaction between organisms	2/180	54/18903	0.0936032093757355	0.433989059053599	0.391082049624105	4204/2894	2
GO:0072698	BP	GO:0072698	protein localization to microtubule cytoskeleton	2/180	54/18903	0.0936032093757355	0.433989059053599	0.391082049624105	27185/2932	2
GO:1904031	BP	GO:1904031	positive regulation of cyclin-dependent protein kinase activity	2/180	54/18903	0.0936032093757355	0.433989059053599	0.391082049624105	1026/894	2
GO:0044344	BP	GO:0044344	cellular response to fibroblast growth factor stimulus	3/180	114/18903	0.0952591201611467	0.433989059053599	0.391082049624105	81848/677/10818	3
GO:1900087	BP	GO:1900087	positive regulation of G1/S transition of mitotic cell cycle	2/180	55/18903	0.0965502352443649	0.433989059053599	0.391082049624105	894/1654	2
GO:1904645	BP	GO:1904645	response to amyloid-beta	2/180	55/18903	0.0965502352443649	0.433989059053599	0.391082049624105	782/2932	2
GO:2000648	BP	GO:2000648	positive regulation of stem cell proliferation	2/180	55/18903	0.0965502352443649	0.433989059053599	0.391082049624105	3200/8091	2
GO:0009615	BP	GO:0009615	response to virus	7/180	409/18903	0.0967107134971804	0.433989059053599	0.391082049624105	85364/58487/8091/1654/57506/8061/1021	7
GO:0051402	BP	GO:0051402	neuron apoptotic process	5/180	255/18903	0.0971023959572605	0.433989059053599	0.391082049624105	2020/6418/4204/7832/331	5
GO:0008361	BP	GO:0008361	regulation of cell size	4/180	183/18903	0.0977789609216429	0.433989059053599	0.391082049624105	27185/23105/2932/118813	4
GO:0010559	BP	GO:0010559	regulation of glycoprotein biosynthetic process	2/180	56/18903	0.0995234886332714	0.433989059053599	0.391082049624105	27161/6934	2
GO:0010718	BP	GO:0010718	positive regulation of epithelial to mesenchymal transition	2/180	56/18903	0.0995234886332714	0.433989059053599	0.391082049624105	7048/6934	2
GO:0021545	BP	GO:0021545	cranial nerve development	2/180	56/18903	0.0995234886332714	0.433989059053599	0.391082049624105	89797/3200	2
GO:0043331	BP	GO:0043331	response to dsRNA	2/180	56/18903	0.0995234886332714	0.433989059053599	0.391082049624105	85364/57506	2
GO:1903170	BP	GO:1903170	negative regulation of calcium ion transmembrane transport	2/180	56/18903	0.0995234886332714	0.433989059053599	0.391082049624105	4923/130507	2
GO:0002725	BP	GO:0002725	negative regulation of T cell cytokine production	1/180	11/18903	0.0999231746988912	0.433989059053599	0.391082049624105	4092	1
GO:0002732	BP	GO:0002732	positive regulation of dendritic cell cytokine production	1/180	11/18903	0.0999231746988912	0.433989059053599	0.391082049624105	57506	1
GO:0006020	BP	GO:0006020	inositol metabolic process	1/180	11/18903	0.0999231746988912	0.433989059053599	0.391082049624105	4204	1
GO:0006054	BP	GO:0006054	N-acetylneuraminate metabolic process	1/180	11/18903	0.0999231746988912	0.433989059053599	0.391082049624105	6482	1
GO:0006751	BP	GO:0006751	glutathione catabolic process	1/180	11/18903	0.0999231746988912	0.433989059053599	0.391082049624105	79094	1
GO:0010624	BP	GO:0010624	regulation of Schwann cell proliferation	1/180	11/18903	0.0999231746988912	0.433989059053599	0.391082049624105	6497	1
GO:0014010	BP	GO:0014010	Schwann cell proliferation	1/180	11/18903	0.0999231746988912	0.433989059053599	0.391082049624105	6497	1
GO:0015886	BP	GO:0015886	heme transport	1/180	11/18903	0.0999231746988912	0.433989059053599	0.391082049624105	28982	1
GO:0021860	BP	GO:0021860	pyramidal neuron development	1/180	11/18903	0.0999231746988912	0.433989059053599	0.391082049624105	27185	1
GO:0032377	BP	GO:0032377	regulation of intracellular lipid transport	1/180	11/18903	0.0999231746988912	0.433989059053599	0.391082049624105	116150	1
GO:0035279	BP	GO:0035279	miRNA-mediated gene silencing by mRNA destabilization	1/180	11/18903	0.0999231746988912	0.433989059053599	0.391082049624105	27161	1
GO:0036363	BP	GO:0036363	transforming growth factor beta activation	1/180	11/18903	0.0999231746988912	0.433989059053599	0.391082049624105	5045	1
GO:0038003	BP	GO:0038003	G protein-coupled opioid receptor signaling pathway	1/180	11/18903	0.0999231746988912	0.433989059053599	0.391082049624105	84687	1
GO:0042451	BP	GO:0042451	purine nucleoside biosynthetic process	1/180	11/18903	0.0999231746988912	0.433989059053599	0.391082049624105	4507	1
GO:0042455	BP	GO:0042455	ribonucleoside biosynthetic process	1/180	11/18903	0.0999231746988912	0.433989059053599	0.391082049624105	4507	1
GO:0046129	BP	GO:0046129	purine ribonucleoside biosynthetic process	1/180	11/18903	0.0999231746988912	0.433989059053599	0.391082049624105	4507	1
GO:0048262	BP	GO:0048262	determination of dorsal/ventral asymmetry	1/180	11/18903	0.0999231746988912	0.433989059053599	0.391082049624105	7479	1
GO:0051574	BP	GO:0051574	positive regulation of histone H3-K9 methylation	1/180	11/18903	0.0999231746988912	0.433989059053599	0.391082049624105	4204	1
GO:0060433	BP	GO:0060433	bronchus development	1/180	11/18903	0.0999231746988912	0.433989059053599	0.391082049624105	7048	1
GO:0060439	BP	GO:0060439	trachea morphogenesis	1/180	11/18903	0.0999231746988912	0.433989059053599	0.391082049624105	7048	1
GO:0060900	BP	GO:0060900	embryonic camera-type eye formation	1/180	11/18903	0.0999231746988912	0.433989059053599	0.391082049624105	10818	1
GO:0070344	BP	GO:0070344	regulation of fat cell proliferation	1/180	11/18903	0.0999231746988912	0.433989059053599	0.391082049624105	1871	1
GO:0071394	BP	GO:0071394	cellular response to testosterone stimulus	1/180	11/18903	0.0999231746988912	0.433989059053599	0.391082049624105	2002	1
GO:0072697	BP	GO:0072697	protein localization to cell cortex	1/180	11/18903	0.0999231746988912	0.433989059053599	0.391082049624105	84687	1
GO:0090085	BP	GO:0090085	regulation of protein deubiquitination	1/180	11/18903	0.0999231746988912	0.433989059053599	0.391082049624105	54726	1
GO:1900247	BP	GO:1900247	regulation of cytoplasmic translational elongation	1/180	11/18903	0.0999231746988912	0.433989059053599	0.391082049624105	132864	1
GO:1901535	BP	GO:1901535	regulation of DNA demethylation	1/180	11/18903	0.0999231746988912	0.433989059053599	0.391082049624105	54726	1
GO:1903564	BP	GO:1903564	regulation of protein localization to cilium	1/180	11/18903	0.0999231746988912	0.433989059053599	0.391082049624105	2932	1
GO:2000320	BP	GO:2000320	negative regulation of T-helper 17 cell differentiation	1/180	11/18903	0.0999231746988912	0.433989059053599	0.391082049624105	4092	1
GO:2000644	BP	GO:2000644	regulation of receptor catabolic process	1/180	11/18903	0.0999231746988912	0.433989059053599	0.391082049624105	5045	1
GO:0000079	BP	GO:0000079	regulation of cyclin-dependent protein serine/threonine kinase activity	3/180	117/18903	0.101007741851306	0.433989059053599	0.391082049624105	1026/894/9134	3
GO:0021987	BP	GO:0021987	cerebral cortex development	3/180	117/18903	0.101007741851306	0.433989059053599	0.391082049624105	84687/27185/2932	3
GO:0071214	BP	GO:0071214	cellular response to abiotic stimulus	6/180	335/18903	0.101440951912701	0.433989059053599	0.391082049624105	9230/1026/894/677/1654/2002	6
GO:0104004	BP	GO:0104004	cellular response to environmental stimulus	6/180	335/18903	0.101440951912701	0.433989059053599	0.391082049624105	9230/1026/894/677/1654/2002	6
GO:0009266	BP	GO:0009266	response to temperature stimulus	4/180	186/18903	0.102223464376324	0.433989059053599	0.391082049624105	4923/133/2932/3304	4
GO:0010332	BP	GO:0010332	response to gamma radiation	2/180	57/18903	0.102522209800353	0.433989059053599	0.391082049624105	1026/2002	2
GO:0032608	BP	GO:0032608	interferon-beta production	2/180	57/18903	0.102522209800353	0.433989059053599	0.391082049624105	1654/57506	2
GO:0032648	BP	GO:0032648	regulation of interferon-beta production	2/180	57/18903	0.102522209800353	0.433989059053599	0.391082049624105	1654/57506	2
GO:0038066	BP	GO:0038066	p38MAPK cascade	2/180	57/18903	0.102522209800353	0.433989059053599	0.391082049624105	50488/677	2
GO:0045071	BP	GO:0045071	negative regulation of viral genome replication	2/180	57/18903	0.102522209800353	0.433989059053599	0.391082049624105	8091/57506	2
GO:0046148	BP	GO:0046148	pigment biosynthetic process	2/180	57/18903	0.102522209800353	0.433989059053599	0.391082049624105	28982/4779	2
GO:0070534	BP	GO:0070534	protein K63-linked ubiquitination	2/180	57/18903	0.102522209800353	0.433989059053599	0.391082049624105	80829/1654	2
GO:0090068	BP	GO:0090068	positive regulation of cell cycle process	5/180	260/18903	0.103250921935398	0.433989059053599	0.391082049624105	7919/4204/894/144455/1654	5
GO:0006470	BP	GO:0006470	protein dephosphorylation	5/180	261/18903	0.104503494293464	0.433989059053599	0.391082049624105	84687/1846/5784/2932/6992	5
GO:0045927	BP	GO:0045927	positive regulation of growth	5/180	261/18903	0.104503494293464	0.433989059053599	0.391082049624105	27185/4092/7048/1654/118813	5
GO:0001933	BP	GO:0001933	negative regulation of protein phosphorylation	6/180	338/18903	0.104686659268211	0.433989059053599	0.391082049624105	1026/81848/4092/27250/28951/7070	6
GO:1903169	BP	GO:1903169	regulation of calcium ion transmembrane transport	4/180	188/18903	0.105237559683887	0.433989059053599	0.391082049624105	782/4923/130507/7070	4
GO:0001706	BP	GO:0001706	endoderm formation	2/180	58/18903	0.105545650947948	0.433989059053599	0.391082049624105	1846/8091	2
GO:0001961	BP	GO:0001961	positive regulation of cytokine-mediated signaling pathway	2/180	58/18903	0.105545650947948	0.433989059053599	0.391082049624105	57506/3304	2
GO:0009948	BP	GO:0009948	anterior/posterior axis specification	2/180	58/18903	0.105545650947948	0.433989059053599	0.391082049624105	10818/6497	2
GO:0010803	BP	GO:0010803	regulation of tumor necrosis factor-mediated signaling pathway	2/180	58/18903	0.105545650947948	0.433989059053599	0.391082049624105	331/3304	2
GO:0031124	BP	GO:0031124	mRNA 3'-end processing	2/180	58/18903	0.105545650947948	0.433989059053599	0.391082049624105	677/87178	2
GO:0050432	BP	GO:0050432	catecholamine secretion	2/180	58/18903	0.105545650947948	0.433989059053599	0.391082049624105	6804/4204	2
GO:0051058	BP	GO:0051058	negative regulation of small GTPase mediated signal transduction	2/180	58/18903	0.105545650947948	0.433989059053599	0.391082049624105	81848/4233	2
GO:0060350	BP	GO:0060350	endochondral bone morphogenesis	2/180	58/18903	0.105545650947948	0.433989059053599	0.391082049624105	4209/7048	2
GO:0031668	BP	GO:0031668	cellular response to extracellular stimulus	5/180	262/18903	0.105763620527226	0.433989059053599	0.391082049624105	84687/1026/83667/6721/8061	5
GO:0035967	BP	GO:0035967	cellular response to topologically incorrect protein	3/180	120/18903	0.106892046721721	0.433989059053599	0.391082049624105	80311/58487/3304	3
GO:0051897	BP	GO:0051897	positive regulation of protein kinase B signaling	3/180	120/18903	0.106892046721721	0.433989059053599	0.391082049624105	92140/6934/4233	3
GO:1904029	BP	GO:1904029	regulation of cyclin-dependent protein kinase activity	3/180	120/18903	0.106892046721721	0.433989059053599	0.391082049624105	1026/894/9134	3
GO:0001886	BP	GO:0001886	endothelial cell morphogenesis	1/180	12/18903	0.108498964903962	0.433989059053599	0.391082049624105	4233	1
GO:0001967	BP	GO:0001967	suckling behavior	1/180	12/18903	0.108498964903962	0.433989059053599	0.391082049624105	130507	1
GO:0002087	BP	GO:0002087	regulation of respiratory gaseous exchange by nervous system process	1/180	12/18903	0.108498964903962	0.433989059053599	0.391082049624105	4204	1
GO:0002645	BP	GO:0002645	positive regulation of tolerance induction	1/180	12/18903	0.108498964903962	0.433989059053599	0.391082049624105	7048	1
GO:0006983	BP	GO:0006983	ER overload response	1/180	12/18903	0.108498964903962	0.433989059053599	0.391082049624105	2932	1
GO:0008298	BP	GO:0008298	intracellular mRNA localization	1/180	12/18903	0.108498964903962	0.433989059053599	0.391082049624105	677	1
GO:0009086	BP	GO:0009086	methionine biosynthetic process	1/180	12/18903	0.108498964903962	0.433989059053599	0.391082049624105	4507	1
GO:0014049	BP	GO:0014049	positive regulation of glutamate secretion	1/180	12/18903	0.108498964903962	0.433989059053599	0.391082049624105	4923	1
GO:0014051	BP	GO:0014051	gamma-aminobutyric acid secretion	1/180	12/18903	0.108498964903962	0.433989059053599	0.391082049624105	4923	1
GO:0021670	BP	GO:0021670	lateral ventricle development	1/180	12/18903	0.108498964903962	0.433989059053599	0.391082049624105	1021	1
GO:0032908	BP	GO:0032908	regulation of transforming growth factor beta1 production	1/180	12/18903	0.108498964903962	0.433989059053599	0.391082049624105	5045	1
GO:0032926	BP	GO:0032926	negative regulation of activin receptor signaling pathway	1/180	12/18903	0.108498964903962	0.433989059053599	0.391082049624105	6497	1
GO:0033539	BP	GO:0033539	fatty acid beta-oxidation using acyl-CoA dehydrogenase	1/180	12/18903	0.108498964903962	0.433989059053599	0.391082049624105	3712	1
GO:0034154	BP	GO:0034154	toll-like receptor 7 signaling pathway	1/180	12/18903	0.108498964903962	0.433989059053599	0.391082049624105	1654	1
GO:0034454	BP	GO:0034454	microtubule anchoring at centrosome	1/180	12/18903	0.108498964903962	0.433989059053599	0.391082049624105	2932	1
GO:0043589	BP	GO:0043589	skin morphogenesis	1/180	12/18903	0.108498964903962	0.433989059053599	0.391082049624105	27245	1
GO:0043696	BP	GO:0043696	dedifferentiation	1/180	12/18903	0.108498964903962	0.433989059053599	0.391082049624105	1021	1
GO:0043697	BP	GO:0043697	cell dedifferentiation	1/180	12/18903	0.108498964903962	0.433989059053599	0.391082049624105	1021	1
GO:0046549	BP	GO:0046549	retinal cone cell development	1/180	12/18903	0.108498964903962	0.433989059053599	0.391082049624105	7070	1
GO:0060394	BP	GO:0060394	negative regulation of pathway-restricted SMAD protein phosphorylation	1/180	12/18903	0.108498964903962	0.433989059053599	0.391082049624105	4092	1
GO:0060442	BP	GO:0060442	branching involved in prostate gland morphogenesis	1/180	12/18903	0.108498964903962	0.433989059053599	0.391082049624105	10818	1
GO:0060788	BP	GO:0060788	ectodermal placode formation	1/180	12/18903	0.108498964903962	0.433989059053599	0.391082049624105	10818	1
GO:0070213	BP	GO:0070213	protein auto-ADP-ribosylation	1/180	12/18903	0.108498964903962	0.433989059053599	0.391082049624105	57097	1
GO:0070493	BP	GO:0070493	thrombin-activated receptor signaling pathway	1/180	12/18903	0.108498964903962	0.433989059053599	0.391082049624105	4233	1
GO:0071472	BP	GO:0071472	cellular response to salt stress	1/180	12/18903	0.108498964903962	0.433989059053599	0.391082049624105	677	1
GO:0071635	BP	GO:0071635	negative regulation of transforming growth factor beta production	1/180	12/18903	0.108498964903962	0.433989059053599	0.391082049624105	5045	1
GO:0071697	BP	GO:0071697	ectodermal placode morphogenesis	1/180	12/18903	0.108498964903962	0.433989059053599	0.391082049624105	10818	1
GO:0072497	BP	GO:0072497	mesenchymal stem cell differentiation	1/180	12/18903	0.108498964903962	0.433989059053599	0.391082049624105	2932	1
GO:0097084	BP	GO:0097084	vascular associated smooth muscle cell development	1/180	12/18903	0.108498964903962	0.433989059053599	0.391082049624105	133	1
GO:0140289	BP	GO:0140289	protein mono-ADP-ribosylation	1/180	12/18903	0.108498964903962	0.433989059053599	0.391082049624105	57097	1
GO:1900112	BP	GO:1900112	regulation of histone H3-K9 trimethylation	1/180	12/18903	0.108498964903962	0.433989059053599	0.391082049624105	4204	1
GO:1900152	BP	GO:1900152	negative regulation of nuclear-transcribed mRNA catabolic process, deadenylation-dependent decay	1/180	12/18903	0.108498964903962	0.433989059053599	0.391082049624105	10140	1
GO:1900227	BP	GO:1900227	positive regulation of NLRP3 inflammasome complex assembly	1/180	12/18903	0.108498964903962	0.433989059053599	0.391082049624105	1654	1
GO:1901030	BP	GO:1901030	positive regulation of mitochondrial outer membrane permeabilization involved in apoptotic signaling pathway	1/180	12/18903	0.108498964903962	0.433989059053599	0.391082049624105	2932	1
GO:1903800	BP	GO:1903800	positive regulation of miRNA maturation	1/180	12/18903	0.108498964903962	0.433989059053599	0.391082049624105	4613	1
GO:1903867	BP	GO:1903867	extraembryonic membrane development	1/180	12/18903	0.108498964903962	0.433989059053599	0.391082049624105	144455	1
GO:1904338	BP	GO:1904338	regulation of dopaminergic neuron differentiation	1/180	12/18903	0.108498964903962	0.433989059053599	0.391082049624105	2932	1
GO:2000317	BP	GO:2000317	negative regulation of T-helper 17 type immune response	1/180	12/18903	0.108498964903962	0.433989059053599	0.391082049624105	4092	1
GO:2001214	BP	GO:2001214	positive regulation of vasculogenesis	1/180	12/18903	0.108498964903962	0.433989059053599	0.391082049624105	133	1
GO:0030042	BP	GO:0030042	actin filament depolymerization	2/180	59/18903	0.108593076066366	0.433989059053599	0.391082049624105	84687/832	2
GO:0000077	BP	GO:0000077	DNA damage checkpoint signaling	3/180	121/18903	0.108882827182602	0.433989059053599	0.391082049624105	1026/7919/1112	3
GO:0030301	BP	GO:0030301	cholesterol transport	3/180	121/18903	0.108882827182602	0.433989059053599	0.391082049624105	5045/6721/116150	3
GO:0032355	BP	GO:0032355	response to estradiol	3/180	121/18903	0.108882827182602	0.433989059053599	0.391082049624105	84687/9612/7479	3
GO:0008217	BP	GO:0008217	regulation of blood pressure	4/180	191/18903	0.109834062178017	0.437161316787751	0.393940677118801	4923/89797/4204/133	4
GO:0030522	BP	GO:0030522	intracellular receptor signaling pathway	5/180	266/18903	0.110879048786604	0.438166448377952	0.394846434796875	85364/9612/8289/331/3304	5
GO:0051091	BP	GO:0051091	positive regulation of DNA-binding transcription factor activity	5/180	266/18903	0.110879048786604	0.438166448377952	0.394846434796875	4923/92140/57506/8061/3304	5
GO:0048675	BP	GO:0048675	axon extension	3/180	122/18903	0.110887989879694	0.438166448377952	0.394846434796875	27185/2932/118813	3
GO:0071901	BP	GO:0071901	negative regulation of protein serine/threonine kinase activity	3/180	122/18903	0.110887989879694	0.438166448377952	0.394846434796875	1026/81848/27250	3
GO:0010506	BP	GO:0010506	regulation of autophagy	6/180	344/18903	0.111339225338969	0.438166448377952	0.394846434796875	83667/6721/55187/92140/2932/4233	6
GO:0043407	BP	GO:0043407	negative regulation of MAP kinase activity	2/180	60/18903	0.111663760779292	0.438166448377952	0.394846434796875	81848/27250	2
GO:0070588	BP	GO:0070588	calcium ion transmembrane transport	6/180	345/18903	0.11246867790534	0.438166448377952	0.394846434796875	782/4923/59283/130507/80228/7070	6
GO:0090630	BP	GO:0090630	activation of GTPase activity	3/180	123/18903	0.112907359504863	0.438166448377952	0.394846434796875	54662/146923/115704	3
GO:0009749	BP	GO:0009749	response to glucose	4/180	194/18903	0.114519409495163	0.438166448377952	0.394846434796875	9230/83667/7048/6934	4
GO:0031345	BP	GO:0031345	negative regulation of cell projection organization	4/180	194/18903	0.114519409495163	0.438166448377952	0.394846434796875	832/23105/7070/115704	4
GO:1901991	BP	GO:1901991	negative regulation of mitotic cell cycle phase transition	4/180	194/18903	0.114519409495163	0.438166448377952	0.394846434796875	1026/677/144455/1112	4
GO:0030865	BP	GO:0030865	cortical cytoskeleton organization	2/180	61/18903	0.114756992191044	0.438166448377952	0.394846434796875	91010/23433	2
GO:0043112	BP	GO:0043112	receptor metabolic process	2/180	61/18903	0.114756992191044	0.438166448377952	0.394846434796875	9230/5045	2
GO:1902893	BP	GO:1902893	regulation of miRNA transcription	2/180	61/18903	0.114756992191044	0.438166448377952	0.394846434796875	6721/8061	2
GO:0031109	BP	GO:0031109	microtubule polymerization or depolymerization	3/180	124/18903	0.114940760157859	0.438166448377952	0.394846434796875	4204/4233/3304	3
GO:0060079	BP	GO:0060079	excitatory postsynaptic potential	3/180	124/18903	0.114940760157859	0.438166448377952	0.394846434796875	6804/4204/2932	3
GO:0043414	BP	GO:0043414	macromolecule methylation	6/180	348/18903	0.115892145370594	0.438166448377952	0.394846434796875	200424/4204/115294/7832/55209/55798	6
GO:0002182	BP	GO:0002182	cytoplasmic translational elongation	1/180	13/18903	0.116993495967287	0.438166448377952	0.394846434796875	132864	1
GO:0002664	BP	GO:0002664	regulation of T cell tolerance induction	1/180	13/18903	0.116993495967287	0.438166448377952	0.394846434796875	7048	1
GO:0007512	BP	GO:0007512	adult heart development	1/180	13/18903	0.116993495967287	0.438166448377952	0.394846434796875	4209	1
GO:0009214	BP	GO:0009214	cyclic nucleotide catabolic process	1/180	13/18903	0.116993495967287	0.438166448377952	0.394846434796875	5150	1
GO:0009235	BP	GO:0009235	cobalamin metabolic process	1/180	13/18903	0.116993495967287	0.438166448377952	0.394846434796875	8029	1
GO:0010771	BP	GO:0010771	negative regulation of cell morphogenesis involved in differentiation	1/180	13/18903	0.116993495967287	0.438166448377952	0.394846434796875	81848	1
GO:0033605	BP	GO:0033605	positive regulation of catecholamine secretion	1/180	13/18903	0.116993495967287	0.438166448377952	0.394846434796875	6804	1
GO:0034333	BP	GO:0034333	adherens junction assembly	1/180	13/18903	0.116993495967287	0.438166448377952	0.394846434796875	4092	1
GO:0042670	BP	GO:0042670	retinal cone cell differentiation	1/180	13/18903	0.116993495967287	0.438166448377952	0.394846434796875	7070	1
GO:0042921	BP	GO:0042921	glucocorticoid receptor signaling pathway	1/180	13/18903	0.116993495967287	0.438166448377952	0.394846434796875	8289	1
GO:0045815	BP	GO:0045815	epigenetic maintenance of chromatin in transcription-competent conformation	1/180	13/18903	0.116993495967287	0.438166448377952	0.394846434796875	8289	1
GO:0048012	BP	GO:0048012	hepatocyte growth factor receptor signaling pathway	1/180	13/18903	0.116993495967287	0.438166448377952	0.394846434796875	4233	1
GO:0051036	BP	GO:0051036	regulation of endosome size	1/180	13/18903	0.116993495967287	0.438166448377952	0.394846434796875	282991	1
GO:0051280	BP	GO:0051280	negative regulation of release of sequestered calcium ion into cytosol	1/180	13/18903	0.116993495967287	0.438166448377952	0.394846434796875	4923	1
GO:0060670	BP	GO:0060670	branching involved in labyrinthine layer morphogenesis	1/180	13/18903	0.116993495967287	0.438166448377952	0.394846434796875	133	1
GO:0060707	BP	GO:0060707	trophoblast giant cell differentiation	1/180	13/18903	0.116993495967287	0.438166448377952	0.394846434796875	144455	1
GO:0061000	BP	GO:0061000	negative regulation of dendritic spine development	1/180	13/18903	0.116993495967287	0.438166448377952	0.394846434796875	23105	1
GO:0070341	BP	GO:0070341	fat cell proliferation	1/180	13/18903	0.116993495967287	0.438166448377952	0.394846434796875	1871	1
GO:0071481	BP	GO:0071481	cellular response to X-ray	1/180	13/18903	0.116993495967287	0.438166448377952	0.394846434796875	894	1
GO:0071696	BP	GO:0071696	ectodermal placode development	1/180	13/18903	0.116993495967287	0.438166448377952	0.394846434796875	10818	1
GO:1900025	BP	GO:1900025	negative regulation of substrate adhesion-dependent cell spreading	1/180	13/18903	0.116993495967287	0.438166448377952	0.394846434796875	81848	1
GO:1901524	BP	GO:1901524	regulation of mitophagy	1/180	13/18903	0.116993495967287	0.438166448377952	0.394846434796875	55187	1
GO:1903265	BP	GO:1903265	positive regulation of tumor necrosis factor-mediated signaling pathway	1/180	13/18903	0.116993495967287	0.438166448377952	0.394846434796875	3304	1
GO:1903599	BP	GO:1903599	positive regulation of autophagy of mitochondrion	1/180	13/18903	0.116993495967287	0.438166448377952	0.394846434796875	55187	1
GO:1905064	BP	GO:1905064	negative regulation of vascular associated smooth muscle cell differentiation	1/180	13/18903	0.116993495967287	0.438166448377952	0.394846434796875	27250	1
GO:1990253	BP	GO:1990253	cellular response to leucine starvation	1/180	13/18903	0.116993495967287	0.438166448377952	0.394846434796875	83667	1
GO:0030166	BP	GO:0030166	proteoglycan biosynthetic process	2/180	62/18903	0.117872068735647	0.438166448377952	0.394846434796875	9953/6934	2
GO:0031102	BP	GO:0031102	neuron projection regeneration	2/180	62/18903	0.117872068735647	0.438166448377952	0.394846434796875	133/7070	2
GO:0032387	BP	GO:0032387	negative regulation of intracellular transport	2/180	62/18903	0.117872068735647	0.438166448377952	0.394846434796875	283514/392	2
GO:0046902	BP	GO:0046902	regulation of mitochondrial membrane permeability	2/180	62/18903	0.117872068735647	0.438166448377952	0.394846434796875	282991/2932	2
GO:0060038	BP	GO:0060038	cardiac muscle cell proliferation	2/180	62/18903	0.117872068735647	0.438166448377952	0.394846434796875	7048/6497	2
GO:0061614	BP	GO:0061614	miRNA transcription	2/180	62/18903	0.117872068735647	0.438166448377952	0.394846434796875	6721/8061	2
GO:1903018	BP	GO:1903018	regulation of glycoprotein metabolic process	2/180	62/18903	0.117872068735647	0.438166448377952	0.394846434796875	27161/6934	2
GO:0042391	BP	GO:0042391	regulation of membrane potential	7/180	431/18903	0.118392683511252	0.439521123219874	0.396067177584512	6804/4923/79784/4204/4092/2932/2894	7
GO:1901988	BP	GO:1901988	negative regulation of cell cycle phase transition	5/180	272/18903	0.118773414006431	0.440020947041339	0.39651758553944	1026/7919/677/144455/1112	5
GO:0003231	BP	GO:0003231	cardiac ventricle development	3/180	126/18903	0.119048948290989	0.440020947041339	0.39651758553944	4092/10818/7048	3
GO:2001257	BP	GO:2001257	regulation of cation channel activity	4/180	197/18903	0.119291763230298	0.440020947041339	0.39651758553944	782/4923/50488/59283	4
GO:0031346	BP	GO:0031346	positive regulation of cell projection organization	6/180	352/18903	0.120537975058204	0.440020947041339	0.39651758553944	2011/27185/257194/23433/2932/118813	6
GO:0045861	BP	GO:0045861	negative regulation of proteolysis	6/180	352/18903	0.120537975058204	0.440020947041339	0.39651758553944	5045/8434/79094/1654/331/2619	6
GO:0032757	BP	GO:0032757	positive regulation of interleukin-8 production	2/180	63/18903	0.121008300027727	0.440020947041339	0.39651758553944	57506/3304	2
GO:0001704	BP	GO:0001704	formation of primary germ layer	3/180	127/18903	0.121123381463982	0.440020947041339	0.39651758553944	27245/1846/8091	3
GO:0006979	BP	GO:0006979	response to oxidative stress	7/180	434/18903	0.121531597886535	0.440020947041339	0.39651758553944	83667/132864/87178/8061/4233/3304/4779	7
GO:0009746	BP	GO:0009746	response to hexose	4/180	199/18903	0.122520736618136	0.440020947041339	0.39651758553944	9230/83667/7048/6934	4
GO:0006304	BP	GO:0006304	DNA modification	3/180	128/18903	0.12321113714708	0.440020947041339	0.39651758553944	200424/4204/54726	3
GO:0046683	BP	GO:0046683	response to organophosphorus	3/180	128/18903	0.12321113714708	0.440020947041339	0.39651758553944	677/87178/8061	3
GO:0002218	BP	GO:0002218	activation of innate immune response	2/180	64/18903	0.124165006715186	0.440020947041339	0.39651758553944	85364/57506	2
GO:0010972	BP	GO:0010972	negative regulation of G2/M transition of mitotic cell cycle	2/180	64/18903	0.124165006715186	0.440020947041339	0.39651758553944	1026/1112	2
GO:0033059	BP	GO:0033059	cellular pigmentation	2/180	64/18903	0.124165006715186	0.440020947041339	0.39651758553944	9230/282991	2
GO:0046530	BP	GO:0046530	photoreceptor cell differentiation	2/180	64/18903	0.124165006715186	0.440020947041339	0.39651758553944	7070/85407	2
GO:0031570	BP	GO:0031570	DNA integrity checkpoint signaling	3/180	129/18903	0.125312037223112	0.440020947041339	0.39651758553944	1026/7919/1112	3
GO:0045931	BP	GO:0045931	positive regulation of mitotic cell cycle	3/180	129/18903	0.125312037223112	0.440020947041339	0.39651758553944	4204/894/1654	3
GO:0048593	BP	GO:0048593	camera-type eye morphogenesis	3/180	129/18903	0.125312037223112	0.440020947041339	0.39651758553944	10818/6497/7070	3
GO:0006465	BP	GO:0006465	signal peptide processing	1/180	14/18903	0.125407533591739	0.440020947041339	0.39651758553944	5045	1
GO:0010452	BP	GO:0010452	histone H3-K36 methylation	1/180	14/18903	0.125407533591739	0.440020947041339	0.39651758553944	55209	1
GO:0010587	BP	GO:0010587	miRNA catabolic process	1/180	14/18903	0.125407533591739	0.440020947041339	0.39651758553944	87178	1
GO:0010896	BP	GO:0010896	regulation of triglyceride catabolic process	1/180	14/18903	0.125407533591739	0.440020947041339	0.39651758553944	57104	1
GO:0014061	BP	GO:0014061	regulation of norepinephrine secretion	1/180	14/18903	0.125407533591739	0.440020947041339	0.39651758553944	6804	1
GO:0021859	BP	GO:0021859	pyramidal neuron differentiation	1/180	14/18903	0.125407533591739	0.440020947041339	0.39651758553944	27185	1
GO:0031958	BP	GO:0031958	corticosteroid receptor signaling pathway	1/180	14/18903	0.125407533591739	0.440020947041339	0.39651758553944	8289	1
GO:0032486	BP	GO:0032486	Rap protein signal transduction	1/180	14/18903	0.125407533591739	0.440020947041339	0.39651758553944	57826	1
GO:0043101	BP	GO:0043101	purine-containing compound salvage	1/180	14/18903	0.125407533591739	0.440020947041339	0.39651758553944	4507	1
GO:0043201	BP	GO:0043201	response to leucine	1/180	14/18903	0.125407533591739	0.440020947041339	0.39651758553944	83667	1
GO:0043584	BP	GO:0043584	nose development	1/180	14/18903	0.125407533591739	0.440020947041339	0.39651758553944	6497	1
GO:0043922	BP	GO:0043922	negative regulation by host of viral transcription	1/180	14/18903	0.125407533591739	0.440020947041339	0.39651758553944	8091	1
GO:0044849	BP	GO:0044849	estrous cycle	1/180	14/18903	0.125407533591739	0.440020947041339	0.39651758553944	9612	1
GO:0046598	BP	GO:0046598	positive regulation of viral entry into host cell	1/180	14/18903	0.125407533591739	0.440020947041339	0.39651758553944	5045	1
GO:0048243	BP	GO:0048243	norepinephrine secretion	1/180	14/18903	0.125407533591739	0.440020947041339	0.39651758553944	6804	1
GO:0060732	BP	GO:0060732	positive regulation of inositol phosphate biosynthetic process	1/180	14/18903	0.125407533591739	0.440020947041339	0.39651758553944	4923	1
GO:0070307	BP	GO:0070307	lens fiber cell development	1/180	14/18903	0.125407533591739	0.440020947041339	0.39651758553944	10818	1
GO:0072393	BP	GO:0072393	microtubule anchoring at microtubule organizing center	1/180	14/18903	0.125407533591739	0.440020947041339	0.39651758553944	2932	1
GO:0075294	BP	GO:0075294	positive regulation by symbiont of entry into host	1/180	14/18903	0.125407533591739	0.440020947041339	0.39651758553944	5045	1
GO:0090128	BP	GO:0090128	regulation of synapse maturation	1/180	14/18903	0.125407533591739	0.440020947041339	0.39651758553944	27185	1
GO:0090715	BP	GO:0090715	immunological memory formation process	1/180	14/18903	0.125407533591739	0.440020947041339	0.39651758553944	6482	1
GO:1901298	BP	GO:1901298	regulation of hydrogen peroxide-mediated programmed cell death	1/180	14/18903	0.125407533591739	0.440020947041339	0.39651758553944	4233	1
GO:1901678	BP	GO:1901678	iron coordination entity transport	1/180	14/18903	0.125407533591739	0.440020947041339	0.39651758553944	28982	1
GO:1905049	BP	GO:1905049	negative regulation of metallopeptidase activity	1/180	14/18903	0.125407533591739	0.440020947041339	0.39651758553944	8434	1
GO:1905208	BP	GO:1905208	negative regulation of cardiocyte differentiation	1/180	14/18903	0.125407533591739	0.440020947041339	0.39651758553944	10818	1
GO:2000105	BP	GO:2000105	positive regulation of DNA-templated DNA replication	1/180	14/18903	0.125407533591739	0.440020947041339	0.39651758553944	144455	1
GO:0032271	BP	GO:0032271	regulation of protein polymerization	4/180	201/18903	0.125786965727181	0.440802642037719	0.397221997033205	832/4204/4233/3304	4
GO:0001885	BP	GO:0001885	endothelial cell development	2/180	65/18903	0.127341520333641	0.442290521344822	0.39856277481752	57826/4233	2
GO:0035065	BP	GO:0035065	regulation of histone acetylation	2/180	65/18903	0.127341520333641	0.442290521344822	0.39856277481752	6418/55209	2
GO:0050771	BP	GO:0050771	negative regulation of axonogenesis	2/180	65/18903	0.127341520333641	0.442290521344822	0.39856277481752	23105/7070	2
GO:0060760	BP	GO:0060760	positive regulation of response to cytokine stimulus	2/180	65/18903	0.127341520333641	0.442290521344822	0.39856277481752	57506/3304	2
GO:1905953	BP	GO:1905953	negative regulation of lipid localization	2/180	65/18903	0.127341520333641	0.442290521344822	0.39856277481752	57104/6721	2
GO:0034968	BP	GO:0034968	histone lysine methylation	3/180	130/18903	0.127425903272617	0.442290521344822	0.39856277481752	200424/4204/55209	3
GO:0051701	BP	GO:0051701	biological process involved in interaction with host	4/180	203/18903	0.12908986755618	0.442290521344822	0.39856277481752	5045/7919/3304/79720	4
GO:1903828	BP	GO:1903828	negative regulation of protein localization	4/180	203/18903	0.12908986755618	0.442290521344822	0.39856277481752	283514/23433/2932/80223	4
GO:0003002	BP	GO:0003002	regionalization	6/180	360/18903	0.130103156467677	0.442290521344822	0.39856277481752	7479/3200/10818/7832/6497/85407	6
GO:0034605	BP	GO:0034605	cellular response to heat	2/180	66/18903	0.130537183162618	0.442290521344822	0.39856277481752	2932/3304	2
GO:0071300	BP	GO:0071300	cellular response to retinoic acid	2/180	66/18903	0.130537183162618	0.442290521344822	0.39856277481752	7479/2932	2
GO:1902750	BP	GO:1902750	negative regulation of cell cycle G2/M phase transition	2/180	66/18903	0.130537183162618	0.442290521344822	0.39856277481752	1026/1112	2
GO:1901605	BP	GO:1901605	alpha-amino acid metabolic process	4/180	205/18903	0.132428850134499	0.442290521344822	0.39856277481752	4204/57494/4507/3712	4
GO:1901654	BP	GO:1901654	response to ketone	4/180	205/18903	0.132428850134499	0.442290521344822	0.39856277481752	84687/4507/2002/8061	4
GO:0045787	BP	GO:0045787	positive regulation of cell cycle	6/180	362/18903	0.132550423930801	0.442290521344822	0.39856277481752	7919/4204/894/144455/1654/8061	6
GO:0002031	BP	GO:0002031	G protein-coupled receptor internalization	1/180	15/18903	0.133741836305143	0.442290521344822	0.39856277481752	133	1
GO:0002517	BP	GO:0002517	T cell tolerance induction	1/180	15/18903	0.133741836305143	0.442290521344822	0.39856277481752	7048	1
GO:0003214	BP	GO:0003214	cardiac left ventricle morphogenesis	1/180	15/18903	0.133741836305143	0.442290521344822	0.39856277481752	7048	1
GO:0003413	BP	GO:0003413	chondrocyte differentiation involved in endochondral bone morphogenesis	1/180	15/18903	0.133741836305143	0.442290521344822	0.39856277481752	7048	1
GO:0009163	BP	GO:0009163	nucleoside biosynthetic process	1/180	15/18903	0.133741836305143	0.442290521344822	0.39856277481752	4507	1
GO:0010889	BP	GO:0010889	regulation of sequestering of triglyceride	1/180	15/18903	0.133741836305143	0.442290521344822	0.39856277481752	57104	1
GO:0021554	BP	GO:0021554	optic nerve development	1/180	15/18903	0.133741836305143	0.442290521344822	0.39856277481752	89797	1
GO:0032352	BP	GO:0032352	positive regulation of hormone metabolic process	1/180	15/18903	0.133741836305143	0.442290521344822	0.39856277481752	133	1
GO:0032905	BP	GO:0032905	transforming growth factor beta1 production	1/180	15/18903	0.133741836305143	0.442290521344822	0.39856277481752	5045	1
GO:0032933	BP	GO:0032933	SREBP signaling pathway	1/180	15/18903	0.133741836305143	0.442290521344822	0.39856277481752	6721	1
GO:0034116	BP	GO:0034116	positive regulation of heterotypic cell-cell adhesion	1/180	15/18903	0.133741836305143	0.442290521344822	0.39856277481752	7070	1
GO:0034404	BP	GO:0034404	nucleobase-containing small molecule biosynthetic process	1/180	15/18903	0.133741836305143	0.442290521344822	0.39856277481752	4507	1
GO:0044065	BP	GO:0044065	regulation of respiratory system process	1/180	15/18903	0.133741836305143	0.442290521344822	0.39856277481752	4204	1
GO:0045475	BP	GO:0045475	locomotor rhythm	1/180	15/18903	0.133741836305143	0.442290521344822	0.39856277481752	463	1
GO:0046500	BP	GO:0046500	S-adenosylmethionine metabolic process	1/180	15/18903	0.133741836305143	0.442290521344822	0.39856277481752	23382	1
GO:0051284	BP	GO:0051284	positive regulation of sequestering of calcium ion	1/180	15/18903	0.133741836305143	0.442290521344822	0.39856277481752	4923	1
GO:0060026	BP	GO:0060026	convergent extension	1/180	15/18903	0.133741836305143	0.442290521344822	0.39856277481752	85407	1
GO:0060080	BP	GO:0060080	inhibitory postsynaptic potential	1/180	15/18903	0.133741836305143	0.442290521344822	0.39856277481752	4923	1
GO:0060766	BP	GO:0060766	negative regulation of androgen receptor signaling pathway	1/180	15/18903	0.133741836305143	0.442290521344822	0.39856277481752	9612	1
GO:0070207	BP	GO:0070207	protein homotrimerization	1/180	15/18903	0.133741836305143	0.442290521344822	0.39856277481752	87178	1
GO:0070571	BP	GO:0070571	negative regulation of neuron projection regeneration	1/180	15/18903	0.133741836305143	0.442290521344822	0.39856277481752	7070	1
GO:0070863	BP	GO:0070863	positive regulation of protein exit from endoplasmic reticulum	1/180	15/18903	0.133741836305143	0.442290521344822	0.39856277481752	56681	1
GO:0070885	BP	GO:0070885	negative regulation of calcineurin-NFAT signaling cascade	1/180	15/18903	0.133741836305143	0.442290521344822	0.39856277481752	2932	1
GO:0090110	BP	GO:0090110	COPII-coated vesicle cargo loading	1/180	15/18903	0.133741836305143	0.442290521344822	0.39856277481752	56681	1
GO:0106057	BP	GO:0106057	negative regulation of calcineurin-mediated signaling	1/180	15/18903	0.133741836305143	0.442290521344822	0.39856277481752	2932	1
GO:1904380	BP	GO:1904380	endoplasmic reticulum mannose trimming	1/180	15/18903	0.133741836305143	0.442290521344822	0.39856277481752	80267	1
GO:1904424	BP	GO:1904424	regulation of GTP binding	1/180	15/18903	0.133741836305143	0.442290521344822	0.39856277481752	4233	1
GO:2000052	BP	GO:2000052	positive regulation of non-canonical Wnt signaling pathway	1/180	15/18903	0.133741836305143	0.442290521344822	0.39856277481752	85407	1
GO:2001028	BP	GO:2001028	positive regulation of endothelial cell chemotaxis	1/180	15/18903	0.133741836305143	0.442290521344822	0.39856277481752	4233	1
GO:0007405	BP	GO:0007405	neuroblast proliferation	2/180	67/18903	0.133751348083462	0.442290521344822	0.39856277481752	27185/10818	2
GO:1901224	BP	GO:1901224	positive regulation of NIK/NF-kappaB signaling	2/180	67/18903	0.133751348083462	0.442290521344822	0.39856277481752	27250/1654	2
GO:1902017	BP	GO:1902017	regulation of cilium assembly	2/180	67/18903	0.133751348083462	0.442290521344822	0.39856277481752	2932/115704	2
GO:0035303	BP	GO:0035303	regulation of dephosphorylation	3/180	133/18903	0.133843509461814	0.442290521344822	0.39856277481752	84687/2932/6992	3
GO:0043547	BP	GO:0043547	positive regulation of GTPase activity	5/180	283/18903	0.133913121601204	0.442290521344822	0.39856277481752	54662/2932/7070/146923/115704	5
GO:0010975	BP	GO:0010975	regulation of neuron projection development	7/180	446/18903	0.13451113327248	0.443744817149775	0.399873289385332	2011/27185/23105/257194/2932/118813/7070	7
GO:0034284	BP	GO:0034284	response to monosaccharide	4/180	207/18903	0.135803313021109	0.446957489545157	0.402768335882349	9230/83667/7048/6934	4
GO:1902808	BP	GO:1902808	positive regulation of cell cycle G1/S phase transition	2/180	68/18903	0.136983378438971	0.446957489545157	0.402768335882349	894/1654	2
GO:0032869	BP	GO:0032869	cellular response to insulin stimulus	4/180	208/18903	0.137503659747136	0.446957489545157	0.402768335882349	677/132864/23433/2932	4
GO:0015918	BP	GO:0015918	sterol transport	3/180	135/18903	0.138183462811303	0.446957489545157	0.402768335882349	5045/6721/116150	3
GO:0035270	BP	GO:0035270	endocrine system development	3/180	135/18903	0.138183462811303	0.446957489545157	0.402768335882349	3200/2932/1021	3
GO:1900180	BP	GO:1900180	regulation of protein localization to nucleus	3/180	135/18903	0.138183462811303	0.446957489545157	0.402768335882349	83667/2932/57506	3
GO:2000779	BP	GO:2000779	regulation of double-strand break repair	3/180	135/18903	0.138183462811303	0.446957489545157	0.402768335882349	80311/8091/8289	3
GO:0006260	BP	GO:0006260	DNA replication	5/180	286/18903	0.138186639627138	0.446957489545157	0.402768335882349	4784/6418/5928/144455/9134	5
GO:0071383	BP	GO:0071383	cellular response to steroid hormone stimulus	4/180	209/18903	0.139212647795855	0.446957489545157	0.402768335882349	9612/677/8289/3304	4
GO:0030336	BP	GO:0030336	negative regulation of cell migration	6/180	368/18903	0.140023602857628	0.446957489545157	0.402768335882349	4204/57826/5928/4092/8434/7070	6
GO:1903829	BP	GO:1903829	positive regulation of protein localization	7/180	451/18903	0.14011533351305	0.446957489545157	0.402768335882349	84687/83667/6721/2932/6934/57506/56681	7
GO:0007498	BP	GO:0007498	mesoderm development	3/180	136/18903	0.140371366453192	0.446957489545157	0.402768335882349	27245/677/8091	3
GO:0045619	BP	GO:0045619	regulation of lymphocyte differentiation	4/180	210/18903	0.140930199947318	0.446957489545157	0.402768335882349	677/4092/7048/8289	4
GO:0031589	BP	GO:0031589	cell-substrate adhesion	6/180	369/18903	0.141288037095431	0.446957489545157	0.402768335882349	81848/50488/27185/2932/7070/1021	6
GO:0002730	BP	GO:0002730	regulation of dendritic cell cytokine production	1/180	16/18903	0.141997155527139	0.446957489545157	0.402768335882349	57506	1
GO:0006555	BP	GO:0006555	methionine metabolic process	1/180	16/18903	0.141997155527139	0.446957489545157	0.402768335882349	4507	1
GO:0006750	BP	GO:0006750	glutathione biosynthetic process	1/180	16/18903	0.141997155527139	0.446957489545157	0.402768335882349	79094	1
GO:0007028	BP	GO:0007028	cytoplasm organization	1/180	16/18903	0.141997155527139	0.446957489545157	0.402768335882349	8061	1
GO:0010421	BP	GO:0010421	hydrogen peroxide-mediated programmed cell death	1/180	16/18903	0.141997155527139	0.446957489545157	0.402768335882349	4233	1
GO:0010919	BP	GO:0010919	regulation of inositol phosphate biosynthetic process	1/180	16/18903	0.141997155527139	0.446957489545157	0.402768335882349	4923	1
GO:0018146	BP	GO:0018146	keratan sulfate biosynthetic process	1/180	16/18903	0.141997155527139	0.446957489545157	0.402768335882349	6482	1
GO:0021783	BP	GO:0021783	preganglionic parasympathetic fiber development	1/180	16/18903	0.141997155527139	0.446957489545157	0.402768335882349	89797	1
GO:0031053	BP	GO:0031053	primary miRNA processing	1/180	16/18903	0.141997155527139	0.446957489545157	0.402768335882349	1654	1
GO:0031054	BP	GO:0031054	pre-miRNA processing	1/180	16/18903	0.141997155527139	0.446957489545157	0.402768335882349	27161	1
GO:0042448	BP	GO:0042448	progesterone metabolic process	1/180	16/18903	0.141997155527139	0.446957489545157	0.402768335882349	133	1
GO:0043249	BP	GO:0043249	erythrocyte maturation	1/180	16/18903	0.141997155527139	0.446957489545157	0.402768335882349	28982	1
GO:0043508	BP	GO:0043508	negative regulation of JUN kinase activity	1/180	16/18903	0.141997155527139	0.446957489545157	0.402768335882349	27250	1
GO:0044804	BP	GO:0044804	autophagy of nucleus	1/180	16/18903	0.141997155527139	0.446957489545157	0.402768335882349	79065	1
GO:0045869	BP	GO:0045869	negative regulation of single stranded viral RNA replication via double stranded DNA intermediate	1/180	16/18903	0.141997155527139	0.446957489545157	0.402768335882349	8091	1
GO:0048172	BP	GO:0048172	regulation of short-term neuronal synaptic plasticity	1/180	16/18903	0.141997155527139	0.446957489545157	0.402768335882349	9145	1
GO:0050965	BP	GO:0050965	detection of temperature stimulus involved in sensory perception of pain	1/180	16/18903	0.141997155527139	0.446957489545157	0.402768335882349	4923	1
GO:0051014	BP	GO:0051014	actin filament severing	1/180	16/18903	0.141997155527139	0.446957489545157	0.402768335882349	2764	1
GO:0051044	BP	GO:0051044	positive regulation of membrane protein ectodomain proteolysis	1/180	16/18903	0.141997155527139	0.446957489545157	0.402768335882349	5045	1
GO:0070365	BP	GO:0070365	hepatocyte differentiation	1/180	16/18903	0.141997155527139	0.446957489545157	0.402768335882349	144455	1
GO:0070431	BP	GO:0070431	nucleotide-binding oligomerization domain containing 2 signaling pathway	1/180	16/18903	0.141997155527139	0.446957489545157	0.402768335882349	3304	1
GO:0071501	BP	GO:0071501	cellular response to sterol depletion	1/180	16/18903	0.141997155527139	0.446957489545157	0.402768335882349	6721	1
GO:1900044	BP	GO:1900044	regulation of protein K63-linked ubiquitination	1/180	16/18903	0.141997155527139	0.446957489545157	0.402768335882349	1654	1
GO:1903799	BP	GO:1903799	negative regulation of miRNA maturation	1/180	16/18903	0.141997155527139	0.446957489545157	0.402768335882349	9612	1
GO:1990403	BP	GO:1990403	embryonic brain development	1/180	16/18903	0.141997155527139	0.446957489545157	0.402768335882349	2020	1
GO:2000095	BP	GO:2000095	regulation of Wnt signaling pathway, planar cell polarity pathway	1/180	16/18903	0.141997155527139	0.446957489545157	0.402768335882349	85407	1
GO:2001212	BP	GO:2001212	regulation of vasculogenesis	1/180	16/18903	0.141997155527139	0.446957489545157	0.402768335882349	133	1
GO:0006520	BP	GO:0006520	cellular amino acid metabolic process	5/180	289/18903	0.142520065508205	0.448029749173719	0.40373458487992	1629/4204/57494/4507/3712	5
GO:0042594	BP	GO:0042594	response to starvation	4/180	211/18903	0.142656238542876	0.448029749173719	0.40373458487992	1026/83667/6721/133	4
GO:0032722	BP	GO:0032722	positive regulation of chemokine production	2/180	70/18903	0.143498540301931	0.450172678271608	0.405665649929415	1654/57506	2
GO:0046879	BP	GO:0046879	hormone secretion	5/180	291/18903	0.145441745903165	0.451269759447384	0.406654266452978	9230/6804/133/6934/80223	5
GO:1901653	BP	GO:1901653	cellular response to peptide	6/180	373/18903	0.146398866424535	0.451269759447384	0.406654266452978	782/84687/677/132864/23433/2932	6
GO:0003208	BP	GO:0003208	cardiac ventricle morphogenesis	2/180	71/18903	0.146780449562339	0.451269759447384	0.406654266452978	4092/7048	2
GO:2000379	BP	GO:2000379	positive regulation of reactive oxygen species metabolic process	2/180	71/18903	0.146780449562339	0.451269759447384	0.406654266452978	1026/7048	2
GO:0015850	BP	GO:0015850	organic hydroxy compound transport	5/180	292/18903	0.14691227845444	0.451269759447384	0.406654266452978	6804/5045/6721/4204/116150	5
GO:0008203	BP	GO:0008203	cholesterol metabolic process	3/180	139/18903	0.147004633317289	0.451269759447384	0.406654266452978	6721/8029/4779	3
GO:0008277	BP	GO:0008277	regulation of G protein-coupled receptor signaling pathway	3/180	139/18903	0.147004633317289	0.451269759447384	0.406654266452978	84687/133/4233	3
GO:0048562	BP	GO:0048562	embryonic organ morphogenesis	5/180	294/18903	0.149872513992062	0.451269759447384	0.406654266452978	3200/10818/7048/28982/23314	5
GO:0051222	BP	GO:0051222	positive regulation of protein transport	5/180	294/18903	0.149872513992062	0.451269759447384	0.406654266452978	6721/2932/6934/57506/56681	5
GO:0035914	BP	GO:0035914	skeletal muscle cell differentiation	2/180	72/18903	0.150077779494217	0.451269759447384	0.406654266452978	4209/7832	2
GO:0060411	BP	GO:0060411	cardiac septum morphogenesis	2/180	72/18903	0.150077779494217	0.451269759447384	0.406654266452978	4092/7048	2
GO:0000097	BP	GO:0000097	sulfur amino acid biosynthetic process	1/180	17/18903	0.150174235635421	0.451269759447384	0.406654266452978	4507	1
GO:0001574	BP	GO:0001574	ganglioside biosynthetic process	1/180	17/18903	0.150174235635421	0.451269759447384	0.406654266452978	6482	1
GO:0002371	BP	GO:0002371	dendritic cell cytokine production	1/180	17/18903	0.150174235635421	0.451269759447384	0.406654266452978	57506	1
GO:0003198	BP	GO:0003198	epithelial to mesenchymal transition involved in endocardial cushion formation	1/180	17/18903	0.150174235635421	0.451269759447384	0.406654266452978	7048	1
GO:0006089	BP	GO:0006089	lactate metabolic process	1/180	17/18903	0.150174235635421	0.451269759447384	0.406654266452978	3939	1
GO:0007096	BP	GO:0007096	regulation of exit from mitosis	1/180	17/18903	0.150174235635421	0.451269759447384	0.406654266452978	84687	1
GO:0010224	BP	GO:0010224	response to UV-B	1/180	17/18903	0.150174235635421	0.451269759447384	0.406654266452978	1026	1
GO:0010566	BP	GO:0010566	regulation of ketone biosynthetic process	1/180	17/18903	0.150174235635421	0.451269759447384	0.406654266452978	133	1
GO:0032048	BP	GO:0032048	cardiolipin metabolic process	1/180	17/18903	0.150174235635421	0.451269759447384	0.406654266452978	4204	1
GO:0034497	BP	GO:0034497	protein localization to phagophore assembly site	1/180	17/18903	0.150174235635421	0.451269759447384	0.406654266452978	79065	1
GO:0036124	BP	GO:0036124	histone H3-K9 trimethylation	1/180	17/18903	0.150174235635421	0.451269759447384	0.406654266452978	4204	1
GO:0045956	BP	GO:0045956	positive regulation of calcium ion-dependent exocytosis	1/180	17/18903	0.150174235635421	0.451269759447384	0.406654266452978	6804	1
GO:0051412	BP	GO:0051412	response to corticosterone	1/180	17/18903	0.150174235635421	0.451269759447384	0.406654266452978	8061	1
GO:0060253	BP	GO:0060253	negative regulation of glial cell proliferation	1/180	17/18903	0.150174235635421	0.451269759447384	0.406654266452978	6497	1
GO:0070206	BP	GO:0070206	protein trimerization	1/180	17/18903	0.150174235635421	0.451269759447384	0.406654266452978	87178	1
GO:0071468	BP	GO:0071468	cellular response to acidic pH	1/180	17/18903	0.150174235635421	0.451269759447384	0.406654266452978	9230	1
GO:0090399	BP	GO:0090399	replicative senescence	1/180	17/18903	0.150174235635421	0.451269759447384	0.406654266452978	1026	1
GO:0090713	BP	GO:0090713	immunological memory process	1/180	17/18903	0.150174235635421	0.451269759447384	0.406654266452978	6482	1
GO:0097468	BP	GO:0097468	programmed cell death in response to reactive oxygen species	1/180	17/18903	0.150174235635421	0.451269759447384	0.406654266452978	4233	1
GO:0098712	BP	GO:0098712	L-glutamate import across plasma membrane	1/180	17/18903	0.150174235635421	0.451269759447384	0.406654266452978	4923	1
GO:1900034	BP	GO:1900034	regulation of cellular response to heat	1/180	17/18903	0.150174235635421	0.451269759447384	0.406654266452978	2932	1
GO:1901163	BP	GO:1901163	regulation of trophoblast cell migration	1/180	17/18903	0.150174235635421	0.451269759447384	0.406654266452978	27161	1
GO:1902036	BP	GO:1902036	regulation of hematopoietic stem cell differentiation	1/180	17/18903	0.150174235635421	0.451269759447384	0.406654266452978	1021	1
GO:1904683	BP	GO:1904683	regulation of metalloendopeptidase activity	1/180	17/18903	0.150174235635421	0.451269759447384	0.406654266452978	8434	1
GO:0045667	BP	GO:0045667	regulation of osteoblast differentiation	3/180	141/18903	0.151482982348265	0.451269759447384	0.406654266452978	10140/6497/1021	3
GO:0046328	BP	GO:0046328	regulation of JNK cascade	3/180	141/18903	0.151482982348265	0.451269759447384	0.406654266452978	50488/27250/331	3
GO:0090090	BP	GO:0090090	negative regulation of canonical Wnt signaling pathway	3/180	141/18903	0.151482982348265	0.451269759447384	0.406654266452978	2932/6934/85407	3
GO:0050767	BP	GO:0050767	regulation of neurogenesis	6/180	377/18903	0.151593393937491	0.451269759447384	0.406654266452978	27185/4204/23105/6497/118813/7070	6
GO:0001666	BP	GO:0001666	response to hypoxia	5/180	296/18903	0.152858020715676	0.451269759447384	0.406654266452978	4204/677/132864/7048/133	5
GO:0030217	BP	GO:0030217	T cell differentiation	5/180	296/18903	0.152858020715676	0.451269759447384	0.406654266452978	677/4092/7048/8289/1021	5
GO:0048872	BP	GO:0048872	homeostasis of number of cells	5/180	296/18903	0.152858020715676	0.451269759447384	0.406654266452978	677/28982/331/3304/1021	5
GO:0002067	BP	GO:0002067	glandular epithelial cell differentiation	2/180	73/18903	0.153389943700371	0.451269759447384	0.406654266452978	2932/1021	2
GO:0042246	BP	GO:0042246	tissue regeneration	2/180	73/18903	0.153389943700371	0.451269759447384	0.406654266452978	1026/7048	2
GO:0045665	BP	GO:0045665	negative regulation of neuron differentiation	2/180	73/18903	0.153389943700371	0.451269759447384	0.406654266452978	1656/2932	2
GO:0046637	BP	GO:0046637	regulation of alpha-beta T cell differentiation	2/180	73/18903	0.153389943700371	0.451269759447384	0.406654266452978	4092/7048	2
GO:0051937	BP	GO:0051937	catecholamine transport	2/180	73/18903	0.153389943700371	0.451269759447384	0.406654266452978	6804/4204	2
GO:1904888	BP	GO:1904888	cranial skeletal system development	2/180	73/18903	0.153389943700371	0.451269759447384	0.406654266452978	7048/1112	2
GO:0000086	BP	GO:0000086	G2/M transition of mitotic cell cycle	3/180	142/18903	0.153738471183383	0.451269759447384	0.406654266452978	1026/4204/1112	3
GO:0014074	BP	GO:0014074	response to purine-containing compound	3/180	142/18903	0.153738471183383	0.451269759447384	0.406654266452978	677/87178/8061	3
GO:0038061	BP	GO:0038061	NIK/NF-kappaB signaling	3/180	142/18903	0.153738471183383	0.451269759447384	0.406654266452978	80829/27250/1654	3
GO:0051384	BP	GO:0051384	response to glucocorticoid	3/180	142/18903	0.153738471183383	0.451269759447384	0.406654266452978	677/133/8061	3
GO:0043523	BP	GO:0043523	regulation of neuron apoptotic process	4/180	218/18903	0.154969520408087	0.451269759447384	0.406654266452978	2020/6418/4204/7832	4
GO:0010212	BP	GO:0010212	response to ionizing radiation	3/180	143/18903	0.156004597966406	0.451269759447384	0.406654266452978	1026/894/2002	3
GO:0030534	BP	GO:0030534	adult behavior	3/180	143/18903	0.156004597966406	0.451269759447384	0.406654266452978	4923/4204/894	3
GO:0045727	BP	GO:0045727	positive regulation of translation	3/180	143/18903	0.156004597966406	0.451269759447384	0.406654266452978	9513/10140/1654	3
GO:0001707	BP	GO:0001707	mesoderm formation	2/180	74/18903	0.156716365437583	0.451269759447384	0.406654266452978	27245/8091	2
GO:0007585	BP	GO:0007585	respiratory gaseous exchange by respiratory system	2/180	74/18903	0.156716365437583	0.451269759447384	0.406654266452978	4923/4204	2
GO:0035924	BP	GO:0035924	cellular response to vascular endothelial growth factor stimulus	2/180	74/18903	0.156716365437583	0.451269759447384	0.406654266452978	116150/2619	2
GO:0048662	BP	GO:0048662	negative regulation of smooth muscle cell proliferation	2/180	74/18903	0.156716365437583	0.451269759447384	0.406654266452978	1026/27250	2
GO:0051926	BP	GO:0051926	negative regulation of calcium ion transport	2/180	74/18903	0.156716365437583	0.451269759447384	0.406654266452978	4923/130507	2
GO:2000756	BP	GO:2000756	regulation of peptidyl-lysine acetylation	2/180	74/18903	0.156716365437583	0.451269759447384	0.406654266452978	6418/55209	2
GO:0042326	BP	GO:0042326	negative regulation of phosphorylation	6/180	381/18903	0.156869903887382	0.451269759447384	0.406654266452978	1026/81848/4092/27250/28951/7070	6
GO:0001946	BP	GO:0001946	lymphangiogenesis	1/180	18/18903	0.158273814031356	0.451269759447384	0.406654266452978	5784	1
GO:0001956	BP	GO:0001956	positive regulation of neurotransmitter secretion	1/180	18/18903	0.158273814031356	0.451269759447384	0.406654266452978	6804	1
GO:0002076	BP	GO:0002076	osteoblast development	1/180	18/18903	0.158273814031356	0.451269759447384	0.406654266452978	23314	1
GO:0002693	BP	GO:0002693	positive regulation of cellular extravasation	1/180	18/18903	0.158273814031356	0.451269759447384	0.406654266452978	7070	1
GO:0006488	BP	GO:0006488	dolichol-linked oligosaccharide biosynthetic process	1/180	18/18903	0.158273814031356	0.451269759447384	0.406654266452978	116150	1
GO:0006977	BP	GO:0006977	DNA damage response, signal transduction by p53 class mediator resulting in cell cycle arrest	1/180	18/18903	0.158273814031356	0.451269759447384	0.406654266452978	1026	1
GO:0006978	BP	GO:0006978	DNA damage response, signal transduction by p53 class mediator resulting in transcription of p21 class mediator	1/180	18/18903	0.158273814031356	0.451269759447384	0.406654266452978	1026	1
GO:0006991	BP	GO:0006991	response to sterol depletion	1/180	18/18903	0.158273814031356	0.451269759447384	0.406654266452978	6721	1
GO:0007250	BP	GO:0007250	activation of NF-kappaB-inducing kinase activity	1/180	18/18903	0.158273814031356	0.451269759447384	0.406654266452978	80829	1
GO:0015812	BP	GO:0015812	gamma-aminobutyric acid transport	1/180	18/18903	0.158273814031356	0.451269759447384	0.406654266452978	4923	1
GO:0019184	BP	GO:0019184	nonribosomal peptide biosynthetic process	1/180	18/18903	0.158273814031356	0.451269759447384	0.406654266452978	79094	1
GO:0030730	BP	GO:0030730	sequestering of triglyceride	1/180	18/18903	0.158273814031356	0.451269759447384	0.406654266452978	57104	1
GO:0035067	BP	GO:0035067	negative regulation of histone acetylation	1/180	18/18903	0.158273814031356	0.451269759447384	0.406654266452978	6418	1
GO:0036507	BP	GO:0036507	protein demannosylation	1/180	18/18903	0.158273814031356	0.451269759447384	0.406654266452978	80267	1
GO:0036508	BP	GO:0036508	protein alpha-1,2-demannosylation	1/180	18/18903	0.158273814031356	0.451269759447384	0.406654266452978	80267	1
GO:0042339	BP	GO:0042339	keratan sulfate metabolic process	1/180	18/18903	0.158273814031356	0.451269759447384	0.406654266452978	6482	1
GO:0043116	BP	GO:0043116	negative regulation of vascular permeability	1/180	18/18903	0.158273814031356	0.451269759447384	0.406654266452978	133	1
GO:0045623	BP	GO:0045623	negative regulation of T-helper cell differentiation	1/180	18/18903	0.158273814031356	0.451269759447384	0.406654266452978	4092	1
GO:0048486	BP	GO:0048486	parasympathetic nervous system development	1/180	18/18903	0.158273814031356	0.451269759447384	0.406654266452978	89797	1
GO:0050884	BP	GO:0050884	neuromuscular process controlling posture	1/180	18/18903	0.158273814031356	0.451269759447384	0.406654266452978	4204	1
GO:0051782	BP	GO:0051782	negative regulation of cell division	1/180	18/18903	0.158273814031356	0.451269759447384	0.406654266452978	144455	1
GO:0061450	BP	GO:0061450	trophoblast cell migration	1/180	18/18903	0.158273814031356	0.451269759447384	0.406654266452978	27161	1
GO:0071786	BP	GO:0071786	endoplasmic reticulum tubular network organization	1/180	18/18903	0.158273814031356	0.451269759447384	0.406654266452978	118813	1
GO:0097094	BP	GO:0097094	craniofacial suture morphogenesis	1/180	18/18903	0.158273814031356	0.451269759447384	0.406654266452978	1112	1
GO:0098962	BP	GO:0098962	regulation of postsynaptic neurotransmitter receptor activity	1/180	18/18903	0.158273814031356	0.451269759447384	0.406654266452978	23467	1
GO:1902018	BP	GO:1902018	negative regulation of cilium assembly	1/180	18/18903	0.158273814031356	0.451269759447384	0.406654266452978	115704	1
GO:0018022	BP	GO:0018022	peptidyl-lysine methylation	3/180	144/18903	0.158281184283784	0.451269759447384	0.406654266452978	200424/4204/55209	3
GO:0009914	BP	GO:0009914	hormone transport	5/180	300/18903	0.158903436775578	0.452585294621939	0.40783973917789	9230/6804/133/6934/80223	5
GO:2000146	BP	GO:2000146	negative regulation of cell motility	6/180	383/18903	0.159538350044978	0.453934193151233	0.409055276737111	4204/57826/5928/4092/8434/7070	6
GO:0016239	BP	GO:0016239	positive regulation of macroautophagy	2/180	75/18903	0.160056477487659	0.454031177066806	0.409142672185664	83667/55187	2
GO:0045661	BP	GO:0045661	regulation of myoblast differentiation	2/180	75/18903	0.160056477487659	0.454031177066806	0.409142672185664	677/8289	2
GO:0046323	BP	GO:0046323	glucose import	2/180	75/18903	0.160056477487659	0.454031177066806	0.409142672185664	83667/23433	2
GO:0031644	BP	GO:0031644	regulation of nervous system process	3/180	145/18903	0.160568051988499	0.455023663943238	0.41003703528944	23467/6804/4923	3
GO:0031333	BP	GO:0031333	negative regulation of protein-containing complex assembly	3/180	146/18903	0.162865023231012	0.456968256233481	0.411789372411049	832/2932/1654	3
GO:0050768	BP	GO:0050768	negative regulation of neurogenesis	3/180	146/18903	0.162865023231012	0.456968256233481	0.411789372411049	23105/6497/7070	3
GO:0006635	BP	GO:0006635	fatty acid beta-oxidation	2/180	76/18903	0.163409722030034	0.456968256233481	0.411789372411049	83667/3712	2
GO:0009880	BP	GO:0009880	embryonic pattern specification	2/180	76/18903	0.163409722030034	0.456968256233481	0.411789372411049	10818/23314	2
GO:0010822	BP	GO:0010822	positive regulation of mitochondrion organization	2/180	76/18903	0.163409722030034	0.456968256233481	0.411789372411049	55187/2932	2
GO:0019226	BP	GO:0019226	transmission of nerve impulse	2/180	76/18903	0.163409722030034	0.456968256233481	0.411789372411049	79784/59283	2
GO:0048332	BP	GO:0048332	mesoderm morphogenesis	2/180	76/18903	0.163409722030034	0.456968256233481	0.411789372411049	27245/8091	2
GO:0001654	BP	GO:0001654	eye development	6/180	388/18903	0.16629569884843	0.456968256233481	0.411789372411049	10818/7048/6497/7070/85407/84287	6
GO:0003417	BP	GO:0003417	growth plate cartilage development	1/180	19/18903	0.166296621205005	0.456968256233481	0.411789372411049	7048	1
GO:0006490	BP	GO:0006490	oligosaccharide-lipid intermediate biosynthetic process	1/180	19/18903	0.166296621205005	0.456968256233481	0.411789372411049	116150	1
GO:0010801	BP	GO:0010801	negative regulation of peptidyl-threonine phosphorylation	1/180	19/18903	0.166296621205005	0.456968256233481	0.411789372411049	4092	1
GO:0010885	BP	GO:0010885	regulation of cholesterol storage	1/180	19/18903	0.166296621205005	0.456968256233481	0.411789372411049	6721	1
GO:0016082	BP	GO:0016082	synaptic vesicle priming	1/180	19/18903	0.166296621205005	0.456968256233481	0.411789372411049	6804	1
GO:0042772	BP	GO:0042772	DNA damage response, signal transduction resulting in transcription	1/180	19/18903	0.166296621205005	0.456968256233481	0.411789372411049	1026	1
GO:0045091	BP	GO:0045091	regulation of single stranded viral RNA replication via double stranded DNA intermediate	1/180	19/18903	0.166296621205005	0.456968256233481	0.411789372411049	8091	1
GO:0045947	BP	GO:0045947	negative regulation of translational initiation	1/180	19/18903	0.166296621205005	0.456968256233481	0.411789372411049	27161	1
GO:0048490	BP	GO:0048490	anterograde synaptic vesicle transport	1/180	19/18903	0.166296621205005	0.456968256233481	0.411789372411049	282991	1
GO:0050961	BP	GO:0050961	detection of temperature stimulus involved in sensory perception	1/180	19/18903	0.166296621205005	0.456968256233481	0.411789372411049	4923	1
GO:0055070	BP	GO:0055070	copper ion homeostasis	1/180	19/18903	0.166296621205005	0.456968256233481	0.411789372411049	331	1
GO:0060044	BP	GO:0060044	negative regulation of cardiac muscle cell proliferation	1/180	19/18903	0.166296621205005	0.456968256233481	0.411789372411049	7048	1
GO:0060340	BP	GO:0060340	positive regulation of type I interferon-mediated signaling pathway	1/180	19/18903	0.166296621205005	0.456968256233481	0.411789372411049	57506	1
GO:0060438	BP	GO:0060438	trachea development	1/180	19/18903	0.166296621205005	0.456968256233481	0.411789372411049	7048	1
GO:0070989	BP	GO:0070989	oxidative demethylation	1/180	19/18903	0.166296621205005	0.456968256233481	0.411789372411049	200424	1
GO:0071545	BP	GO:0071545	inositol phosphate catabolic process	1/180	19/18903	0.166296621205005	0.456968256233481	0.411789372411049	4923	1
GO:0071625	BP	GO:0071625	vocalization behavior	1/180	19/18903	0.166296621205005	0.456968256233481	0.411789372411049	79784	1
GO:0099514	BP	GO:0099514	synaptic vesicle cytoskeletal transport	1/180	19/18903	0.166296621205005	0.456968256233481	0.411789372411049	282991	1
GO:0099517	BP	GO:0099517	synaptic vesicle transport along microtubule	1/180	19/18903	0.166296621205005	0.456968256233481	0.411789372411049	282991	1
GO:1901659	BP	GO:1901659	glycosyl compound biosynthetic process	1/180	19/18903	0.166296621205005	0.456968256233481	0.411789372411049	4507	1
GO:2000042	BP	GO:2000042	negative regulation of double-strand break repair via homologous recombination	1/180	19/18903	0.166296621205005	0.456968256233481	0.411789372411049	80311	1
GO:0002534	BP	GO:0002534	cytokine production involved in inflammatory response	2/180	77/18903	0.166775550515915	0.456968256233481	0.411789372411049	23633/27250	2
GO:0006024	BP	GO:0006024	glycosaminoglycan biosynthetic process	2/180	77/18903	0.166775550515915	0.456968256233481	0.411789372411049	9953/6482	2
GO:0034121	BP	GO:0034121	regulation of toll-like receptor signaling pathway	2/180	77/18903	0.166775550515915	0.456968256233481	0.411789372411049	54726/1654	2
GO:0090559	BP	GO:0090559	regulation of membrane permeability	2/180	77/18903	0.166775550515915	0.456968256233481	0.411789372411049	282991/2932	2
GO:1900015	BP	GO:1900015	regulation of cytokine production involved in inflammatory response	2/180	77/18903	0.166775550515915	0.456968256233481	0.411789372411049	23633/27250	2
GO:0044272	BP	GO:0044272	sulfur compound biosynthetic process	3/180	148/18903	0.167488566598842	0.458475512071149	0.413147611034825	4507/79094/6482	3
GO:0044403	BP	GO:0044403	biological process involved in symbiotic interaction	5/180	307/18903	0.169714089437979	0.460806857147953	0.415248464021778	5045/7919/8091/3304/79720	5
GO:0051053	BP	GO:0051053	negative regulation of DNA metabolic process	3/180	149/18903	0.169814784780033	0.460806857147953	0.415248464021778	1026/80311/8091	3
GO:0061351	BP	GO:0061351	neural precursor cell proliferation	3/180	149/18903	0.169814784780033	0.460806857147953	0.415248464021778	27185/10818/7832	3
GO:1902652	BP	GO:1902652	secondary alcohol metabolic process	3/180	149/18903	0.169814784780033	0.460806857147953	0.415248464021778	6721/8029/4779	3
GO:0009064	BP	GO:0009064	glutamine family amino acid metabolic process	2/180	78/18903	0.170153423543953	0.460806857147953	0.415248464021778	4204/57494	2
GO:0043154	BP	GO:0043154	negative regulation of cysteine-type endopeptidase activity involved in apoptotic process	2/180	78/18903	0.170153423543953	0.460806857147953	0.415248464021778	1654/331	2
GO:0050772	BP	GO:0050772	positive regulation of axonogenesis	2/180	78/18903	0.170153423543953	0.460806857147953	0.415248464021778	27185/118813	2
GO:0051966	BP	GO:0051966	regulation of synaptic transmission, glutamatergic	2/180	78/18903	0.170153423543953	0.460806857147953	0.415248464021778	27185/59283	2
GO:0070373	BP	GO:0070373	negative regulation of ERK1 and ERK2 cascade	2/180	78/18903	0.170153423543953	0.460806857147953	0.415248464021778	81848/1846	2
GO:1903533	BP	GO:1903533	regulation of protein targeting	2/180	78/18903	0.170153423543953	0.460806857147953	0.415248464021778	6721/283514	2
GO:0150063	BP	GO:0150063	visual system development	6/180	392/18903	0.171788347650687	0.460806857147953	0.415248464021778	10818/7048/6497/7070/85407/84287	6
GO:0010821	BP	GO:0010821	regulation of mitochondrion organization	3/180	150/18903	0.172150398667264	0.460806857147953	0.415248464021778	6721/55187/2932	3
GO:0036293	BP	GO:0036293	response to decreased oxygen levels	5/180	309/18903	0.17285508840255	0.460806857147953	0.415248464021778	4204/677/132864/7048/133	5
GO:0006305	BP	GO:0006305	DNA alkylation	2/180	79/18903	0.173542810737411	0.460806857147953	0.415248464021778	200424/4204	2
GO:0006306	BP	GO:0006306	DNA methylation	2/180	79/18903	0.173542810737411	0.460806857147953	0.415248464021778	200424/4204	2
GO:2000514	BP	GO:2000514	regulation of CD4-positive, alpha-beta T cell activation	2/180	79/18903	0.173542810737411	0.460806857147953	0.415248464021778	4092/7048	2
GO:0000963	BP	GO:0000963	mitochondrial RNA processing	1/180	20/18903	0.174243380799534	0.460806857147953	0.415248464021778	87178	1
GO:0002643	BP	GO:0002643	regulation of tolerance induction	1/180	20/18903	0.174243380799534	0.460806857147953	0.415248464021778	7048	1
GO:0002888	BP	GO:0002888	positive regulation of myeloid leukocyte mediated immunity	1/180	20/18903	0.174243380799534	0.460806857147953	0.415248464021778	57506	1
GO:0006448	BP	GO:0006448	regulation of translational elongation	1/180	20/18903	0.174243380799534	0.460806857147953	0.415248464021778	132864	1
GO:0006700	BP	GO:0006700	C21-steroid hormone biosynthetic process	1/180	20/18903	0.174243380799534	0.460806857147953	0.415248464021778	133	1
GO:0010940	BP	GO:0010940	positive regulation of necrotic cell death	1/180	20/18903	0.174243380799534	0.460806857147953	0.415248464021778	79065	1
GO:0014048	BP	GO:0014048	regulation of glutamate secretion	1/180	20/18903	0.174243380799534	0.460806857147953	0.415248464021778	4923	1
GO:0030011	BP	GO:0030011	maintenance of cell polarity	1/180	20/18903	0.174243380799534	0.460806857147953	0.415248464021778	2932	1
GO:0031629	BP	GO:0031629	synaptic vesicle fusion to presynaptic active zone membrane	1/180	20/18903	0.174243380799534	0.460806857147953	0.415248464021778	6804	1
GO:0032332	BP	GO:0032332	positive regulation of chondrocyte differentiation	1/180	20/18903	0.174243380799534	0.460806857147953	0.415248464021778	4092	1
GO:0039535	BP	GO:0039535	regulation of RIG-I signaling pathway	1/180	20/18903	0.174243380799534	0.460806857147953	0.415248464021778	85364	1
GO:0039692	BP	GO:0039692	single stranded viral RNA replication via double stranded DNA intermediate	1/180	20/18903	0.174243380799534	0.460806857147953	0.415248464021778	8091	1
GO:0042953	BP	GO:0042953	lipoprotein transport	1/180	20/18903	0.174243380799534	0.460806857147953	0.415248464021778	8029	1
GO:0042985	BP	GO:0042985	negative regulation of amyloid precursor protein biosynthetic process	1/180	20/18903	0.174243380799534	0.460806857147953	0.415248464021778	27161	1
GO:0043011	BP	GO:0043011	myeloid dendritic cell differentiation	1/180	20/18903	0.174243380799534	0.460806857147953	0.415248464021778	7048	1
GO:0048670	BP	GO:0048670	regulation of collateral sprouting	1/180	20/18903	0.174243380799534	0.460806857147953	0.415248464021778	23105	1
GO:0051004	BP	GO:0051004	regulation of lipoprotein lipase activity	1/180	20/18903	0.174243380799534	0.460806857147953	0.415248464021778	5045	1
GO:1900225	BP	GO:1900225	regulation of NLRP3 inflammasome complex assembly	1/180	20/18903	0.174243380799534	0.460806857147953	0.415248464021778	1654	1
GO:2000479	BP	GO:2000479	regulation of cAMP-dependent protein kinase activity	1/180	20/18903	0.174243380799534	0.460806857147953	0.415248464021778	83667	1
GO:1904951	BP	GO:1904951	positive regulation of establishment of protein localization	5/180	310/18903	0.174434059705428	0.460806857147953	0.415248464021778	6721/2932/6934/57506/56681	5
GO:0051961	BP	GO:0051961	negative regulation of nervous system development	3/180	151/18903	0.174495232335456	0.460806857147953	0.415248464021778	23105/6497/7070	3
GO:1904062	BP	GO:1904062	regulation of cation transmembrane transport	6/180	394/18903	0.174562938777441	0.460806857147953	0.415248464021778	782/4923/50488/59283/130507/7070	6
GO:0071902	BP	GO:0071902	positive regulation of protein serine/threonine kinase activity	4/180	229/18903	0.175085335234504	0.461752702296057	0.416100796704897	894/55437/8091/1654	4
GO:0042440	BP	GO:0042440	pigment metabolic process	2/180	80/18903	0.176943190622833	0.465882794932318	0.419822561250871	28982/4779	2
GO:2001020	BP	GO:2001020	regulation of response to DNA damage stimulus	5/180	312/18903	0.177608707535996	0.465882794932318	0.419822561250871	9513/7919/80311/8091/8289	5
GO:0010876	BP	GO:0010876	lipid localization	7/180	483/18903	0.178549137098764	0.465882794932318	0.419822561250871	57104/5045/4923/6721/79065/55187/116150	7
GO:0018105	BP	GO:0018105	peptidyl-serine phosphorylation	5/180	313/18903	0.179204288063497	0.465882794932318	0.419822561250871	2872/2011/4092/7048/2932	5
GO:0048880	BP	GO:0048880	sensory system development	6/180	398/18903	0.180167432875351	0.465882794932318	0.419822561250871	10818/7048/6497/7070/85407/84287	6
GO:0006023	BP	GO:0006023	aminoglycan biosynthetic process	2/180	81/18903	0.180354050510176	0.465882794932318	0.419822561250871	9953/6482	2
GO:0014855	BP	GO:0014855	striated muscle cell proliferation	2/180	81/18903	0.180354050510176	0.465882794932318	0.419822561250871	7048/6497	2
GO:0044773	BP	GO:0044773	mitotic DNA damage checkpoint signaling	2/180	81/18903	0.180354050510176	0.465882794932318	0.419822561250871	1026/1112	2
GO:0016125	BP	GO:0016125	sterol metabolic process	3/180	154/18903	0.181583299934527	0.465882794932318	0.419822561250871	6721/8029/4779	3
GO:0051092	BP	GO:0051092	positive regulation of NF-kappaB transcription factor activity	3/180	154/18903	0.181583299934527	0.465882794932318	0.419822561250871	4923/92140/3304	3
GO:0000083	BP	GO:0000083	regulation of transcription involved in G1/S transition of mitotic cell cycle	1/180	21/18903	0.182114809675035	0.465882794932318	0.419822561250871	144455	1
GO:0002029	BP	GO:0002029	desensitization of G protein-coupled receptor signaling pathway	1/180	21/18903	0.182114809675035	0.465882794932318	0.419822561250871	133	1
GO:0002089	BP	GO:0002089	lens morphogenesis in camera-type eye	1/180	21/18903	0.182114809675035	0.465882794932318	0.419822561250871	6497	1
GO:0003085	BP	GO:0003085	negative regulation of systemic arterial blood pressure	1/180	21/18903	0.182114809675035	0.465882794932318	0.419822561250871	4923	1
GO:0009067	BP	GO:0009067	aspartate family amino acid biosynthetic process	1/180	21/18903	0.182114809675035	0.465882794932318	0.419822561250871	4507	1
GO:0010878	BP	GO:0010878	cholesterol storage	1/180	21/18903	0.182114809675035	0.465882794932318	0.419822561250871	6721	1
GO:0022401	BP	GO:0022401	negative adaptation of signaling pathway	1/180	21/18903	0.182114809675035	0.465882794932318	0.419822561250871	133	1
GO:0032305	BP	GO:0032305	positive regulation of icosanoid secretion	1/180	21/18903	0.182114809675035	0.465882794932318	0.419822561250871	4923	1
GO:0033962	BP	GO:0033962	P-body assembly	1/180	21/18903	0.182114809675035	0.465882794932318	0.419822561250871	1656	1
GO:0035902	BP	GO:0035902	response to immobilization stress	1/180	21/18903	0.182114809675035	0.465882794932318	0.419822561250871	84687	1
GO:0044872	BP	GO:0044872	lipoprotein localization	1/180	21/18903	0.182114809675035	0.465882794932318	0.419822561250871	8029	1
GO:0045056	BP	GO:0045056	transcytosis	1/180	21/18903	0.182114809675035	0.465882794932318	0.419822561250871	9230	1
GO:0050849	BP	GO:0050849	negative regulation of calcium-mediated signaling	1/180	21/18903	0.182114809675035	0.465882794932318	0.419822561250871	2932	1
GO:0060252	BP	GO:0060252	positive regulation of glial cell proliferation	1/180	21/18903	0.182114809675035	0.465882794932318	0.419822561250871	4204	1
GO:0071498	BP	GO:0071498	cellular response to fluid shear stress	1/180	21/18903	0.182114809675035	0.465882794932318	0.419822561250871	6721	1
GO:0071636	BP	GO:0071636	positive regulation of transforming growth factor beta production	1/180	21/18903	0.182114809675035	0.465882794932318	0.419822561250871	5045	1
GO:0090370	BP	GO:0090370	negative regulation of cholesterol efflux	1/180	21/18903	0.182114809675035	0.465882794932318	0.419822561250871	6721	1
GO:0097503	BP	GO:0097503	sialylation	1/180	21/18903	0.182114809675035	0.465882794932318	0.419822561250871	6482	1
GO:0099500	BP	GO:0099500	vesicle fusion to plasma membrane	1/180	21/18903	0.182114809675035	0.465882794932318	0.419822561250871	6804	1
GO:1903206	BP	GO:1903206	negative regulation of hydrogen peroxide-induced cell death	1/180	21/18903	0.182114809675035	0.465882794932318	0.419822561250871	4233	1
GO:2000319	BP	GO:2000319	regulation of T-helper 17 cell differentiation	1/180	21/18903	0.182114809675035	0.465882794932318	0.419822561250871	4092	1
GO:2000725	BP	GO:2000725	regulation of cardiac muscle cell differentiation	1/180	21/18903	0.182114809675035	0.465882794932318	0.419822561250871	10818	1
GO:2000757	BP	GO:2000757	negative regulation of peptidyl-lysine acetylation	1/180	21/18903	0.182114809675035	0.465882794932318	0.419822561250871	6418	1
GO:0006446	BP	GO:0006446	regulation of translational initiation	2/180	82/18903	0.183774886374396	0.469276343246415	0.422880601085032	27161/1654	2
GO:0051279	BP	GO:0051279	regulation of release of sequestered calcium ion into cytosol	2/180	82/18903	0.183774886374396	0.469276343246415	0.422880601085032	4923/7070	2
GO:0010675	BP	GO:0010675	regulation of cellular carbohydrate metabolic process	3/180	155/18903	0.183963263198501	0.469331480181852	0.422930286820814	4923/83667/2932	3
GO:0016236	BP	GO:0016236	macroautophagy	5/180	317/18903	0.185640524928079	0.472753336785171	0.426013836200754	55048/83667/79065/55187/79720	5
GO:1902105	BP	GO:1902105	regulation of leukocyte differentiation	5/180	317/18903	0.185640524928079	0.472753336785171	0.426013836200754	677/4092/7048/8289/1021	5
GO:0031507	BP	GO:0031507	heterochromatin formation	2/180	83/18903	0.187205202738482	0.473916659309131	0.427062145017655	4204/8091	2
GO:0061912	BP	GO:0061912	selective autophagy	2/180	83/18903	0.187205202738482	0.473916659309131	0.427062145017655	83667/55187	2
GO:0010948	BP	GO:0010948	negative regulation of cell cycle process	5/180	318/18903	0.187262818937804	0.473916659309131	0.427062145017655	1026/7919/677/144455/1112	5
GO:0010976	BP	GO:0010976	positive regulation of neuron projection development	3/180	157/18903	0.188748059971448	0.473916659309131	0.427062145017655	2011/27185/257194	3
GO:0044839	BP	GO:0044839	cell cycle G2/M phase transition	3/180	157/18903	0.188748059971448	0.473916659309131	0.427062145017655	1026/4204/1112	3
GO:0048754	BP	GO:0048754	branching morphogenesis of an epithelial tube	3/180	157/18903	0.188748059971448	0.473916659309131	0.427062145017655	7048/9953/4233	3
GO:0002115	BP	GO:0002115	store-operated calcium entry	1/180	22/18903	0.189911617971746	0.473916659309131	0.427062145017655	80228	1
GO:0007351	BP	GO:0007351	tripartite regional subdivision	1/180	22/18903	0.189911617971746	0.473916659309131	0.427062145017655	10818	1
GO:0008595	BP	GO:0008595	anterior/posterior axis specification, embryo	1/180	22/18903	0.189911617971746	0.473916659309131	0.427062145017655	10818	1
GO:0010888	BP	GO:0010888	negative regulation of lipid storage	1/180	22/18903	0.189911617971746	0.473916659309131	0.427062145017655	57104	1
GO:0015874	BP	GO:0015874	norepinephrine transport	1/180	22/18903	0.189911617971746	0.473916659309131	0.427062145017655	6804	1
GO:0031440	BP	GO:0031440	regulation of mRNA 3'-end processing	1/180	22/18903	0.189911617971746	0.473916659309131	0.427062145017655	677	1
GO:0032303	BP	GO:0032303	regulation of icosanoid secretion	1/180	22/18903	0.189911617971746	0.473916659309131	0.427062145017655	4923	1
GO:0032402	BP	GO:0032402	melanosome transport	1/180	22/18903	0.189911617971746	0.473916659309131	0.427062145017655	9230	1
GO:0035268	BP	GO:0035268	protein mannosylation	1/180	22/18903	0.189911617971746	0.473916659309131	0.427062145017655	116150	1
GO:0035809	BP	GO:0035809	regulation of urine volume	1/180	22/18903	0.189911617971746	0.473916659309131	0.427062145017655	133	1
GO:0043371	BP	GO:0043371	negative regulation of CD4-positive, alpha-beta T cell differentiation	1/180	22/18903	0.189911617971746	0.473916659309131	0.427062145017655	4092	1
GO:0044546	BP	GO:0044546	NLRP3 inflammasome complex assembly	1/180	22/18903	0.189911617971746	0.473916659309131	0.427062145017655	1654	1
GO:0046128	BP	GO:0046128	purine ribonucleoside metabolic process	1/180	22/18903	0.189911617971746	0.473916659309131	0.427062145017655	4507	1
GO:0051000	BP	GO:0051000	positive regulation of nitric-oxide synthase activity	1/180	22/18903	0.189911617971746	0.473916659309131	0.427062145017655	116150	1
GO:0051444	BP	GO:0051444	negative regulation of ubiquitin-protein transferase activity	1/180	22/18903	0.189911617971746	0.473916659309131	0.427062145017655	4092	1
GO:0071404	BP	GO:0071404	cellular response to low-density lipoprotein particle stimulus	1/180	22/18903	0.189911617971746	0.473916659309131	0.427062145017655	6721	1
GO:0006513	BP	GO:0006513	protein monoubiquitination	2/180	84/18903	0.190644512557902	0.473916659309131	0.427062145017655	9810/10336	2
GO:0015844	BP	GO:0015844	monoamine transport	2/180	84/18903	0.190644512557902	0.473916659309131	0.427062145017655	6804/4204	2
GO:0021675	BP	GO:0021675	nerve development	2/180	84/18903	0.190644512557902	0.473916659309131	0.427062145017655	89797/3200	2
GO:0031397	BP	GO:0031397	negative regulation of protein ubiquitination	2/180	84/18903	0.190644512557902	0.473916659309131	0.427062145017655	4092/3304	2
GO:0051899	BP	GO:0051899	membrane depolarization	2/180	84/18903	0.190644512557902	0.473916659309131	0.427062145017655	4923/4092	2
GO:0090501	BP	GO:0090501	RNA phosphodiester bond hydrolysis	3/180	158/18903	0.191152548589797	0.474760169224792	0.427822260001692	340152/27161/87178	3
GO:0008306	BP	GO:0008306	associative learning	2/180	85/18903	0.194092337106458	0.476177766742349	0.429099704515887	4204/7832	2
GO:0021954	BP	GO:0021954	central nervous system neuron development	2/180	85/18903	0.194092337106458	0.476177766742349	0.429099704515887	27185/7832	2
GO:0044774	BP	GO:0044774	mitotic DNA integrity checkpoint signaling	2/180	85/18903	0.194092337106458	0.476177766742349	0.429099704515887	1026/1112	2
GO:0008202	BP	GO:0008202	steroid metabolic process	5/180	323/18903	0.195451234716201	0.476177766742349	0.429099704515887	6721/4204/133/8029/4779	5
GO:0051147	BP	GO:0051147	regulation of muscle cell differentiation	3/180	160/18903	0.195984848776463	0.476177766742349	0.429099704515887	4204/27250/10818	3
GO:0006970	BP	GO:0006970	response to osmotic stress	2/180	86/18903	0.197548205863532	0.476177766742349	0.429099704515887	677/1654	2
GO:0019935	BP	GO:0019935	cyclic-nucleotide-mediated signaling	2/180	86/18903	0.197548205863532	0.476177766742349	0.429099704515887	5150/133	2
GO:0032092	BP	GO:0032092	positive regulation of protein binding	2/180	86/18903	0.197548205863532	0.476177766742349	0.429099704515887	2932/6934	2
GO:0032456	BP	GO:0032456	endocytic recycling	2/180	86/18903	0.197548205863532	0.476177766742349	0.429099704515887	9230/392	2
GO:0033077	BP	GO:0033077	T cell differentiation in thymus	2/180	86/18903	0.197548205863532	0.476177766742349	0.429099704515887	677/1021	2
GO:0090502	BP	GO:0090502	RNA phosphodiester bond hydrolysis, endonucleolytic	2/180	86/18903	0.197548205863532	0.476177766742349	0.429099704515887	340152/27161	2
GO:0000966	BP	GO:0000966	RNA 5'-end processing	1/180	23/18903	0.197634509172693	0.476177766742349	0.429099704515887	87178	1
GO:0002053	BP	GO:0002053	positive regulation of mesenchymal cell proliferation	1/180	23/18903	0.197634509172693	0.476177766742349	0.429099704515887	7048	1
GO:0010560	BP	GO:0010560	positive regulation of glycoprotein biosynthetic process	1/180	23/18903	0.197634509172693	0.476177766742349	0.429099704515887	6934	1
GO:0010893	BP	GO:0010893	positive regulation of steroid biosynthetic process	1/180	23/18903	0.197634509172693	0.476177766742349	0.429099704515887	133	1
GO:0021846	BP	GO:0021846	cell proliferation in forebrain	1/180	23/18903	0.197634509172693	0.476177766742349	0.429099704515887	27185	1
GO:0023058	BP	GO:0023058	adaptation of signaling pathway	1/180	23/18903	0.197634509172693	0.476177766742349	0.429099704515887	133	1
GO:0032042	BP	GO:0032042	mitochondrial DNA metabolic process	1/180	23/18903	0.197634509172693	0.476177766742349	0.429099704515887	83667	1
GO:0032401	BP	GO:0032401	establishment of melanosome localization	1/180	23/18903	0.197634509172693	0.476177766742349	0.429099704515887	9230	1
GO:0034695	BP	GO:0034695	response to prostaglandin E	1/180	23/18903	0.197634509172693	0.476177766742349	0.429099704515887	84687	1
GO:0035024	BP	GO:0035024	negative regulation of Rho protein signal transduction	1/180	23/18903	0.197634509172693	0.476177766742349	0.429099704515887	4233	1
GO:0035493	BP	GO:0035493	SNARE complex assembly	1/180	23/18903	0.197634509172693	0.476177766742349	0.429099704515887	6804	1
GO:0035518	BP	GO:0035518	histone H2A monoubiquitination	1/180	23/18903	0.197634509172693	0.476177766742349	0.429099704515887	10336	1
GO:0035739	BP	GO:0035739	CD4-positive, alpha-beta T cell proliferation	1/180	23/18903	0.197634509172693	0.476177766742349	0.429099704515887	7048	1
GO:0046058	BP	GO:0046058	cAMP metabolic process	1/180	23/18903	0.197634509172693	0.476177766742349	0.429099704515887	5150	1
GO:0048169	BP	GO:0048169	regulation of long-term neuronal synaptic plasticity	1/180	23/18903	0.197634509172693	0.476177766742349	0.429099704515887	9145	1
GO:0051904	BP	GO:0051904	pigment granule transport	1/180	23/18903	0.197634509172693	0.476177766742349	0.429099704515887	9230	1
GO:0060965	BP	GO:0060965	negative regulation of miRNA-mediated gene silencing	1/180	23/18903	0.197634509172693	0.476177766742349	0.429099704515887	9612	1
GO:0071218	BP	GO:0071218	cellular response to misfolded protein	1/180	23/18903	0.197634509172693	0.476177766742349	0.429099704515887	80311	1
GO:0080182	BP	GO:0080182	histone H3-K4 trimethylation	1/180	23/18903	0.197634509172693	0.476177766742349	0.429099704515887	200424	1
GO:1901032	BP	GO:1901032	negative regulation of response to reactive oxygen species	1/180	23/18903	0.197634509172693	0.476177766742349	0.429099704515887	4233	1
GO:1901673	BP	GO:1901673	regulation of mitotic spindle assembly	1/180	23/18903	0.197634509172693	0.476177766742349	0.429099704515887	3304	1
GO:2000178	BP	GO:2000178	negative regulation of neural precursor cell proliferation	1/180	23/18903	0.197634509172693	0.476177766742349	0.429099704515887	7832	1
GO:2000561	BP	GO:2000561	regulation of CD4-positive, alpha-beta T cell proliferation	1/180	23/18903	0.197634509172693	0.476177766742349	0.429099704515887	7048	1
GO:0044089	BP	GO:0044089	positive regulation of cellular component biogenesis	7/180	498/18903	0.197973142443157	0.476177766742349	0.429099704515887	4204/23433/2932/1654/7070/4233/3304	7
GO:0042445	BP	GO:0042445	hormone metabolic process	4/180	241/18903	0.19798435930652	0.476177766742349	0.429099704515887	57104/5045/133/6934	4
GO:0048738	BP	GO:0048738	cardiac muscle tissue development	4/180	241/18903	0.19798435930652	0.476177766742349	0.429099704515887	4092/10818/7048/6497	4
GO:0008543	BP	GO:0008543	fibroblast growth factor receptor signaling pathway	2/180	87/18903	0.201011656402704	0.478996420386751	0.431639687544116	81848/10818	2
GO:0010660	BP	GO:0010660	regulation of muscle cell apoptotic process	2/180	87/18903	0.201011656402704	0.478996420386751	0.431639687544116	27250/1871	2
GO:0019915	BP	GO:0019915	lipid storage	2/180	87/18903	0.201011656402704	0.478996420386751	0.431639687544116	57104/6721	2
GO:0030433	BP	GO:0030433	ubiquitin-dependent ERAD pathway	2/180	87/18903	0.201011656402704	0.478996420386751	0.431639687544116	80267/115290	2
GO:1900182	BP	GO:1900182	positive regulation of protein localization to nucleus	2/180	87/18903	0.201011656402704	0.478996420386751	0.431639687544116	83667/57506	2
GO:2000134	BP	GO:2000134	negative regulation of G1/S transition of mitotic cell cycle	2/180	87/18903	0.201011656402704	0.478996420386751	0.431639687544116	1026/144455	2
GO:1903706	BP	GO:1903706	regulation of hemopoiesis	6/180	413/18903	0.201809601748606	0.478996420386751	0.431639687544116	677/4092/7048/8289/3304/1021	6
GO:0071496	BP	GO:0071496	cellular response to external stimulus	5/180	328/18903	0.203763323655546	0.478996420386751	0.431639687544116	84687/1026/83667/6721/8061	5
GO:0045444	BP	GO:0045444	fat cell differentiation	4/180	244/18903	0.203848378006466	0.478996420386751	0.431639687544116	677/8091/28951/6934	4
GO:0001759	BP	GO:0001759	organ induction	1/180	24/18903	0.205284180165751	0.478996420386751	0.431639687544116	10818	1
GO:0003181	BP	GO:0003181	atrioventricular valve morphogenesis	1/180	24/18903	0.205284180165751	0.478996420386751	0.431639687544116	7048	1
GO:0016048	BP	GO:0016048	detection of temperature stimulus	1/180	24/18903	0.205284180165751	0.478996420386751	0.431639687544116	4923	1
GO:0021884	BP	GO:0021884	forebrain neuron development	1/180	24/18903	0.205284180165751	0.478996420386751	0.431639687544116	27185	1
GO:0035162	BP	GO:0035162	embryonic hemopoiesis	1/180	24/18903	0.205284180165751	0.478996420386751	0.431639687544116	7048	1
GO:0035458	BP	GO:0035458	cellular response to interferon-beta	1/180	24/18903	0.205284180165751	0.478996420386751	0.431639687544116	87178	1
GO:0036303	BP	GO:0036303	lymph vessel morphogenesis	1/180	24/18903	0.205284180165751	0.478996420386751	0.431639687544116	5784	1
GO:0039531	BP	GO:0039531	regulation of viral-induced cytoplasmic pattern recognition receptor signaling pathway	1/180	24/18903	0.205284180165751	0.478996420386751	0.431639687544116	85364	1
GO:0040037	BP	GO:0040037	negative regulation of fibroblast growth factor receptor signaling pathway	1/180	24/18903	0.205284180165751	0.478996420386751	0.431639687544116	81848	1
GO:0048011	BP	GO:0048011	neurotrophin TRK receptor signaling pathway	1/180	24/18903	0.205284180165751	0.478996420386751	0.431639687544116	118813	1
GO:0051043	BP	GO:0051043	regulation of membrane protein ectodomain proteolysis	1/180	24/18903	0.205284180165751	0.478996420386751	0.431639687544116	5045	1
GO:0051590	BP	GO:0051590	positive regulation of neurotransmitter transport	1/180	24/18903	0.205284180165751	0.478996420386751	0.431639687544116	6804	1
GO:0051905	BP	GO:0051905	establishment of pigment granule localization	1/180	24/18903	0.205284180165751	0.478996420386751	0.431639687544116	9230	1
GO:0051923	BP	GO:0051923	sulfation	1/180	24/18903	0.205284180165751	0.478996420386751	0.431639687544116	9953	1
GO:0060149	BP	GO:0060149	negative regulation of post-transcriptional gene silencing	1/180	24/18903	0.205284180165751	0.478996420386751	0.431639687544116	9612	1
GO:0060155	BP	GO:0060155	platelet dense granule organization	1/180	24/18903	0.205284180165751	0.478996420386751	0.431639687544116	282991	1
GO:0060706	BP	GO:0060706	cell differentiation involved in embryonic placenta development	1/180	24/18903	0.205284180165751	0.478996420386751	0.431639687544116	144455	1
GO:0060967	BP	GO:0060967	negative regulation of gene silencing by RNA	1/180	24/18903	0.205284180165751	0.478996420386751	0.431639687544116	9612	1
GO:0070233	BP	GO:0070233	negative regulation of T cell apoptotic process	1/180	24/18903	0.205284180165751	0.478996420386751	0.431639687544116	6482	1
GO:0090208	BP	GO:0090208	positive regulation of triglyceride metabolic process	1/180	24/18903	0.205284180165751	0.478996420386751	0.431639687544116	57104	1
GO:0099637	BP	GO:0099637	neurotransmitter receptor transport	1/180	24/18903	0.205284180165751	0.478996420386751	0.431639687544116	59283	1
GO:0120255	BP	GO:0120255	olefinic compound biosynthetic process	1/180	24/18903	0.205284180165751	0.478996420386751	0.431639687544116	133	1
GO:0140632	BP	GO:0140632	inflammasome complex assembly	1/180	24/18903	0.205284180165751	0.478996420386751	0.431639687544116	1654	1
GO:1900369	BP	GO:1900369	negative regulation of post-transcriptional gene silencing by RNA	1/180	24/18903	0.205284180165751	0.478996420386751	0.431639687544116	9612	1
GO:2000353	BP	GO:2000353	positive regulation of endothelial cell apoptotic process	1/180	24/18903	0.205284180165751	0.478996420386751	0.431639687544116	27250	1
GO:2000637	BP	GO:2000637	positive regulation of miRNA-mediated gene silencing	1/180	24/18903	0.205284180165751	0.478996420386751	0.431639687544116	4613	1
GO:2001026	BP	GO:2001026	regulation of endothelial cell chemotaxis	1/180	24/18903	0.205284180165751	0.478996420386751	0.431639687544116	4233	1
GO:0021915	BP	GO:0021915	neural tube development	3/180	164/18903	0.205737981077649	0.47965756317523	0.432235465413208	677/133/6497	3
GO:0000209	BP	GO:0000209	protein polyubiquitination	4/180	246/18903	0.207786274819365	0.48132724114289	0.433740068048188	9810/80829/1654/331	4
GO:0001960	BP	GO:0001960	negative regulation of cytokine-mediated signaling pathway	2/180	89/18903	0.207959492933861	0.48132724114289	0.433740068048188	54726/331	2
GO:0031960	BP	GO:0031960	response to corticosteroid	3/180	165/18903	0.208193724939347	0.48132724114289	0.433740068048188	677/133/8061	3
GO:0051494	BP	GO:0051494	negative regulation of cytoskeleton organization	3/180	165/18903	0.208193724939347	0.48132724114289	0.433740068048188	832/4233/2764	3
GO:0018209	BP	GO:0018209	peptidyl-serine modification	5/180	332/18903	0.210497808766598	0.48132724114289	0.433740068048188	2872/2011/4092/7048/2932	5
GO:0030098	BP	GO:0030098	lymphocyte differentiation	6/180	419/18903	0.210725808882596	0.48132724114289	0.433740068048188	677/4092/7048/8289/6482/1021	6
GO:0040013	BP	GO:0040013	negative regulation of locomotion	6/180	419/18903	0.210725808882596	0.48132724114289	0.433740068048188	4204/57826/5928/4092/8434/7070	6
GO:0006029	BP	GO:0006029	proteoglycan metabolic process	2/180	90/18903	0.211442993560484	0.48132724114289	0.433740068048188	9953/6934	2
GO:2000177	BP	GO:2000177	regulation of neural precursor cell proliferation	2/180	90/18903	0.211442993560484	0.48132724114289	0.433740068048188	27185/7832	2
GO:0048863	BP	GO:0048863	stem cell differentiation	4/180	248/18903	0.211746221773007	0.48132724114289	0.433740068048188	5928/8091/2932/1021	4
GO:0001964	BP	GO:0001964	startle response	1/180	25/18903	0.21286132130512	0.48132724114289	0.433740068048188	4204	1
GO:0003148	BP	GO:0003148	outflow tract septum morphogenesis	1/180	25/18903	0.21286132130512	0.48132724114289	0.433740068048188	7048	1
GO:0006541	BP	GO:0006541	glutamine metabolic process	1/180	25/18903	0.21286132130512	0.48132724114289	0.433740068048188	4204	1
GO:0008211	BP	GO:0008211	glucocorticoid metabolic process	1/180	25/18903	0.21286132130512	0.48132724114289	0.433740068048188	4204	1
GO:0010561	BP	GO:0010561	negative regulation of glycoprotein biosynthetic process	1/180	25/18903	0.21286132130512	0.48132724114289	0.433740068048188	27161	1
GO:0017121	BP	GO:0017121	plasma membrane phospholipid scrambling	1/180	25/18903	0.21286132130512	0.48132724114289	0.433740068048188	79065	1
GO:0021801	BP	GO:0021801	cerebral cortex radial glia-guided migration	1/180	25/18903	0.21286132130512	0.48132724114289	0.433740068048188	27185	1
GO:0022030	BP	GO:0022030	telencephalon glial cell migration	1/180	25/18903	0.21286132130512	0.48132724114289	0.433740068048188	27185	1
GO:0032400	BP	GO:0032400	melanosome localization	1/180	25/18903	0.21286132130512	0.48132724114289	0.433740068048188	9230	1
GO:0032693	BP	GO:0032693	negative regulation of interleukin-10 production	1/180	25/18903	0.21286132130512	0.48132724114289	0.433740068048188	28951	1
GO:0034114	BP	GO:0034114	regulation of heterotypic cell-cell adhesion	1/180	25/18903	0.21286132130512	0.48132724114289	0.433740068048188	7070	1
GO:0042659	BP	GO:0042659	regulation of cell fate specification	1/180	25/18903	0.21286132130512	0.48132724114289	0.433740068048188	5928	1
GO:0046039	BP	GO:0046039	GTP metabolic process	1/180	25/18903	0.21286132130512	0.48132724114289	0.433740068048188	23433	1
GO:0046641	BP	GO:0046641	positive regulation of alpha-beta T cell proliferation	1/180	25/18903	0.21286132130512	0.48132724114289	0.433740068048188	7048	1
GO:0046885	BP	GO:0046885	regulation of hormone biosynthetic process	1/180	25/18903	0.21286132130512	0.48132724114289	0.433740068048188	133	1
GO:0048668	BP	GO:0048668	collateral sprouting	1/180	25/18903	0.21286132130512	0.48132724114289	0.433740068048188	23105	1
GO:0050860	BP	GO:0050860	negative regulation of T cell receptor signaling pathway	1/180	25/18903	0.21286132130512	0.48132724114289	0.433740068048188	7070	1
GO:0051560	BP	GO:0051560	mitochondrial calcium ion homeostasis	1/180	25/18903	0.21286132130512	0.48132724114289	0.433740068048188	27185	1
GO:0051788	BP	GO:0051788	response to misfolded protein	1/180	25/18903	0.21286132130512	0.48132724114289	0.433740068048188	80311	1
GO:0060148	BP	GO:0060148	positive regulation of post-transcriptional gene silencing	1/180	25/18903	0.21286132130512	0.48132724114289	0.433740068048188	4613	1
GO:0062149	BP	GO:0062149	detection of stimulus involved in sensory perception of pain	1/180	25/18903	0.21286132130512	0.48132724114289	0.433740068048188	4923	1
GO:1900370	BP	GO:1900370	positive regulation of post-transcriptional gene silencing by RNA	1/180	25/18903	0.21286132130512	0.48132724114289	0.433740068048188	4613	1
GO:1901028	BP	GO:1901028	regulation of mitochondrial outer membrane permeabilization involved in apoptotic signaling pathway	1/180	25/18903	0.21286132130512	0.48132724114289	0.433740068048188	2932	1
GO:1903077	BP	GO:1903077	negative regulation of protein localization to plasma membrane	1/180	25/18903	0.21286132130512	0.48132724114289	0.433740068048188	23433	1
GO:1904262	BP	GO:1904262	negative regulation of TORC1 signaling	1/180	25/18903	0.21286132130512	0.48132724114289	0.433740068048188	83667	1
GO:1905063	BP	GO:1905063	regulation of vascular associated smooth muscle cell differentiation	1/180	25/18903	0.21286132130512	0.48132724114289	0.433740068048188	27250	1
GO:2000193	BP	GO:2000193	positive regulation of fatty acid transport	1/180	25/18903	0.21286132130512	0.48132724114289	0.433740068048188	4923	1
GO:0003205	BP	GO:0003205	cardiac chamber development	3/180	167/18903	0.213124997321976	0.48132724114289	0.433740068048188	4092/10818/7048	3
GO:0016571	BP	GO:0016571	histone methylation	3/180	167/18903	0.213124997321976	0.48132724114289	0.433740068048188	200424/4204/55209	3
GO:0046928	BP	GO:0046928	regulation of neurotransmitter secretion	2/180	91/18903	0.214932305025089	0.482953005259278	0.435205098443721	6804/2932	2
GO:0048525	BP	GO:0048525	negative regulation of viral process	2/180	91/18903	0.214932305025089	0.482953005259278	0.435205098443721	8091/57506	2
GO:0070828	BP	GO:0070828	heterochromatin organization	2/180	91/18903	0.214932305025089	0.482953005259278	0.435205098443721	4204/8091	2
GO:1901216	BP	GO:1901216	positive regulation of neuron death	2/180	91/18903	0.214932305025089	0.482953005259278	0.435205098443721	2932/2002	2
GO:2000117	BP	GO:2000117	negative regulation of cysteine-type endopeptidase activity	2/180	91/18903	0.214932305025089	0.482953005259278	0.435205098443721	1654/331	2
GO:0060562	BP	GO:0060562	epithelial tube morphogenesis	5/180	335/18903	0.215596010959434	0.482953005259278	0.435205098443721	7048/133/9953/6497/4233	5
GO:0016485	BP	GO:0016485	protein processing	4/180	250/18903	0.2157275413847	0.482953005259278	0.435205098443721	5045/79094/331/2619	4
GO:0007568	BP	GO:0007568	aging	3/180	169/18903	0.218081548366078	0.482953005259278	0.435205098443721	84687/7048/133	3
GO:1902904	BP	GO:1902904	negative regulation of supramolecular fiber organization	3/180	169/18903	0.218081548366078	0.482953005259278	0.435205098443721	832/4233/2764	3
GO:0001843	BP	GO:0001843	neural tube closure	2/180	92/18903	0.218427003748516	0.482953005259278	0.435205098443721	133/6497	2
GO:0010657	BP	GO:0010657	muscle cell apoptotic process	2/180	92/18903	0.218427003748516	0.482953005259278	0.435205098443721	27250/1871	2
GO:0070482	BP	GO:0070482	response to oxygen levels	5/180	337/18903	0.219016586302955	0.482953005259278	0.435205098443721	4204/677/132864/7048/133	5
GO:0010951	BP	GO:0010951	negative regulation of endopeptidase activity	4/180	252/18903	0.219729556719778	0.482953005259278	0.435205098443721	5045/8434/1654/331	4
GO:0002026	BP	GO:0002026	regulation of the force of heart contraction	1/180	26/18903	0.22036661647225	0.482953005259278	0.435205098443721	133	1
GO:0006517	BP	GO:0006517	protein deglycosylation	1/180	26/18903	0.22036661647225	0.482953005259278	0.435205098443721	80267	1
GO:0009435	BP	GO:0009435	NAD biosynthetic process	1/180	26/18903	0.22036661647225	0.482953005259278	0.435205098443721	23057	1
GO:0014047	BP	GO:0014047	glutamate secretion	1/180	26/18903	0.22036661647225	0.482953005259278	0.435205098443721	4923	1
GO:0034377	BP	GO:0034377	plasma lipoprotein particle assembly	1/180	26/18903	0.22036661647225	0.482953005259278	0.435205098443721	5326	1
GO:0034453	BP	GO:0034453	microtubule anchoring	1/180	26/18903	0.22036661647225	0.482953005259278	0.435205098443721	2932	1
GO:0035235	BP	GO:0035235	ionotropic glutamate receptor signaling pathway	1/180	26/18903	0.22036661647225	0.482953005259278	0.435205098443721	2894	1
GO:0046339	BP	GO:0046339	diacylglycerol metabolic process	1/180	26/18903	0.22036661647225	0.482953005259278	0.435205098443721	57104	1
GO:0046639	BP	GO:0046639	negative regulation of alpha-beta T cell differentiation	1/180	26/18903	0.22036661647225	0.482953005259278	0.435205098443721	4092	1
GO:0048596	BP	GO:0048596	embryonic camera-type eye morphogenesis	1/180	26/18903	0.22036661647225	0.482953005259278	0.435205098443721	10818	1
GO:0050951	BP	GO:0050951	sensory perception of temperature stimulus	1/180	26/18903	0.22036661647225	0.482953005259278	0.435205098443721	4923	1
GO:0051016	BP	GO:0051016	barbed-end actin filament capping	1/180	26/18903	0.22036661647225	0.482953005259278	0.435205098443721	832	1
GO:0051570	BP	GO:0051570	regulation of histone H3-K9 methylation	1/180	26/18903	0.22036661647225	0.482953005259278	0.435205098443721	4204	1
GO:0051875	BP	GO:0051875	pigment granule localization	1/180	26/18903	0.22036661647225	0.482953005259278	0.435205098443721	9230	1
GO:0051894	BP	GO:0051894	positive regulation of focal adhesion assembly	1/180	26/18903	0.22036661647225	0.482953005259278	0.435205098443721	7070	1
GO:0051957	BP	GO:0051957	positive regulation of amino acid transport	1/180	26/18903	0.22036661647225	0.482953005259278	0.435205098443721	4923	1
GO:0060740	BP	GO:0060740	prostate gland epithelium morphogenesis	1/180	26/18903	0.22036661647225	0.482953005259278	0.435205098443721	10818	1
GO:0062009	BP	GO:0062009	secondary palate development	1/180	26/18903	0.22036661647225	0.482953005259278	0.435205098443721	7048	1
GO:0099590	BP	GO:0099590	neurotransmitter receptor internalization	1/180	26/18903	0.22036661647225	0.482953005259278	0.435205098443721	59283	1
GO:1902455	BP	GO:1902455	negative regulation of stem cell population maintenance	1/180	26/18903	0.22036661647225	0.482953005259278	0.435205098443721	5928	1
GO:1903020	BP	GO:1903020	positive regulation of glycoprotein metabolic process	1/180	26/18903	0.22036661647225	0.482953005259278	0.435205098443721	6934	1
GO:1905048	BP	GO:1905048	regulation of metallopeptidase activity	1/180	26/18903	0.22036661647225	0.482953005259278	0.435205098443721	8434	1
GO:1990806	BP	GO:1990806	ligand-gated ion channel signaling pathway	1/180	26/18903	0.22036661647225	0.482953005259278	0.435205098443721	2894	1
GO:2000001	BP	GO:2000001	regulation of DNA damage checkpoint	1/180	26/18903	0.22036661647225	0.482953005259278	0.435205098443721	7919	1
GO:2000050	BP	GO:2000050	regulation of non-canonical Wnt signaling pathway	1/180	26/18903	0.22036661647225	0.482953005259278	0.435205098443721	85407	1
GO:0034250	BP	GO:0034250	positive regulation of cellular amide metabolic process	3/180	170/18903	0.220568893618747	0.483004176340257	0.435251210415471	9513/10140/1654	3
GO:0006790	BP	GO:0006790	sulfur compound metabolic process	5/180	338/18903	0.220733251874048	0.483004176340257	0.435251210415471	23382/4507/79094/9953/6482	5
GO:0090305	BP	GO:0090305	nucleic acid phosphodiester bond hydrolysis	4/180	253/18903	0.221738113965327	0.483360417589687	0.435572231314689	340152/27161/87178/7247	4
GO:0032508	BP	GO:0032508	DNA duplex unwinding	2/180	93/18903	0.2219266736055	0.483360417589687	0.435572231314689	89797/1654	2
GO:0044070	BP	GO:0044070	regulation of anion transport	2/180	93/18903	0.2219266736055	0.483360417589687	0.435572231314689	9230/4923	2
GO:0055017	BP	GO:0055017	cardiac muscle tissue growth	2/180	93/18903	0.2219266736055	0.483360417589687	0.435572231314689	7048/6497	2
GO:0060606	BP	GO:0060606	tube closure	2/180	93/18903	0.2219266736055	0.483360417589687	0.435572231314689	133/6497	2
GO:1904427	BP	GO:1904427	positive regulation of calcium ion transmembrane transport	2/180	93/18903	0.2219266736055	0.483360417589687	0.435572231314689	4923/7070	2
GO:0060761	BP	GO:0060761	negative regulation of response to cytokine stimulus	2/180	94/18903	0.225430905822466	0.487105844365661	0.438947360594351	54726/331	2
GO:1990138	BP	GO:1990138	neuron projection extension	3/180	172/18903	0.225560911413566	0.487105844365661	0.438947360594351	27185/2932/118813	3
GO:0051235	BP	GO:0051235	maintenance of location	5/180	342/18903	0.227641229579044	0.487105844365661	0.438947360594351	57104/4923/6721/55187/7070	5
GO:0001573	BP	GO:0001573	ganglioside metabolic process	1/180	27/18903	0.22780074313618	0.487105844365661	0.438947360594351	6482	1
GO:0002710	BP	GO:0002710	negative regulation of T cell mediated immunity	1/180	27/18903	0.22780074313618	0.487105844365661	0.438947360594351	4092	1
GO:0003171	BP	GO:0003171	atrioventricular valve development	1/180	27/18903	0.22780074313618	0.487105844365661	0.438947360594351	7048	1
GO:0003401	BP	GO:0003401	axis elongation	1/180	27/18903	0.22780074313618	0.487105844365661	0.438947360594351	85407	1
GO:0007350	BP	GO:0007350	blastoderm segmentation	1/180	27/18903	0.22780074313618	0.487105844365661	0.438947360594351	10818	1
GO:0010460	BP	GO:0010460	positive regulation of heart rate	1/180	27/18903	0.22780074313618	0.487105844365661	0.438947360594351	133	1
GO:0010884	BP	GO:0010884	positive regulation of lipid storage	1/180	27/18903	0.22780074313618	0.487105844365661	0.438947360594351	6721	1
GO:0039529	BP	GO:0039529	RIG-I signaling pathway	1/180	27/18903	0.22780074313618	0.487105844365661	0.438947360594351	85364	1
GO:0042026	BP	GO:0042026	protein refolding	1/180	27/18903	0.22780074313618	0.487105844365661	0.438947360594351	3304	1
GO:0042278	BP	GO:0042278	purine nucleoside metabolic process	1/180	27/18903	0.22780074313618	0.487105844365661	0.438947360594351	4507	1
GO:0042983	BP	GO:0042983	amyloid precursor protein biosynthetic process	1/180	27/18903	0.22780074313618	0.487105844365661	0.438947360594351	27161	1
GO:0042984	BP	GO:0042984	regulation of amyloid precursor protein biosynthetic process	1/180	27/18903	0.22780074313618	0.487105844365661	0.438947360594351	27161	1
GO:0046174	BP	GO:0046174	polyol catabolic process	1/180	27/18903	0.22780074313618	0.487105844365661	0.438947360594351	4923	1
GO:0048207	BP	GO:0048207	vesicle targeting, rough ER to cis-Golgi	1/180	27/18903	0.22780074313618	0.487105844365661	0.438947360594351	56681	1
GO:0048208	BP	GO:0048208	COPII vesicle coating	1/180	27/18903	0.22780074313618	0.487105844365661	0.438947360594351	56681	1
GO:0061436	BP	GO:0061436	establishment of skin barrier	1/180	27/18903	0.22780074313618	0.487105844365661	0.438947360594351	4233	1
GO:0070861	BP	GO:0070861	regulation of protein exit from endoplasmic reticulum	1/180	27/18903	0.22780074313618	0.487105844365661	0.438947360594351	56681	1
GO:0071467	BP	GO:0071467	cellular response to pH	1/180	27/18903	0.22780074313618	0.487105844365661	0.438947360594351	9230	1
GO:1902932	BP	GO:1902932	positive regulation of alcohol biosynthetic process	1/180	27/18903	0.22780074313618	0.487105844365661	0.438947360594351	4923	1
GO:1904376	BP	GO:1904376	negative regulation of protein localization to cell periphery	1/180	27/18903	0.22780074313618	0.487105844365661	0.438947360594351	23433	1
GO:2000737	BP	GO:2000737	negative regulation of stem cell differentiation	1/180	27/18903	0.22780074313618	0.487105844365661	0.438947360594351	2932	1
GO:0072331	BP	GO:0072331	signal transduction by p53 class mediator	3/180	173/18903	0.228065261681066	0.487301174161366	0.439123378803251	1026/83667/144455	3
GO:0045638	BP	GO:0045638	negative regulation of myeloid cell differentiation	2/180	95/18903	0.228939298876594	0.488797562244867	0.440471824130433	677/1021	2
GO:0006898	BP	GO:0006898	receptor-mediated endocytosis	4/180	257/18903	0.229820704901874	0.489303227342433	0.440927495854532	59283/7048/133/8029	4
GO:0014706	BP	GO:0014706	striated muscle tissue development	4/180	257/18903	0.229820704901874	0.489303227342433	0.440927495854532	4092/10818/7048/6497	4
GO:0030178	BP	GO:0030178	negative regulation of Wnt signaling pathway	3/180	174/18903	0.230574959485425	0.489303227342433	0.440927495854532	2932/6934/85407	3
GO:0006869	BP	GO:0006869	lipid transport	6/180	433/18903	0.232051350687128	0.489303227342433	0.440927495854532	5045/4923/6721/79065/55187/116150	6
GO:0009798	BP	GO:0009798	axis specification	2/180	96/18903	0.232451458396111	0.489303227342433	0.440927495854532	10818/6497	2
GO:0046330	BP	GO:0046330	positive regulation of JNK cascade	2/180	96/18903	0.232451458396111	0.489303227342433	0.440927495854532	50488/331	2
GO:0061097	BP	GO:0061097	regulation of protein tyrosine kinase activity	2/180	96/18903	0.232451458396111	0.489303227342433	0.440927495854532	57826/7070	2
GO:1903321	BP	GO:1903321	negative regulation of protein modification by small protein conjugation or removal	2/180	96/18903	0.232451458396111	0.489303227342433	0.440927495854532	4092/3304	2
GO:0009267	BP	GO:0009267	cellular response to starvation	3/180	175/18903	0.233089845918841	0.489303227342433	0.440927495854532	1026/83667/6721	3
GO:0010469	BP	GO:0010469	regulation of signaling receptor activity	3/180	175/18903	0.233089845918841	0.489303227342433	0.440927495854532	23467/50488/59283	3
GO:0001702	BP	GO:0001702	gastrulation with mouth forming second	1/180	28/18903	0.23516437241333	0.489303227342433	0.440927495854532	10818	1
GO:0002052	BP	GO:0002052	positive regulation of neuroblast proliferation	1/180	28/18903	0.23516437241333	0.489303227342433	0.440927495854532	27185	1
GO:0003272	BP	GO:0003272	endocardial cushion formation	1/180	28/18903	0.23516437241333	0.489303227342433	0.440927495854532	7048	1
GO:0003416	BP	GO:0003416	endochondral bone growth	1/180	28/18903	0.23516437241333	0.489303227342433	0.440927495854532	7048	1
GO:0006515	BP	GO:0006515	protein quality control for misfolded or incompletely synthesized proteins	1/180	28/18903	0.23516437241333	0.489303227342433	0.440927495854532	80311	1
GO:0009048	BP	GO:0009048	dosage compensation by inactivation of X chromosome	1/180	28/18903	0.23516437241333	0.489303227342433	0.440927495854532	10336	1
GO:0010971	BP	GO:0010971	positive regulation of G2/M transition of mitotic cell cycle	1/180	28/18903	0.23516437241333	0.489303227342433	0.440927495854532	4204	1
GO:0014072	BP	GO:0014072	response to isoquinoline alkaloid	1/180	28/18903	0.23516437241333	0.489303227342433	0.440927495854532	84687	1
GO:0019359	BP	GO:0019359	nicotinamide nucleotide biosynthetic process	1/180	28/18903	0.23516437241333	0.489303227342433	0.440927495854532	23057	1
GO:0019363	BP	GO:0019363	pyridine nucleotide biosynthetic process	1/180	28/18903	0.23516437241333	0.489303227342433	0.440927495854532	23057	1
GO:0030878	BP	GO:0030878	thyroid gland development	1/180	28/18903	0.23516437241333	0.489303227342433	0.440927495854532	3200	1
GO:0032801	BP	GO:0032801	receptor catabolic process	1/180	28/18903	0.23516437241333	0.489303227342433	0.440927495854532	5045	1
GO:0032958	BP	GO:0032958	inositol phosphate biosynthetic process	1/180	28/18903	0.23516437241333	0.489303227342433	0.440927495854532	4923	1
GO:0043278	BP	GO:0043278	response to morphine	1/180	28/18903	0.23516437241333	0.489303227342433	0.440927495854532	84687	1
GO:0045724	BP	GO:0045724	positive regulation of cilium assembly	1/180	28/18903	0.23516437241333	0.489303227342433	0.440927495854532	2932	1
GO:0050996	BP	GO:0050996	positive regulation of lipid catabolic process	1/180	28/18903	0.23516437241333	0.489303227342433	0.440927495854532	57104	1
GO:0060512	BP	GO:0060512	prostate gland morphogenesis	1/180	28/18903	0.23516437241333	0.489303227342433	0.440927495854532	10818	1
GO:0060765	BP	GO:0060765	regulation of androgen receptor signaling pathway	1/180	28/18903	0.23516437241333	0.489303227342433	0.440927495854532	9612	1
GO:0070076	BP	GO:0070076	histone lysine demethylation	1/180	28/18903	0.23516437241333	0.489303227342433	0.440927495854532	8242	1
GO:0070723	BP	GO:0070723	response to cholesterol	1/180	28/18903	0.23516437241333	0.489303227342433	0.440927495854532	7048	1
GO:1900017	BP	GO:1900017	positive regulation of cytokine production involved in inflammatory response	1/180	28/18903	0.23516437241333	0.489303227342433	0.440927495854532	23633	1
GO:1902883	BP	GO:1902883	negative regulation of response to oxidative stress	1/180	28/18903	0.23516437241333	0.489303227342433	0.440927495854532	4233	1
GO:1903019	BP	GO:1903019	negative regulation of glycoprotein metabolic process	1/180	28/18903	0.23516437241333	0.489303227342433	0.440927495854532	27161	1
GO:2000819	BP	GO:2000819	regulation of nucleotide-excision repair	1/180	28/18903	0.23516437241333	0.489303227342433	0.440927495854532	8289	1
GO:0010634	BP	GO:0010634	positive regulation of epithelial cell migration	3/180	176/18903	0.235609762988272	0.489303227342433	0.440927495854532	7048/116150/4233	3
GO:1901136	BP	GO:1901136	carbohydrate derivative catabolic process	3/180	176/18903	0.235609762988272	0.489303227342433	0.440927495854532	5150/80267/115290	3
GO:1902905	BP	GO:1902905	positive regulation of supramolecular fiber organization	3/180	176/18903	0.235609762988272	0.489303227342433	0.440927495854532	4204/4233/3304	3
GO:0001657	BP	GO:0001657	ureteric bud development	2/180	97/18903	0.23596699706181	0.489322866419994	0.440945193283869	4092/9953	2
GO:0008593	BP	GO:0008593	regulation of Notch signaling pathway	2/180	97/18903	0.23596699706181	0.489322866419994	0.440945193283869	6721/79094	2
GO:0014020	BP	GO:0014020	primary neural tube formation	2/180	98/18903	0.239485534509782	0.490494096277961	0.44200062766379	133/6497	2
GO:0032642	BP	GO:0032642	regulation of chemokine production	2/180	98/18903	0.239485534509782	0.490494096277961	0.44200062766379	1654/57506	2
GO:0051952	BP	GO:0051952	regulation of amine transport	2/180	98/18903	0.239485534509782	0.490494096277961	0.44200062766379	6804/4923	2
GO:0072163	BP	GO:0072163	mesonephric epithelium development	2/180	98/18903	0.239485534509782	0.490494096277961	0.44200062766379	4092/9953	2
GO:0072164	BP	GO:0072164	mesonephric tubule development	2/180	98/18903	0.239485534509782	0.490494096277961	0.44200062766379	4092/9953	2
GO:1902807	BP	GO:1902807	negative regulation of cell cycle G1/S phase transition	2/180	98/18903	0.239485534509782	0.490494096277961	0.44200062766379	1026/144455	2
GO:0007409	BP	GO:0007409	axonogenesis	6/180	438/18903	0.239830615317277	0.490494096277961	0.44200062766379	2011/27185/23105/2932/118813/7070	6
GO:0034470	BP	GO:0034470	ncRNA processing	6/180	439/18903	0.241396056209358	0.490494096277961	0.44200062766379	9612/27161/1654/55798/4613/7247	6
GO:0010466	BP	GO:0010466	negative regulation of peptidase activity	4/180	263/18903	0.242080431619572	0.490494096277961	0.44200062766379	5045/8434/1654/331	4
GO:0001773	BP	GO:0001773	myeloid dendritic cell activation	1/180	29/18903	0.242458169126739	0.490494096277961	0.44200062766379	7048	1
GO:0001958	BP	GO:0001958	endochondral ossification	1/180	29/18903	0.242458169126739	0.490494096277961	0.44200062766379	4209	1
GO:0003156	BP	GO:0003156	regulation of animal organ formation	1/180	29/18903	0.242458169126739	0.490494096277961	0.44200062766379	10818	1
GO:0010458	BP	GO:0010458	exit from mitosis	1/180	29/18903	0.242458169126739	0.490494096277961	0.44200062766379	84687	1
GO:0010804	BP	GO:0010804	negative regulation of tumor necrosis factor-mediated signaling pathway	1/180	29/18903	0.242458169126739	0.490494096277961	0.44200062766379	331	1
GO:0015740	BP	GO:0015740	C4-dicarboxylate transport	1/180	29/18903	0.242458169126739	0.490494096277961	0.44200062766379	4923	1
GO:0015813	BP	GO:0015813	L-glutamate transmembrane transport	1/180	29/18903	0.242458169126739	0.490494096277961	0.44200062766379	4923	1
GO:0016577	BP	GO:0016577	histone demethylation	1/180	29/18903	0.242458169126739	0.490494096277961	0.44200062766379	8242	1
GO:0019076	BP	GO:0019076	viral release from host cell	1/180	29/18903	0.242458169126739	0.490494096277961	0.44200062766379	79720	1
GO:0022011	BP	GO:0022011	myelination in peripheral nervous system	1/180	29/18903	0.242458169126739	0.490494096277961	0.44200062766379	6497	1
GO:0031571	BP	GO:0031571	mitotic G1 DNA damage checkpoint signaling	1/180	29/18903	0.242458169126739	0.490494096277961	0.44200062766379	1026	1
GO:0032292	BP	GO:0032292	peripheral nervous system axon ensheathment	1/180	29/18903	0.242458169126739	0.490494096277961	0.44200062766379	6497	1
GO:0032367	BP	GO:0032367	intracellular cholesterol transport	1/180	29/18903	0.242458169126739	0.490494096277961	0.44200062766379	116150	1
GO:0034123	BP	GO:0034123	positive regulation of toll-like receptor signaling pathway	1/180	29/18903	0.242458169126739	0.490494096277961	0.44200062766379	1654	1
GO:0035891	BP	GO:0035891	exit from host cell	1/180	29/18903	0.242458169126739	0.490494096277961	0.44200062766379	79720	1
GO:0036075	BP	GO:0036075	replacement ossification	1/180	29/18903	0.242458169126739	0.490494096277961	0.44200062766379	4209	1
GO:0044030	BP	GO:0044030	regulation of DNA methylation	1/180	29/18903	0.242458169126739	0.490494096277961	0.44200062766379	4204	1
GO:0048873	BP	GO:0048873	homeostasis of number of cells within a tissue	1/180	29/18903	0.242458169126739	0.490494096277961	0.44200062766379	331	1
GO:0051938	BP	GO:0051938	L-glutamate import	1/180	29/18903	0.242458169126739	0.490494096277961	0.44200062766379	4923	1
GO:0060074	BP	GO:0060074	synapse maturation	1/180	29/18903	0.242458169126739	0.490494096277961	0.44200062766379	27185	1
GO:0060219	BP	GO:0060219	camera-type eye photoreceptor cell differentiation	1/180	29/18903	0.242458169126739	0.490494096277961	0.44200062766379	7070	1
GO:0065005	BP	GO:0065005	protein-lipid complex assembly	1/180	29/18903	0.242458169126739	0.490494096277961	0.44200062766379	5326	1
GO:0097421	BP	GO:0097421	liver regeneration	1/180	29/18903	0.242458169126739	0.490494096277961	0.44200062766379	87178	1
GO:2000765	BP	GO:2000765	regulation of cytoplasmic translation	1/180	29/18903	0.242458169126739	0.490494096277961	0.44200062766379	132864	1
GO:2001032	BP	GO:2001032	regulation of double-strand break repair via nonhomologous end joining	1/180	29/18903	0.242458169126739	0.490494096277961	0.44200062766379	8091	1
GO:0006816	BP	GO:0006816	calcium ion transport	6/180	440/18903	0.242964609863798	0.490545800588414	0.442047220146444	782/4923/59283/130507/80228/7070	6
GO:0032392	BP	GO:0032392	DNA geometric change	2/180	99/18903	0.243006697235341	0.490545800588414	0.442047220146444	89797/1654	2
GO:0032602	BP	GO:0032602	chemokine production	2/180	99/18903	0.243006697235341	0.490545800588414	0.442047220146444	1654/57506	2
GO:0045580	BP	GO:0045580	regulation of T cell differentiation	3/180	179/18903	0.243198132053395	0.49058031799158	0.442078324932374	4092/7048/8289	3
GO:0016573	BP	GO:0016573	histone acetylation	3/180	180/18903	0.245736610443779	0.493404056395648	0.444622890007525	6418/4204/55209	3
GO:0035265	BP	GO:0035265	organ growth	3/180	180/18903	0.245736610443779	0.493404056395648	0.444622890007525	7048/6497/28982	3
GO:0043484	BP	GO:0043484	regulation of RNA splicing	3/180	180/18903	0.245736610443779	0.493404056395648	0.444622890007525	9513/4154/6427	3
GO:0002532	BP	GO:0002532	production of molecular mediator involved in inflammatory response	2/180	100/18903	0.246530118498131	0.493404056395648	0.444622890007525	23633/27250	2
GO:0034620	BP	GO:0034620	cellular response to unfolded protein	2/180	100/18903	0.246530118498131	0.493404056395648	0.444622890007525	58487/3304	2
GO:0042632	BP	GO:0042632	cholesterol homeostasis	2/180	100/18903	0.246530118498131	0.493404056395648	0.444622890007525	6721/116150	2
GO:0007265	BP	GO:0007265	Ras protein signal transduction	5/180	353/18903	0.246956219726545	0.493404056395648	0.444622890007525	1026/81848/57826/4233/392	5
GO:0043409	BP	GO:0043409	negative regulation of MAPK cascade	3/180	181/18903	0.248279343632319	0.493404056395648	0.444622890007525	81848/1846/27250	3
GO:0001975	BP	GO:0001975	response to amphetamine	1/180	30/18903	0.249682791864749	0.493404056395648	0.444622890007525	84687	1
GO:0005979	BP	GO:0005979	regulation of glycogen biosynthetic process	1/180	30/18903	0.249682791864749	0.493404056395648	0.444622890007525	2932	1
GO:0007549	BP	GO:0007549	dosage compensation	1/180	30/18903	0.249682791864749	0.493404056395648	0.444622890007525	10336	1
GO:0008209	BP	GO:0008209	androgen metabolic process	1/180	30/18903	0.249682791864749	0.493404056395648	0.444622890007525	133	1
GO:0008299	BP	GO:0008299	isoprenoid biosynthetic process	1/180	30/18903	0.249682791864749	0.493404056395648	0.444622890007525	116150	1
GO:0009651	BP	GO:0009651	response to salt stress	1/180	30/18903	0.249682791864749	0.493404056395648	0.444622890007525	677	1
GO:0010447	BP	GO:0010447	response to acidic pH	1/180	30/18903	0.249682791864749	0.493404056395648	0.444622890007525	9230	1
GO:0010464	BP	GO:0010464	regulation of mesenchymal cell proliferation	1/180	30/18903	0.249682791864749	0.493404056395648	0.444622890007525	7048	1
GO:0010962	BP	GO:0010962	regulation of glucan biosynthetic process	1/180	30/18903	0.249682791864749	0.493404056395648	0.444622890007525	2932	1
GO:0021602	BP	GO:0021602	cranial nerve morphogenesis	1/180	30/18903	0.249682791864749	0.493404056395648	0.444622890007525	3200	1
GO:0032372	BP	GO:0032372	negative regulation of sterol transport	1/180	30/18903	0.249682791864749	0.493404056395648	0.444622890007525	6721	1
GO:0032375	BP	GO:0032375	negative regulation of cholesterol transport	1/180	30/18903	0.249682791864749	0.493404056395648	0.444622890007525	6721	1
GO:0039694	BP	GO:0039694	viral RNA genome replication	1/180	30/18903	0.249682791864749	0.493404056395648	0.444622890007525	8091	1
GO:0043094	BP	GO:0043094	cellular metabolic compound salvage	1/180	30/18903	0.249682791864749	0.493404056395648	0.444622890007525	4507	1
GO:0044819	BP	GO:0044819	mitotic G1/S transition checkpoint signaling	1/180	30/18903	0.249682791864749	0.493404056395648	0.444622890007525	1026	1
GO:0045940	BP	GO:0045940	positive regulation of steroid metabolic process	1/180	30/18903	0.249682791864749	0.493404056395648	0.444622890007525	133	1
GO:0060325	BP	GO:0060325	face morphogenesis	1/180	30/18903	0.249682791864749	0.493404056395648	0.444622890007525	6497	1
GO:0070498	BP	GO:0070498	interleukin-1-mediated signaling pathway	1/180	30/18903	0.249682791864749	0.493404056395648	0.444622890007525	54726	1
GO:0072539	BP	GO:0072539	T-helper 17 cell differentiation	1/180	30/18903	0.249682791864749	0.493404056395648	0.444622890007525	4092	1
GO:1903205	BP	GO:1903205	regulation of hydrogen peroxide-induced cell death	1/180	30/18903	0.249682791864749	0.493404056395648	0.444622890007525	4233	1
GO:2000463	BP	GO:2000463	positive regulation of excitatory postsynaptic potential	1/180	30/18903	0.249682791864749	0.493404056395648	0.444622890007525	6804	1
GO:0009062	BP	GO:0009062	fatty acid catabolic process	2/180	101/18903	0.250055438228406	0.493447407555914	0.444661955187296	83667/3712	2
GO:0055092	BP	GO:0055092	sterol homeostasis	2/180	101/18903	0.250055438228406	0.493447407555914	0.444661955187296	6721/116150	2
GO:0051924	BP	GO:0051924	regulation of calcium ion transport	4/180	268/18903	0.252409903955383	0.494875902072442	0.445949219351556	782/4923/130507/7070	4
GO:0030073	BP	GO:0030073	insulin secretion	3/180	183/18903	0.253376966325868	0.494875902072442	0.445949219351556	9230/6804/6934	3
GO:0044000	BP	GO:0044000	movement in host	3/180	183/18903	0.253376966325868	0.494875902072442	0.445949219351556	5045/3304/79720	3
GO:0001823	BP	GO:0001823	mesonephros development	2/180	102/18903	0.253582302934458	0.494875902072442	0.445949219351556	4092/9953	2
GO:0016575	BP	GO:0016575	histone deacetylation	2/180	102/18903	0.253582302934458	0.494875902072442	0.445949219351556	5928/6497	2
GO:0060419	BP	GO:0060419	heart growth	2/180	102/18903	0.253582302934458	0.494875902072442	0.445949219351556	7048/6497	2
GO:0016311	BP	GO:0016311	dephosphorylation	5/180	357/18903	0.254085633781053	0.494875902072442	0.445949219351556	84687/1846/5784/2932/6992	5
GO:0007416	BP	GO:0007416	synapse assembly	3/180	184/18903	0.255931554275835	0.494875902072442	0.445949219351556	4204/257194/55209	3
GO:1902107	BP	GO:1902107	positive regulation of leukocyte differentiation	3/180	184/18903	0.255931554275835	0.494875902072442	0.445949219351556	677/7048/8289	3
GO:1903708	BP	GO:1903708	positive regulation of hemopoiesis	3/180	184/18903	0.255931554275835	0.494875902072442	0.445949219351556	677/7048/8289	3
GO:0000002	BP	GO:0000002	mitochondrial genome maintenance	1/180	31/18903	0.256838893039143	0.494875902072442	0.445949219351556	83667	1
GO:0001945	BP	GO:0001945	lymph vessel development	1/180	31/18903	0.256838893039143	0.494875902072442	0.445949219351556	5784	1
GO:0002230	BP	GO:0002230	positive regulation of defense response to virus by host	1/180	31/18903	0.256838893039143	0.494875902072442	0.445949219351556	57506	1
GO:0002313	BP	GO:0002313	mature B cell differentiation involved in immune response	1/180	31/18903	0.256838893039143	0.494875902072442	0.445949219351556	6482	1
GO:0002507	BP	GO:0002507	tolerance induction	1/180	31/18903	0.256838893039143	0.494875902072442	0.445949219351556	7048	1
GO:0019433	BP	GO:0019433	triglyceride catabolic process	1/180	31/18903	0.256838893039143	0.494875902072442	0.445949219351556	57104	1
GO:0033137	BP	GO:0033137	negative regulation of peptidyl-serine phosphorylation	1/180	31/18903	0.256838893039143	0.494875902072442	0.445949219351556	4092	1
GO:0033561	BP	GO:0033561	regulation of water loss via skin	1/180	31/18903	0.256838893039143	0.494875902072442	0.445949219351556	4233	1
GO:0034694	BP	GO:0034694	response to prostaglandin	1/180	31/18903	0.256838893039143	0.494875902072442	0.445949219351556	84687	1
GO:0035767	BP	GO:0035767	endothelial cell chemotaxis	1/180	31/18903	0.256838893039143	0.494875902072442	0.445949219351556	4233	1
GO:0045948	BP	GO:0045948	positive regulation of translational initiation	1/180	31/18903	0.256838893039143	0.494875902072442	0.445949219351556	1654	1
GO:0051491	BP	GO:0051491	positive regulation of filopodium assembly	1/180	31/18903	0.256838893039143	0.494875902072442	0.445949219351556	23433	1
GO:0055022	BP	GO:0055022	negative regulation of cardiac muscle tissue growth	1/180	31/18903	0.256838893039143	0.494875902072442	0.445949219351556	7048	1
GO:0060390	BP	GO:0060390	regulation of SMAD protein signal transduction	1/180	31/18903	0.256838893039143	0.494875902072442	0.445949219351556	10140	1
GO:0061117	BP	GO:0061117	negative regulation of heart growth	1/180	31/18903	0.256838893039143	0.494875902072442	0.445949219351556	7048	1
GO:0072525	BP	GO:0072525	pyridine-containing compound biosynthetic process	1/180	31/18903	0.256838893039143	0.494875902072442	0.445949219351556	23057	1
GO:0098868	BP	GO:0098868	bone growth	1/180	31/18903	0.256838893039143	0.494875902072442	0.445949219351556	7048	1
GO:0150117	BP	GO:0150117	positive regulation of cell-substrate junction organization	1/180	31/18903	0.256838893039143	0.494875902072442	0.445949219351556	7070	1
GO:1900745	BP	GO:1900745	positive regulation of p38MAPK cascade	1/180	31/18903	0.256838893039143	0.494875902072442	0.445949219351556	50488	1
GO:1902751	BP	GO:1902751	positive regulation of cell cycle G2/M phase transition	1/180	31/18903	0.256838893039143	0.494875902072442	0.445949219351556	4204	1
GO:2000316	BP	GO:2000316	regulation of T-helper 17 type immune response	1/180	31/18903	0.256838893039143	0.494875902072442	0.445949219351556	4092	1
GO:0019233	BP	GO:0019233	sensory perception of pain	2/180	103/18903	0.257110365611198	0.494875902072442	0.445949219351556	4923/4204	2
GO:0032677	BP	GO:0032677	regulation of interleukin-8 production	2/180	103/18903	0.257110365611198	0.494875902072442	0.445949219351556	57506/3304	2
GO:0045639	BP	GO:0045639	positive regulation of myeloid cell differentiation	2/180	103/18903	0.257110365611198	0.494875902072442	0.445949219351556	677/3304	2
GO:0046620	BP	GO:0046620	regulation of organ growth	2/180	103/18903	0.257110365611198	0.494875902072442	0.445949219351556	7048/28982	2
GO:1903076	BP	GO:1903076	regulation of protein localization to plasma membrane	2/180	103/18903	0.257110365611198	0.494875902072442	0.445949219351556	84687/23433	2
GO:0006626	BP	GO:0006626	protein targeting to mitochondrion	2/180	104/18903	0.260639285649852	0.497115738088963	0.447967610465085	6721/283514	2
GO:0032637	BP	GO:0032637	interleukin-8 production	2/180	104/18903	0.260639285649852	0.497115738088963	0.447967610465085	57506/3304	2
GO:0032784	BP	GO:0032784	regulation of DNA-templated transcription elongation	2/180	104/18903	0.260639285649852	0.497115738088963	0.447967610465085	7919/55209	2
GO:0051963	BP	GO:0051963	regulation of synapse assembly	2/180	104/18903	0.260639285649852	0.497115738088963	0.447967610465085	257194/55209	2
GO:0060291	BP	GO:0060291	long-term synaptic potentiation	2/180	104/18903	0.260639285649852	0.497115738088963	0.447967610465085	4204/2932	2
GO:1902882	BP	GO:1902882	regulation of response to oxidative stress	2/180	104/18903	0.260639285649852	0.497115738088963	0.447967610465085	83667/4233	2
GO:0090596	BP	GO:0090596	sensory organ morphogenesis	4/180	272/18903	0.260740016527533	0.497115738088963	0.447967610465085	10818/6497/7070/85407	4
GO:0000075	BP	GO:0000075	cell cycle checkpoint signaling	3/180	186/18903	0.261051537039125	0.497115738088963	0.447967610465085	1026/7919/1112	3
GO:0006109	BP	GO:0006109	regulation of carbohydrate metabolic process	3/180	186/18903	0.261051537039125	0.497115738088963	0.447967610465085	4923/83667/2932	3
GO:0018393	BP	GO:0018393	internal peptidyl-lysine acetylation	3/180	186/18903	0.261051537039125	0.497115738088963	0.447967610465085	6418/4204/55209	3
GO:0043405	BP	GO:0043405	regulation of MAP kinase activity	3/180	186/18903	0.261051537039125	0.497115738088963	0.447967610465085	81848/27250/28951	3
GO:0002862	BP	GO:0002862	negative regulation of inflammatory response to antigenic stimulus	1/180	32/18903	0.263927118942754	0.497115738088963	0.447967610465085	5045	1
GO:0006335	BP	GO:0006335	DNA replication-dependent chromatin assembly	1/180	32/18903	0.263927118942754	0.497115738088963	0.447967610465085	5928	1
GO:0006482	BP	GO:0006482	protein demethylation	1/180	32/18903	0.263927118942754	0.497115738088963	0.447967610465085	8242	1
GO:0008214	BP	GO:0008214	protein dealkylation	1/180	32/18903	0.263927118942754	0.497115738088963	0.447967610465085	8242	1
GO:0010165	BP	GO:0010165	response to X-ray	1/180	32/18903	0.263927118942754	0.497115738088963	0.447967610465085	894	1
GO:0014044	BP	GO:0014044	Schwann cell development	1/180	32/18903	0.263927118942754	0.497115738088963	0.447967610465085	6497	1
GO:0032366	BP	GO:0032366	intracellular sterol transport	1/180	32/18903	0.263927118942754	0.497115738088963	0.447967610465085	116150	1
GO:0032770	BP	GO:0032770	positive regulation of monooxygenase activity	1/180	32/18903	0.263927118942754	0.497115738088963	0.447967610465085	116150	1
GO:0033522	BP	GO:0033522	histone H2A ubiquitination	1/180	32/18903	0.263927118942754	0.497115738088963	0.447967610465085	10336	1
GO:0034315	BP	GO:0034315	regulation of Arp2/3 complex-mediated actin nucleation	1/180	32/18903	0.263927118942754	0.497115738088963	0.447967610465085	2764	1
GO:0034389	BP	GO:0034389	lipid droplet organization	1/180	32/18903	0.263927118942754	0.497115738088963	0.447967610465085	57104	1
GO:0035115	BP	GO:0035115	embryonic forelimb morphogenesis	1/180	32/18903	0.263927118942754	0.497115738088963	0.447967610465085	8434	1
GO:0035456	BP	GO:0035456	response to interferon-beta	1/180	32/18903	0.263927118942754	0.497115738088963	0.447967610465085	87178	1
GO:0045070	BP	GO:0045070	positive regulation of viral genome replication	1/180	32/18903	0.263927118942754	0.497115738088963	0.447967610465085	1654	1
GO:0050482	BP	GO:0050482	arachidonic acid secretion	1/180	32/18903	0.263927118942754	0.497115738088963	0.447967610465085	4923	1
GO:0051085	BP	GO:0051085	chaperone cofactor-dependent protein refolding	1/180	32/18903	0.263927118942754	0.497115738088963	0.447967610465085	3304	1
GO:0060674	BP	GO:0060674	placenta blood vessel development	1/180	32/18903	0.263927118942754	0.497115738088963	0.447967610465085	8061	1
GO:0061036	BP	GO:0061036	positive regulation of cartilage development	1/180	32/18903	0.263927118942754	0.497115738088963	0.447967610465085	4092	1
GO:0061099	BP	GO:0061099	negative regulation of protein tyrosine kinase activity	1/180	32/18903	0.263927118942754	0.497115738088963	0.447967610465085	7070	1
GO:1903955	BP	GO:1903955	positive regulation of protein targeting to mitochondrion	1/180	32/18903	0.263927118942754	0.497115738088963	0.447967610465085	6721	1
GO:1903963	BP	GO:1903963	arachidonate transport	1/180	32/18903	0.263927118942754	0.497115738088963	0.447967610465085	4923	1
GO:0051588	BP	GO:0051588	regulation of neurotransmitter transport	2/180	105/18903	0.264168728748786	0.497237995116444	0.448077780359673	6804/2932	2
GO:0007015	BP	GO:0007015	actin filament organization	6/180	454/18903	0.265231095464928	0.498903945613842	0.449579024046589	84687/832/7170/23164/4233/2764	6
GO:0006475	BP	GO:0006475	internal protein amino acid acetylation	3/180	188/18903	0.266184945719637	0.500363685541122	0.450894444495029	6418/4204/55209	3
GO:0001841	BP	GO:0001841	neural tube formation	2/180	106/18903	0.267698366825425	0.500951367276988	0.451424024153766	133/6497	2
GO:0015837	BP	GO:0015837	amine transport	2/180	106/18903	0.267698366825425	0.500951367276988	0.451424024153766	6804/4923	2
GO:0035282	BP	GO:0035282	segmentation	2/180	106/18903	0.267698366825425	0.500951367276988	0.451424024153766	10818/85407	2
GO:0071103	BP	GO:0071103	DNA conformation change	2/180	106/18903	0.267698366825425	0.500951367276988	0.451424024153766	89797/1654	2
GO:0051960	BP	GO:0051960	regulation of nervous system development	6/180	456/18903	0.268455493813495	0.500951367276988	0.451424024153766	27185/4204/23105/6497/118813/7070	6
GO:0051896	BP	GO:0051896	regulation of protein kinase B signaling	3/180	189/18903	0.268756319934154	0.500951367276988	0.451424024153766	92140/6934/4233	3
GO:0071478	BP	GO:0071478	cellular response to radiation	3/180	189/18903	0.268756319934154	0.500951367276988	0.451424024153766	1026/894/2002	3
GO:0000096	BP	GO:0000096	sulfur amino acid metabolic process	1/180	33/18903	0.27094810980653	0.500951367276988	0.451424024153766	4507	1
GO:0001881	BP	GO:0001881	receptor recycling	1/180	33/18903	0.27094810980653	0.500951367276988	0.451424024153766	9230	1
GO:0018345	BP	GO:0018345	protein palmitoylation	1/180	33/18903	0.27094810980653	0.500951367276988	0.451424024153766	84287	1
GO:0021772	BP	GO:0021772	olfactory bulb development	1/180	33/18903	0.27094810980653	0.500951367276988	0.451424024153766	6497	1
GO:0036314	BP	GO:0036314	response to sterol	1/180	33/18903	0.27094810980653	0.500951367276988	0.451424024153766	7048	1
GO:0042219	BP	GO:0042219	cellular modified amino acid catabolic process	1/180	33/18903	0.27094810980653	0.500951367276988	0.451424024153766	79094	1
GO:0043171	BP	GO:0043171	peptide catabolic process	1/180	33/18903	0.27094810980653	0.500951367276988	0.451424024153766	79094	1
GO:0045577	BP	GO:0045577	regulation of B cell differentiation	1/180	33/18903	0.27094810980653	0.500951367276988	0.451424024153766	677	1
GO:0045736	BP	GO:0045736	negative regulation of cyclin-dependent protein serine/threonine kinase activity	1/180	33/18903	0.27094810980653	0.500951367276988	0.451424024153766	1026	1
GO:0048147	BP	GO:0048147	negative regulation of fibroblast proliferation	1/180	33/18903	0.27094810980653	0.500951367276988	0.451424024153766	6497	1
GO:0050858	BP	GO:0050858	negative regulation of antigen receptor-mediated signaling pathway	1/180	33/18903	0.27094810980653	0.500951367276988	0.451424024153766	7070	1
GO:0051497	BP	GO:0051497	negative regulation of stress fiber assembly	1/180	33/18903	0.27094810980653	0.500951367276988	0.451424024153766	4233	1
GO:0051968	BP	GO:0051968	positive regulation of synaptic transmission, glutamatergic	1/180	33/18903	0.27094810980653	0.500951367276988	0.451424024153766	59283	1
GO:0060351	BP	GO:0060351	cartilage development involved in endochondral bone morphogenesis	1/180	33/18903	0.27094810980653	0.500951367276988	0.451424024153766	7048	1
GO:0090169	BP	GO:0090169	regulation of spindle assembly	1/180	33/18903	0.27094810980653	0.500951367276988	0.451424024153766	3304	1
GO:1904030	BP	GO:1904030	negative regulation of cyclin-dependent protein kinase activity	1/180	33/18903	0.27094810980653	0.500951367276988	0.451424024153766	1026	1
GO:1905476	BP	GO:1905476	negative regulation of protein localization to membrane	1/180	33/18903	0.27094810980653	0.500951367276988	0.451424024153766	23433	1
GO:2000191	BP	GO:2000191	regulation of fatty acid transport	1/180	33/18903	0.27094810980653	0.500951367276988	0.451424024153766	4923	1
GO:0014013	BP	GO:0014013	regulation of gliogenesis	2/180	107/18903	0.271227877929269	0.501000229869479	0.451468055869365	4204/6497	2
GO:0051260	BP	GO:0051260	protein homooligomerization	3/180	190/18903	0.27133061489733	0.501000229869479	0.451468055869365	3750/87178/23089	3
GO:0007631	BP	GO:0007631	feeding behavior	2/180	108/18903	0.274756946155977	0.505998721520235	0.455972363798394	257194/130507	2
GO:0008637	BP	GO:0008637	apoptotic mitochondrial changes	2/180	108/18903	0.274756946155977	0.505998721520235	0.455972363798394	282991/2932	2
GO:0032526	BP	GO:0032526	response to retinoic acid	2/180	108/18903	0.274756946155977	0.505998721520235	0.455972363798394	7479/2932	2
GO:1902106	BP	GO:1902106	negative regulation of leukocyte differentiation	2/180	108/18903	0.274756946155977	0.505998721520235	0.455972363798394	4092/1021	2
GO:0006887	BP	GO:0006887	exocytosis	5/180	369/18903	0.275767466477483	0.50648810530763	0.456413363889605	9230/9145/6804/2932/80223	5
GO:0003382	BP	GO:0003382	epithelial cell morphogenesis	1/180	34/18903	0.27790249985607	0.50648810530763	0.456413363889605	4233	1
GO:0006688	BP	GO:0006688	glycosphingolipid biosynthetic process	1/180	34/18903	0.27790249985607	0.50648810530763	0.456413363889605	6482	1
GO:0021799	BP	GO:0021799	cerebral cortex radially oriented cell migration	1/180	34/18903	0.27790249985607	0.50648810530763	0.456413363889605	27185	1
GO:0035459	BP	GO:0035459	vesicle cargo loading	1/180	34/18903	0.27790249985607	0.50648810530763	0.456413363889605	56681	1
GO:0036474	BP	GO:0036474	cell death in response to hydrogen peroxide	1/180	34/18903	0.27790249985607	0.50648810530763	0.456413363889605	4233	1
GO:0039528	BP	GO:0039528	cytoplasmic pattern recognition receptor signaling pathway in response to virus	1/180	34/18903	0.27790249985607	0.50648810530763	0.456413363889605	85364	1
GO:0045648	BP	GO:0045648	positive regulation of erythrocyte differentiation	1/180	34/18903	0.27790249985607	0.50648810530763	0.456413363889605	3304	1
GO:0048199	BP	GO:0048199	vesicle targeting, to, from or within Golgi	1/180	34/18903	0.27790249985607	0.50648810530763	0.456413363889605	56681	1
GO:0048333	BP	GO:0048333	mesodermal cell differentiation	1/180	34/18903	0.27790249985607	0.50648810530763	0.456413363889605	8091	1
GO:0055094	BP	GO:0055094	response to lipoprotein particle	1/180	34/18903	0.27790249985607	0.50648810530763	0.456413363889605	6721	1
GO:0061081	BP	GO:0061081	positive regulation of myeloid leukocyte cytokine production involved in immune response	1/180	34/18903	0.27790249985607	0.50648810530763	0.456413363889605	57506	1
GO:0070570	BP	GO:0070570	regulation of neuron projection regeneration	1/180	34/18903	0.27790249985607	0.50648810530763	0.456413363889605	7070	1
GO:0110110	BP	GO:0110110	positive regulation of animal organ morphogenesis	1/180	34/18903	0.27790249985607	0.50648810530763	0.456413363889605	10818	1
GO:1900181	BP	GO:1900181	negative regulation of protein localization to nucleus	1/180	34/18903	0.27790249985607	0.50648810530763	0.456413363889605	2932	1
GO:1905207	BP	GO:1905207	regulation of cardiocyte differentiation	1/180	34/18903	0.27790249985607	0.50648810530763	0.456413363889605	10818	1
GO:0033209	BP	GO:0033209	tumor necrosis factor-mediated signaling pathway	2/180	109/18903	0.278285261562527	0.506529576996735	0.45645073541508	331/3304	2
GO:1904063	BP	GO:1904063	negative regulation of cation transmembrane transport	2/180	109/18903	0.278285261562527	0.506529576996735	0.45645073541508	4923/130507	2
GO:0001818	BP	GO:0001818	negative regulation of cytokine production	5/180	371/18903	0.279419570166015	0.508064829017442	0.457834202335322	5045/4092/27250/28951/6992	5
GO:0032412	BP	GO:0032412	regulation of ion transmembrane transporter activity	4/180	281/18903	0.279670369633268	0.508064829017442	0.457834202335322	782/4923/50488/59283	4
GO:0051258	BP	GO:0051258	protein polymerization	4/180	281/18903	0.279670369633268	0.508064829017442	0.457834202335322	832/4204/4233/3304	4
GO:0045165	BP	GO:0045165	cell fate commitment	4/180	282/18903	0.2817878984332	0.511296216321573	0.460746113462263	7479/5928/6934/2619	4
GO:0019395	BP	GO:0019395	fatty acid oxidation	2/180	110/18903	0.281812520083425	0.511296216321573	0.460746113462263	83667/3712	2
GO:0032872	BP	GO:0032872	regulation of stress-activated MAPK cascade	3/180	195/18903	0.28424093093385	0.512732975990117	0.462040825631314	50488/27250/331	3
GO:0051495	BP	GO:0051495	positive regulation of cytoskeleton organization	3/180	195/18903	0.28424093093385	0.512732975990117	0.462040825631314	4204/4233/3304	3
GO:0002719	BP	GO:0002719	negative regulation of cytokine production involved in immune response	1/180	35/18903	0.284790917367645	0.512732975990117	0.462040825631314	4092	1
GO:0007031	BP	GO:0007031	peroxisome organization	1/180	35/18903	0.284790917367645	0.512732975990117	0.462040825631314	57506	1
GO:0021988	BP	GO:0021988	olfactory lobe development	1/180	35/18903	0.284790917367645	0.512732975990117	0.462040825631314	6497	1
GO:0031128	BP	GO:0031128	developmental induction	1/180	35/18903	0.284790917367645	0.512732975990117	0.462040825631314	10818	1
GO:0042462	BP	GO:0042462	eye photoreceptor cell development	1/180	35/18903	0.284790917367645	0.512732975990117	0.462040825631314	7070	1
GO:0048048	BP	GO:0048048	embryonic eye morphogenesis	1/180	35/18903	0.284790917367645	0.512732975990117	0.462040825631314	10818	1
GO:0051567	BP	GO:0051567	histone H3-K9 methylation	1/180	35/18903	0.284790917367645	0.512732975990117	0.462040825631314	4204	1
GO:0060218	BP	GO:0060218	hematopoietic stem cell differentiation	1/180	35/18903	0.284790917367645	0.512732975990117	0.462040825631314	1021	1
GO:0097502	BP	GO:0097502	mannosylation	1/180	35/18903	0.284790917367645	0.512732975990117	0.462040825631314	116150	1
GO:2000515	BP	GO:2000515	negative regulation of CD4-positive, alpha-beta T cell activation	1/180	35/18903	0.284790917367645	0.512732975990117	0.462040825631314	4092	1
GO:0016079	BP	GO:0016079	synaptic vesicle exocytosis	2/180	111/18903	0.28533842344795	0.512734561674669	0.462042254544674	6804/2932	2
GO:0120034	BP	GO:0120034	positive regulation of plasma membrane bounded cell projection assembly	2/180	111/18903	0.28533842344795	0.512734561674669	0.462042254544674	23433/2932	2
GO:1901222	BP	GO:1901222	regulation of NIK/NF-kappaB signaling	2/180	111/18903	0.28533842344795	0.512734561674669	0.462042254544674	27250/1654	2
GO:0045664	BP	GO:0045664	regulation of neuron differentiation	3/180	196/18903	0.286829783325941	0.515085520280279	0.464160781938126	463/1656/2932	3
GO:0036503	BP	GO:0036503	ERAD pathway	2/180	112/18903	0.288862679098433	0.516816199942387	0.465720355239296	80267/115290	2
GO:0043473	BP	GO:0043473	pigmentation	2/180	112/18903	0.288862679098433	0.516816199942387	0.465720355239296	9230/282991	2
GO:0018394	BP	GO:0018394	peptidyl-lysine acetylation	3/180	197/18903	0.289420577451131	0.516816199942387	0.465720355239296	6418/4204/55209	3
GO:0051650	BP	GO:0051650	establishment of vesicle localization	3/180	197/18903	0.289420577451131	0.516816199942387	0.465720355239296	9230/282991/56681	3
GO:0023061	BP	GO:0023061	signal release	6/180	470/18903	0.291290057160185	0.516816199942387	0.465720355239296	9230/6804/133/2932/6934/80223	6
GO:0000423	BP	GO:0000423	mitophagy	1/180	36/18903	0.291613984723688	0.516816199942387	0.465720355239296	55187	1
GO:0001569	BP	GO:0001569	branching involved in blood vessel morphogenesis	1/180	36/18903	0.291613984723688	0.516816199942387	0.465720355239296	7048	1
GO:0009119	BP	GO:0009119	ribonucleoside metabolic process	1/180	36/18903	0.291613984723688	0.516816199942387	0.465720355239296	4507	1
GO:0016486	BP	GO:0016486	peptide hormone processing	1/180	36/18903	0.291613984723688	0.516816199942387	0.465720355239296	5045	1
GO:0031646	BP	GO:0031646	positive regulation of nervous system process	1/180	36/18903	0.291613984723688	0.516816199942387	0.465720355239296	4923	1
GO:0032232	BP	GO:0032232	negative regulation of actin filament bundle assembly	1/180	36/18903	0.291613984723688	0.516816199942387	0.465720355239296	4233	1
GO:0034260	BP	GO:0034260	negative regulation of GTPase activity	1/180	36/18903	0.291613984723688	0.516816199942387	0.465720355239296	132864	1
GO:0046471	BP	GO:0046471	phosphatidylglycerol metabolic process	1/180	36/18903	0.291613984723688	0.516816199942387	0.465720355239296	4204	1
GO:0048536	BP	GO:0048536	spleen development	1/180	36/18903	0.291613984723688	0.516816199942387	0.465720355239296	28982	1
GO:0051930	BP	GO:0051930	regulation of sensory perception of pain	1/180	36/18903	0.291613984723688	0.516816199942387	0.465720355239296	4923	1
GO:0051931	BP	GO:0051931	regulation of sensory perception	1/180	36/18903	0.291613984723688	0.516816199942387	0.465720355239296	4923	1
GO:0070306	BP	GO:0070306	lens fiber cell differentiation	1/180	36/18903	0.291613984723688	0.516816199942387	0.465720355239296	10818	1
GO:0070873	BP	GO:0070873	regulation of glycogen metabolic process	1/180	36/18903	0.291613984723688	0.516816199942387	0.465720355239296	2932	1
GO:0071108	BP	GO:0071108	protein K48-linked deubiquitination	1/180	36/18903	0.291613984723688	0.516816199942387	0.465720355239296	54726	1
GO:1903749	BP	GO:1903749	positive regulation of establishment of protein localization to mitochondrion	1/180	36/18903	0.291613984723688	0.516816199942387	0.465720355239296	6721	1
GO:0070302	BP	GO:0070302	regulation of stress-activated protein kinase signaling cascade	3/180	198/18903	0.292013177767523	0.516816199942387	0.465720355239296	50488/27250/331	3
GO:0009063	BP	GO:0009063	cellular amino acid catabolic process	2/180	113/18903	0.292385000109552	0.516816199942387	0.465720355239296	1629/3712	2
GO:0031123	BP	GO:0031123	RNA 3'-end processing	2/180	113/18903	0.292385000109552	0.516816199942387	0.465720355239296	677/87178	2
GO:1904659	BP	GO:1904659	glucose transmembrane transport	2/180	113/18903	0.292385000109552	0.516816199942387	0.465720355239296	83667/23433	2
GO:1905954	BP	GO:1905954	positive regulation of lipid localization	2/180	113/18903	0.292385000109552	0.516816199942387	0.465720355239296	4923/6721	2
GO:0009408	BP	GO:0009408	response to heat	2/180	114/18903	0.295905105108631	0.520855895886058	0.469360660303563	2932/3304	2
GO:1903707	BP	GO:1903707	negative regulation of hemopoiesis	2/180	114/18903	0.295905105108631	0.520855895886058	0.469360660303563	4092/1021	2
GO:1903131	BP	GO:1903131	mononuclear cell differentiation	6/180	473/18903	0.296237388023805	0.520855895886058	0.469360660303563	677/4092/7048/8289/6482/1021	6
GO:0001662	BP	GO:0001662	behavioral fear response	1/180	37/18903	0.298372318467778	0.520855895886058	0.469360660303563	4204	1
GO:0002335	BP	GO:0002335	mature B cell differentiation	1/180	37/18903	0.298372318467778	0.520855895886058	0.469360660303563	6482	1
GO:0006471	BP	GO:0006471	protein ADP-ribosylation	1/180	37/18903	0.298372318467778	0.520855895886058	0.469360660303563	57097	1
GO:0008207	BP	GO:0008207	C21-steroid hormone metabolic process	1/180	37/18903	0.298372318467778	0.520855895886058	0.469360660303563	133	1
GO:0010092	BP	GO:0010092	specification of animal organ identity	1/180	37/18903	0.298372318467778	0.520855895886058	0.469360660303563	10818	1
GO:0031076	BP	GO:0031076	embryonic camera-type eye development	1/180	37/18903	0.298372318467778	0.520855895886058	0.469360660303563	10818	1
GO:0033144	BP	GO:0033144	negative regulation of intracellular steroid hormone receptor signaling pathway	1/180	37/18903	0.298372318467778	0.520855895886058	0.469360660303563	9612	1
GO:0038179	BP	GO:0038179	neurotrophin signaling pathway	1/180	37/18903	0.298372318467778	0.520855895886058	0.469360660303563	118813	1
GO:0046326	BP	GO:0046326	positive regulation of glucose import	1/180	37/18903	0.298372318467778	0.520855895886058	0.469360660303563	23433	1
GO:0051084	BP	GO:0051084	'de novo' post-translational protein folding	1/180	37/18903	0.298372318467778	0.520855895886058	0.469360660303563	3304	1
GO:0051385	BP	GO:0051385	response to mineralocorticoid	1/180	37/18903	0.298372318467778	0.520855895886058	0.469360660303563	8061	1
GO:0060416	BP	GO:0060416	response to growth hormone	1/180	37/18903	0.298372318467778	0.520855895886058	0.469360660303563	87178	1
GO:0060999	BP	GO:0060999	positive regulation of dendritic spine development	1/180	37/18903	0.298372318467778	0.520855895886058	0.469360660303563	5597	1
GO:0070229	BP	GO:0070229	negative regulation of lymphocyte apoptotic process	1/180	37/18903	0.298372318467778	0.520855895886058	0.469360660303563	6482	1
GO:0071312	BP	GO:0071312	cellular response to alkaloid	1/180	37/18903	0.298372318467778	0.520855895886058	0.469360660303563	84687	1
GO:0071402	BP	GO:0071402	cellular response to lipoprotein particle stimulus	1/180	37/18903	0.298372318467778	0.520855895886058	0.469360660303563	6721	1
GO:2000279	BP	GO:2000279	negative regulation of DNA biosynthetic process	1/180	37/18903	0.298372318467778	0.520855895886058	0.469360660303563	1026	1
GO:0034766	BP	GO:0034766	negative regulation of ion transmembrane transport	2/180	115/18903	0.299422718196931	0.521718593811866	0.47013806624501	4923/130507	2
GO:0035710	BP	GO:0035710	CD4-positive, alpha-beta T cell activation	2/180	115/18903	0.299422718196931	0.521718593811866	0.47013806624501	4092/7048	2
GO:0046634	BP	GO:0046634	regulation of alpha-beta T cell activation	2/180	115/18903	0.299422718196931	0.521718593811866	0.47013806624501	4092/7048	2
GO:0022898	BP	GO:0022898	regulation of transmembrane transporter activity	4/180	291/18903	0.300950563200529	0.52344952049788	0.47169786214768	782/4923/50488/59283	4
GO:0002065	BP	GO:0002065	columnar/cuboidal epithelial cell differentiation	2/180	116/18903	0.302937568871925	0.52344952049788	0.47169786214768	2932/1021	2
GO:0008645	BP	GO:0008645	hexose transmembrane transport	2/180	116/18903	0.302937568871925	0.52344952049788	0.47169786214768	83667/23433	2
GO:0030518	BP	GO:0030518	intracellular steroid hormone receptor signaling pathway	2/180	116/18903	0.302937568871925	0.52344952049788	0.47169786214768	9612/8289	2
GO:0034440	BP	GO:0034440	lipid oxidation	2/180	116/18903	0.302937568871925	0.52344952049788	0.47169786214768	83667/3712	2
GO:0098586	BP	GO:0098586	cellular response to virus	2/180	116/18903	0.302937568871925	0.52344952049788	0.47169786214768	85364/1654	2
GO:0010632	BP	GO:0010632	regulation of epithelial cell migration	4/180	292/18903	0.303089983822003	0.52344952049788	0.47169786214768	4204/7048/116150/4233	4
GO:1902903	BP	GO:1902903	regulation of supramolecular fiber organization	5/180	384/18903	0.303381075476195	0.52344952049788	0.47169786214768	832/4204/4233/3304/2764	5
GO:0002209	BP	GO:0002209	behavioral defense response	1/180	38/18903	0.305066529359106	0.52344952049788	0.47169786214768	4204	1
GO:0002369	BP	GO:0002369	T cell cytokine production	1/180	38/18903	0.305066529359106	0.52344952049788	0.47169786214768	4092	1
GO:0002724	BP	GO:0002724	regulation of T cell cytokine production	1/180	38/18903	0.305066529359106	0.52344952049788	0.47169786214768	4092	1
GO:0003203	BP	GO:0003203	endocardial cushion morphogenesis	1/180	38/18903	0.305066529359106	0.52344952049788	0.47169786214768	7048	1
GO:0006270	BP	GO:0006270	DNA replication initiation	1/180	38/18903	0.305066529359106	0.52344952049788	0.47169786214768	9134	1
GO:0007617	BP	GO:0007617	mating behavior	1/180	38/18903	0.305066529359106	0.52344952049788	0.47169786214768	84687	1
GO:0014037	BP	GO:0014037	Schwann cell differentiation	1/180	38/18903	0.305066529359106	0.52344952049788	0.47169786214768	6497	1
GO:0019228	BP	GO:0019228	neuronal action potential	1/180	38/18903	0.305066529359106	0.52344952049788	0.47169786214768	79784	1
GO:0032885	BP	GO:0032885	regulation of polysaccharide biosynthetic process	1/180	38/18903	0.305066529359106	0.52344952049788	0.47169786214768	2932	1
GO:0040036	BP	GO:0040036	regulation of fibroblast growth factor receptor signaling pathway	1/180	38/18903	0.305066529359106	0.52344952049788	0.47169786214768	81848	1
GO:0045746	BP	GO:0045746	negative regulation of Notch signaling pathway	1/180	38/18903	0.305066529359106	0.52344952049788	0.47169786214768	79094	1
GO:0048741	BP	GO:0048741	skeletal muscle fiber development	1/180	38/18903	0.305066529359106	0.52344952049788	0.47169786214768	6497	1
GO:0048821	BP	GO:0048821	erythrocyte development	1/180	38/18903	0.305066529359106	0.52344952049788	0.47169786214768	28982	1
GO:0070536	BP	GO:0070536	protein K63-linked deubiquitination	1/180	38/18903	0.305066529359106	0.52344952049788	0.47169786214768	54726	1
GO:0072529	BP	GO:0072529	pyrimidine-containing compound catabolic process	1/180	38/18903	0.305066529359106	0.52344952049788	0.47169786214768	200424	1
GO:0098926	BP	GO:0098926	postsynaptic signal transduction	1/180	38/18903	0.305066529359106	0.52344952049788	0.47169786214768	3838	1
GO:0140448	BP	GO:0140448	signaling receptor ligand precursor processing	1/180	38/18903	0.305066529359106	0.52344952049788	0.47169786214768	5045	1
GO:0051051	BP	GO:0051051	negative regulation of transport	6/180	479/18903	0.306181976997953	0.524542937316808	0.472683176596787	4923/6721/283514/130507/80223/392	6
GO:0021782	BP	GO:0021782	glial cell development	2/180	117/18903	0.306449391950544	0.524542937316808	0.472683176596787	6497/1021	2
GO:0045582	BP	GO:0045582	positive regulation of T cell differentiation	2/180	117/18903	0.306449391950544	0.524542937316808	0.472683176596787	7048/8289	2
GO:0046632	BP	GO:0046632	alpha-beta T cell differentiation	2/180	117/18903	0.306449391950544	0.524542937316808	0.472683176596787	4092/7048	2
GO:0000302	BP	GO:0000302	response to reactive oxygen species	3/180	204/18903	0.307599257461473	0.52587139155321	0.47388029112022	83667/8061/4233	3
GO:1901888	BP	GO:1901888	regulation of cell junction assembly	3/180	204/18903	0.307599257461473	0.52587139155321	0.47388029112022	257194/55209/7070	3
GO:0002718	BP	GO:0002718	regulation of cytokine production involved in immune response	2/180	118/18903	0.309957927493379	0.526796386731542	0.47471383519855	4092/57506	2
GO:0019751	BP	GO:0019751	polyol metabolic process	2/180	118/18903	0.309957927493379	0.526796386731542	0.47471383519855	4923/4204	2
GO:0051261	BP	GO:0051261	protein depolymerization	2/180	118/18903	0.309957927493379	0.526796386731542	0.47471383519855	84687/832	2
GO:0044262	BP	GO:0044262	cellular carbohydrate metabolic process	4/180	296/18903	0.311664577227333	0.526796386731542	0.47471383519855	4923/83667/4204/2932	4
GO:0003016	BP	GO:0003016	respiratory system process	1/180	39/18903	0.311697222426445	0.526796386731542	0.47471383519855	4204	1
GO:0006378	BP	GO:0006378	mRNA polyadenylation	1/180	39/18903	0.311697222426445	0.526796386731542	0.47471383519855	87178	1
GO:0006730	BP	GO:0006730	one-carbon metabolic process	1/180	39/18903	0.311697222426445	0.526796386731542	0.47471383519855	23382	1
GO:0030279	BP	GO:0030279	negative regulation of ossification	1/180	39/18903	0.311697222426445	0.526796386731542	0.47471383519855	4092	1
GO:0032438	BP	GO:0032438	melanosome organization	1/180	39/18903	0.311697222426445	0.526796386731542	0.47471383519855	282991	1
GO:0032570	BP	GO:0032570	response to progesterone	1/180	39/18903	0.311697222426445	0.526796386731542	0.47471383519855	8061	1
GO:0035136	BP	GO:0035136	forelimb morphogenesis	1/180	39/18903	0.311697222426445	0.526796386731542	0.47471383519855	8434	1
GO:0043403	BP	GO:0043403	skeletal muscle tissue regeneration	1/180	39/18903	0.311697222426445	0.526796386731542	0.47471383519855	7048	1
GO:0044273	BP	GO:0044273	sulfur compound catabolic process	1/180	39/18903	0.311697222426445	0.526796386731542	0.47471383519855	79094	1
GO:0045616	BP	GO:0045616	regulation of keratinocyte differentiation	1/180	39/18903	0.311697222426445	0.526796386731542	0.47471383519855	677	1
GO:0046329	BP	GO:0046329	negative regulation of JNK cascade	1/180	39/18903	0.311697222426445	0.526796386731542	0.47471383519855	27250	1
GO:0046621	BP	GO:0046621	negative regulation of organ growth	1/180	39/18903	0.311697222426445	0.526796386731542	0.47471383519855	7048	1
GO:0070316	BP	GO:0070316	regulation of G0 to G1 transition	1/180	39/18903	0.311697222426445	0.526796386731542	0.47471383519855	8289	1
GO:0071634	BP	GO:0071634	regulation of transforming growth factor beta production	1/180	39/18903	0.311697222426445	0.526796386731542	0.47471383519855	5045	1
GO:0097242	BP	GO:0097242	amyloid-beta clearance	1/180	39/18903	0.311697222426445	0.526796386731542	0.47471383519855	9230	1
GO:0015749	BP	GO:0015749	monosaccharide transmembrane transport	2/180	119/18903	0.313462920729833	0.529462580392407	0.477116431438787	83667/23433	2
GO:0048167	BP	GO:0048167	regulation of synaptic plasticity	3/180	207/18903	0.315406038387223	0.530567358778921	0.47811198417627	9145/4204/2932	3
GO:1902115	BP	GO:1902115	regulation of organelle assembly	3/180	207/18903	0.315406038387223	0.530567358778921	0.47811198417627	2932/115704/3304	3
GO:0097193	BP	GO:0097193	intrinsic apoptotic signaling pathway	4/180	298/18903	0.315960971000546	0.530567358778921	0.47811198417627	1026/5326/79094/1654	4
GO:0002367	BP	GO:0002367	cytokine production involved in immune response	2/180	120/18903	0.316964121984208	0.530567358778921	0.47811198417627	4092/57506	2
GO:0007006	BP	GO:0007006	mitochondrial membrane organization	2/180	120/18903	0.316964121984208	0.530567358778921	0.47811198417627	282991/2932	2
GO:0007613	BP	GO:0007613	memory	2/180	120/18903	0.316964121984208	0.530567358778921	0.47811198417627	4204/894	2
GO:0042752	BP	GO:0042752	regulation of circadian rhythm	2/180	120/18903	0.316964121984208	0.530567358778921	0.47811198417627	463/2932	2
GO:0001819	BP	GO:0001819	positive regulation of cytokine production	6/180	486/18903	0.317859429158525	0.530567358778921	0.47811198417627	5045/85364/23633/1654/57506/3304	6
GO:0006901	BP	GO:0006901	vesicle coating	1/180	40/18903	0.318264997021613	0.530567358778921	0.47811198417627	56681	1
GO:0007212	BP	GO:0007212	dopamine receptor signaling pathway	1/180	40/18903	0.318264997021613	0.530567358778921	0.47811198417627	2932	1
GO:0009187	BP	GO:0009187	cyclic nucleotide metabolic process	1/180	40/18903	0.318264997021613	0.530567358778921	0.47811198417627	5150	1
GO:0042307	BP	GO:0042307	positive regulation of protein import into nucleus	1/180	40/18903	0.318264997021613	0.530567358778921	0.47811198417627	57506	1
GO:0045740	BP	GO:0045740	positive regulation of DNA replication	1/180	40/18903	0.318264997021613	0.530567358778921	0.47811198417627	144455	1
GO:0045823	BP	GO:0045823	positive regulation of heart contraction	1/180	40/18903	0.318264997021613	0.530567358778921	0.47811198417627	133	1
GO:0048489	BP	GO:0048489	synaptic vesicle transport	1/180	40/18903	0.318264997021613	0.530567358778921	0.47811198417627	282991	1
GO:0048753	BP	GO:0048753	pigment granule organization	1/180	40/18903	0.318264997021613	0.530567358778921	0.47811198417627	282991	1
GO:0051154	BP	GO:0051154	negative regulation of striated muscle cell differentiation	1/180	40/18903	0.318264997021613	0.530567358778921	0.47811198417627	10818	1
GO:0071392	BP	GO:0071392	cellular response to estradiol stimulus	1/180	40/18903	0.318264997021613	0.530567358778921	0.47811198417627	84687	1
GO:1900016	BP	GO:1900016	negative regulation of cytokine production involved in inflammatory response	1/180	40/18903	0.318264997021613	0.530567358778921	0.47811198417627	27250	1
GO:1901532	BP	GO:1901532	regulation of hematopoietic progenitor cell differentiation	1/180	40/18903	0.318264997021613	0.530567358778921	0.47811198417627	1021	1
GO:1902692	BP	GO:1902692	regulation of neuroblast proliferation	1/180	40/18903	0.318264997021613	0.530567358778921	0.47811198417627	27185	1
GO:1990000	BP	GO:1990000	amyloid fibril formation	1/180	40/18903	0.318264997021613	0.530567358778921	0.47811198417627	5045	1
GO:0006720	BP	GO:0006720	isoprenoid metabolic process	2/180	121/18903	0.320461286602722	0.531339556685488	0.47880783752491	57104/116150	2
GO:0031623	BP	GO:0031623	receptor internalization	2/180	121/18903	0.320461286602722	0.531339556685488	0.47880783752491	59283/133	2
GO:0045446	BP	GO:0045446	endothelial cell differentiation	2/180	121/18903	0.320461286602722	0.531339556685488	0.47880783752491	57826/4233	2
GO:0051101	BP	GO:0051101	regulation of DNA binding	2/180	121/18903	0.320461286602722	0.531339556685488	0.47880783752491	8091/6497	2
GO:0090100	BP	GO:0090100	positive regulation of transmembrane receptor protein serine/threonine kinase signaling pathway	2/180	121/18903	0.320461286602722	0.531339556685488	0.47880783752491	7048/651	2
GO:0050807	BP	GO:0050807	regulation of synapse organization	3/180	209/18903	0.320613325306973	0.531339556685488	0.47880783752491	27185/257194/55209	3
GO:0051054	BP	GO:0051054	positive regulation of DNA metabolic process	4/180	301/18903	0.322415265950443	0.531339556685488	0.47880783752491	4204/54726/144455/8289	4
GO:0002761	BP	GO:0002761	regulation of myeloid leukocyte differentiation	2/180	122/18903	0.323954174881439	0.531339556685488	0.47880783752491	677/1021	2
GO:0006476	BP	GO:0006476	protein deacetylation	2/180	122/18903	0.323954174881439	0.531339556685488	0.47880783752491	5928/6497	2
GO:0008286	BP	GO:0008286	insulin receptor signaling pathway	2/180	122/18903	0.323954174881439	0.531339556685488	0.47880783752491	23433/2932	2
GO:0061564	BP	GO:0061564	axon development	6/180	490/18903	0.32456428646937	0.531339556685488	0.47880783752491	2011/27185/23105/2932/118813/7070	6
GO:0048511	BP	GO:0048511	rhythmic process	4/180	302/18903	0.324568992620502	0.531339556685488	0.47880783752491	9612/463/8242/2932	4
GO:0002691	BP	GO:0002691	regulation of cellular extravasation	1/180	41/18903	0.324770446872438	0.531339556685488	0.47880783752491	7070	1
GO:0006040	BP	GO:0006040	amino sugar metabolic process	1/180	41/18903	0.324770446872438	0.531339556685488	0.47880783752491	6482	1
GO:0006458	BP	GO:0006458	'de novo' protein folding	1/180	41/18903	0.324770446872438	0.531339556685488	0.47880783752491	3304	1
GO:0010719	BP	GO:0010719	negative regulation of epithelial to mesenchymal transition	1/180	41/18903	0.324770446872438	0.531339556685488	0.47880783752491	4092	1
GO:0017158	BP	GO:0017158	regulation of calcium ion-dependent exocytosis	1/180	41/18903	0.324770446872438	0.531339556685488	0.47880783752491	6804	1
GO:0034122	BP	GO:0034122	negative regulation of toll-like receptor signaling pathway	1/180	41/18903	0.324770446872438	0.531339556685488	0.47880783752491	54726	1
GO:0043631	BP	GO:0043631	RNA polyadenylation	1/180	41/18903	0.324770446872438	0.531339556685488	0.47880783752491	87178	1
GO:0045023	BP	GO:0045023	G0 to G1 transition	1/180	41/18903	0.324770446872438	0.531339556685488	0.47880783752491	8289	1
GO:0046461	BP	GO:0046461	neutral lipid catabolic process	1/180	41/18903	0.324770446872438	0.531339556685488	0.47880783752491	57104	1
GO:0046464	BP	GO:0046464	acylglycerol catabolic process	1/180	41/18903	0.324770446872438	0.531339556685488	0.47880783752491	57104	1
GO:0051125	BP	GO:0051125	regulation of actin nucleation	1/180	41/18903	0.324770446872438	0.531339556685488	0.47880783752491	2764	1
GO:0051693	BP	GO:0051693	actin filament capping	1/180	41/18903	0.324770446872438	0.531339556685488	0.47880783752491	832	1
GO:0060338	BP	GO:0060338	regulation of type I interferon-mediated signaling pathway	1/180	41/18903	0.324770446872438	0.531339556685488	0.47880783752491	57506	1
GO:0070050	BP	GO:0070050	neuron cellular homeostasis	1/180	41/18903	0.324770446872438	0.531339556685488	0.47880783752491	27185	1
GO:0070232	BP	GO:0070232	regulation of T cell apoptotic process	1/180	41/18903	0.324770446872438	0.531339556685488	0.47880783752491	6482	1
GO:0070884	BP	GO:0070884	regulation of calcineurin-NFAT signaling cascade	1/180	41/18903	0.324770446872438	0.531339556685488	0.47880783752491	2932	1
GO:0120178	BP	GO:0120178	steroid hormone biosynthetic process	1/180	41/18903	0.324770446872438	0.531339556685488	0.47880783752491	133	1
GO:1901223	BP	GO:1901223	negative regulation of NIK/NF-kappaB signaling	1/180	41/18903	0.324770446872438	0.531339556685488	0.47880783752491	1654	1
GO:1903524	BP	GO:1903524	positive regulation of blood circulation	1/180	41/18903	0.324770446872438	0.531339556685488	0.47880783752491	133	1
GO:2000008	BP	GO:2000008	regulation of protein localization to cell surface	1/180	41/18903	0.324770446872438	0.531339556685488	0.47880783752491	9230	1
GO:0009612	BP	GO:0009612	response to mechanical stimulus	3/180	211/18903	0.325821676506183	0.532440300632054	0.479799754693682	7832/7048/8061	3
GO:0060541	BP	GO:0060541	respiratory system development	3/180	211/18903	0.325821676506183	0.532440300632054	0.479799754693682	7048/6497/2002	3
GO:0002224	BP	GO:0002224	toll-like receptor signaling pathway	2/180	123/18903	0.327442551995102	0.533539861791671	0.480790606013592	54726/1654	2
GO:0006413	BP	GO:0006413	translational initiation	2/180	123/18903	0.327442551995102	0.533539861791671	0.480790606013592	27161/1654	2
GO:0022612	BP	GO:0022612	gland morphogenesis	2/180	123/18903	0.327442551995102	0.533539861791671	0.480790606013592	10818/7048	2
GO:0030203	BP	GO:0030203	glycosaminoglycan metabolic process	2/180	123/18903	0.327442551995102	0.533539861791671	0.480790606013592	9953/6482	2
GO:0072655	BP	GO:0072655	establishment of protein localization to mitochondrion	2/180	123/18903	0.327442551995102	0.533539861791671	0.480790606013592	6721/283514	2
GO:0001667	BP	GO:0001667	ameboidal-type cell migration	6/180	492/18903	0.327924529281976	0.533812512382911	0.481036300576229	4204/7145/7048/27161/116150/4233	6
GO:0006282	BP	GO:0006282	regulation of DNA repair	3/180	212/18903	0.328425949104359	0.533812512382911	0.481036300576229	80311/8091/8289	3
GO:0016051	BP	GO:0016051	carbohydrate biosynthetic process	3/180	212/18903	0.328425949104359	0.533812512382911	0.481036300576229	4923/83667/2932	3
GO:0021700	BP	GO:0021700	developmental maturation	4/180	304/18903	0.328879453699638	0.533812512382911	0.481036300576229	27185/4204/8434/28982	4
GO:0051209	BP	GO:0051209	release of sequestered calcium ion into cytosol	2/180	124/18903	0.33092618792686	0.533812512382911	0.481036300576229	4923/7070	2
GO:0051648	BP	GO:0051648	vesicle localization	3/180	213/18903	0.331030127486908	0.533812512382911	0.481036300576229	9230/282991/56681	3
GO:0010453	BP	GO:0010453	regulation of cell fate commitment	1/180	42/18903	0.331214160135239	0.533812512382911	0.481036300576229	5928	1
GO:0010463	BP	GO:0010463	mesenchymal cell proliferation	1/180	42/18903	0.331214160135239	0.533812512382911	0.481036300576229	7048	1
GO:0010591	BP	GO:0010591	regulation of lamellipodium assembly	1/180	42/18903	0.331214160135239	0.533812512382911	0.481036300576229	832	1
GO:0014002	BP	GO:0014002	astrocyte development	1/180	42/18903	0.331214160135239	0.533812512382911	0.481036300576229	1021	1
GO:0014904	BP	GO:0014904	myotube cell development	1/180	42/18903	0.331214160135239	0.533812512382911	0.481036300576229	6497	1
GO:0030488	BP	GO:0030488	tRNA methylation	1/180	42/18903	0.331214160135239	0.533812512382911	0.481036300576229	55798	1
GO:0044786	BP	GO:0044786	cell cycle DNA replication	1/180	42/18903	0.331214160135239	0.533812512382911	0.481036300576229	144455	1
GO:0050691	BP	GO:0050691	regulation of defense response to virus by host	1/180	42/18903	0.331214160135239	0.533812512382911	0.481036300576229	57506	1
GO:0050999	BP	GO:0050999	regulation of nitric-oxide synthase activity	1/180	42/18903	0.331214160135239	0.533812512382911	0.481036300576229	116150	1
GO:0055090	BP	GO:0055090	acylglycerol homeostasis	1/180	42/18903	0.331214160135239	0.533812512382911	0.481036300576229	83667	1
GO:0070328	BP	GO:0070328	triglyceride homeostasis	1/180	42/18903	0.331214160135239	0.533812512382911	0.481036300576229	83667	1
GO:0071604	BP	GO:0071604	transforming growth factor beta production	1/180	42/18903	0.331214160135239	0.533812512382911	0.481036300576229	5045	1
GO:0106056	BP	GO:0106056	regulation of calcineurin-mediated signaling	1/180	42/18903	0.331214160135239	0.533812512382911	0.481036300576229	2932	1
GO:0071375	BP	GO:0071375	cellular response to peptide hormone stimulus	4/180	306/18903	0.333193446972228	0.536695111493903	0.483633907002137	677/132864/23433/2932	4
GO:0045637	BP	GO:0045637	regulation of myeloid cell differentiation	3/180	214/18903	0.333634093894768	0.537097448638373	0.483996466453388	677/3304/1021	3
GO:0051283	BP	GO:0051283	negative regulation of sequestering of calcium ion	2/180	125/18903	0.334404857398884	0.537723010697405	0.484560181337691	4923/7070	2
GO:1904375	BP	GO:1904375	regulation of protein localization to cell periphery	2/180	125/18903	0.334404857398884	0.537723010697405	0.484560181337691	84687/23433	2
GO:0010720	BP	GO:0010720	positive regulation of cell development	4/180	307/18903	0.335351590306013	0.538385984262759	0.48515760898103	27185/4204/4092/118813	4
GO:0050803	BP	GO:0050803	regulation of synapse structure or activity	3/180	215/18903	0.336237731690598	0.538385984262759	0.48515760898103	27185/257194/55209	3
GO:0006284	BP	GO:0006284	base-excision repair	1/180	43/18903	0.337596719446817	0.538385984262759	0.48515760898103	8091	1
GO:0007595	BP	GO:0007595	lactation	1/180	43/18903	0.337596719446817	0.538385984262759	0.48515760898103	9612	1
GO:0009154	BP	GO:0009154	purine ribonucleotide catabolic process	1/180	43/18903	0.337596719446817	0.538385984262759	0.48515760898103	5150	1
GO:0021879	BP	GO:0021879	forebrain neuron differentiation	1/180	43/18903	0.337596719446817	0.538385984262759	0.48515760898103	27185	1
GO:0042596	BP	GO:0042596	fear response	1/180	43/18903	0.337596719446817	0.538385984262759	0.48515760898103	4204	1
GO:0045622	BP	GO:0045622	regulation of T-helper cell differentiation	1/180	43/18903	0.337596719446817	0.538385984262759	0.48515760898103	4092	1
GO:0060236	BP	GO:0060236	regulation of mitotic spindle organization	1/180	43/18903	0.337596719446817	0.538385984262759	0.48515760898103	3304	1
GO:0090114	BP	GO:0090114	COPII-coated vesicle budding	1/180	43/18903	0.337596719446817	0.538385984262759	0.48515760898103	56681	1
GO:0090207	BP	GO:0090207	regulation of triglyceride metabolic process	1/180	43/18903	0.337596719446817	0.538385984262759	0.48515760898103	57104	1
GO:0090503	BP	GO:0090503	RNA phosphodiester bond hydrolysis, exonucleolytic	1/180	43/18903	0.337596719446817	0.538385984262759	0.48515760898103	87178	1
GO:1902275	BP	GO:1902275	regulation of chromatin organization	1/180	43/18903	0.337596719446817	0.538385984262759	0.48515760898103	55209	1
GO:1904037	BP	GO:1904037	positive regulation of epithelial cell apoptotic process	1/180	43/18903	0.337596719446817	0.538385984262759	0.48515760898103	27250	1
GO:0003206	BP	GO:0003206	cardiac chamber morphogenesis	2/180	126/18903	0.33787833980385	0.538385984262759	0.48515760898103	4092/7048	2
GO:0072329	BP	GO:0072329	monocarboxylic acid catabolic process	2/180	126/18903	0.33787833980385	0.538385984262759	0.48515760898103	83667/3712	2
GO:0055074	BP	GO:0055074	calcium ion homeostasis	4/180	309/18903	0.339669817980448	0.540934277191274	0.487453960929854	4923/27185/133/7070	4
GO:0001838	BP	GO:0001838	embryonic epithelial tube formation	2/180	127/18903	0.341346419137288	0.541467619758023	0.487934573746709	133/6497	2
GO:0051282	BP	GO:0051282	regulation of sequestering of calcium ion	2/180	127/18903	0.341346419137288	0.541467619758023	0.487934573746709	4923/7070	2
GO:0042063	BP	GO:0042063	gliogenesis	4/180	310/18903	0.341829762533063	0.541467619758023	0.487934573746709	27185/4204/6497/1021	4
GO:0000578	BP	GO:0000578	embryonic axis specification	1/180	44/18903	0.343918701975956	0.541467619758023	0.487934573746709	10818	1
GO:0003009	BP	GO:0003009	skeletal muscle contraction	1/180	44/18903	0.343918701975956	0.541467619758023	0.487934573746709	79784	1
GO:0006509	BP	GO:0006509	membrane protein ectodomain proteolysis	1/180	44/18903	0.343918701975956	0.541467619758023	0.487934573746709	5045	1
GO:0010828	BP	GO:0010828	positive regulation of glucose transmembrane transport	1/180	44/18903	0.343918701975956	0.541467619758023	0.487934573746709	23433	1
GO:0014014	BP	GO:0014014	negative regulation of gliogenesis	1/180	44/18903	0.343918701975956	0.541467619758023	0.487934573746709	6497	1
GO:0014075	BP	GO:0014075	response to amine	1/180	44/18903	0.343918701975956	0.541467619758023	0.487934573746709	84687	1
GO:0031063	BP	GO:0031063	regulation of histone deacetylation	1/180	44/18903	0.343918701975956	0.541467619758023	0.487934573746709	6497	1
GO:0032881	BP	GO:0032881	regulation of polysaccharide metabolic process	1/180	44/18903	0.343918701975956	0.541467619758023	0.487934573746709	2932	1
GO:0042181	BP	GO:0042181	ketone biosynthetic process	1/180	44/18903	0.343918701975956	0.541467619758023	0.487934573746709	133	1
GO:0042771	BP	GO:0042771	intrinsic apoptotic signaling pathway in response to DNA damage by p53 class mediator	1/180	44/18903	0.343918701975956	0.541467619758023	0.487934573746709	1026	1
GO:0045663	BP	GO:0045663	positive regulation of myoblast differentiation	1/180	44/18903	0.343918701975956	0.541467619758023	0.487934573746709	8289	1
GO:0046640	BP	GO:0046640	regulation of alpha-beta T cell proliferation	1/180	44/18903	0.343918701975956	0.541467619758023	0.487934573746709	7048	1
GO:0050856	BP	GO:0050856	regulation of T cell receptor signaling pathway	1/180	44/18903	0.343918701975956	0.541467619758023	0.487934573746709	7070	1
GO:0071526	BP	GO:0071526	semaphorin-plexin signaling pathway	1/180	44/18903	0.343918701975956	0.541467619758023	0.487934573746709	4233	1
GO:0072538	BP	GO:0072538	T-helper 17 type immune response	1/180	44/18903	0.343918701975956	0.541467619758023	0.487934573746709	4092	1
GO:0090317	BP	GO:0090317	negative regulation of intracellular protein transport	1/180	44/18903	0.343918701975956	0.541467619758023	0.487934573746709	283514	1
GO:0098815	BP	GO:0098815	modulation of excitatory postsynaptic potential	1/180	44/18903	0.343918701975956	0.541467619758023	0.487934573746709	6804	1
GO:0002573	BP	GO:0002573	myeloid leukocyte differentiation	3/180	218/18903	0.344045523854778	0.541467619758023	0.487934573746709	677/7048/1021	3
GO:0070585	BP	GO:0070585	protein localization to mitochondrion	2/180	128/18903	0.344808883930783	0.542365678804485	0.488743844776121	6721/283514	2
GO:0030099	BP	GO:0030099	myeloid cell differentiation	5/180	407/18903	0.346457708281535	0.543299445577906	0.489585293232026	677/7048/28982/3304/1021	5
GO:0051224	BP	GO:0051224	negative regulation of protein transport	2/180	129/18903	0.348265527186022	0.543299445577906	0.489585293232026	283514/80223	2
GO:0051928	BP	GO:0051928	positive regulation of calcium ion transport	2/180	129/18903	0.348265527186022	0.543299445577906	0.489585293232026	4923/7070	2
GO:2000027	BP	GO:2000027	regulation of animal organ morphogenesis	2/180	129/18903	0.348265527186022	0.543299445577906	0.489585293232026	10818/85407	2
GO:0001825	BP	GO:0001825	blastocyst formation	1/180	45/18903	0.350180679474462	0.543299445577906	0.489585293232026	5045	1
GO:0005978	BP	GO:0005978	glycogen biosynthetic process	1/180	45/18903	0.350180679474462	0.543299445577906	0.489585293232026	2932	1
GO:0006904	BP	GO:0006904	vesicle docking involved in exocytosis	1/180	45/18903	0.350180679474462	0.543299445577906	0.489585293232026	6804	1
GO:0009250	BP	GO:0009250	glucan biosynthetic process	1/180	45/18903	0.350180679474462	0.543299445577906	0.489585293232026	2932	1
GO:0009268	BP	GO:0009268	response to pH	1/180	45/18903	0.350180679474462	0.543299445577906	0.489585293232026	9230	1
GO:0010799	BP	GO:0010799	regulation of peptidyl-threonine phosphorylation	1/180	45/18903	0.350180679474462	0.543299445577906	0.489585293232026	4092	1
GO:0019098	BP	GO:0019098	reproductive behavior	1/180	45/18903	0.350180679474462	0.543299445577906	0.489585293232026	84687	1
GO:0030574	BP	GO:0030574	collagen catabolic process	1/180	45/18903	0.350180679474462	0.543299445577906	0.489585293232026	5045	1
GO:0030835	BP	GO:0030835	negative regulation of actin filament depolymerization	1/180	45/18903	0.350180679474462	0.543299445577906	0.489585293232026	832	1
GO:0030890	BP	GO:0030890	positive regulation of B cell proliferation	1/180	45/18903	0.350180679474462	0.543299445577906	0.489585293232026	1026	1
GO:0042551	BP	GO:0042551	neuron maturation	1/180	45/18903	0.350180679474462	0.543299445577906	0.489585293232026	4204	1
GO:0045910	BP	GO:0045910	negative regulation of DNA recombination	1/180	45/18903	0.350180679474462	0.543299445577906	0.489585293232026	80311	1
GO:0046636	BP	GO:0046636	negative regulation of alpha-beta T cell activation	1/180	45/18903	0.350180679474462	0.543299445577906	0.489585293232026	4092	1
GO:0047496	BP	GO:0047496	vesicle transport along microtubule	1/180	45/18903	0.350180679474462	0.543299445577906	0.489585293232026	282991	1
GO:0048512	BP	GO:0048512	circadian behavior	1/180	45/18903	0.350180679474462	0.543299445577906	0.489585293232026	463	1
GO:0051955	BP	GO:0051955	regulation of amino acid transport	1/180	45/18903	0.350180679474462	0.543299445577906	0.489585293232026	4923	1
GO:0071827	BP	GO:0071827	plasma lipoprotein particle organization	1/180	45/18903	0.350180679474462	0.543299445577906	0.489585293232026	5326	1
GO:1900744	BP	GO:1900744	regulation of p38MAPK cascade	1/180	45/18903	0.350180679474462	0.543299445577906	0.489585293232026	50488	1
GO:1902116	BP	GO:1902116	negative regulation of organelle assembly	1/180	45/18903	0.350180679474462	0.543299445577906	0.489585293232026	115704	1
GO:2000516	BP	GO:2000516	positive regulation of CD4-positive, alpha-beta T cell activation	1/180	45/18903	0.350180679474462	0.543299445577906	0.489585293232026	7048	1
GO:0042692	BP	GO:0042692	muscle cell differentiation	5/180	409/18903	0.350229280127335	0.543299445577906	0.489585293232026	4204/27250/10818/133/6497	5
GO:0019932	BP	GO:0019932	second-messenger-mediated signaling	4/180	314/18903	0.350473466408983	0.543378696680374	0.489656709049872	84687/5150/133/2932	4
GO:0031929	BP	GO:0031929	TOR signaling	2/180	130/18903	0.351716146309669	0.544106231839147	0.490312315303372	83667/27185	2
GO:0032874	BP	GO:0032874	positive regulation of stress-activated MAPK cascade	2/180	130/18903	0.351716146309669	0.544106231839147	0.490312315303372	50488/331	2
GO:0042542	BP	GO:0042542	response to hydrogen peroxide	2/180	130/18903	0.351716146309669	0.544106231839147	0.490312315303372	8061/4233	2
GO:0045621	BP	GO:0045621	positive regulation of lymphocyte differentiation	2/180	130/18903	0.351716146309669	0.544106231839147	0.490312315303372	7048/8289	2
GO:0044242	BP	GO:0044242	cellular lipid catabolic process	3/180	222/18903	0.354444433012832	0.547413960902938	0.493293020542093	57104/83667/3712	3
GO:0010595	BP	GO:0010595	positive regulation of endothelial cell migration	2/180	131/18903	0.355160543049068	0.547413960902938	0.493293020542093	116150/4233	2
GO:0051208	BP	GO:0051208	sequestering of calcium ion	2/180	131/18903	0.355160543049068	0.547413960902938	0.493293020542093	4923/7070	2
GO:0010677	BP	GO:0010677	negative regulation of cellular carbohydrate metabolic process	1/180	46/18903	0.356383218327712	0.547413960902938	0.493293020542093	2932	1
GO:0010837	BP	GO:0010837	regulation of keratinocyte proliferation	1/180	46/18903	0.356383218327712	0.547413960902938	0.493293020542093	677	1
GO:0021795	BP	GO:0021795	cerebral cortex cell migration	1/180	46/18903	0.356383218327712	0.547413960902938	0.493293020542093	27185	1
GO:0033173	BP	GO:0033173	calcineurin-NFAT signaling cascade	1/180	46/18903	0.356383218327712	0.547413960902938	0.493293020542093	2932	1
GO:0042398	BP	GO:0042398	cellular modified amino acid biosynthetic process	1/180	46/18903	0.356383218327712	0.547413960902938	0.493293020542093	79094	1
GO:0046596	BP	GO:0046596	regulation of viral entry into host cell	1/180	46/18903	0.356383218327712	0.547413960902938	0.493293020542093	5045	1
GO:0048701	BP	GO:0048701	embryonic cranial skeleton morphogenesis	1/180	46/18903	0.356383218327712	0.547413960902938	0.493293020542093	7048	1
GO:0055010	BP	GO:0055010	ventricular cardiac muscle tissue morphogenesis	1/180	46/18903	0.356383218327712	0.547413960902938	0.493293020542093	4092	1
GO:0060443	BP	GO:0060443	mammary gland morphogenesis	1/180	46/18903	0.356383218327712	0.547413960902938	0.493293020542093	7048	1
GO:1900271	BP	GO:1900271	regulation of long-term synaptic potentiation	1/180	46/18903	0.356383218327712	0.547413960902938	0.493293020542093	2932	1
GO:0034219	BP	GO:0034219	carbohydrate transmembrane transport	2/180	132/18903	0.35859852342876	0.550216055031914	0.495818081237377	83667/23433	2
GO:0070304	BP	GO:0070304	positive regulation of stress-activated protein kinase signaling cascade	2/180	132/18903	0.35859852342876	0.550216055031914	0.495818081237377	50488/331	2
GO:0018205	BP	GO:0018205	peptidyl-lysine modification	5/180	414/18903	0.359667984283141	0.550837278189932	0.496377886192925	6804/200424/6418/4204/55209	5
GO:0000018	BP	GO:0000018	regulation of DNA recombination	2/180	133/18903	0.362029897687797	0.550837278189932	0.496377886192925	80311/3838	2
GO:0007052	BP	GO:0007052	mitotic spindle organization	2/180	133/18903	0.362029897687797	0.550837278189932	0.496377886192925	4204/3304	2
GO:0035601	BP	GO:0035601	protein deacylation	2/180	133/18903	0.362029897687797	0.550837278189932	0.496377886192925	5928/6497	2
GO:1904950	BP	GO:1904950	negative regulation of establishment of protein localization	2/180	133/18903	0.362029897687797	0.550837278189932	0.496377886192925	283514/80223	2
GO:0030072	BP	GO:0030072	peptide hormone secretion	3/180	225/18903	0.362231177024835	0.550837278189932	0.496377886192925	9230/6804/6934	3
GO:0002701	BP	GO:0002701	negative regulation of production of molecular mediator of immune response	1/180	47/18903	0.362526879604746	0.550837278189932	0.496377886192925	4092	1
GO:0002861	BP	GO:0002861	regulation of inflammatory response to antigenic stimulus	1/180	47/18903	0.362526879604746	0.550837278189932	0.496377886192925	5045	1
GO:0007622	BP	GO:0007622	rhythmic behavior	1/180	47/18903	0.362526879604746	0.550837278189932	0.496377886192925	463	1
GO:0008542	BP	GO:0008542	visual learning	1/180	47/18903	0.362526879604746	0.550837278189932	0.496377886192925	4204	1
GO:0032365	BP	GO:0032365	intracellular lipid transport	1/180	47/18903	0.362526879604746	0.550837278189932	0.496377886192925	116150	1
GO:0032369	BP	GO:0032369	negative regulation of lipid transport	1/180	47/18903	0.362526879604746	0.550837278189932	0.496377886192925	6721	1
GO:0034314	BP	GO:0034314	Arp2/3 complex-mediated actin nucleation	1/180	47/18903	0.362526879604746	0.550837278189932	0.496377886192925	2764	1
GO:0046633	BP	GO:0046633	alpha-beta T cell proliferation	1/180	47/18903	0.362526879604746	0.550837278189932	0.496377886192925	7048	1
GO:0051180	BP	GO:0051180	vitamin transport	1/180	47/18903	0.362526879604746	0.550837278189932	0.496377886192925	8029	1
GO:0061647	BP	GO:0061647	histone H3-K9 modification	1/180	47/18903	0.362526879604746	0.550837278189932	0.496377886192925	4204	1
GO:0090224	BP	GO:0090224	regulation of spindle organization	1/180	47/18903	0.362526879604746	0.550837278189932	0.496377886192925	3304	1
GO:0097028	BP	GO:0097028	dendritic cell differentiation	1/180	47/18903	0.362526879604746	0.550837278189932	0.496377886192925	7048	1
GO:0051651	BP	GO:0051651	maintenance of location in cell	3/180	226/18903	0.364823822355092	0.553213218437109	0.498518925378744	4923/55187/7070	3
GO:0006022	BP	GO:0006022	aminoglycan metabolic process	2/180	134/18903	0.365454480217864	0.553213218437109	0.498518925378744	9953/6482	2
GO:0006612	BP	GO:0006612	protein targeting to membrane	2/180	134/18903	0.365454480217864	0.553213218437109	0.498518925378744	55048/79720	2
GO:0006888	BP	GO:0006888	endoplasmic reticulum to Golgi vesicle-mediated transport	2/180	134/18903	0.365454480217864	0.553213218437109	0.498518925378744	2619/56681	2
GO:0043467	BP	GO:0043467	regulation of generation of precursor metabolites and energy	2/180	134/18903	0.365454480217864	0.553213218437109	0.498518925378744	2932/87178	2
GO:0022409	BP	GO:0022409	positive regulation of cell-cell adhesion	4/180	322/18903	0.367765658069824	0.553213218437109	0.498518925378744	4092/7048/8289/7070	4
GO:0001974	BP	GO:0001974	blood vessel remodeling	1/180	48/18903	0.368612219107882	0.553213218437109	0.498518925378744	3200	1
GO:0003197	BP	GO:0003197	endocardial cushion development	1/180	48/18903	0.368612219107882	0.553213218437109	0.498518925378744	7048	1
GO:0006195	BP	GO:0006195	purine nucleotide catabolic process	1/180	48/18903	0.368612219107882	0.553213218437109	0.498518925378744	5150	1
GO:0007528	BP	GO:0007528	neuromuscular junction development	1/180	48/18903	0.368612219107882	0.553213218437109	0.498518925378744	782	1
GO:0009066	BP	GO:0009066	aspartate family amino acid metabolic process	1/180	48/18903	0.368612219107882	0.553213218437109	0.498518925378744	4507	1
GO:0032309	BP	GO:0032309	icosanoid secretion	1/180	48/18903	0.368612219107882	0.553213218437109	0.498518925378744	4923	1
GO:0032527	BP	GO:0032527	protein exit from endoplasmic reticulum	1/180	48/18903	0.368612219107882	0.553213218437109	0.498518925378744	56681	1
GO:0032892	BP	GO:0032892	positive regulation of organic acid transport	1/180	48/18903	0.368612219107882	0.553213218437109	0.498518925378744	4923	1
GO:0045581	BP	GO:0045581	negative regulation of T cell differentiation	1/180	48/18903	0.368612219107882	0.553213218437109	0.498518925378744	4092	1
GO:0045776	BP	GO:0045776	negative regulation of blood pressure	1/180	48/18903	0.368612219107882	0.553213218437109	0.498518925378744	4923	1
GO:0046717	BP	GO:0046717	acid secretion	1/180	48/18903	0.368612219107882	0.553213218437109	0.498518925378744	4923	1
GO:0048483	BP	GO:0048483	autonomic nervous system development	1/180	48/18903	0.368612219107882	0.553213218437109	0.498518925378744	89797	1
GO:0048538	BP	GO:0048538	thymus development	1/180	48/18903	0.368612219107882	0.553213218437109	0.498518925378744	3200	1
GO:0061028	BP	GO:0061028	establishment of endothelial barrier	1/180	48/18903	0.368612219107882	0.553213218437109	0.498518925378744	57826	1
GO:0071825	BP	GO:0071825	protein-lipid complex subunit organization	1/180	48/18903	0.368612219107882	0.553213218437109	0.498518925378744	5326	1
GO:1901976	BP	GO:1901976	regulation of cell cycle checkpoint	1/180	48/18903	0.368612219107882	0.553213218437109	0.498518925378744	7919	1
GO:1903432	BP	GO:1903432	regulation of TORC1 signaling	1/180	48/18903	0.368612219107882	0.553213218437109	0.498518925378744	83667	1
GO:0010565	BP	GO:0010565	regulation of cellular ketone metabolic process	2/180	136/18903	0.372282548055143	0.557797016828145	0.502649539347997	9612/133	2
GO:0043401	BP	GO:0043401	steroid hormone mediated signaling pathway	2/180	136/18903	0.372282548055143	0.557797016828145	0.502649539347997	9612/8289	2
GO:0008089	BP	GO:0008089	anterograde axonal transport	1/180	49/18903	0.374639787421888	0.557797016828145	0.502649539347997	282991	1
GO:0009261	BP	GO:0009261	ribonucleotide catabolic process	1/180	49/18903	0.374639787421888	0.557797016828145	0.502649539347997	5150	1
GO:0030261	BP	GO:0030261	chromosome condensation	1/180	49/18903	0.374639787421888	0.557797016828145	0.502649539347997	8091	1
GO:0031146	BP	GO:0031146	SCF-dependent proteasomal ubiquitin-dependent protein catabolic process	1/180	49/18903	0.374639787421888	0.557797016828145	0.502649539347997	115290	1
GO:0034661	BP	GO:0034661	ncRNA catabolic process	1/180	49/18903	0.374639787421888	0.557797016828145	0.502649539347997	87178	1
GO:0035094	BP	GO:0035094	response to nicotine	1/180	49/18903	0.374639787421888	0.557797016828145	0.502649539347997	84687	1
GO:0035987	BP	GO:0035987	endodermal cell differentiation	1/180	49/18903	0.374639787421888	0.557797016828145	0.502649539347997	8091	1
GO:0043114	BP	GO:0043114	regulation of vascular permeability	1/180	49/18903	0.374639787421888	0.557797016828145	0.502649539347997	133	1
GO:0043457	BP	GO:0043457	regulation of cellular respiration	1/180	49/18903	0.374639787421888	0.557797016828145	0.502649539347997	87178	1
GO:0045933	BP	GO:0045933	positive regulation of muscle contraction	1/180	49/18903	0.374639787421888	0.557797016828145	0.502649539347997	782	1
GO:0046460	BP	GO:0046460	neutral lipid biosynthetic process	1/180	49/18903	0.374639787421888	0.557797016828145	0.502649539347997	57104	1
GO:0046463	BP	GO:0046463	acylglycerol biosynthetic process	1/180	49/18903	0.374639787421888	0.557797016828145	0.502649539347997	57104	1
GO:1901385	BP	GO:1901385	regulation of voltage-gated calcium channel activity	1/180	49/18903	0.374639787421888	0.557797016828145	0.502649539347997	782	1
GO:0002790	BP	GO:0002790	peptide secretion	3/180	230/18903	0.375176977982854	0.558006350974498	0.50283817734544	9230/6804/6934	3
GO:0010594	BP	GO:0010594	regulation of endothelial cell migration	3/180	230/18903	0.375176977982854	0.558006350974498	0.50283817734544	4204/116150/4233	3
GO:0098732	BP	GO:0098732	macromolecule deacylation	2/180	137/18903	0.375685682362841	0.558467781388819	0.503253987717677	5928/6497	2
GO:0032409	BP	GO:0032409	regulation of transporter activity	4/180	326/18903	0.3764057181292	0.559242708983933	0.503952300879922	782/4923/50488/59283	4
GO:0031669	BP	GO:0031669	cellular response to nutrient levels	3/180	231/18903	0.377760408080676	0.560663390474167	0.505232524464994	1026/83667/6721	3
GO:0050769	BP	GO:0050769	positive regulation of neurogenesis	3/180	231/18903	0.377760408080676	0.560663390474167	0.505232524464994	27185/4204/118813	3
GO:0030879	BP	GO:0030879	mammary gland development	2/180	138/18903	0.379081322824187	0.562224097488177	0.506638929730677	9612/7048	2
GO:0000959	BP	GO:0000959	mitochondrial RNA metabolic process	1/180	50/18903	0.380610129962678	0.562224097488177	0.506638929730677	87178	1
GO:0038084	BP	GO:0038084	vascular endothelial growth factor signaling pathway	1/180	50/18903	0.380610129962678	0.562224097488177	0.506638929730677	116150	1
GO:0042461	BP	GO:0042461	photoreceptor cell development	1/180	50/18903	0.380610129962678	0.562224097488177	0.506638929730677	7070	1
GO:0045737	BP	GO:0045737	positive regulation of cyclin-dependent protein serine/threonine kinase activity	1/180	50/18903	0.380610129962678	0.562224097488177	0.506638929730677	894	1
GO:0051646	BP	GO:0051646	mitochondrion localization	1/180	50/18903	0.380610129962678	0.562224097488177	0.506638929730677	2011	1
GO:0060043	BP	GO:0060043	regulation of cardiac muscle cell proliferation	1/180	50/18903	0.380610129962678	0.562224097488177	0.506638929730677	7048	1
GO:0061082	BP	GO:0061082	myeloid leukocyte cytokine production	1/180	50/18903	0.380610129962678	0.562224097488177	0.506638929730677	57506	1
GO:0089718	BP	GO:0089718	amino acid import across plasma membrane	1/180	50/18903	0.380610129962678	0.562224097488177	0.506638929730677	4923	1
GO:0003158	BP	GO:0003158	endothelium development	2/180	139/18903	0.382469303692901	0.564377881799592	0.508579776775976	57826/4233	2
GO:0072175	BP	GO:0072175	epithelial tube formation	2/180	139/18903	0.382469303692901	0.564377881799592	0.508579776775976	133/6497	2
GO:0000377	BP	GO:0000377	RNA splicing, via transesterification reactions with bulged adenosine as nucleophile	4/180	329/18903	0.382879770642209	0.56439165771984	0.508592190718249	9513/7919/4154/6427	4
GO:0000398	BP	GO:0000398	mRNA splicing, via spliceosome	4/180	329/18903	0.382879770642209	0.56439165771984	0.508592190718249	9513/7919/4154/6427	4
GO:0007163	BP	GO:0007163	establishment or maintenance of cell polarity	3/180	234/18903	0.385497469140391	0.564441067301483	0.508636715344059	2011/23433/2932	3
GO:0046883	BP	GO:0046883	regulation of hormone secretion	3/180	234/18903	0.385497469140391	0.564441067301483	0.508636715344059	6804/6934/80223	3
GO:0071356	BP	GO:0071356	cellular response to tumor necrosis factor	3/180	234/18903	0.385497469140391	0.564441067301483	0.508636715344059	677/331/3304	3
GO:0007266	BP	GO:0007266	Rho protein signal transduction	2/180	140/18903	0.385849463020198	0.564441067301483	0.508636715344059	4233/392	2
GO:0048813	BP	GO:0048813	dendrite morphogenesis	2/180	140/18903	0.385849463020198	0.564441067301483	0.508636715344059	50488/2932	2
GO:0019083	BP	GO:0019083	viral transcription	1/180	51/18903	0.386523787025571	0.564441067301483	0.508636715344059	8091	1
GO:0030850	BP	GO:0030850	prostate gland development	1/180	51/18903	0.386523787025571	0.564441067301483	0.508636715344059	10818	1
GO:0031062	BP	GO:0031062	positive regulation of histone methylation	1/180	51/18903	0.386523787025571	0.564441067301483	0.508636715344059	4204	1
GO:0032873	BP	GO:0032873	negative regulation of stress-activated MAPK cascade	1/180	51/18903	0.386523787025571	0.564441067301483	0.508636715344059	27250	1
GO:0034332	BP	GO:0034332	adherens junction organization	1/180	51/18903	0.386523787025571	0.564441067301483	0.508636715344059	4092	1
GO:0045197	BP	GO:0045197	establishment or maintenance of epithelial cell apical/basal polarity	1/180	51/18903	0.386523787025571	0.564441067301483	0.508636715344059	2011	1
GO:0060324	BP	GO:0060324	face development	1/180	51/18903	0.386523787025571	0.564441067301483	0.508636715344059	6497	1
GO:0060425	BP	GO:0060425	lung morphogenesis	1/180	51/18903	0.386523787025571	0.564441067301483	0.508636715344059	7048	1
GO:0070303	BP	GO:0070303	negative regulation of stress-activated protein kinase signaling cascade	1/180	51/18903	0.386523787025571	0.564441067301483	0.508636715344059	27250	1
GO:0097720	BP	GO:0097720	calcineurin-mediated signaling	1/180	51/18903	0.386523787025571	0.564441067301483	0.508636715344059	2932	1
GO:1901985	BP	GO:1901985	positive regulation of protein acetylation	1/180	51/18903	0.386523787025571	0.564441067301483	0.508636715344059	1654	1
GO:1903307	BP	GO:1903307	positive regulation of regulated secretory pathway	1/180	51/18903	0.386523787025571	0.564441067301483	0.508636715344059	6804	1
GO:1903793	BP	GO:1903793	positive regulation of anion transport	1/180	51/18903	0.386523787025571	0.564441067301483	0.508636715344059	4923	1
GO:0072593	BP	GO:0072593	reactive oxygen species metabolic process	3/180	235/18903	0.388071761259174	0.566407643248607	0.510408862673809	1026/83667/7048	3
GO:0007093	BP	GO:0007093	mitotic cell cycle checkpoint signaling	2/180	141/18903	0.389221642598211	0.567203367307802	0.511125916225076	1026/1112	2
GO:0009855	BP	GO:0009855	determination of bilateral symmetry	2/180	141/18903	0.389221642598211	0.567203367307802	0.511125916225076	7479/7048	2
GO:0034754	BP	GO:0034754	cellular hormone metabolic process	2/180	141/18903	0.389221642598211	0.567203367307802	0.511125916225076	57104/133	2
GO:0034329	BP	GO:0034329	cell junction assembly	5/180	430/18903	0.389907443799392	0.567404276200433	0.511306961944729	4204/257194/4092/55209/7070	5
GO:0000375	BP	GO:0000375	RNA splicing, via transesterification reactions	4/180	333/18903	0.391500677673443	0.567404276200433	0.511306961944729	9513/7919/4154/6427	4
GO:0002762	BP	GO:0002762	negative regulation of myeloid leukocyte differentiation	1/180	52/18903	0.392381293833093	0.567404276200433	0.511306961944729	1021	1
GO:0006968	BP	GO:0006968	cellular defense response	1/180	52/18903	0.392381293833093	0.567404276200433	0.511306961944729	8061	1
GO:0007129	BP	GO:0007129	homologous chromosome pairing at meiosis	1/180	52/18903	0.392381293833093	0.567404276200433	0.511306961944729	9134	1
GO:0007215	BP	GO:0007215	glutamate receptor signaling pathway	1/180	52/18903	0.392381293833093	0.567404276200433	0.511306961944729	2894	1
GO:0010939	BP	GO:0010939	regulation of necrotic cell death	1/180	52/18903	0.392381293833093	0.567404276200433	0.511306961944729	79065	1
GO:0021872	BP	GO:0021872	forebrain generation of neurons	1/180	52/18903	0.392381293833093	0.567404276200433	0.511306961944729	27185	1
GO:0032007	BP	GO:0032007	negative regulation of TOR signaling	1/180	52/18903	0.392381293833093	0.567404276200433	0.511306961944729	83667	1
GO:0043392	BP	GO:0043392	negative regulation of DNA binding	1/180	52/18903	0.392381293833093	0.567404276200433	0.511306961944729	8091	1
GO:0045912	BP	GO:0045912	negative regulation of carbohydrate metabolic process	1/180	52/18903	0.392381293833093	0.567404276200433	0.511306961944729	2932	1
GO:0061462	BP	GO:0061462	protein localization to lysosome	1/180	52/18903	0.392381293833093	0.567404276200433	0.511306961944729	59283	1
GO:0097479	BP	GO:0097479	synaptic vesicle localization	1/180	52/18903	0.392381293833093	0.567404276200433	0.511306961944729	282991	1
GO:1902930	BP	GO:1902930	regulation of alcohol biosynthetic process	1/180	52/18903	0.392381293833093	0.567404276200433	0.511306961944729	4923	1
GO:0009799	BP	GO:0009799	specification of symmetry	2/180	142/18903	0.392585687904138	0.567404276200433	0.511306961944729	7479/7048	2
GO:0010977	BP	GO:0010977	negative regulation of neuron projection development	2/180	142/18903	0.392585687904138	0.567404276200433	0.511306961944729	23105/7070	2
GO:0034764	BP	GO:0034764	positive regulation of transmembrane transport	3/180	237/18903	0.393212691266843	0.568018743955285	0.511860679380646	4923/23433/7070	3
GO:0050808	BP	GO:0050808	synapse organization	5/180	432/18903	0.393685121790549	0.568409406217857	0.512212718205521	782/27185/4204/257194/55209	5
GO:0046165	BP	GO:0046165	alcohol biosynthetic process	2/180	143/18903	0.395941448045098	0.571081104458691	0.514620274806788	4923/116150	2
GO:0055076	BP	GO:0055076	transition metal ion homeostasis	2/180	143/18903	0.395941448045098	0.571081104458691	0.514620274806788	28982/331	2
GO:0016042	BP	GO:0016042	lipid catabolic process	4/180	336/18903	0.397955875597454	0.57138575734763	0.514894807709738	57104/83667/345557/3712	4
GO:0051604	BP	GO:0051604	protein maturation	4/180	336/18903	0.397955875597454	0.57138575734763	0.514894807709738	5045/79094/331/2619	4
GO:0006111	BP	GO:0006111	regulation of gluconeogenesis	1/180	53/18903	0.398183180582339	0.57138575734763	0.514894807709738	83667	1
GO:0007632	BP	GO:0007632	visual behavior	1/180	53/18903	0.398183180582339	0.57138575734763	0.514894807709738	4204	1
GO:0009409	BP	GO:0009409	response to cold	1/180	53/18903	0.398183180582339	0.57138575734763	0.514894807709738	133	1
GO:0010874	BP	GO:0010874	regulation of cholesterol efflux	1/180	53/18903	0.398183180582339	0.57138575734763	0.514894807709738	6721	1
GO:0045332	BP	GO:0045332	phospholipid translocation	1/180	53/18903	0.398183180582339	0.57138575734763	0.514894807709738	79065	1
GO:0046638	BP	GO:0046638	positive regulation of alpha-beta T cell differentiation	1/180	53/18903	0.398183180582339	0.57138575734763	0.514894807709738	7048	1
GO:0052372	BP	GO:0052372	modulation by symbiont of entry into host	1/180	53/18903	0.398183180582339	0.57138575734763	0.514894807709738	5045	1
GO:0060071	BP	GO:0060071	Wnt signaling pathway, planar cell polarity pathway	1/180	53/18903	0.398183180582339	0.57138575734763	0.514894807709738	85407	1
GO:0007224	BP	GO:0007224	smoothened signaling pathway	2/180	144/18903	0.399288775703708	0.572680231819692	0.516061301931559	7048/2619	2
GO:0045088	BP	GO:0045088	regulation of innate immune response	3/180	240/18903	0.400903582436726	0.574703352509907	0.517884403619634	85364/57506/331	3
GO:0006352	BP	GO:0006352	DNA-templated transcription initiation	2/180	145/18903	0.40262752708434	0.575815067169301	0.518886206864492	8061/1871	2
GO:0045089	BP	GO:0045089	positive regulation of innate immune response	2/180	145/18903	0.40262752708434	0.575815067169301	0.518886206864492	85364/57506	2
GO:1903305	BP	GO:1903305	regulation of regulated secretory pathway	2/180	145/18903	0.40262752708434	0.575815067169301	0.518886206864492	6804/2932	2
GO:0030520	BP	GO:0030520	intracellular estrogen receptor signaling pathway	1/180	54/18903	0.403929972491898	0.575815067169301	0.518886206864492	8289	1
GO:0030834	BP	GO:0030834	regulation of actin filament depolymerization	1/180	54/18903	0.403929972491898	0.575815067169301	0.518886206864492	832	1
GO:0032330	BP	GO:0032330	regulation of chondrocyte differentiation	1/180	54/18903	0.403929972491898	0.575815067169301	0.518886206864492	4092	1
GO:0042149	BP	GO:0042149	cellular response to glucose starvation	1/180	54/18903	0.403929972491898	0.575815067169301	0.518886206864492	83667	1
GO:0042572	BP	GO:0042572	retinol metabolic process	1/180	54/18903	0.403929972491898	0.575815067169301	0.518886206864492	57104	1
GO:0046164	BP	GO:0046164	alcohol catabolic process	1/180	54/18903	0.403929972491898	0.575815067169301	0.518886206864492	4923	1
GO:0072523	BP	GO:0072523	purine-containing compound catabolic process	1/180	54/18903	0.403929972491898	0.575815067169301	0.518886206864492	5150	1
GO:1902743	BP	GO:1902743	regulation of lamellipodium organization	1/180	54/18903	0.403929972491898	0.575815067169301	0.518886206864492	832	1
GO:0062012	BP	GO:0062012	regulation of small molecule metabolic process	4/180	339/18903	0.404400322766993	0.576193675071554	0.519227383102298	4923/83667/9612/133	4
GO:0001508	BP	GO:0001508	action potential	2/180	146/18903	0.405957561860081	0.576915336453059	0.519877696298739	4923/79784	2
GO:0050671	BP	GO:0050671	positive regulation of lymphocyte proliferation	2/180	146/18903	0.405957561860081	0.576915336453059	0.519877696298739	1026/7048	2
GO:0072073	BP	GO:0072073	kidney epithelium development	2/180	146/18903	0.405957561860081	0.576915336453059	0.519877696298739	4092/9953	2
GO:0009205	BP	GO:0009205	purine ribonucleoside triphosphate metabolic process	3/180	242/18903	0.406016134783441	0.576915336453059	0.519877696298739	23433/3304/3939	3
GO:0043010	BP	GO:0043010	camera-type eye development	4/180	340/18903	0.406545813740534	0.576915336453059	0.519877696298739	10818/7048/6497/7070	4
GO:0070371	BP	GO:0070371	ERK1 and ERK2 cascade	4/180	340/18903	0.406545813740534	0.576915336453059	0.519877696298739	81848/1846/677/10818	4
GO:0046395	BP	GO:0046395	carboxylic acid catabolic process	3/180	243/18903	0.408567737590856	0.576915336453059	0.519877696298739	83667/1629/3712	3
GO:0035264	BP	GO:0035264	multicellular organism growth	2/180	147/18903	0.409278743120366	0.576915336453059	0.519877696298739	677/28982	2
GO:0045598	BP	GO:0045598	regulation of fat cell differentiation	2/180	147/18903	0.409278743120366	0.576915336453059	0.519877696298739	677/28951	2
GO:0003179	BP	GO:0003179	heart valve morphogenesis	1/180	55/18903	0.409622189848334	0.576915336453059	0.519877696298739	7048	1
GO:0003229	BP	GO:0003229	ventricular cardiac muscle tissue development	1/180	55/18903	0.409622189848334	0.576915336453059	0.519877696298739	4092	1
GO:0006414	BP	GO:0006414	translational elongation	1/180	55/18903	0.409622189848334	0.576915336453059	0.519877696298739	132864	1
GO:0010761	BP	GO:0010761	fibroblast migration	1/180	55/18903	0.409622189848334	0.576915336453059	0.519877696298739	7145	1
GO:0035088	BP	GO:0035088	establishment or maintenance of apical/basal cell polarity	1/180	55/18903	0.409622189848334	0.576915336453059	0.519877696298739	2011	1
GO:0043616	BP	GO:0043616	keratinocyte proliferation	1/180	55/18903	0.409622189848334	0.576915336453059	0.519877696298739	677	1
GO:0043647	BP	GO:0043647	inositol phosphate metabolic process	1/180	55/18903	0.409622189848334	0.576915336453059	0.519877696298739	4923	1
GO:0061245	BP	GO:0061245	establishment or maintenance of bipolar cell polarity	1/180	55/18903	0.409622189848334	0.576915336453059	0.519877696298739	2011	1
GO:0071320	BP	GO:0071320	cellular response to cAMP	1/180	55/18903	0.409622189848334	0.576915336453059	0.519877696298739	677	1
GO:0071385	BP	GO:0071385	cellular response to glucocorticoid stimulus	1/180	55/18903	0.409622189848334	0.576915336453059	0.519877696298739	677	1
GO:0072132	BP	GO:0072132	mesenchyme morphogenesis	1/180	55/18903	0.409622189848334	0.576915336453059	0.519877696298739	7048	1
GO:1903202	BP	GO:1903202	negative regulation of oxidative stress-induced cell death	1/180	55/18903	0.409622189848334	0.576915336453059	0.519877696298739	4233	1
GO:2000107	BP	GO:2000107	negative regulation of leukocyte apoptotic process	1/180	55/18903	0.409622189848334	0.576915336453059	0.519877696298739	6482	1
GO:2000179	BP	GO:2000179	positive regulation of neural precursor cell proliferation	1/180	55/18903	0.409622189848334	0.576915336453059	0.519877696298739	27185	1
GO:0002707	BP	GO:0002707	negative regulation of lymphocyte mediated immunity	1/180	56/18903	0.415260348052244	0.581943535567238	0.524408774616196	4092	1
[truncated: 1,580 more rows]
