# Supplementary material for: Biomarker profiling to determine clinical impact of microRNAs in cognitive disorders
Source: Sci Rep. 2024 Apr 9;14:8270. doi: 10.1038/s41598-024-58882-2 (PMC11004146; doi:10.1038/s41598-024-58882-2)
Supplement: Supplementary file 7 — Supplementary Table S6. [file 41598_2024_58882_MOESM7_ESM.csv]

ID	Description	GeneRatio	BgRatio	pvalue	p.adjust	qvalue	geneID	Count
hsa05225	Hepatocellular carcinoma	10/90	168/8209	1.37585771022366e-05	0.00231144095317576	0.00191171808157393	1026/7479/7048/2932/6934/8289/2002/4233/1871/1021	10
hsa05226	Gastric cancer	8/90	149/8209	0.000215191447680701	0.0155637491972611	0.0128722737721709	1026/7479/7048/2932/6934/4233/9134/1871	8
hsa04218	Cellular senescence	8/90	156/8209	0.000294477022109995	0.0155637491972611	0.0128722737721709	1026/894/677/5928/7048/9134/1871/1021	8
hsa04144	Endocytosis	10/90	251/8209	0.000397419987249823	0.0155637491972611	0.0128722737721709	9230/55048/832/5869/57403/7048/118813/80223/3304/79720	10
hsa04110	Cell cycle	7/90	127/8209	0.000463206821347057	0.0155637491972611	0.0128722737721709	1026/894/2932/7029/9134/1871/1021	7
hsa04115	p53 signaling pathway	5/90	73/8209	0.00118346700632685	0.0331370761771518	0.0274066043570429	1026/83667/894/9134/1021	5
hsa04934	Cushing syndrome	7/90	155/8209	0.00150483506421624	0.0340247243977788	0.0281407495019223	1026/7479/2932/6934/9134/1871/1021	7
hsa04390	Hippo signaling pathway	7/90	157/8209	0.0016202249713228	0.0340247243977788	0.0281407495019223	7479/894/4092/7048/2932/6934/85407	7
hsa05161	Hepatitis B	7/90	162/8209	0.00193901365223305	0.0361949215083502	0.0299356493678085	1026/7048/1654/57506/2002/9134/1871	7
hsa05166	Human T-cell leukemia virus 1 infection	8/90	222/8209	0.00291010952353374	0.0488898399953668	0.0404352060112056	1026/894/7048/2002/331/8061/9134/1871	8
hsa05222	Small cell lung cancer	5/90	92/8209	0.00329311946052708	0.0496224267771467	0.0410411048532793	1026/331/9134/1871/1021	5
hsa05213	Endometrial cancer	4/90	58/8209	0.00365048142554972	0.0496224267771467	0.0410411048532793	1026/2932/6934/2002	4
hsa05162	Measles	6/90	139/8209	0.00411035465460607	0.0496224267771467	0.0410411048532793	894/2932/57506/9134/3304/1021	6
hsa05215	Prostate cancer	5/90	97/8209	0.00413520223142889	0.0496224267771467	0.0410411048532793	1026/2932/6934/9134/1871	5
hsa05217	Basal cell carcinoma	4/90	63/8209	0.00491707031687859	0.0550711875490402	0.0455475987247701	1026/7479/2932/6934	4
hsa05224	Breast cancer	6/90	147/8209	0.00539672563413235	0.0566656191583897	0.0468663015595704	1026/7479/2932/6934/1871/1021	6
hsa05169	Epstein-Barr virus infection	7/90	202/8209	0.00656157238377103	0.0625036108527405	0.0516947157428681	1026/9612/894/57506/9134/1871/1021	7
hsa05206	MicroRNAs in cancer	9/90	310/8209	0.00669681544850791	0.0625036108527405	0.0516947157428681	1026/894/27250/8434/8091/4233/9134/1871/1021	9
hsa05216	Thyroid cancer	3/90	37/8209	0.00756521766425135	0.0630644121587875	0.0521585363719295	1026/7170/6934	3
hsa05218	Melanoma	4/90	72/8209	0.00788305151984843	0.0630644121587875	0.0521585363719295	1026/4233/1871/1021	4
hsa05223	Non-small cell lung cancer	4/90	72/8209	0.00788305151984843	0.0630644121587875	0.0521585363719295	1026/4233/1871/1021	4
hsa05212	Pancreatic cancer	4/90	76/8209	0.00951137197441537	0.0694743692044253	0.0574600046051638	1026/7048/1871/1021	4
hsa05220	Chronic myeloid leukemia	4/90	76/8209	0.00951137197441537	0.0694743692044253	0.0574600046051638	1026/7048/1871/1021	4
hsa04310	Wnt signaling pathway	6/90	170/8209	0.0107270707110176	0.0730237279639451	0.0603955644814584	7479/894/2932/6934/85407/8061	6
hsa03018	RNA degradation	4/90	79/8209	0.0108666261851109	0.0730237279639451	0.0603955644814584	1656/7832/10140/87178	4
hsa05210	Colorectal cancer	4/90	86/8209	0.0144981380776202	0.0934690214980213	0.0773052057502432	1026/7048/2932/6934	4
hsa04010	MAPK signaling pathway	8/90	294/8209	0.0150218070264677	0.0934690214980213	0.0773052057502432	2872/782/1846/59283/7048/2002/4233/3304	8
hsa00270	Cysteine and methionine metabolism	3/90	51/8209	0.0181700460878698	0.109020276527219	0.0901671459999555	23382/4507/3939	3
hsa05202	Transcriptional misregulation in cancer	6/90	193/8209	0.0190337937120704	0.110264735987166	0.0911963981848743	1026/894/7048/8091/4613/4233	6
hsa04340	Hedgehog signaling pathway	3/90	56/8209	0.0232613432660791	0.130263522290043	0.107736747758682	894/2932/2619	3
hsa05205	Proteoglycans in cancer	6/90	205/8209	0.0247650968287411	0.134210847329952	0.111001452678907	1026/7479/27250/10818/2002/4233	6
hsa05160	Hepatitis C	5/90	157/8209	0.0287554422852711	0.150966071997673	0.124859157291309	1026/2932/57506/1871/1021	5
hsa05164	Influenza A	5/90	171/8209	0.0393911984978222	0.200537010534368	0.165857677885567	9230/23633/3838/57506/1021	5
hsa04520	Adherens junction	3/90	71/8209	0.0426943664537725	0.210960398948052	0.174478525445758	7048/6934/4233	3
hsa00640	Propanoate metabolism	2/90	32/8209	0.0476692420350306	0.228235020103455	0.188765806100602	1629/3939	2
hsa05214	Glioma	3/90	75/8209	0.0489075043078832	0.228235020103455	0.188765806100602	1026/1871/1021	3
hsa05412	Arrhythmogenic right ventricular cardiomyopathy	3/90	77/8209	0.0521715128709935	0.236886869252079	0.19592147080999	782/59283/6934	3
