# Supplementary material for: Biomarker profiling to determine clinical impact of microRNAs in cognitive disorders
Source: Sci Rep. 2024 Apr 9;14:8270. doi: 10.1038/s41598-024-58882-2 (PMC11004146; doi:10.1038/s41598-024-58882-2)
Supplement: Supplementary file 8 — Supplementary Table S7. [file 41598_2024_58882_MOESM8_ESM.csv]

	ONTOLOGY	ID	Description	GeneRatio	BgRatio	pvalue	p.adjust	qvalue	geneID	Count
GO:0035308	BP	GO:0035308	negative regulation of protein dephosphorylation	6/282	34/18903	9.89383688838494e-06	0.0338872431806658	0.0313653292720233	6992/10776/1408/2932/4249/7529	6
GO:0022604	BP	GO:0022604	regulation of cell morphogenesis	16/282	312/18903	1.9759325469776e-05	0.0338872431806658	0.0313653292720233	23011/1601/9202/6239/55785/23025/11078/254065/7804/6857/91663/51760/127833/6708/388/84079	16
GO:0006470	BP	GO:0006470	protein dephosphorylation	14/282	261/18903	4.0147355142168e-05	0.0459018093792121	0.0424857624943083	5500/6992/55066/57552/10776/5793/8555/5725/5519/1408/10288/2932/4249/7529	14
GO:0035305	BP	GO:0035305	negative regulation of dephosphorylation	6/282	48/18903	7.57853182893766e-05	0.0485128693507795	0.0449025054356148	6992/10776/1408/2932/4249/7529	6
GO:0035304	BP	GO:0035304	regulation of protein dephosphorylation	8/282	94/18903	8.15648244118761e-05	0.0485128693507795	0.0449025054356148	6992/10776/5725/1408/10288/2932/4249/7529	8
GO:0017157	BP	GO:0017157	regulation of exocytosis	12/282	213/18903	8.94846656748589e-05	0.0485128693507795	0.0449025054356148	23011/22895/51762/7447/94121/6857/2932/51760/23332/127833/10079/3745	12
GO:1902916	BP	GO:1902916	positive regulation of protein polyubiquitination	4/282	17/18903	9.90058558179173e-05	0.0485128693507795	0.0449025054356148	331/9810/1654/11337	4
GO:0010770	BP	GO:0010770	positive regulation of cell morphogenesis involved in differentiation	7/282	82/18903	0.000223414393728004	0.0957889213108816	0.0886602383531131	23011/1601/6239/11078/7804/91663/84079	7
GO:1903861	BP	GO:1903861	positive regulation of dendrite extension	4/282	23/18903	0.000343280236331227	0.118107306104761	0.109317672306877	23025/6857/51760/127833	4
GO:0017158	BP	GO:0017158	regulation of calcium ion-dependent exocytosis	5/282	41/18903	0.000344336169401637	0.118107306104761	0.109317672306877	22895/6857/51760/127833/3745	5
GO:0017156	BP	GO:0017156	calcium-ion regulated exocytosis	6/282	66/18903	0.000448487695544783	0.131144607171976	0.121384727706209	22895/23025/6857/51760/127833/3745	6
GO:0006887	BP	GO:0006887	exocytosis	15/282	369/18903	0.000458814952205165	0.131144607171976	0.121384727706209	23011/22895/55327/51762/23025/7447/94121/6857/2932/51760/84283/23332/127833/10079/3745	15
GO:0032515	BP	GO:0032515	negative regulation of phosphoprotein phosphatase activity	4/282	26/18903	0.000559529255127738	0.132549250353905	0.122684836295037	6992/1408/2932/4249	4
GO:1903859	BP	GO:1903859	regulation of dendrite extension	4/282	26/18903	0.000559529255127738	0.132549250353905	0.122684836295037	23025/6857/51760/127833	4
GO:0010811	BP	GO:0010811	positive regulation of cell-substrate adhesion	8/282	125/18903	0.000579661444696379	0.132549250353905	0.122684836295037	2523/1601/1021/6239/11078/91663/2932/59339	8
GO:0010769	BP	GO:0010769	regulation of cell morphogenesis involved in differentiation	7/282	100/18903	0.000749515958787397	0.151544382588813	0.140266336623557	23011/1601/6239/11078/7804/91663/84079	7
GO:0015813	BP	GO:0015813	L-glutamate transmembrane transport	4/282	29/18903	0.000858237097679713	0.151544382588813	0.140266336623557	23657/2055/79751/3766	4
GO:0051938	BP	GO:0051938	L-glutamate import	4/282	29/18903	0.000858237097679713	0.151544382588813	0.140266336623557	23657/2055/79751/3766	4
GO:0035303	BP	GO:0035303	regulation of dephosphorylation	8/282	133/18903	0.000871945684254084	0.151544382588813	0.140266336623557	6992/10776/5725/1408/10288/2932/4249/7529	8
GO:2000142	BP	GO:2000142	regulation of DNA-templated transcription initiation	6/282	76/18903	0.000953264945217752	0.151544382588813	0.140266336623557	6883/8061/10923/9862/55729/7291	6
GO:1902914	BP	GO:1902914	regulation of protein polyubiquitination	4/282	30/18903	0.000978756807829844	0.151544382588813	0.140266336623557	331/9810/1654/11337	4
GO:0016311	BP	GO:0016311	dephosphorylation	14/282	357/18903	0.000997686200279591	0.151544382588813	0.140266336623557	5500/6992/55066/57552/10776/5793/8555/5725/5519/1408/10288/2932/4249/7529	14
GO:0045785	BP	GO:0045785	positive regulation of cell adhesion	17/282	484/18903	0.00101618682202411	0.151544382588813	0.140266336623557	2523/1601/1021/10725/6239/648/959/57178/11078/1947/10288/1960/91663/2932/59339/2113/6708	17
GO:1902749	BP	GO:1902749	regulation of cell cycle G2/M phase transition	7/282	110/18903	0.00131379012310155	0.187762505093263	0.173789079441854	1112/8555/4869/1017/891/595/29980	7
GO:0006352	BP	GO:0006352	DNA-templated transcription initiation	8/282	145/18903	0.00152099265520059	0.203867558482204	0.188695582747377	6883/1871/8061/10923/9862/11176/55729/7291	8
GO:0060562	BP	GO:0060562	epithelial tube morphogenesis	13/282	335/18903	0.00164469208284444	0.203867558482204	0.188695582747377	4233/9423/5076/90/4524/3845/51804/200894/367/5613/65009/7291/388	13
GO:0032386	BP	GO:0032386	regulation of intracellular transport	13/282	336/18903	0.00168858643341902	0.203867558482204	0.188695582747377	23011/11235/1601/2619/392/56681/29969/3843/2932/10079/3745/89781/65009	13
GO:0046676	BP	GO:0046676	negative regulation of insulin secretion	4/282	35/18903	0.00176392692248381	0.203867558482204	0.188695582747377	7447/94121/3667/3745	4
GO:0010810	BP	GO:0010810	regulation of cell-substrate adhesion	10/282	222/18903	0.00190516227428378	0.203867558482204	0.188695582747377	2523/1601/1021/6239/9480/11078/91663/2932/59339/23332	10
GO:0048791	BP	GO:0048791	calcium ion-regulated exocytosis of neurotransmitter	3/282	17/18903	0.00191303597954976	0.203867558482204	0.188695582747377	23025/6857/127833	3
GO:0098712	BP	GO:0098712	L-glutamate import across plasma membrane	3/282	17/18903	0.00191303597954976	0.203867558482204	0.188695582747377	23657/2055/3766	3
GO:0023061	BP	GO:0023061	signal release	16/282	470/18903	0.00194954723294474	0.203867558482204	0.188695582747377	1601/22895/79751/55327/51762/23025/7447/94121/9536/1408/6857/2932/51760/3667/127833/3745	16
GO:0097484	BP	GO:0097484	dendrite extension	4/282	36/18903	0.00196140799705911	0.203867558482204	0.188695582747377	23025/6857/51760/127833	4
GO:0031398	BP	GO:0031398	positive regulation of protein ubiquitination	7/282	119/18903	0.00206556526208363	0.20710221264609	0.19168951153617	331/8555/4869/9810/648/1654/11337	7
GO:0070918	BP	GO:0070918	small regulatory ncRNA processing	5/282	61/18903	0.00214580428428696	0.20710221264609	0.19168951153617	4613/7247/142940/1654/3181	5
GO:0010923	BP	GO:0010923	negative regulation of phosphatase activity	4/282	37/18903	0.00217366753797646	0.20710221264609	0.19168951153617	6992/1408/2932/4249	4
GO:0030522	BP	GO:0030522	intracellular receptor signaling pathway	11/282	266/18903	0.00225799741659449	0.208152125766761	0.192661289339436	7068/331/1601/3304/2649/26065/57178/367/1408/6095/7291	11
GO:0046888	BP	GO:0046888	negative regulation of hormone secretion	5/282	62/18903	0.00230605853619153	0.208152125766761	0.192661289339436	7447/94121/1408/3667/3745	5
GO:0044839	BP	GO:0044839	cell cycle G2/M phase transition	8/282	157/18903	0.00250501962490377	0.2187282424479	0.202450323530111	1112/10776/8555/4869/1017/891/595/29980	8
GO:2001135	BP	GO:2001135	regulation of endocytic recycling	3/282	19/18903	0.00266666858861427	0.2187282424479	0.202450323530111	392/10079/65009	3
GO:0043543	BP	GO:0043543	protein acylation	11/282	272/18903	0.00268213192115885	0.2187282424479	0.202450323530111	6883/84287/84656/340481/648/1654/23522/9862/51200/2932/7291	11
GO:2000144	BP	GO:2000144	positive regulation of DNA-templated transcription initiation	5/282	65/18903	0.00283906200271549	0.2187282424479	0.202450323530111	6883/8061/10923/9862/7291	5
GO:0000184	BP	GO:0000184	nuclear-transcribed mRNA catabolic process, nonsense-mediated decay	4/282	40/18903	0.00290455421872426	0.2187282424479	0.202450323530111	23049/9939/5073/26986	4
GO:0090278	BP	GO:0090278	negative regulation of peptide hormone secretion	4/282	40/18903	0.00290455421872426	0.2187282424479	0.202450323530111	7447/94121/3667/3745	4
GO:0048278	BP	GO:0048278	vesicle docking	5/282	66/18903	0.00303501071641801	0.2187282424479	0.202450323530111	51762/23025/6857/3745/65009	5
GO:0060749	BP	GO:0060749	mammary gland alveolus development	3/282	20/18903	0.00310292294287389	0.2187282424479	0.202450323530111	5618/367/595	3
GO:0061377	BP	GO:0061377	mammary gland lobule development	3/282	20/18903	0.00310292294287389	0.2187282424479	0.202450323530111	5618/367/595	3
GO:0050804	BP	GO:0050804	modulation of chemical synaptic transmission	15/282	448/18903	0.00312282391229459	0.2187282424479	0.202450323530111	23657/59283/388336/3845/2915/1979/23025/7804/6857/10288/2932/774/3766/4884/3745	15
GO:0002792	BP	GO:0002792	negative regulation of peptide secretion	4/282	41/18903	0.00318133454838076	0.2187282424479	0.202450323530111	7447/94121/3667/3745	4
GO:0099177	BP	GO:0099177	regulation of trans-synaptic signaling	15/282	449/18903	0.00318845834472157	0.2187282424479	0.202450323530111	23657/59283/388336/3845/2915/1979/23025/7804/6857/10288/2932/774/3766/4884/3745	15
GO:0014002	BP	GO:0014002	astrocyte development	4/282	42/18903	0.00347556453947926	0.233748752361056	0.216352995894106	10100/1021/3845/5354	4
GO:0010389	BP	GO:0010389	regulation of G2/M transition of mitotic cell cycle	6/282	99/18903	0.00367828179442335	0.238245515242752	0.220515106328722	1112/8555/1017/891/595/29980	6
GO:0061180	BP	GO:0061180	mammary gland epithelium development	5/282	69/18903	0.0036813446961708	0.238245515242752	0.220515106328722	9423/6239/5618/367/595	5
GO:1900026	BP	GO:1900026	positive regulation of substrate adhesion-dependent cell spreading	4/282	44/18903	0.00411841746381974	0.261595775942624	0.242127623214042	1601/6239/11078/91663	4
GO:1990138	BP	GO:1990138	neuron projection extension	8/282	172/18903	0.00436787099209745	0.270940776238223	0.250777161618683	23011/9423/23025/57556/6857/2932/51760/127833	8
GO:1903322	BP	GO:1903322	positive regulation of protein modification by small protein conjugation or removal	7/282	137/18903	0.00452701927622999	0.270940776238223	0.250777161618683	331/8555/4869/9810/648/1654/11337	7
GO:0048025	BP	GO:0048025	negative regulation of mRNA splicing, via spliceosome	3/282	23/18903	0.00466411047629478	0.270940776238223	0.250777161618683	4869/5725/3181	3
GO:0048169	BP	GO:0048169	regulation of long-term neuronal synaptic plasticity	3/282	23/18903	0.00466411047629478	0.270940776238223	0.250777161618683	3845/2915/3766	3
GO:1903320	BP	GO:1903320	regulation of protein modification by small protein conjugation or removal	10/282	252/18903	0.00471166458520618	0.270940776238223	0.250777161618683	331/3304/64708/8555/4869/9810/648/1654/11337/57178	10
GO:0002064	BP	GO:0002064	epithelial cell development	9/282	213/18903	0.00481476814154467	0.270940776238223	0.250777161618683	4233/1021/9480/340481/5144/367/91663/2932/84283	9
GO:0048562	BP	GO:0048562	embryonic organ morphogenesis	11/282	294/18903	0.00481848027712291	0.270940776238223	0.250777161618683	28982/23314/9423/5076/90/51804/648/200894/11078/65009/7291	11
GO:0003158	BP	GO:0003158	endothelium development	7/282	139/18903	0.00489793002916359	0.27096612903276	0.250800627639345	11235/4233/90/340481/5144/91663/388	7
GO:0000086	BP	GO:0000086	G2/M transition of mitotic cell cycle	7/282	142/18903	0.00549661212501842	0.296769250128311	0.274683461220496	1112/10776/8555/1017/891/595/29980	7
GO:0015807	BP	GO:0015807	L-amino acid transport	5/282	76/18903	0.00556384563086546	0.296769250128311	0.274683461220496	23657/2055/79751/6510/3766	5
GO:0090398	BP	GO:0090398	cellular senescence	6/282	108/18903	0.00562390707240239	0.296769250128311	0.274683461220496	1021/4869/1017/57178/3480/7291	6
GO:0050686	BP	GO:0050686	negative regulation of mRNA processing	3/282	25/18903	0.00592587131382493	0.307965736460902	0.285046696690526	4869/5725/3181	3
GO:1902475	BP	GO:1902475	L-alpha-amino acid transmembrane transport	5/282	78/18903	0.00620717241806486	0.308777634899738	0.285798173042078	23657/2055/79751/6510/3766	5
GO:0089718	BP	GO:0089718	amino acid import across plasma membrane	4/282	50/18903	0.00651733264109359	0.308777634899738	0.285798173042078	23657/2055/6510/3766	4
GO:0007265	BP	GO:0007265	Ras protein signal transduction	12/282	353/18903	0.00698641380035127	0.308777634899738	0.285798173042078	23011/4233/392/9423/440730/55667/3845/1017/11337/79933/51195/388	12
GO:0042063	BP	GO:0042063	gliogenesis	11/282	310/18903	0.00708724244985381	0.308777634899738	0.285798173042078	10100/1021/9423/5076/3845/57178/5354/7804/4720/27242/3766	11
GO:0048705	BP	GO:0048705	skeletal system morphogenesis	9/282	227/18903	0.00721937596584809	0.308777634899738	0.285798173042078	28982/23314/1112/2734/51804/648/4146/9496/7291	9
GO:0044773	BP	GO:0044773	mitotic DNA damage checkpoint signaling	5/282	81/18903	0.00726754745438893	0.308777634899738	0.285798173042078	1112/8555/1017/595/29980	5
GO:0051291	BP	GO:0051291	protein heterooligomerization	3/282	27/18903	0.00737290903249095	0.308777634899738	0.285798173042078	4144/144404/6857	3
GO:0060395	BP	GO:0060395	SMAD protein signal transduction	5/282	82/18903	0.00764741481481603	0.308777634899738	0.285798173042078	1601/651/57552/10923/57178	5
GO:0006473	BP	GO:0006473	protein acetylation	9/282	230/18903	0.0078369563004827	0.308777634899738	0.285798173042078	6883/84656/648/1654/23522/9862/51200/2932/7291	9
GO:0048146	BP	GO:0048146	positive regulation of fibroblast proliferation	4/282	53/18903	0.00800413364476315	0.308777634899738	0.285798173042078	1021/891/648/57178	4
GO:0045786	BP	GO:0045786	negative regulation of cell cycle	13/282	405/18903	0.00808332649746022	0.308777634899738	0.285798173042078	2619/1021/1112/90/8555/4869/1017/891/595/3843/29980/138151/388	13
GO:0007611	BP	GO:0007611	learning or memory	10/282	273/18903	0.00812312775517684	0.308777634899738	0.285798173042078	23657/2055/8061/6517/3845/2915/1979/54207/10288/65009	10
GO:0033119	BP	GO:0033119	negative regulation of RNA splicing	3/282	28/18903	0.00816782976159172	0.308777634899738	0.285798173042078	4869/5725/3181	3
GO:1903649	BP	GO:1903649	regulation of cytoplasmic transport	3/282	28/18903	0.00816782976159172	0.308777634899738	0.285798173042078	23011/1601/10079	3
GO:0021675	BP	GO:0021675	nerve development	5/282	84/18903	0.00844819347967611	0.308777634899738	0.285798173042078	123041/89797/5076/51804/4884	5
GO:0140056	BP	GO:0140056	organelle localization by membrane tethering	5/282	84/18903	0.00844819347967611	0.308777634899738	0.285798173042078	51762/23025/6857/3745/65009	5
GO:0060560	BP	GO:0060560	developmental growth involved in morphogenesis	9/282	233/18903	0.00849405044543038	0.308777634899738	0.285798173042078	23011/9423/51804/23025/57556/6857/2932/51760/127833	9
GO:1901991	BP	GO:1901991	negative regulation of mitotic cell cycle phase transition	8/282	194/18903	0.00883255675002182	0.308777634899738	0.285798173042078	1112/90/8555/1017/891/595/29980/138151	8
GO:0044774	BP	GO:0044774	mitotic DNA integrity checkpoint signaling	5/282	85/18903	0.00886957226460078	0.308777634899738	0.285798173042078	1112/8555/1017/595/29980	5
GO:0010955	BP	GO:0010955	negative regulation of protein processing	3/282	29/18903	0.00901124429973541	0.308777634899738	0.285798173042078	331/2619/2734	3
GO:1903318	BP	GO:1903318	negative regulation of protein maturation	3/282	29/18903	0.00901124429973541	0.308777634899738	0.285798173042078	331/2619/2734	3
GO:1904645	BP	GO:1904645	response to amyloid-beta	4/282	55/18903	0.00910956269248019	0.308777634899738	0.285798173042078	2915/2932/774/3480	4
GO:0003183	BP	GO:0003183	mitral valve morphogenesis	2/282	10/18903	0.00922132149905338	0.308777634899738	0.285798173042078	90/7291	2
GO:0046886	BP	GO:0046886	positive regulation of hormone biosynthetic process	2/282	10/18903	0.00922132149905338	0.308777634899738	0.285798173042078	1601/3480	2
GO:0048733	BP	GO:0048733	sebaceous gland development	2/282	10/18903	0.00922132149905338	0.308777634899738	0.285798173042078	340481/55870	2
GO:0051933	BP	GO:0051933	amino acid neurotransmitter reuptake	2/282	10/18903	0.00922132149905338	0.308777634899738	0.285798173042078	2055/3766	2
GO:0062042	BP	GO:0062042	regulation of cardiac epithelial to mesenchymal transition	2/282	10/18903	0.00922132149905338	0.308777634899738	0.285798173042078	90/7291	2
GO:0097113	BP	GO:0097113	AMPA glutamate receptor clustering	2/282	10/18903	0.00922132149905338	0.308777634899738	0.285798173042078	23657/388336	2
GO:0097688	BP	GO:0097688	glutamate receptor clustering	2/282	10/18903	0.00922132149905338	0.308777634899738	0.285798173042078	23657/388336	2
GO:0032456	BP	GO:0032456	endocytic recycling	5/282	86/18903	0.00930525089929351	0.308777634899738	0.285798173042078	392/51762/10079/65009/84079	5
GO:0045921	BP	GO:0045921	positive regulation of exocytosis	5/282	86/18903	0.00930525089929351	0.308777634899738	0.285798173042078	7447/94121/6857/23332/3745	5
GO:0001954	BP	GO:0001954	positive regulation of cell-matrix adhesion	4/282	56/18903	0.00969772204379898	0.308777634899738	0.285798173042078	2523/1021/2932/59339	4
GO:0021545	BP	GO:0021545	cranial nerve development	4/282	56/18903	0.00969772204379898	0.308777634899738	0.285798173042078	123041/89797/5076/51804	4
GO:0097120	BP	GO:0097120	receptor localization to synapse	4/282	56/18903	0.00969772204379898	0.308777634899738	0.285798173042078	59283/388336/3800/4884	4
GO:0032388	BP	GO:0032388	positive regulation of intracellular transport	8/282	199/18903	0.0102041723558399	0.308777634899738	0.285798173042078	23011/11235/1601/56681/3843/2932/3745/89781	8
GO:0035196	BP	GO:0035196	miRNA processing	4/282	57/18903	0.010310006803297	0.308777634899738	0.285798173042078	4613/142940/1654/3181	4
GO:0048168	BP	GO:0048168	regulation of neuronal synaptic plasticity	4/282	57/18903	0.010310006803297	0.308777634899738	0.285798173042078	388336/3845/2915/3766	4
GO:0050433	BP	GO:0050433	regulation of catecholamine secretion	4/282	57/18903	0.010310006803297	0.308777634899738	0.285798173042078	6857/51760/127833/3745	4
GO:0006913	BP	GO:0006913	nucleocytoplasmic transport	11/282	329/18903	0.0107820829438015	0.308777634899738	0.285798173042078	23049/1871/9939/4869/29969/3843/1408/2932/126549/60468/3181	11
GO:0051169	BP	GO:0051169	nuclear transport	11/282	329/18903	0.0107820829438015	0.308777634899738	0.285798173042078	23049/1871/9939/4869/29969/3843/1408/2932/126549/60468/3181	11
GO:0033137	BP	GO:0033137	negative regulation of peptidyl-serine phosphorylation	3/282	31/18903	0.0108458551768066	0.308777634899738	0.285798173042078	5144/1756/51085	3
GO:1902751	BP	GO:1902751	positive regulation of cell cycle G2/M phase transition	3/282	31/18903	0.0108458551768066	0.308777634899738	0.285798173042078	4869/891/595	3
GO:0050432	BP	GO:0050432	catecholamine secretion	4/282	58/18903	0.0109467737119037	0.308777634899738	0.285798173042078	6857/51760/127833/3745	4
GO:0006403	BP	GO:0006403	RNA localization	8/282	202/18903	0.0110996070038846	0.308777634899738	0.285798173042078	23049/23089/57097/9939/4869/5073/3800/3181	8
GO:0003174	BP	GO:0003174	mitral valve development	2/282	11/18903	0.0111602797365708	0.308777634899738	0.285798173042078	90/7291	2
GO:0032000	BP	GO:0032000	positive regulation of fatty acid beta-oxidation	2/282	11/18903	0.0111602797365708	0.308777634899738	0.285798173042078	3667/7291	2
GO:0060900	BP	GO:0060900	embryonic camera-type eye formation	2/282	11/18903	0.0111602797365708	0.308777634899738	0.285798173042078	5076/7291	2
GO:0070778	BP	GO:0070778	L-aspartate transmembrane transport	2/282	11/18903	0.0111602797365708	0.308777634899738	0.285798173042078	79751/6510	2
GO:0071394	BP	GO:0071394	cellular response to testosterone stimulus	2/282	11/18903	0.0111602797365708	0.308777634899738	0.285798173042078	367/3480	2
GO:0075522	BP	GO:0075522	IRES-dependent viral translational initiation	2/282	11/18903	0.0111602797365708	0.308777634899738	0.285798173042078	5725/28985	2
GO:2000622	BP	GO:2000622	regulation of nuclear-transcribed mRNA catabolic process, nonsense-mediated decay	2/282	11/18903	0.0111602797365708	0.308777634899738	0.285798173042078	9939/26986	2
GO:0001952	BP	GO:0001952	regulation of cell-matrix adhesion	6/282	125/18903	0.01119637279656	0.308777634899738	0.285798173042078	2523/1021/9480/2932/59339/23332	6
GO:0050657	BP	GO:0050657	nucleic acid transport	7/282	163/18903	0.0113346799360478	0.308777634899738	0.285798173042078	23049/23089/57097/9939/4869/3800/3181	7
GO:0050658	BP	GO:0050658	RNA transport	7/282	163/18903	0.0113346799360478	0.308777634899738	0.285798173042078	23049/23089/57097/9939/4869/3800/3181	7
GO:0048638	BP	GO:0048638	regulation of developmental growth	11/282	332/18903	0.0114800938999522	0.308777634899738	0.285798173042078	23011/28982/9423/51804/23025/367/57556/6857/2932/51760/127833	11
GO:0001755	BP	GO:0001755	neural crest cell migration	4/282	59/18903	0.0116083674494678	0.308777634899738	0.285798173042078	90/57556/1947/7291	4
GO:0043666	BP	GO:0043666	regulation of phosphoprotein phosphatase activity	4/282	59/18903	0.0116083674494678	0.308777634899738	0.285798173042078	6992/1408/2932/4249	4
GO:0007519	BP	GO:0007519	skeletal muscle tissue development	7/282	164/18903	0.011694022644927	0.308777634899738	0.285798173042078	90/3845/51804/1756/3131/7291/115509	7
GO:0070828	BP	GO:0070828	heterochromatin organization	5/282	91/18903	0.0117059537365195	0.308777634899738	0.285798173042078	4524/1017/11335/11176/55729	5
GO:0045930	BP	GO:0045930	negative regulation of mitotic cell cycle	9/282	246/18903	0.0118359811477794	0.308777634899738	0.285798173042078	2619/1112/90/8555/1017/891/595/29980/138151	9
GO:0031116	BP	GO:0031116	positive regulation of microtubule polymerization	3/282	32/18903	0.0118380521456956	0.308777634899738	0.285798173042078	4233/3304/23332	3
GO:0044772	BP	GO:0044772	mitotic cell cycle phase transition	14/282	473/18903	0.0119162849568604	0.308777634899738	0.285798173042078	9134/1871/1021/1112/90/10776/8555/1017/891/1654/595/29980/23332/138151	14
GO:0051494	BP	GO:0051494	negative regulation of cytoskeleton organization	7/282	165/18903	0.0120615375682427	0.308777634899738	0.285798173042078	4233/2764/4869/11078/91663/23332/6708	7
GO:0051259	BP	GO:0051259	protein complex oligomerization	9/282	247/18903	0.0121286264145907	0.308777634899738	0.285798173042078	23089/4144/3750/144404/6857/6510/138151/3768/3745	9
GO:0002011	BP	GO:0002011	morphogenesis of an epithelial sheet	4/282	60/18903	0.0122951205373827	0.308777634899738	0.285798173042078	11235/6239/55327/23332	4
GO:0042593	BP	GO:0042593	glucose homeostasis	9/282	248/18903	0.0124266416113638	0.308777634899738	0.285798173042078	6517/5076/7447/1408/3480/3667/4884/3745/51085	9
GO:0051236	BP	GO:0051236	establishment of RNA localization	7/282	166/18903	0.012437323773658	0.308777634899738	0.285798173042078	23049/23089/57097/9939/4869/3800/3181	7
GO:0048167	BP	GO:0048167	regulation of synaptic plasticity	8/282	207/18903	0.0127192495062682	0.308777634899738	0.285798173042078	388336/3845/2915/1979/10288/2932/3766/3745	8
GO:1990778	BP	GO:1990778	protein localization to cell periphery	11/282	337/18903	0.0127196449987604	0.308777634899738	0.285798173042078	23062/1601/29993/55667/55327/51762/200894/367/91663/4884/3745	11
GO:0033500	BP	GO:0033500	carbohydrate homeostasis	9/282	249/18903	0.0127300840767611	0.308777634899738	0.285798173042078	6517/5076/7447/1408/3480/3667/4884/3745/51085	9
GO:0006835	BP	GO:0006835	dicarboxylic acid transport	5/282	93/18903	0.0127740057675233	0.308777634899738	0.285798173042078	23657/2055/79751/6510/3766	5
GO:0022406	BP	GO:0022406	membrane docking	5/282	93/18903	0.0127740057675233	0.308777634899738	0.285798173042078	51762/23025/6857/3745/65009	5
GO:0045814	BP	GO:0045814	negative regulation of gene expression, epigenetic	5/282	93/18903	0.0127740057675233	0.308777634899738	0.285798173042078	1017/648/11335/11176/55729	5
GO:0000096	BP	GO:0000096	sulfur amino acid metabolic process	3/282	33/18903	0.0128807484053155	0.308777634899738	0.285798173042078	23657/4524/642	3
GO:0090497	BP	GO:0090497	mesenchymal cell migration	4/282	61/18903	0.0130073532568982	0.308777634899738	0.285798173042078	90/57556/1947/7291	4
GO:1900024	BP	GO:1900024	regulation of substrate adhesion-dependent cell spreading	4/282	61/18903	0.0130073532568982	0.308777634899738	0.285798173042078	1601/6239/11078/91663	4
GO:0033327	BP	GO:0033327	Leydig cell differentiation	2/282	12/18903	0.0132615225794853	0.308777634899738	0.285798173042078	367/595	2
GO:0060736	BP	GO:0060736	prostate gland growth	2/282	12/18903	0.0132615225794853	0.308777634899738	0.285798173042078	5618/367	2
GO:1902065	BP	GO:1902065	response to L-glutamate	2/282	12/18903	0.0132615225794853	0.308777634899738	0.285798173042078	3480/3745	2
GO:1903800	BP	GO:1903800	positive regulation of miRNA maturation	2/282	12/18903	0.0132615225794853	0.308777634899738	0.285798173042078	4613/142940	2
GO:0048704	BP	GO:0048704	embryonic skeletal system morphogenesis	5/282	94/18903	0.0133319565430168	0.308777634899738	0.285798173042078	28982/23314/51804/648/7291	5
GO:0051028	BP	GO:0051028	mRNA transport	6/282	130/18903	0.0133924628474993	0.308777634899738	0.285798173042078	23049/23089/57097/9939/3800/3181	6
GO:0071383	BP	GO:0071383	cellular response to steroid hormone stimulus	8/282	209/18903	0.0134133724781519	0.308777634899738	0.285798173042078	1601/3304/90/648/57178/367/1408/3480	8
GO:0031396	BP	GO:0031396	regulation of protein ubiquitination	8/282	210/18903	0.0137706417427317	0.309045215475714	0.286045840072043	331/3304/8555/4869/9810/648/1654/11337	8
GO:0007095	BP	GO:0007095	mitotic G2 DNA damage checkpoint signaling	3/282	34/18903	0.0139743041147803	0.309045215475714	0.286045840072043	1112/8555/29980	3
GO:0006836	BP	GO:0006836	neurotransmitter transport	8/282	212/18903	0.0145059593746205	0.309045215475714	0.286045840072043	2055/22895/55327/23025/6857/2932/3766/127833	8
GO:0099072	BP	GO:0099072	regulation of postsynaptic membrane neurotransmitter receptor levels	4/282	63/18903	0.0145094771294671	0.309045215475714	0.286045840072043	1500/59283/388336/4884	4
GO:0021537	BP	GO:0021537	telencephalon development	9/282	255/18903	0.014667908176732	0.309045215475714	0.286045840072043	23657/2523/84287/1021/200894/57178/7804/2932/3480	9
GO:0051402	BP	GO:0051402	neuron apoptotic process	9/282	255/18903	0.014667908176732	0.309045215475714	0.286045840072043	7068/331/2055/3845/51804/84335/595/27242/3745	9
GO:0006779	BP	GO:0006779	porphyrin-containing compound biosynthetic process	3/282	35/18903	0.0151190269765582	0.309045215475714	0.286045840072043	28982/4779/6708	3
GO:0033014	BP	GO:0033014	tetrapyrrole biosynthetic process	3/282	35/18903	0.0151190269765582	0.309045215475714	0.286045840072043	28982/4779/6708	3
GO:0050821	BP	GO:0050821	protein stabilization	8/282	214/18903	0.0152694634425702	0.309045215475714	0.286045840072043	81572/23011/1500/11235/3304/4869/55729/89781	8
GO:0045936	BP	GO:0045936	negative regulation of phosphate metabolic process	13/282	440/18903	0.015292134212959	0.309045215475714	0.286045840072043	6992/10776/4869/84335/5144/1756/3843/1408/91663/2932/4249/51085/7529	13
GO:0048524	BP	GO:0048524	positive regulation of viral process	4/282	64/18903	0.0152999471157431	0.309045215475714	0.286045840072043	79720/29969/1654/26986	4
GO:0006612	BP	GO:0006612	protein targeting to membrane	6/282	134/18903	0.0153537417588638	0.309045215475714	0.286045840072043	6726/79720/340481/51762/55670/3745	6
GO:0009214	BP	GO:0009214	cyclic nucleotide catabolic process	2/282	13/18903	0.0155198118398536	0.309045215475714	0.286045840072043	5150/5144	2
GO:0033605	BP	GO:0033605	positive regulation of catecholamine secretion	2/282	13/18903	0.0155198118398536	0.309045215475714	0.286045840072043	6857/3745	2
GO:0035865	BP	GO:0035865	cellular response to potassium ion	2/282	13/18903	0.0155198118398536	0.309045215475714	0.286045840072043	3766/4884	2
GO:0070424	BP	GO:0070424	regulation of nucleotide-binding oligomerization domain containing signaling pathway	2/282	13/18903	0.0155198118398536	0.309045215475714	0.286045840072043	331/3304	2
GO:1900452	BP	GO:1900452	regulation of long-term synaptic depression	2/282	13/18903	0.0155198118398536	0.309045215475714	0.286045840072043	10288/3745	2
GO:1903651	BP	GO:1903651	positive regulation of cytoplasmic transport	2/282	13/18903	0.0155198118398536	0.309045215475714	0.286045840072043	23011/1601	2
GO:1903909	BP	GO:1903909	regulation of receptor clustering	2/282	13/18903	0.0155198118398536	0.309045215475714	0.286045840072043	23657/388336	2
GO:1905874	BP	GO:1905874	regulation of postsynaptic density organization	2/282	13/18903	0.0155198118398536	0.309045215475714	0.286045840072043	10288/4884	2
GO:0010563	BP	GO:0010563	negative regulation of phosphorus metabolic process	13/282	441/18903	0.0155532035634465	0.309045215475714	0.286045840072043	6992/10776/4869/84335/5144/1756/3843/1408/91663/2932/4249/51085/7529	13
GO:0001885	BP	GO:0001885	endothelial cell development	4/282	65/18903	0.0161170543362695	0.309045215475714	0.286045840072043	4233/340481/5144/91663	4
GO:0015800	BP	GO:0015800	acidic amino acid transport	4/282	65/18903	0.0161170543362695	0.309045215475714	0.286045840072043	23657/2055/79751/3766	4
GO:0001667	BP	GO:0001667	ameboidal-type cell migration	14/282	492/18903	0.016261735966144	0.309045215475714	0.286045840072043	11235/2523/4233/6239/90/5793/57556/1947/1960/2113/5613/23332/7291/388	14
GO:0031112	BP	GO:0031112	positive regulation of microtubule polymerization or depolymerization	3/282	36/18903	0.0163151741565126	0.309045215475714	0.286045840072043	4233/3304/23332	3
GO:0050775	BP	GO:0050775	positive regulation of dendrite morphogenesis	3/282	36/18903	0.0163151741565126	0.309045215475714	0.286045840072043	23011/7804/84079	3
GO:1905332	BP	GO:1905332	positive regulation of morphogenesis of an epithelium	3/282	36/18903	0.0163151741565126	0.309045215475714	0.286045840072043	5076/51804/367	3
GO:2001237	BP	GO:2001237	negative regulation of extrinsic apoptotic signaling pathway	5/282	99/18903	0.0163687755589134	0.309045215475714	0.286045840072043	3304/90/1654/367/2932	5
GO:0071333	BP	GO:0071333	cellular response to glucose stimulus	6/282	136/18903	0.0164054259895804	0.309045215475714	0.286045840072043	5076/7447/3480/4884/3745/51085	6
GO:1903052	BP	GO:1903052	positive regulation of proteolysis involved in protein catabolic process	6/282	136/18903	0.0164054259895804	0.309045215475714	0.286045840072043	1601/3304/440730/9810/11337/2932	6
GO:0060538	BP	GO:0060538	skeletal muscle organ development	7/282	176/18903	0.0166714721099712	0.309045215475714	0.286045840072043	90/3845/51804/1756/3131/7291/115509	7
GO:0048488	BP	GO:0048488	synaptic vesicle endocytosis	4/282	66/18903	0.0169610571504535	0.309045215475714	0.286045840072043	6517/29993/6857/127833	4
GO:0048814	BP	GO:0048814	regulation of dendrite morphogenesis	4/282	66/18903	0.0169610571504535	0.309045215475714	0.286045840072043	23011/7804/2932/84079	4
GO:0140238	BP	GO:0140238	presynaptic endocytosis	4/282	66/18903	0.0169610571504535	0.309045215475714	0.286045840072043	6517/29993/6857/127833	4
GO:0019080	BP	GO:0019080	viral gene expression	5/282	100/18903	0.0170268572044051	0.309045215475714	0.286045840072043	29969/5725/28985/2932/4249	5
GO:0031346	BP	GO:0031346	positive regulation of cell projection organization	11/282	352/18903	0.0170530660603918	0.309045215475714	0.286045840072043	23011/29993/9423/440730/6239/51762/7804/2932/3480/65009/84079	11
GO:0001505	BP	GO:0001505	regulation of neurotransmitter levels	8/282	219/18903	0.0173052791497274	0.309045215475714	0.286045840072043	2055/22895/55327/23025/6857/2932/3766/127833	8
GO:0010720	BP	GO:0010720	positive regulation of cell development	10/282	307/18903	0.0173239539864673	0.309045215475714	0.286045840072043	23011/1601/9423/6239/3845/2915/11078/7804/91663/84079	10
GO:0016050	BP	GO:0016050	vesicle organization	11/282	353/18903	0.017376847273434	0.309045215475714	0.286045840072043	55654/56681/79720/6517/5869/5990/51762/23025/6857/89781/84079	11
GO:0071331	BP	GO:0071331	cellular response to hexose stimulus	6/282	138/18903	0.0175058275716402	0.309045215475714	0.286045840072043	5076/7447/3480/4884/3745/51085	6
GO:0014046	BP	GO:0014046	dopamine secretion	3/282	37/18903	0.0175629541522658	0.309045215475714	0.286045840072043	6857/51760/127833	3
GO:0014059	BP	GO:0014059	regulation of dopamine secretion	3/282	37/18903	0.0175629541522658	0.309045215475714	0.286045840072043	6857/51760/127833	3
GO:0044319	BP	GO:0044319	wound healing, spreading of cells	3/282	37/18903	0.0175629541522658	0.309045215475714	0.286045840072043	11235/6239/23332	3
GO:0051385	BP	GO:0051385	response to mineralocorticoid	3/282	37/18903	0.0175629541522658	0.309045215475714	0.286045840072043	8061/595/3480	3
GO:0090505	BP	GO:0090505	epiboly involved in wound healing	3/282	37/18903	0.0175629541522658	0.309045215475714	0.286045840072043	11235/6239/23332	3
GO:0060260	BP	GO:0060260	regulation of transcription initiation by RNA polymerase II	4/282	67/18903	0.0178322014814578	0.309045215475714	0.286045840072043	6883/10923/9862/55729	4
GO:0030238	BP	GO:0030238	male sex determination	2/282	14/18903	0.0179300285363461	0.309045215475714	0.286045840072043	51804/367	2
GO:0050667	BP	GO:0050667	homocysteine metabolic process	2/282	14/18903	0.0179300285363461	0.309045215475714	0.286045840072043	4524/642	2
GO:0060628	BP	GO:0060628	regulation of ER to Golgi vesicle-mediated transport	2/282	14/18903	0.0179300285363461	0.309045215475714	0.286045840072043	2619/56681	2
GO:0098814	BP	GO:0098814	spontaneous synaptic transmission	2/282	14/18903	0.0179300285363461	0.309045215475714	0.286045840072043	22895/6857	2
GO:0006367	BP	GO:0006367	transcription initiation at RNA polymerase II promoter	5/282	102/18903	0.0183951544236433	0.315476898365483	0.291998872324781	6883/1871/10923/9862/55729	5
GO:0016573	BP	GO:0016573	histone acetylation	7/282	180/18903	0.0186208107077768	0.316781333791759	0.293206230693861	6883/84656/648/23522/9862/51200/7291	7
GO:0071326	BP	GO:0071326	cellular response to monosaccharide stimulus	6/282	140/18903	0.0186559269463368	0.316781333791759	0.293206230693861	5076/7447/3480/4884/3745/51085	6
GO:0048009	BP	GO:0048009	insulin-like growth factor receptor signaling pathway	3/282	38/18903	0.0188625286110797	0.317149378117663	0.293546884886565	367/3480/3667	3
GO:0090504	BP	GO:0090504	epiboly	3/282	38/18903	0.0188625286110797	0.317149378117663	0.293546884886565	11235/6239/23332	3
GO:0050773	BP	GO:0050773	regulation of dendrite development	5/282	103/18903	0.0191057046555303	0.318558977165669	0.294851580522222	23011/29993/7804/2932/84079	5
GO:0042770	BP	GO:0042770	signal transduction in response to DNA damage	7/282	181/18903	0.0191321134974134	0.318558977165669	0.294851580522222	1112/8555/4869/1017/595/29980/7291	7
GO:0007093	BP	GO:0007093	mitotic cell cycle checkpoint signaling	6/282	141/18903	0.019249911594035	0.31897196506058	0.295233833550011	1112/8555/1017/891/595/29980	6
GO:0003333	BP	GO:0003333	amino acid transmembrane transport	5/282	104/18903	0.0198340717092374	0.322344013290974	0.298354931436421	23657/2055/79751/6510/3766	5
GO:0050890	BP	GO:0050890	cognition	10/282	314/18903	0.0199176318662762	0.322344013290974	0.298354931436421	23657/2055/8061/6517/3845/2915/1979/54207/10288/65009	10
GO:0008361	BP	GO:0008361	regulation of cell size	7/282	183/18903	0.0201840927248891	0.322344013290974	0.298354931436421	23011/2055/9423/4869/84335/57556/2932	7
GO:0044060	BP	GO:0044060	regulation of endocrine process	3/282	39/18903	0.0202140140984277	0.322344013290974	0.298354931436421	1601/51762/1408	3
GO:0021554	BP	GO:0021554	optic nerve development	2/282	15/18903	0.0204871705240328	0.322344013290974	0.298354931436421	89797/5076	2
GO:0031453	BP	GO:0031453	positive regulation of heterochromatin formation	2/282	15/18903	0.0204871705240328	0.322344013290974	0.298354931436421	1017/55729	2
GO:0032352	BP	GO:0032352	positive regulation of hormone metabolic process	2/282	15/18903	0.0204871705240328	0.322344013290974	0.298354931436421	1601/3480	2
GO:0033599	BP	GO:0033599	regulation of mammary gland epithelial cell proliferation	2/282	15/18903	0.0204871705240328	0.322344013290974	0.298354931436421	6239/595	2
GO:0046500	BP	GO:0046500	S-adenosylmethionine metabolic process	2/282	15/18903	0.0204871705240328	0.322344013290974	0.298354931436421	4144/4524	2
GO:0072075	BP	GO:0072075	metanephric mesenchyme development	2/282	15/18903	0.0204871705240328	0.322344013290974	0.298354931436421	5076/51804	2
GO:0120263	BP	GO:0120263	positive regulation of heterochromatin organization	2/282	15/18903	0.0204871705240328	0.322344013290974	0.298354931436421	1017/55729	2
GO:0042102	BP	GO:0042102	positive regulation of T cell proliferation	5/282	106/18903	0.021344876558894	0.324854461100724	0.300678549848023	648/959/1947/10288/6708	5
GO:0009187	BP	GO:0009187	cyclic nucleotide metabolic process	3/282	40/18903	0.0216174838184037	0.324854461100724	0.300678549848023	5150/5144/6095	3
GO:0045923	BP	GO:0045923	positive regulation of fatty acid metabolic process	3/282	40/18903	0.0216174838184037	0.324854461100724	0.300678549848023	3667/51085/7291	3
GO:1904994	BP	GO:1904994	regulation of leukocyte adhesion to vascular endothelial cell	3/282	40/18903	0.0216174838184037	0.324854461100724	0.300678549848023	10725/340481/2113	3
GO:1903305	BP	GO:1903305	regulation of regulated secretory pathway	6/282	145/18903	0.0217547655607464	0.324854461100724	0.300678549848023	22895/6857/2932/51760/127833/3745	6
GO:0018393	BP	GO:0018393	internal peptidyl-lysine acetylation	7/282	186/18903	0.0218367699420986	0.324854461100724	0.300678549848023	6883/84656/648/23522/9862/51200/7291	7
GO:0048588	BP	GO:0048588	developmental cell growth	8/282	229/18903	0.0219508402166761	0.324854461100724	0.300678549848023	23011/9423/23025/57556/6857/2932/51760/127833	8
GO:0010639	BP	GO:0010639	negative regulation of organelle organization	11/282	366/18903	0.0220153301948646	0.324854461100724	0.300678549848023	4233/2764/115704/4869/891/11078/10288/91663/23332/6708/84079	11
GO:0031333	BP	GO:0031333	negative regulation of protein-containing complex assembly	6/282	146/18903	0.0224137625645417	0.324854461100724	0.300678549848023	1654/11078/91663/2932/6708/84079	6
GO:0050671	BP	GO:0050671	positive regulation of lymphocyte proliferation	6/282	146/18903	0.0224137625645417	0.324854461100724	0.300678549848023	5618/648/959/1947/10288/6708	6
GO:0035914	BP	GO:0035914	skeletal muscle cell differentiation	4/282	72/18903	0.0226027849281228	0.324854461100724	0.300678549848023	3845/51804/3131/115509	4
GO:0050709	BP	GO:0050709	negative regulation of protein secretion	4/282	72/18903	0.0226027849281228	0.324854461100724	0.300678549848023	7447/94121/3667/3745	4
GO:1903039	BP	GO:1903039	positive regulation of leukocyte cell-cell adhesion	9/282	275/18903	0.0227086488273782	0.324854461100724	0.300678549848023	10725/648/959/57178/1947/10288/1960/2113/6708	9
GO:0070997	BP	GO:0070997	neuron death	11/282	368/18903	0.0228026030614616	0.324854461100724	0.300678549848023	7068/331/23657/2055/3845/51804/84335/595/2932/27242/3745	11
GO:0006475	BP	GO:0006475	internal protein amino acid acetylation	7/282	188/18903	0.0229893271396968	0.324854461100724	0.300678549848023	6883/84656/648/23522/9862/51200/7291	7
GO:0070884	BP	GO:0070884	regulation of calcineurin-NFAT signaling cascade	3/282	41/18903	0.0230729692870897	0.324854461100724	0.300678549848023	10725/5725/2932	3
GO:0007028	BP	GO:0007028	cytoplasm organization	2/282	16/18903	0.0231863501679605	0.324854461100724	0.300678549848023	8061/57178	2
GO:0010421	BP	GO:0010421	hydrogen peroxide-mediated programmed cell death	2/282	16/18903	0.0231863501679605	0.324854461100724	0.300678549848023	11235/4233	2
GO:0031053	BP	GO:0031053	primary miRNA processing	2/282	16/18903	0.0231863501679605	0.324854461100724	0.300678549848023	1654/3181	2
GO:0046321	BP	GO:0046321	positive regulation of fatty acid oxidation	2/282	16/18903	0.0231863501679605	0.324854461100724	0.300678549848023	3667/7291	2
GO:0048268	BP	GO:0048268	clathrin coat assembly	2/282	16/18903	0.0231863501679605	0.324854461100724	0.300678549848023	1601/84251	2
GO:0072578	BP	GO:0072578	neurotransmitter-gated ion channel clustering	2/282	16/18903	0.0231863501679605	0.324854461100724	0.300678549848023	23657/388336	2
GO:0090030	BP	GO:0090030	regulation of steroid hormone biosynthetic process	2/282	16/18903	0.0231863501679605	0.324854461100724	0.300678549848023	1601/3480	2
GO:2000095	BP	GO:2000095	regulation of Wnt signaling pathway, planar cell polarity pathway	2/282	16/18903	0.0231863501679605	0.324854461100724	0.300678549848023	1601/84133	2
GO:2000696	BP	GO:2000696	regulation of epithelial cell differentiation involved in kidney development	2/282	16/18903	0.0231863501679605	0.324854461100724	0.300678549848023	5076/5613	2
GO:2000846	BP	GO:2000846	regulation of corticosteroid hormone secretion	2/282	16/18903	0.0231863501679605	0.324854461100724	0.300678549848023	1601/1408	2
GO:0031589	BP	GO:0031589	cell-substrate adhesion	11/282	369/18903	0.0232038900786231	0.324854461100724	0.300678549848023	2523/1601/1021/6239/9480/11078/91663/2932/59339/5613/23332	11
GO:0051937	BP	GO:0051937	catecholamine transport	4/282	73/18903	0.0236412490189665	0.329632049329492	0.305100586397959	6857/51760/127833/3745	4
GO:0032946	BP	GO:0032946	positive regulation of mononuclear cell proliferation	6/282	149/18903	0.0244711338128261	0.334471443038252	0.309579828817974	5618/648/959/1947/10288/6708	6
GO:0006605	BP	GO:0006605	protein targeting	10/282	325/18903	0.0245522711981968	0.334471443038252	0.309579828817974	6726/79720/340481/51762/11337/401505/55670/3745/89781/7529	10
GO:0046883	BP	GO:0046883	regulation of hormone secretion	8/282	234/18903	0.0245771842935503	0.334471443038252	0.309579828817974	1601/79751/51762/7447/94121/1408/3667/3745	8
GO:0045022	BP	GO:0045022	early endosome to late endosome transport	3/282	42/18903	0.0245804619599828	0.334471443038252	0.309579828817974	23011/1601/84079	3
GO:0106056	BP	GO:0106056	regulation of calcineurin-mediated signaling	3/282	42/18903	0.0245804619599828	0.334471443038252	0.309579828817974	10725/5725/2932	3
GO:2000060	BP	GO:2000060	positive regulation of ubiquitin-dependent protein catabolic process	5/282	110/18903	0.024586854643126	0.334471443038252	0.309579828817974	1601/3304/440730/11337/2932	5
GO:0090307	BP	GO:0090307	mitotic spindle assembly	4/282	74/18903	0.02470823010111	0.334471443038252	0.309579828817974	3304/26065/3833/23332	4
GO:0001558	BP	GO:0001558	regulation of cell growth	12/282	422/18903	0.0251473769576703	0.334471443038252	0.309579828817974	23011/1601/3304/9423/4869/1654/23025/57556/6857/2932/51760/127833	12
GO:0007612	BP	GO:0007612	learning	6/282	150/18903	0.0251840556330909	0.334471443038252	0.309579828817974	23657/2055/8061/3845/2915/65009	6
GO:0098876	BP	GO:0098876	vesicle-mediated transport to the plasma membrane	6/282	150/18903	0.0251840556330909	0.334471443038252	0.309579828817974	23062/392/51762/10079/65009/84079	6
GO:0099504	BP	GO:0099504	synaptic vesicle cycle	7/282	192/18903	0.0254191701849125	0.334471443038252	0.309579828817974	6517/29993/23025/6857/2932/127833/8927	7
GO:0007269	BP	GO:0007269	neurotransmitter secretion	6/282	151/18903	0.0259107066226172	0.334471443038252	0.309579828817974	22895/55327/23025/6857/2932/127833	6
GO:0099643	BP	GO:0099643	signal release from synapse	6/282	151/18903	0.0259107066226172	0.334471443038252	0.309579828817974	22895/55327/23025/6857/2932/127833	6
GO:1903531	BP	GO:1903531	negative regulation of secretion by cell	6/282	151/18903	0.0259107066226172	0.334471443038252	0.309579828817974	7447/94121/1408/3667/10079/3745	6
GO:0030575	BP	GO:0030575	nuclear body organization	2/282	17/18903	0.0260227920597486	0.334471443038252	0.309579828817974	2113/26135	2
GO:0045956	BP	GO:0045956	positive regulation of calcium ion-dependent exocytosis	2/282	17/18903	0.0260227920597486	0.334471443038252	0.309579828817974	6857/3745	2
GO:0051412	BP	GO:0051412	response to corticosterone	2/282	17/18903	0.0260227920597486	0.334471443038252	0.309579828817974	8061/595	2
GO:0097468	BP	GO:0097468	programmed cell death in response to reactive oxygen species	2/282	17/18903	0.0260227920597486	0.334471443038252	0.309579828817974	11235/4233	2
GO:1900006	BP	GO:1900006	positive regulation of dendrite development	2/282	17/18903	0.0260227920597486	0.334471443038252	0.309579828817974	29993/7804	2
GO:1905269	BP	GO:1905269	positive regulation of chromatin organization	2/282	17/18903	0.0260227920597486	0.334471443038252	0.309579828817974	1017/55729	2
GO:0009154	BP	GO:0009154	purine ribonucleotide catabolic process	3/282	43/18903	0.026139914814555	0.334471443038252	0.309579828817974	5150/390916/5144	3
GO:0042789	BP	GO:0042789	mRNA transcription by RNA polymerase II	3/282	43/18903	0.026139914814555	0.334471443038252	0.309579828817974	7068/6883/7024	3
GO:0016570	BP	GO:0016570	histone modification	13/282	474/18903	0.0262311423257405	0.334471443038252	0.309579828817974	6883/84656/4524/9810/648/5929/23522/9862/51200/4302/11176/55870/7291	13
GO:1903037	BP	GO:1903037	regulation of leukocyte cell-cell adhesion	11/282	377/18903	0.0266023674097005	0.336079237116115	0.311067969661563	10725/340481/648/959/57178/1947/10288/1960/27242/2113/6708	11
GO:0062013	BP	GO:0062013	positive regulation of small molecule metabolic process	6/282	152/18903	0.0266511814855928	0.336079237116115	0.311067969661563	1601/10776/3667/117/51085/7291	6
GO:0071322	BP	GO:0071322	cellular response to carbohydrate stimulus	6/282	152/18903	0.0266511814855928	0.336079237116115	0.311067969661563	5076/7447/3480/4884/3745/51085	6
GO:0018394	BP	GO:0018394	peptidyl-lysine acetylation	7/282	197/18903	0.0286965930474157	0.346704986732631	0.320902943067551	6883/84656/648/23522/9862/51200/7291	7
GO:2001236	BP	GO:2001236	regulation of extrinsic apoptotic signaling pathway	6/282	155/18903	0.0289564618897699	0.346704986732631	0.320902943067551	3304/90/1654/5519/367/2932	6
GO:0006625	BP	GO:0006625	protein targeting to peroxisome	2/282	18/18903	0.0289918307764447	0.346704986732631	0.320902943067551	51762/55670	2
GO:0019081	BP	GO:0019081	viral translation	2/282	18/18903	0.0289918307764447	0.346704986732631	0.320902943067551	5725/28985	2
GO:0035864	BP	GO:0035864	response to potassium ion	2/282	18/18903	0.0289918307764447	0.346704986732631	0.320902943067551	3766/4884	2
GO:0072662	BP	GO:0072662	protein localization to peroxisome	2/282	18/18903	0.0289918307764447	0.346704986732631	0.320902943067551	51762/55670	2
GO:0072663	BP	GO:0072663	establishment of protein localization to peroxisome	2/282	18/18903	0.0289918307764447	0.346704986732631	0.320902943067551	51762/55670	2
GO:0090190	BP	GO:0090190	positive regulation of branching involved in ureteric bud morphogenesis	2/282	18/18903	0.0289918307764447	0.346704986732631	0.320902943067551	5076/51804	2
GO:0097094	BP	GO:0097094	craniofacial suture morphogenesis	2/282	18/18903	0.0289918307764447	0.346704986732631	0.320902943067551	1112/7291	2
GO:0098962	BP	GO:0098962	regulation of postsynaptic neurotransmitter receptor activity	2/282	18/18903	0.0289918307764447	0.346704986732631	0.320902943067551	388336/4884	2
GO:2000641	BP	GO:2000641	regulation of early endosome to late endosome transport	2/282	18/18903	0.0289918307764447	0.346704986732631	0.320902943067551	23011/1601	2
GO:0045055	BP	GO:0045055	regulated exocytosis	8/282	242/18903	0.0292250703935288	0.346704986732631	0.320902943067551	22895/23025/6857/2932/51760/84283/127833/3745	8
GO:0045913	BP	GO:0045913	positive regulation of carbohydrate metabolic process	4/282	78/18903	0.0292640987543166	0.346704986732631	0.320902943067551	10776/3667/117/51085	4
GO:0051966	BP	GO:0051966	regulation of synaptic transmission, glutamatergic	4/282	78/18903	0.0292640987543166	0.346704986732631	0.320902943067551	59283/2915/23025/6857	4
GO:0070897	BP	GO:0070897	transcription preinitiation complex assembly	4/282	78/18903	0.0292640987543166	0.346704986732631	0.320902943067551	6883/9862/11176/55729	4
GO:0006904	BP	GO:0006904	vesicle docking involved in exocytosis	3/282	45/18903	0.0294143297781911	0.346704986732631	0.320902943067551	51762/23025/3745	3
GO:0031295	BP	GO:0031295	T cell costimulation	3/282	45/18903	0.0294143297781911	0.346704986732631	0.320902943067551	959/1947/10288	3
GO:0098927	BP	GO:0098927	vesicle-mediated transport between endosomal compartments	3/282	45/18903	0.0294143297781911	0.346704986732631	0.320902943067551	23011/1601/84079	3
GO:1904646	BP	GO:1904646	cellular response to amyloid-beta	3/282	45/18903	0.0294143297781911	0.346704986732631	0.320902943067551	2915/2932/3480	3
GO:0036465	BP	GO:0036465	synaptic vesicle recycling	4/282	79/18903	0.0304756417386699	0.355372033562125	0.328924981808614	6517/29993/6857/127833	4
GO:0010976	BP	GO:0010976	positive regulation of neuron projection development	6/282	157/18903	0.0305640670264801	0.355372033562125	0.328924981808614	29993/440730/7804/3480/65009/84079	6
GO:0048754	BP	GO:0048754	branching morphogenesis of an epithelial tube	6/282	157/18903	0.0305640670264801	0.355372033562125	0.328924981808614	4233/5076/90/3845/51804/367	6
GO:0090316	BP	GO:0090316	positive regulation of intracellular protein transport	6/282	157/18903	0.0305640670264801	0.355372033562125	0.328924981808614	11235/56681/3843/2932/3745/89781	6
GO:0021782	BP	GO:0021782	glial cell development	5/282	117/18903	0.030988936125743	0.359094766592225	0.332370666270416	10100/1021/3845/5354/3766	5
GO:0033173	BP	GO:0033173	calcineurin-NFAT signaling cascade	3/282	46/18903	0.031129019087877	0.359503486435751	0.332748968878388	10725/5725/2932	3
GO:0001678	BP	GO:0001678	cellular glucose homeostasis	6/282	158/18903	0.0313893441069616	0.361293457338518	0.334405728811714	5076/7447/3480/4884/3745/51085	6
GO:0048545	BP	GO:0048545	response to steroid hormone	10/282	339/18903	0.0315161615002662	0.361539912862586	0.334633842931889	1601/8061/3304/90/648/57178/367/595/1408/3480	10
GO:1901800	BP	GO:1901800	positive regulation of proteasomal protein catabolic process	5/282	118/18903	0.0319810247232196	0.362714929732354	0.33572141416995	1601/3304/9810/11337/2932	5
GO:0035930	BP	GO:0035930	corticosteroid hormone secretion	2/282	19/18903	0.0320889086808954	0.362714929732354	0.33572141416995	1601/1408	2
GO:0072074	BP	GO:0072074	kidney mesenchyme development	2/282	19/18903	0.0320889086808954	0.362714929732354	0.33572141416995	5076/51804	2
GO:0098739	BP	GO:0098739	import across plasma membrane	7/282	202/18903	0.0322490803804032	0.362714929732354	0.33572141416995	23657/2055/123041/6510/774/3766/3768	7
GO:0008542	BP	GO:0008542	visual learning	3/282	47/18903	0.0328951258480697	0.362714929732354	0.33572141416995	23657/3845/65009	3
GO:0030521	BP	GO:0030521	androgen receptor signaling pathway	3/282	47/18903	0.0328951258480697	0.362714929732354	0.33572141416995	1601/57178/367	3
GO:0031018	BP	GO:0031018	endocrine pancreas development	3/282	47/18903	0.0328951258480697	0.362714929732354	0.33572141416995	1021/9480/2932	3
GO:0031294	BP	GO:0031294	lymphocyte costimulation	3/282	47/18903	0.0328951258480697	0.362714929732354	0.33572141416995	959/1947/10288	3
GO:0045646	BP	GO:0045646	regulation of erythrocyte differentiation	3/282	47/18903	0.0328951258480697	0.362714929732354	0.33572141416995	3304/1021/2113	3
GO:0071470	BP	GO:0071470	cellular response to osmotic stress	3/282	47/18903	0.0328951258480697	0.362714929732354	0.33572141416995	6517/10725/1654	3
GO:0140353	BP	GO:0140353	lipid export from cell	3/282	47/18903	0.0328951258480697	0.362714929732354	0.33572141416995	1601/9536/1408	3
GO:0010927	BP	GO:0010927	cellular component assembly involved in morphogenesis	5/282	119/18903	0.0329927809956877	0.362714929732354	0.33572141416995	5990/51804/7368/79933/23332	5
GO:1903828	BP	GO:1903828	negative regulation of protein localization	7/282	203/18903	0.032993311392564	0.362714929732354	0.33572141416995	1601/29969/7447/94121/2932/3667/3745	7
GO:0021766	BP	GO:0021766	hippocampus development	4/282	82/18903	0.0342859200354544	0.36684295553144	0.339542229210625	1021/7804/2932/3480	4
GO:0031016	BP	GO:0031016	pancreas development	4/282	82/18903	0.0342859200354544	0.36684295553144	0.339542229210625	4233/1021/9480/2932	4
GO:0048708	BP	GO:0048708	astrocyte differentiation	4/282	82/18903	0.0342859200354544	0.36684295553144	0.339542229210625	10100/1021/3845/5354	4
GO:0000082	BP	GO:0000082	G1/S transition of mitotic cell cycle	8/282	250/18903	0.0344469773414584	0.36684295553144	0.339542229210625	9134/1871/1021/90/1017/1654/595/138151	8
GO:0006195	BP	GO:0006195	purine nucleotide catabolic process	3/282	48/18903	0.0347124328866223	0.36684295553144	0.339542229210625	5150/390916/5144	3
GO:0009299	BP	GO:0009299	mRNA transcription	3/282	48/18903	0.0347124328866223	0.36684295553144	0.339542229210625	7068/6883/7024	3
GO:0061028	BP	GO:0061028	establishment of endothelial barrier	3/282	48/18903	0.0347124328866223	0.36684295553144	0.339542229210625	340481/5144/91663	3
GO:0062197	BP	GO:0062197	cellular response to chemical stress	10/282	345/18903	0.0348899240681396	0.36684295553144	0.339542229210625	11235/23657/4233/3304/4779/6517/5076/10725/1654/388	10
GO:0000077	BP	GO:0000077	DNA damage checkpoint signaling	5/282	121/18903	0.0350756314269011	0.36684295553144	0.339542229210625	1112/8555/1017/595/29980	5
GO:0045446	BP	GO:0045446	endothelial cell differentiation	5/282	121/18903	0.0350756314269011	0.36684295553144	0.339542229210625	4233/90/340481/5144/91663	5
GO:0006448	BP	GO:0006448	regulation of translational elongation	2/282	20/18903	0.0353095737628978	0.36684295553144	0.339542229210625	6726/2915	2
GO:0015919	BP	GO:0015919	peroxisomal membrane transport	2/282	20/18903	0.0353095737628978	0.36684295553144	0.339542229210625	51762/55670	2
GO:0030011	BP	GO:0030011	maintenance of cell polarity	2/282	20/18903	0.0353095737628978	0.36684295553144	0.339542229210625	55327/2932	2
GO:0031998	BP	GO:0031998	regulation of fatty acid beta-oxidation	2/282	20/18903	0.0353095737628978	0.36684295553144	0.339542229210625	3667/7291	2
GO:0032634	BP	GO:0032634	interleukin-5 production	2/282	20/18903	0.0353095737628978	0.36684295553144	0.339542229210625	5144/27242	2
GO:0032674	BP	GO:0032674	regulation of interleukin-5 production	2/282	20/18903	0.0353095737628978	0.36684295553144	0.339542229210625	5144/27242	2
GO:0072079	BP	GO:0072079	nephron tubule formation	2/282	20/18903	0.0353095737628978	0.36684295553144	0.339542229210625	5076/51804	2
GO:0014032	BP	GO:0014032	neural crest cell development	4/282	83/18903	0.0356147825632564	0.36684295553144	0.339542229210625	90/57556/1947/7291	4
GO:0031507	BP	GO:0031507	heterochromatin formation	4/282	83/18903	0.0356147825632564	0.36684295553144	0.339542229210625	1017/11335/11176/55729	4
GO:0050848	BP	GO:0050848	regulation of calcium-mediated signaling	4/282	83/18903	0.0356147825632564	0.36684295553144	0.339542229210625	123041/10725/5725/2932	4
GO:0140029	BP	GO:0140029	exocytic process	4/282	83/18903	0.0356147825632564	0.36684295553144	0.339542229210625	51762/23025/6857/3745	4
GO:0048762	BP	GO:0048762	mesenchymal cell differentiation	8/282	252/18903	0.0358452779586015	0.367220867505374	0.339892016693635	1601/5076/90/57556/1947/2932/23332/7291	8
GO:0033674	BP	GO:0033674	positive regulation of kinase activity	13/282	496/18903	0.0358655949312829	0.367220867505374	0.339892016693635	11235/4233/5618/4869/133619/891/2915/1654/959/595/7804/3480/3667	13
GO:0010975	BP	GO:0010975	regulation of neuron projection development	12/282	446/18903	0.0361754380727729	0.369290930326223	0.341808023895624	23011/1601/29993/9423/440730/5793/57556/7804/2932/3480/65009/84079	12
GO:0009261	BP	GO:0009261	ribonucleotide catabolic process	3/282	49/18903	0.0365806931639231	0.370788278880629	0.343193938653975	5150/390916/5144	3
GO:0010862	BP	GO:0010862	positive regulation of pathway-restricted SMAD protein phosphorylation	3/282	49/18903	0.0365806931639231	0.370788278880629	0.343193938653975	1601/651/90	3
GO:0030856	BP	GO:0030856	regulation of epithelial cell differentiation	6/282	164/18903	0.0366464217319339	0.370788278880629	0.343193938653975	5076/3845/5618/340481/595/5613	6
GO:0010921	BP	GO:0010921	regulation of phosphatase activity	4/282	84/18903	0.0369731120174354	0.371899631143119	0.344222583252308	6992/1408/2932/4249	4
GO:0015844	BP	GO:0015844	monoamine transport	4/282	84/18903	0.0369731120174354	0.371899631143119	0.344222583252308	6857/51760/127833/3745	4
GO:0006413	BP	GO:0006413	translational initiation	5/282	123/18903	0.0372381083682994	0.372381201952288	0.344668315202731	317649/4869/1654/1979/28985	5
GO:0051168	BP	GO:0051168	nuclear export	6/282	165/18903	0.037574153209809	0.372381201952288	0.344668315202731	23049/9939/4869/2932/126549/3181	6
GO:0048568	BP	GO:0048568	embryonic organ development	12/282	449/18903	0.0377625953821724	0.372381201952288	0.344668315202731	28982/23314/9423/5076/90/51804/648/200894/11078/65009/9496/7291	12
GO:0048511	BP	GO:0048511	rhythmic process	9/282	302/18903	0.0380038247187325	0.372381201952288	0.344668315202731	5500/11335/1408/1960/2932/3480/3131/6095/7291	9
GO:0042471	BP	GO:0042471	ear morphogenesis	5/282	124/18903	0.0383493794968449	0.372381201952288	0.344668315202731	9423/5076/51804/11078/7291	5
GO:0008306	BP	GO:0008306	associative learning	4/282	85/18903	0.0383609411410323	0.372381201952288	0.344668315202731	23657/2055/3845/65009	4
GO:0044818	BP	GO:0044818	mitotic G2/M transition checkpoint	3/282	50/18903	0.0384996310696356	0.372381201952288	0.344668315202731	1112/8555/29980	3
GO:0099173	BP	GO:0099173	postsynapse organization	6/282	166/18903	0.0385167843136647	0.372381201952288	0.344668315202731	23657/388336/7804/10288/3480/4884	6
GO:0031338	BP	GO:0031338	regulation of vesicle fusion	2/282	21/18903	0.0386494775204124	0.372381201952288	0.344668315202731	6857/84079	2
GO:0032482	BP	GO:0032482	Rab protein signal transduction	2/282	21/18903	0.0386494775204124	0.372381201952288	0.344668315202731	23011/55667	2
GO:0043555	BP	GO:0043555	regulation of translation in response to stress	2/282	21/18903	0.0386494775204124	0.372381201952288	0.344668315202731	4869/1654	2
GO:0050849	BP	GO:0050849	negative regulation of calcium-mediated signaling	2/282	21/18903	0.0386494775204124	0.372381201952288	0.344668315202731	123041/2932	2
GO:0060252	BP	GO:0060252	positive regulation of glial cell proliferation	2/282	21/18903	0.0386494775204124	0.372381201952288	0.344668315202731	9423/3845	2
GO:0060973	BP	GO:0060973	cell migration involved in heart development	2/282	21/18903	0.0386494775204124	0.372381201952288	0.344668315202731	65009/7291	2
GO:0090189	BP	GO:0090189	regulation of branching involved in ureteric bud morphogenesis	2/282	21/18903	0.0386494775204124	0.372381201952288	0.344668315202731	5076/51804	2
GO:0030307	BP	GO:0030307	positive regulation of cell growth	6/282	167/18903	0.0394743733024607	0.378204191138101	0.350057953190889	9423/1654/23025/6857/51760/127833	6
GO:0070665	BP	GO:0070665	positive regulation of leukocyte proliferation	6/282	167/18903	0.0394743733024607	0.378204191138101	0.350057953190889	5618/648/959/1947/10288/6708	6
GO:0099003	BP	GO:0099003	vesicle-mediated transport in synapse	7/282	212/18903	0.0402106945001082	0.382392498155904	0.353934563277031	6517/29993/23025/6857/2932/127833/8927	7
GO:0015872	BP	GO:0015872	dopamine transport	3/282	51/18903	0.0404689436823886	0.382392498155904	0.353934563277031	6857/51760/127833	3
GO:0043124	BP	GO:0043124	negative regulation of I-kappaB kinase/NF-kappaB signaling	3/282	51/18903	0.0404689436823886	0.382392498155904	0.353934563277031	55870/79931/6095	3
GO:0060688	BP	GO:0060688	regulation of morphogenesis of a branching structure	3/282	51/18903	0.0404689436823886	0.382392498155904	0.353934563277031	5076/51804/367	3
GO:0097720	BP	GO:0097720	calcineurin-mediated signaling	3/282	51/18903	0.0404689436823886	0.382392498155904	0.353934563277031	10725/5725/2932	3
GO:0048145	BP	GO:0048145	regulation of fibroblast proliferation	4/282	87/18903	0.0412251755518264	0.386345224433783	0.357593124717597	1021/891/648/57178	4
GO:0071277	BP	GO:0071277	cellular response to calcium ion	4/282	87/18903	0.0412251755518264	0.386345224433783	0.357593124717597	6857/51760/127833/3745	4
GO:2000134	BP	GO:2000134	negative regulation of G1/S transition of mitotic cell cycle	4/282	87/18903	0.0412251755518264	0.386345224433783	0.357593124717597	90/1017/595/138151	4
GO:1902904	BP	GO:1902904	negative regulation of supramolecular fiber organization	6/282	169/18903	0.0414346452186152	0.38725022643011	0.358430775790459	4233/2764/11078/91663/23332/6708	6
GO:0007530	BP	GO:0007530	sex determination	2/282	22/18903	0.042104372880128	0.38822042736247	0.359328773645914	51804/367	2
GO:0035020	BP	GO:0035020	regulation of Rac protein signal transduction	2/282	22/18903	0.042104372880128	0.38822042736247	0.359328773645914	3845/11337	2
GO:0035313	BP	GO:0035313	wound healing, spreading of epidermal cells	2/282	22/18903	0.042104372880128	0.38822042736247	0.359328773645914	6239/23332	2
GO:0043574	BP	GO:0043574	peroxisomal transport	2/282	22/18903	0.042104372880128	0.38822042736247	0.359328773645914	51762/55670	2
GO:2000831	BP	GO:2000831	regulation of steroid hormone secretion	2/282	22/18903	0.042104372880128	0.38822042736247	0.359328773645914	1601/1408	2
GO:2000058	BP	GO:2000058	regulation of ubiquitin-dependent protein catabolic process	6/282	170/18903	0.0424374318859552	0.38966544341451	0.360666250525752	1601/3304/440730/1017/11337/2932	6
GO:0007215	BP	GO:0007215	glutamate receptor signaling pathway	3/282	52/18903	0.0424883019933023	0.38966544341451	0.360666250525752	2915/5354/3745	3
GO:1901983	BP	GO:1901983	regulation of protein acetylation	4/282	88/18903	0.0427015929498331	0.390577236847807	0.36151018761178	84656/1654/2932/7291	4
GO:0048706	BP	GO:0048706	embryonic skeletal system development	5/282	128/18903	0.0429960384339887	0.392224499544099	0.363034859789782	28982/23314/51804/648/7291	5
GO:0048864	BP	GO:0048864	stem cell development	4/282	89/18903	0.0442075345414935	0.39696550047573	0.367423031896518	90/57556/1947/7291	4
GO:0031570	BP	GO:0031570	DNA integrity checkpoint signaling	5/282	129/18903	0.0442083390671693	0.39696550047573	0.367423031896518	1112/8555/1017/595/29980	5
GO:0051224	BP	GO:0051224	negative regulation of protein transport	5/282	129/18903	0.0442083390671693	0.39696550047573	0.367423031896518	29969/7447/94121/3667/3745	5
GO:2000027	BP	GO:2000027	regulation of animal organ morphogenesis	5/282	129/18903	0.0442083390671693	0.39696550047573	0.367423031896518	1601/5076/51804/367/84133	5
GO:0043254	BP	GO:0043254	regulation of protein-containing complex assembly	11/282	410/18903	0.0444621648301415	0.39696550047573	0.367423031896518	4233/3304/56681/1654/11078/91663/2932/23332/55729/6708/84079	11
GO:0006778	BP	GO:0006778	porphyrin-containing compound metabolic process	3/282	53/18903	0.0445573520942146	0.39696550047573	0.367423031896518	28982/4779/6708	3
GO:0007632	BP	GO:0007632	visual behavior	3/282	53/18903	0.0445573520942146	0.39696550047573	0.367423031896518	23657/3845/65009	3
GO:0019933	BP	GO:0019933	cAMP-mediated signaling	3/282	53/18903	0.0445573520942146	0.39696550047573	0.367423031896518	5150/5144/117	3
GO:0048260	BP	GO:0048260	positive regulation of receptor-mediated endocytosis	3/282	53/18903	0.0445573520942146	0.39696550047573	0.367423031896518	23011/1601/84251	3
GO:0042542	BP	GO:0042542	response to hydrogen peroxide	5/282	130/18903	0.0454409741159561	0.401447764576225	0.371571722560042	11235/4233/8061/5076/388	5
GO:0010893	BP	GO:0010893	positive regulation of steroid biosynthetic process	2/282	23/18903	0.0456701121566835	0.401447764576225	0.371571722560042	1601/3480	2
GO:0036315	BP	GO:0036315	cellular response to sterol	2/282	23/18903	0.0456701121566835	0.401447764576225	0.371571722560042	7804/6095	2
GO:0046058	BP	GO:0046058	cAMP metabolic process	2/282	23/18903	0.0456701121566835	0.401447764576225	0.371571722560042	5150/5144	2
GO:0006405	BP	GO:0006405	RNA export from nucleus	4/282	90/18903	0.0457429806019041	0.401447764576225	0.371571722560042	23049/9939/4869/3181	4
GO:0018105	BP	GO:0018105	peptidyl-serine phosphorylation	9/282	313/18903	0.0458797445229972	0.401447764576225	0.371571722560042	23049/11235/1017/5144/1756/388228/2932/5613/51085	9
GO:0060485	BP	GO:0060485	mesenchyme development	9/282	313/18903	0.0458797445229972	0.401447764576225	0.371571722560042	1601/5076/90/51804/57556/1947/2932/23332/7291	9
GO:0019932	BP	GO:0019932	second-messenger-mediated signaling	9/282	314/18903	0.0466458396505725	0.40359573144007	0.37355983612805	123041/10725/5150/2915/5725/5144/1756/2932/117	9
GO:0031113	BP	GO:0031113	regulation of microtubule polymerization	3/282	54/18903	0.0466757163314584	0.40359573144007	0.37355983612805	4233/3304/23332	3
GO:0045744	BP	GO:0045744	negative regulation of G protein-coupled receptor signaling pathway	3/282	54/18903	0.0466757163314584	0.40359573144007	0.37355983612805	4233/2915/7529	3
GO:0072523	BP	GO:0072523	purine-containing compound catabolic process	3/282	54/18903	0.0466757163314584	0.40359573144007	0.37355983612805	5150/390916/5144	3
GO:0051091	BP	GO:0051091	positive regulation of DNA-binding transcription factor activity	8/282	266/18903	0.0467135584203229	0.40359573144007	0.37355983612805	6883/8061/3304/133746/4869/959/367/7804	8
GO:0007159	BP	GO:0007159	leukocyte cell-cell adhesion	11/282	414/18903	0.0470794969888731	0.403706686679587	0.373662533995898	10725/340481/648/959/57178/1947/10288/1960/27242/2113/6708	11
GO:0018205	BP	GO:0018205	peptidyl-lysine modification	11/282	414/18903	0.0470794969888731	0.403706686679587	0.373662533995898	6883/84656/648/5929/23522/57178/9862/51200/4302/55870/7291	11
GO:0050678	BP	GO:0050678	regulation of epithelial cell proliferation	11/282	414/18903	0.0470794969888731	0.403706686679587	0.373662533995898	11235/2523/1601/1021/5076/6239/51804/367/595/1960/7291	11
GO:0051048	BP	GO:0051048	negative regulation of secretion	6/282	175/18903	0.047679715423413	0.40783397481872	0.377482666273825	7447/94121/1408/3667/10079/3745	6
GO:0010631	BP	GO:0010631	epithelial cell migration	10/282	366/18903	0.0486689409508318	0.410081759229666	0.379563168892642	11235/2523/4233/6239/5793/1960/2113/5613/23332/388	10
GO:0010634	BP	GO:0010634	positive regulation of epithelial cell migration	6/282	176/18903	0.0487741240109464	0.410081759229666	0.379563168892642	2523/4233/6239/2113/23332/388	6
GO:0071385	BP	GO:0071385	cellular response to glucocorticoid stimulus	3/282	55/18903	0.0488429944260148	0.410081759229666	0.379563168892642	90/648/3480	3
GO:0002028	BP	GO:0002028	regulation of sodium ion transport	4/282	92/18903	0.048902257246824	0.410081759229666	0.379563168892642	6327/1756/53826/4302	4
GO:0007052	BP	GO:0007052	mitotic spindle organization	5/282	133/18903	0.0492611784639943	0.410081759229666	0.379563168892642	3304/891/26065/3833/23332	5
GO:1904950	BP	GO:1904950	negative regulation of establishment of protein localization	5/282	133/18903	0.0492611784639943	0.410081759229666	0.379563168892642	29969/7447/94121/3667/3745	5
GO:0003181	BP	GO:0003181	atrioventricular valve morphogenesis	2/282	24/18903	0.0493426450498616	0.410081759229666	0.379563168892642	90/7291	2
GO:0022010	BP	GO:0022010	central nervous system myelination	2/282	24/18903	0.0493426450498616	0.410081759229666	0.379563168892642	5354/3766	2
GO:0032291	BP	GO:0032291	axon ensheathment in central nervous system	2/282	24/18903	0.0493426450498616	0.410081759229666	0.379563168892642	5354/3766	2
GO:2000637	BP	GO:2000637	positive regulation of miRNA-mediated gene silencing	2/282	24/18903	0.0493426450498616	0.410081759229666	0.379563168892642	4613/142940	2
GO:0032535	BP	GO:0032535	regulation of cellular component size	10/282	367/18903	0.0494045855681121	0.410081759229666	0.379563168892642	23011/2055/9423/4869/84335/57556/11078/91663/2932/6708	10
GO:0010948	BP	GO:0010948	negative regulation of cell cycle process	9/282	318/18903	0.0497953352255448	0.410081759229666	0.379563168892642	1112/90/8555/4869/1017/891/595/29980/138151	9
GO:0001764	BP	GO:0001764	neuron migration	6/282	177/18903	0.0498839317474538	0.410081759229666	0.379563168892642	23314/9423/89796/57178/57556/7291	6
GO:0090150	BP	GO:0090150	establishment of protein localization to membrane	8/282	270/18903	0.0501752642473312	0.410081759229666	0.379563168892642	6726/23062/79720/340481/51762/401505/55670/3745	8
GO:0015931	BP	GO:0015931	nucleobase-containing compound transport	7/282	223/18903	0.0503395875829645	0.410081759229666	0.379563168892642	23049/23089/57097/9939/4869/3800/3181	7
GO:0030516	BP	GO:0030516	regulation of axon extension	4/282	93/18903	0.050525998886343	0.410081759229666	0.379563168892642	23011/9423/57556/2932	4
GO:0050886	BP	GO:0050886	endocrine process	4/282	93/18903	0.050525998886343	0.410081759229666	0.379563168892642	1601/3845/51762/1408	4
GO:0070301	BP	GO:0070301	cellular response to hydrogen peroxide	4/282	93/18903	0.050525998886343	0.410081759229666	0.379563168892642	11235/4233/5076/388	4
GO:0090132	BP	GO:0090132	epithelium migration	10/282	369/18903	0.0508981804802821	0.410081759229666	0.379563168892642	11235/2523/4233/6239/5793/1960/2113/5613/23332/388	10
GO:0031503	BP	GO:0031503	protein-containing complex localization	6/282	178/18903	0.0510091685264148	0.410081759229666	0.379563168892642	59283/388336/4869/3800/138151/4884	6
GO:0010676	BP	GO:0010676	positive regulation of cellular carbohydrate metabolic process	3/282	56/18903	0.0510587645608572	0.410081759229666	0.379563168892642	10776/3667/117	3
GO:0010718	BP	GO:0010718	positive regulation of epithelial to mesenchymal transition	3/282	56/18903	0.0510587645608572	0.410081759229666	0.379563168892642	1601/90/7291	3
GO:0060986	BP	GO:0060986	endocrine hormone secretion	3/282	56/18903	0.0510587645608572	0.410081759229666	0.379563168892642	1601/51762/1408	3
GO:0097191	BP	GO:0097191	extrinsic apoptotic signaling pathway	7/282	224/18903	0.0513334587507212	0.410081759229666	0.379563168892642	3304/90/1654/11337/5519/367/2932	7
GO:1901988	BP	GO:1901988	negative regulation of cell cycle phase transition	8/282	272/18903	0.0519668610077612	0.410081759229666	0.379563168892642	1112/90/8555/1017/891/595/29980/138151	8
GO:0090276	BP	GO:0090276	regulation of peptide hormone secretion	6/282	179/18903	0.0521498616474592	0.410081759229666	0.379563168892642	79751/51762/7447/94121/3667/3745	6
GO:0032436	BP	GO:0032436	positive regulation of proteasomal ubiquitin-dependent protein catabolic process	4/282	94/18903	0.0521790674349353	0.410081759229666	0.379563168892642	1601/3304/11337/2932	4
GO:1903312	BP	GO:1903312	negative regulation of mRNA metabolic process	4/282	94/18903	0.0521790674349353	0.410081759229666	0.379563168892642	4869/5725/3181/26986	4
GO:0033157	BP	GO:0033157	regulation of intracellular protein transport	7/282	225/18903	0.0523396492657998	0.410081759229666	0.379563168892642	11235/56681/29969/3843/2932/3745/89781	7
GO:0022409	BP	GO:0022409	positive regulation of cell-cell adhesion	9/282	322/18903	0.0530822979993355	0.410081759229666	0.379563168892642	10725/648/959/57178/1947/10288/1960/2113/6708	9
GO:0003323	BP	GO:0003323	type B pancreatic cell development	2/282	25/18903	0.0531180166790822	0.410081759229666	0.379563168892642	1021/2932	2
GO:0007274	BP	GO:0007274	neuromuscular synaptic transmission	2/282	25/18903	0.0531180166790822	0.410081759229666	0.379563168892642	1837/1960	2
GO:0021801	BP	GO:0021801	cerebral cortex radial glia-guided migration	2/282	25/18903	0.0531180166790822	0.410081759229666	0.379563168892642	57178/7804	2
GO:0022030	BP	GO:0022030	telencephalon glial cell migration	2/282	25/18903	0.0531180166790822	0.410081759229666	0.379563168892642	57178/7804	2
GO:0046885	BP	GO:0046885	regulation of hormone biosynthetic process	2/282	25/18903	0.0531180166790822	0.410081759229666	0.379563168892642	1601/3480	2
GO:0060148	BP	GO:0060148	positive regulation of post-transcriptional gene silencing	2/282	25/18903	0.0531180166790822	0.410081759229666	0.379563168892642	4613/142940	2
GO:0070423	BP	GO:0070423	nucleotide-binding oligomerization domain containing signaling pathway	2/282	25/18903	0.0531180166790822	0.410081759229666	0.379563168892642	331/3304	2
GO:1900370	BP	GO:1900370	positive regulation of post-transcriptional gene silencing by RNA	2/282	25/18903	0.0531180166790822	0.410081759229666	0.379563168892642	4613/142940	2
GO:1901984	BP	GO:1901984	negative regulation of protein acetylation	2/282	25/18903	0.0531180166790822	0.410081759229666	0.379563168892642	2932/7291	2
GO:1904996	BP	GO:1904996	positive regulation of leukocyte adhesion to vascular endothelial cell	2/282	25/18903	0.0531180166790822	0.410081759229666	0.379563168892642	10725/2113	2
GO:2000311	BP	GO:2000311	regulation of AMPA receptor activity	2/282	25/18903	0.0531180166790822	0.410081759229666	0.379563168892642	59283/388336	2
GO:0010565	BP	GO:0010565	regulation of cellular ketone metabolic process	5/282	136/18903	0.0532652477642292	0.410081759229666	0.379563168892642	23657/1601/3667/51085/7291	5
GO:0008347	BP	GO:0008347	glial cell migration	3/282	57/18903	0.0533225844362773	0.410081759229666	0.379563168892642	9423/57178/7804	3
GO:0046148	BP	GO:0046148	pigment biosynthetic process	3/282	57/18903	0.0533225844362773	0.410081759229666	0.379563168892642	23657/28982/4779	3
GO:0061756	BP	GO:0061756	leukocyte adhesion to vascular endothelial cell	3/282	57/18903	0.0533225844362773	0.410081759229666	0.379563168892642	10725/340481/2113	3
GO:0006338	BP	GO:0006338	chromatin remodeling	10/282	373/18903	0.0539752220778775	0.414172285742997	0.383349275372374	57798/23314/4524/4869/1017/11335/23522/23132/11176/55729	10
GO:0010001	BP	GO:0010001	glial cell differentiation	7/282	227/18903	0.0543890959275666	0.415489084702792	0.384568077171588	10100/1021/5076/3845/5354/27242/3766	7
GO:1903050	BP	GO:1903050	regulation of proteolysis involved in protein catabolic process	7/282	227/18903	0.0543890959275666	0.415489084702792	0.384568077171588	1601/3304/440730/9810/1017/11337/2932	7
GO:0090130	BP	GO:0090130	tissue migration	10/282	374/18903	0.0547633265165932	0.417418244337589	0.386353667307708	11235/2523/4233/6239/5793/1960/2113/5613/23332/388	10
GO:0014033	BP	GO:0014033	neural crest cell differentiation	4/282	96/18903	0.05557290314221	0.418594891209964	0.387442747242367	90/57556/1947/7291	4
GO:0048016	BP	GO:0048016	inositol phosphate-mediated signaling	3/282	58/18903	0.0556339922939704	0.418594891209964	0.387442747242367	10725/5725/2932	3
GO:0031647	BP	GO:0031647	regulation of protein stability	9/282	325/18903	0.0556386791345104	0.418594891209964	0.387442747242367	81572/23011/1500/11235/3304/3845/4869/55729/89781	9
GO:0002791	BP	GO:0002791	regulation of peptide secretion	6/282	182/18903	0.0556649131876464	0.418594891209964	0.387442747242367	79751/51762/7447/94121/3667/3745	6
GO:0042129	BP	GO:0042129	regulation of T cell proliferation	6/282	182/18903	0.0556649131876464	0.418594891209964	0.387442747242367	648/959/1947/10288/27242/6708	6
GO:0030879	BP	GO:0030879	mammary gland development	5/282	138/18903	0.0560368985063988	0.418594891209964	0.387442747242367	9423/6239/5618/367/595	5
GO:0051051	BP	GO:0051051	negative regulation of transport	12/282	479/18903	0.0564081996484224	0.418594891209964	0.387442747242367	392/29993/29969/7447/94121/1408/10288/3667/10079/3745/7291/84079	12
GO:0071241	BP	GO:0071241	cellular response to inorganic substance	7/282	229/18903	0.0564881268015732	0.418594891209964	0.387442747242367	1017/6857/51760/3766/127833/4884/3745	7
GO:0033598	BP	GO:0033598	mammary gland epithelial cell proliferation	2/282	26/18903	0.0569923656545345	0.418594891209964	0.387442747242367	6239/595	2
GO:0034453	BP	GO:0034453	microtubule anchoring	2/282	26/18903	0.0569923656545345	0.418594891209964	0.387442747242367	2932/23332	2
GO:0035872	BP	GO:0035872	nucleotide-binding domain, leucine rich repeat containing receptor signaling pathway	2/282	26/18903	0.0569923656545345	0.418594891209964	0.387442747242367	331/3304	2
GO:0048596	BP	GO:0048596	embryonic camera-type eye morphogenesis	2/282	26/18903	0.0569923656545345	0.418594891209964	0.387442747242367	5076/7291	2
GO:0060314	BP	GO:0060314	regulation of ryanodine-sensitive calcium-release channel activity	2/282	26/18903	0.0569923656545345	0.418594891209964	0.387442747242367	5144/1756	2
GO:0060561	BP	GO:0060561	apoptotic process involved in morphogenesis	2/282	26/18903	0.0569923656545345	0.418594891209964	0.387442747242367	5076/5519	2
GO:1903798	BP	GO:1903798	regulation of miRNA maturation	2/282	26/18903	0.0569923656545345	0.418594891209964	0.387442747242367	4613/142940	2
GO:2000050	BP	GO:2000050	regulation of non-canonical Wnt signaling pathway	2/282	26/18903	0.0569923656545345	0.418594891209964	0.387442747242367	1601/84133	2
GO:2000773	BP	GO:2000773	negative regulation of cellular senescence	2/282	26/18903	0.0569923656545345	0.418594891209964	0.387442747242367	1021/7291	2
GO:1903532	BP	GO:1903532	positive regulation of secretion by cell	8/282	278/18903	0.0575871800500941	0.422059887973981	0.390649876363212	1601/51762/7447/94121/9536/6857/23332/3745	8
GO:0050673	BP	GO:0050673	epithelial cell proliferation	12/282	481/18903	0.0578380466753389	0.422994669715165	0.391515090950112	11235/2523/1601/1021/5076/6239/51804/367/595/1960/5613/7291	12
GO:0060261	BP	GO:0060261	positive regulation of transcription initiation by RNA polymerase II	3/282	59/18903	0.0579925079106401	0.423003814604121	0.391523555269612	6883/10923/9862	3
GO:0090087	BP	GO:0090087	regulation of peptide transport	6/282	184/18903	0.0580859465535106	0.423003814604121	0.391523555269612	79751/51762/7447/94121/3667/3745	6
GO:0007266	BP	GO:0007266	Rho protein signal transduction	5/282	140/18903	0.0588903455194807	0.424136699984061	0.392572130474736	4233/392/9423/79933/388	5
GO:0051952	BP	GO:0051952	regulation of amine transport	4/282	98/18903	0.0590831091783281	0.424136699984061	0.392572130474736	6857/51760/127833/3745	4
GO:0060349	BP	GO:0060349	bone morphogenesis	4/282	98/18903	0.0590831091783281	0.424136699984061	0.392572130474736	1112/2734/4146/7291	4
GO:1902807	BP	GO:1902807	negative regulation of cell cycle G1/S phase transition	4/282	98/18903	0.0590831091783281	0.424136699984061	0.392572130474736	90/1017/595/138151	4
GO:0044843	BP	GO:0044843	cell cycle G1/S phase transition	8/282	280/18903	0.0595430736471831	0.424136699984061	0.392572130474736	9134/1871/1021/90/1017/1654/595/138151	8
GO:0050808	BP	GO:0050808	synapse organization	11/282	432/18903	0.0601557369790166	0.424136699984061	0.392572130474736	23657/9423/388336/51804/2915/23025/7804/10288/3480/4884/8927	11
GO:0032434	BP	GO:0032434	regulation of proteasomal ubiquitin-dependent protein catabolic process	5/282	141/18903	0.0603477144137986	0.424136699984061	0.392572130474736	1601/3304/1017/11337/2932	5
GO:0090090	BP	GO:0090090	negative regulation of canonical Wnt signaling pathway	5/282	141/18903	0.0603477144137986	0.424136699984061	0.392572130474736	1500/1601/388336/2932/84133	5
GO:0002753	BP	GO:0002753	cytoplasmic pattern recognition receptor signaling pathway	3/282	60/18903	0.0603976335618642	0.424136699984061	0.392572130474736	331/3304/26065	3
GO:0022029	BP	GO:0022029	telencephalon cell migration	3/282	60/18903	0.0603976335618642	0.424136699984061	0.392572130474736	200894/57178/7804	3
GO:2000649	BP	GO:2000649	regulation of sodium ion transmembrane transporter activity	3/282	60/18903	0.0603976335618642	0.424136699984061	0.392572130474736	6327/1756/53826	3
GO:0000075	BP	GO:0000075	cell cycle checkpoint signaling	6/282	186/18903	0.0605692405884547	0.424136699984061	0.392572130474736	1112/8555/1017/891/595/29980	6
GO:0006109	BP	GO:0006109	regulation of carbohydrate metabolic process	6/282	186/18903	0.0605692405884547	0.424136699984061	0.392572130474736	10776/2932/3667/117/51085/6095	6
GO:0032392	BP	GO:0032392	DNA geometric change	4/282	99/18903	0.0608816074359876	0.424136699984061	0.392572130474736	89797/1654/23132/3181	4
GO:0003171	BP	GO:0003171	atrioventricular valve development	2/282	27/18903	0.060961922184298	0.424136699984061	0.392572130474736	90/7291	2
GO:0031954	BP	GO:0031954	positive regulation of protein autophosphorylation	2/282	27/18903	0.060961922184298	0.424136699984061	0.392572130474736	5618/1654	2
GO:0035929	BP	GO:0035929	steroid hormone secretion	2/282	27/18903	0.060961922184298	0.424136699984061	0.392572130474736	1601/1408	2
GO:0048641	BP	GO:0048641	regulation of skeletal muscle tissue development	2/282	27/18903	0.060961922184298	0.424136699984061	0.392572130474736	90/7291	2
GO:0060259	BP	GO:0060259	regulation of feeding behavior	2/282	27/18903	0.060961922184298	0.424136699984061	0.392572130474736	123041/84251	2
GO:0061436	BP	GO:0061436	establishment of skin barrier	2/282	27/18903	0.060961922184298	0.424136699984061	0.392572130474736	4233/84283	2
GO:0071549	BP	GO:0071549	cellular response to dexamethasone stimulus	2/282	27/18903	0.060961922184298	0.424136699984061	0.392572130474736	648/3480	2
GO:1902932	BP	GO:1902932	positive regulation of alcohol biosynthetic process	2/282	27/18903	0.060961922184298	0.424136699984061	0.392572130474736	1601/117	2
GO:0042552	BP	GO:0042552	myelination	5/282	142/18903	0.0618254895819701	0.428133889243768	0.396271845928864	10100/5354/7368/27242/3766	5
GO:0051384	BP	GO:0051384	response to glucocorticoid	5/282	142/18903	0.0618254895819701	0.428133889243768	0.396271845928864	8061/90/648/595/3480	5
GO:0018209	BP	GO:0018209	peptidyl-serine modification	9/282	332/18903	0.0619109064329181	0.428133889243768	0.396271845928864	23049/11235/1017/5144/1756/388228/2932/5613/51085	9
GO:0030900	BP	GO:0030900	forebrain development	10/282	383/18903	0.06219950464553	0.429264186990277	0.397318026074168	23657/2523/84287/1021/3845/200894/57178/7804/2932/3480	10
GO:0048709	BP	GO:0048709	oligodendrocyte differentiation	4/282	100/18903	0.062708888695637	0.431910618927781	0.399767508573327	10100/5354/27242/3766	4
GO:0061138	BP	GO:0061138	morphogenesis of a branching epithelium	6/282	188/18903	0.0631148589136186	0.432942682111574	0.40072276484533	4233/5076/90/3845/51804/367	6
GO:0051656	BP	GO:0051656	establishment of organelle localization	11/282	437/18903	0.064174629489762	0.432942682111574	0.40072276484533	11235/3281/56681/6517/9423/4869/891/3833/23332/3800/10079	11
GO:0009062	BP	GO:0009062	fatty acid catabolic process	4/282	101/18903	0.0645648321338689	0.432942682111574	0.40072276484533	3712/390916/3667/7291	4
GO:0022407	BP	GO:0022407	regulation of cell-cell adhesion	12/282	490/18903	0.064572671752119	0.432942682111574	0.40072276484533	10725/340481/648/959/57178/1947/10288/1960/91663/27242/2113/6708	12
GO:0061564	BP	GO:0061564	axon development	12/282	490/18903	0.064572671752119	0.432942682111574	0.40072276484533	23011/10100/9423/5076/5354/57556/1947/2932/27242/3480/3800/4884	12
GO:0007272	BP	GO:0007272	ensheathment of neurons	5/282	144/18903	0.0648421603474314	0.432942682111574	0.40072276484533	10100/5354/7368/27242/3766	5
GO:0008366	BP	GO:0008366	axon ensheathment	5/282	144/18903	0.0648421603474314	0.432942682111574	0.40072276484533	10100/5354/7368/27242/3766	5
GO:0010971	BP	GO:0010971	positive regulation of G2/M transition of mitotic cell cycle	2/282	28/18903	0.0650230062168139	0.432942682111574	0.40072276484533	891/595	2
GO:0031445	BP	GO:0031445	regulation of heterochromatin formation	2/282	28/18903	0.0650230062168139	0.432942682111574	0.40072276484533	1017/55729	2
GO:0032958	BP	GO:0032958	inositol phosphate biosynthetic process	2/282	28/18903	0.0650230062168139	0.432942682111574	0.40072276484533	253430/117	2
GO:0034063	BP	GO:0034063	stress granule assembly	2/282	28/18903	0.0650230062168139	0.432942682111574	0.40072276484533	1654/26065	2
GO:0035116	BP	GO:0035116	embryonic hindlimb morphogenesis	2/282	28/18903	0.0650230062168139	0.432942682111574	0.40072276484533	9496/7291	2
GO:0050996	BP	GO:0050996	positive regulation of lipid catabolic process	2/282	28/18903	0.0650230062168139	0.432942682111574	0.40072276484533	3667/7291	2
GO:0060479	BP	GO:0060479	lung cell differentiation	2/282	28/18903	0.0650230062168139	0.432942682111574	0.40072276484533	7068/3845	2
GO:0060487	BP	GO:0060487	lung epithelial cell differentiation	2/282	28/18903	0.0650230062168139	0.432942682111574	0.40072276484533	7068/3845	2
GO:0070920	BP	GO:0070920	regulation of production of small RNA involved in gene silencing by RNA	2/282	28/18903	0.0650230062168139	0.432942682111574	0.40072276484533	4613/142940	2
GO:0120261	BP	GO:0120261	regulation of heterochromatin organization	2/282	28/18903	0.0650230062168139	0.432942682111574	0.40072276484533	1017/55729	2
GO:0060393	BP	GO:0060393	regulation of pathway-restricted SMAD protein phosphorylation	3/282	62/18903	0.0653456421454817	0.432942682111574	0.40072276484533	1601/651/90	3
GO:0099601	BP	GO:0099601	regulation of neurotransmitter receptor activity	3/282	62/18903	0.0653456421454817	0.432942682111574	0.40072276484533	59283/388336/4884	3
GO:0016358	BP	GO:0016358	dendrite development	7/282	237/18903	0.0653831805637888	0.432942682111574	0.40072276484533	23011/29993/9423/7804/2932/6801/84079	7
GO:0051260	BP	GO:0051260	protein homooligomerization	6/282	190/18903	0.0657228243409166	0.434353155085441	0.402028269368633	23089/3750/6510/138151/3768/3745	6
GO:0035249	BP	GO:0035249	synaptic transmission, glutamatergic	4/282	102/18903	0.0664493087751026	0.438309863651158	0.405690516732206	59283/2915/23025/6857	4
GO:0016049	BP	GO:0016049	cell growth	12/282	493/18903	0.0669278661211578	0.440619156997258	0.407827950745352	23011/1601/3304/9423/4869/1654/23025/57556/6857/2932/51760/127833	12
GO:0050670	BP	GO:0050670	regulation of lymphocyte proliferation	7/282	239/18903	0.0677322238719269	0.441825042588474	0.408944093431591	5618/648/959/1947/10288/27242/6708	7
GO:0021885	BP	GO:0021885	forebrain cell migration	3/282	63/18903	0.0678874503962826	0.441825042588474	0.408944093431591	200894/57178/7804	3
GO:0046173	BP	GO:0046173	polyol biosynthetic process	3/282	63/18903	0.0678874503962826	0.441825042588474	0.408944093431591	253430/117/653308	3
GO:0042472	BP	GO:0042472	inner ear morphogenesis	4/282	103/18903	0.0683621816688227	0.441825042588474	0.408944093431591	9423/5076/51804/11078	4
GO:0043255	BP	GO:0043255	regulation of carbohydrate biosynthetic process	4/282	103/18903	0.0683621816688227	0.441825042588474	0.408944093431591	10776/2932/3667/117	4
GO:0048144	BP	GO:0048144	fibroblast proliferation	4/282	103/18903	0.0683621816688227	0.441825042588474	0.408944093431591	1021/891/648/57178	4
GO:0009755	BP	GO:0009755	hormone-mediated signaling pathway	6/282	192/18903	0.068393119164077	0.441825042588474	0.408944093431591	7068/1601/5618/57178/367/1408	6
GO:0007178	BP	GO:0007178	transmembrane receptor protein serine/threonine kinase signaling pathway	10/282	390/18903	0.0684155331583222	0.441825042588474	0.408944093431591	331/1601/23089/651/2734/57552/90/9480/10923/57178	10
GO:0010458	BP	GO:0010458	exit from mitosis	2/282	29/18903	0.0691720256180789	0.441825042588474	0.408944093431591	8555/23332	2
GO:0015740	BP	GO:0015740	C4-dicarboxylate transport	2/282	29/18903	0.0691720256180789	0.441825042588474	0.408944093431591	79751/6510	2
GO:0031571	BP	GO:0031571	mitotic G1 DNA damage checkpoint signaling	2/282	29/18903	0.0691720256180789	0.441825042588474	0.408944093431591	1017/595	2
GO:0042759	BP	GO:0042759	long-chain fatty acid biosynthetic process	2/282	29/18903	0.0691720256180789	0.441825042588474	0.408944093431591	5354/653308	2
GO:0043153	BP	GO:0043153	entrainment of circadian clock by photoperiod	2/282	29/18903	0.0691720256180789	0.441825042588474	0.408944093431591	5500/1408	2
GO:0043949	BP	GO:0043949	regulation of cAMP-mediated signaling	2/282	29/18903	0.0691720256180789	0.441825042588474	0.408944093431591	5144/117	2
GO:0048873	BP	GO:0048873	homeostasis of number of cells within a tissue	2/282	29/18903	0.0691720256180789	0.441825042588474	0.408944093431591	331/3845	2
GO:0060037	BP	GO:0060037	pharyngeal system development	2/282	29/18903	0.0691720256180789	0.441825042588474	0.408944093431591	90/51804	2
GO:0006865	BP	GO:0006865	amino acid transport	5/282	147/18903	0.0695194848791507	0.442396721958231	0.409473227996325	23657/2055/79751/6510/3766	5
GO:0051592	BP	GO:0051592	response to calcium ion	5/282	147/18903	0.0695194848791507	0.442396721958231	0.409473227996325	595/6857/51760/127833/3745	5
GO:0046578	BP	GO:0046578	regulation of Ras protein signal transduction	6/282	193/18903	0.0697516235688426	0.442719529669457	0.409772012116951	4233/440730/55667/3845/11337/79933	6
GO:0042100	BP	GO:0042100	B cell proliferation	4/282	104/18903	0.070303306067206	0.442719529669457	0.409772012116951	5618/648/959/27242	4
GO:0010972	BP	GO:0010972	negative regulation of G2/M transition of mitotic cell cycle	3/282	64/18903	0.0704737210494238	0.442719529669457	0.409772012116951	1112/8555/29980	3
GO:0050891	BP	GO:0050891	multicellular organismal water homeostasis	3/282	64/18903	0.0704737210494238	0.442719529669457	0.409772012116951	4233/4302/84283	3
GO:0051123	BP	GO:0051123	RNA polymerase II preinitiation complex assembly	3/282	64/18903	0.0704737210494238	0.442719529669457	0.409772012116951	6883/9862/55729	3
GO:0071384	BP	GO:0071384	cellular response to corticosteroid stimulus	3/282	64/18903	0.0704737210494238	0.442719529669457	0.409772012116951	90/648/3480	3
GO:0098930	BP	GO:0098930	axonal transport	3/282	64/18903	0.0704737210494238	0.442719529669457	0.409772012116951	23011/3281/3800	3
GO:0022898	BP	GO:0022898	regulation of transmembrane transporter activity	8/282	291/18903	0.0710452495549231	0.443565638639701	0.41055515302665	59283/6327/388336/2915/5144/1756/53826/7291	8
GO:0046879	BP	GO:0046879	hormone secretion	8/282	291/18903	0.0710452495549231	0.443565638639701	0.41055515302665	1601/79751/51762/7447/94121/1408/3667/3745	8
GO:0009749	BP	GO:0009749	response to glucose	6/282	194/18903	0.071125685496162	0.443565638639701	0.41055515302665	5076/7447/3480/4884/3745/51085	6
GO:0061136	BP	GO:0061136	regulation of proteasomal protein catabolic process	6/282	194/18903	0.071125685496162	0.443565638639701	0.41055515302665	1601/3304/9810/1017/11337/2932	6
GO:0010632	BP	GO:0010632	regulation of epithelial cell migration	8/282	292/18903	0.0721537319362614	0.448807089364533	0.41540653107977	11235/2523/4233/6239/5793/2113/23332/388	8
GO:0032944	BP	GO:0032944	regulation of mononuclear cell proliferation	7/282	243/18903	0.0725810530271071	0.448807089364533	0.41540653107977	5618/648/959/1947/10288/27242/6708	7
GO:0050796	BP	GO:0050796	regulation of insulin secretion	5/282	149/18903	0.0727387721422354	0.448807089364533	0.41540653107977	79751/7447/94121/3667/3745	5
GO:0033013	BP	GO:0033013	tetrapyrrole metabolic process	3/282	65/18903	0.0731038823419958	0.448807089364533	0.41540653107977	28982/4779/6708	3
GO:1905330	BP	GO:1905330	regulation of morphogenesis of an epithelium	3/282	65/18903	0.0731038823419958	0.448807089364533	0.41540653107977	5076/51804/367	3
GO:0005979	BP	GO:0005979	regulation of glycogen biosynthetic process	2/282	30/18903	0.0734054743829454	0.448807089364533	0.41540653107977	2932/3667	2
GO:0008045	BP	GO:0008045	motor neuron axon guidance	2/282	30/18903	0.0734054743829454	0.448807089364533	0.41540653107977	9423/3800	2
GO:0010962	BP	GO:0010962	regulation of glucan biosynthetic process	2/282	30/18903	0.0734054743829454	0.448807089364533	0.41540653107977	2932/3667	2
GO:0044819	BP	GO:0044819	mitotic G1/S transition checkpoint signaling	2/282	30/18903	0.0734054743829454	0.448807089364533	0.41540653107977	1017/595	2
GO:0045940	BP	GO:0045940	positive regulation of steroid metabolic process	2/282	30/18903	0.0734054743829454	0.448807089364533	0.41540653107977	1601/3480	2
GO:0060292	BP	GO:0060292	long-term synaptic depression	2/282	30/18903	0.0734054743829454	0.448807089364533	0.41540653107977	10288/3745	2
GO:0015837	BP	GO:0015837	amine transport	4/282	106/18903	0.0742696924674679	0.451614638947256	0.41800514072884	6857/51760/127833/3745	4
GO:0071103	BP	GO:0071103	DNA conformation change	4/282	106/18903	0.0742696924674679	0.451614638947256	0.41800514072884	89797/1654/23132/3181	4
GO:2001252	BP	GO:2001252	positive regulation of chromosome organization	4/282	106/18903	0.0742696924674679	0.451614638947256	0.41800514072884	1017/5073/55729/3181	4
GO:0051222	BP	GO:0051222	positive regulation of protein transport	8/282	294/18903	0.0744022170090415	0.451614638947256	0.41800514072884	11235/56681/3843/7447/94121/2932/3745/89781	8
GO:0072594	BP	GO:0072594	establishment of protein localization to organelle	11/282	449/18903	0.074522998730072	0.451614638947256	0.41800514072884	6726/59283/1871/79720/51762/29969/401505/55670/3843/1408/89781	11
GO:0030837	BP	GO:0030837	negative regulation of actin filament polymerization	3/282	66/18903	0.0757773502082597	0.455554661011949	0.421651943413239	11078/91663/6708	3
GO:0034605	BP	GO:0034605	cellular response to heat	3/282	66/18903	0.0757773502082597	0.455554661011949	0.421651943413239	3281/3304/2932	3
GO:0060389	BP	GO:0060389	pathway-restricted SMAD protein phosphorylation	3/282	66/18903	0.0757773502082597	0.455554661011949	0.421651943413239	1601/651/90	3
GO:1902750	BP	GO:1902750	negative regulation of cell cycle G2/M phase transition	3/282	66/18903	0.0757773502082597	0.455554661011949	0.421651943413239	1112/8555/29980	3
GO:0006672	BP	GO:0006672	ceramide metabolic process	4/282	107/18903	0.0762946275884118	0.455554661011949	0.421651943413239	2055/142891/7368/653308	4
GO:0010717	BP	GO:0010717	regulation of epithelial to mesenchymal transition	4/282	107/18903	0.0762946275884118	0.455554661011949	0.421651943413239	1601/90/23332/7291	4
GO:0048872	BP	GO:0048872	homeostasis of number of cells	8/282	296/18903	0.0766927501953643	0.455554661011949	0.421651943413239	331/23657/28982/3304/1021/3845/2113/6708	8
GO:0071248	BP	GO:0071248	cellular response to metal ion	6/282	198/18903	0.0767772025715599	0.455554661011949	0.421651943413239	6857/51760/3766/127833/4884/3745	6
GO:0006813	BP	GO:0006813	potassium ion transport	7/282	247/18903	0.0776308758642304	0.455554661011949	0.421651943413239	123041/3750/1017/54207/3766/3768/3745	7
GO:0000413	BP	GO:0000413	protein peptidyl-prolyl isomerization	2/282	31/18903	0.0777199308799206	0.455554661011949	0.421651943413239	285755/4820	2
GO:0003309	BP	GO:0003309	type B pancreatic cell differentiation	2/282	31/18903	0.0777199308799206	0.455554661011949	0.421651943413239	1021/2932	2
GO:0006783	BP	GO:0006783	heme biosynthetic process	2/282	31/18903	0.0777199308799206	0.455554661011949	0.421651943413239	28982/4779	2
GO:0010880	BP	GO:0010880	regulation of release of sequestered calcium ion into cytosol by sarcoplasmic reticulum	2/282	31/18903	0.0777199308799206	0.455554661011949	0.421651943413239	5144/1756	2
GO:0021591	BP	GO:0021591	ventricular system development	2/282	31/18903	0.0777199308799206	0.455554661011949	0.421651943413239	23657/1021	2
GO:0033561	BP	GO:0033561	regulation of water loss via skin	2/282	31/18903	0.0777199308799206	0.455554661011949	0.421651943413239	4233/84283	2
GO:0035767	BP	GO:0035767	endothelial cell chemotaxis	2/282	31/18903	0.0777199308799206	0.455554661011949	0.421651943413239	4233/1960	2
GO:0060603	BP	GO:0060603	mammary gland duct morphogenesis	2/282	31/18903	0.0777199308799206	0.455554661011949	0.421651943413239	9423/367	2
GO:0097106	BP	GO:0097106	postsynaptic density organization	2/282	31/18903	0.0777199308799206	0.455554661011949	0.421651943413239	10288/4884	2
GO:1902042	BP	GO:1902042	negative regulation of extrinsic apoptotic signaling pathway via death domain receptors	2/282	31/18903	0.0777199308799206	0.455554661011949	0.421651943413239	1654/2932	2
GO:0006631	BP	GO:0006631	fatty acid metabolic process	10/282	400/18903	0.077961027466468	0.455554661011949	0.421651943413239	6319/3712/390916/5354/29785/9536/3667/653308/51085/7291	10
GO:0009746	BP	GO:0009746	response to hexose	6/282	199/18903	0.0782288013346958	0.455554661011949	0.421651943413239	5076/7447/3480/4884/3745/51085	6
GO:0061387	BP	GO:0061387	regulation of extent of cell growth	4/282	108/18903	0.0783471608079141	0.455554661011949	0.421651943413239	23011/9423/57556/2932	4
GO:0006406	BP	GO:0006406	mRNA export from nucleus	3/282	67/18903	0.0784935290548286	0.455554661011949	0.421651943413239	23049/9939/3181	3
GO:0030888	BP	GO:0030888	regulation of B cell proliferation	3/282	67/18903	0.0784935290548286	0.455554661011949	0.421651943413239	5618/648/27242	3
GO:0070613	BP	GO:0070613	regulation of protein processing	3/282	67/18903	0.0784935290548286	0.455554661011949	0.421651943413239	331/2619/2734	3
GO:0006402	BP	GO:0006402	mRNA catabolic process	7/282	248/18903	0.0789247046032604	0.456512203691708	0.422538225052691	23049/3304/9939/4869/5073/26135/26986	7
GO:0048863	BP	GO:0048863	stem cell differentiation	7/282	248/18903	0.0789247046032604	0.456512203691708	0.422538225052691	1021/5076/90/57556/1947/2932/7291	7
GO:0016331	BP	GO:0016331	morphogenesis of embryonic epithelium	5/282	153/18903	0.0794180418985672	0.458592396821693	0.424463608658654	5076/4524/51804/367/7291	5
GO:0048024	BP	GO:0048024	regulation of mRNA splicing, via spliceosome	4/282	109/18903	0.0804271110599094	0.463638640227713	0.429134306867204	9939/4869/5725/3181	4
GO:0045834	BP	GO:0045834	positive regulation of lipid metabolic process	5/282	154/18903	0.081137641620526	0.463993990975321	0.429463212147175	1601/3480/3667/51085/7291	5
GO:0032271	BP	GO:0032271	regulation of protein polymerization	6/282	201/18903	0.0811782914409951	0.463993990975321	0.429463212147175	4233/3304/11078/91663/23332/6708	6
GO:0038034	BP	GO:0038034	signal transduction in absence of ligand	3/282	68/18903	0.0812518125114967	0.463993990975321	0.429463212147175	3304/5519/2932	3
GO:0046513	BP	GO:0046513	ceramide biosynthetic process	3/282	68/18903	0.0812518125114967	0.463993990975321	0.429463212147175	2055/142891/7368	3
GO:0097192	BP	GO:0097192	extrinsic apoptotic signaling pathway in absence of ligand	3/282	68/18903	0.0812518125114967	0.463993990975321	0.429463212147175	3304/5519/2932	3
GO:0009914	BP	GO:0009914	hormone transport	8/282	300/18903	0.0813999833354496	0.463993990975321	0.429463212147175	1601/79751/51762/7447/94121/1408/3667/3745	8
GO:0006516	BP	GO:0006516	glycoprotein catabolic process	2/282	32/18903	0.0821120561288688	0.463993990975321	0.429463212147175	115290/3423	2
GO:0007628	BP	GO:0007628	adult walking behavior	2/282	32/18903	0.0821120561288688	0.463993990975321	0.429463212147175	2055/3766	2
GO:0019082	BP	GO:0019082	viral protein processing	2/282	32/18903	0.0821120561288688	0.463993990975321	0.429463212147175	2932/4249	2
GO:0045070	BP	GO:0045070	positive regulation of viral genome replication	2/282	32/18903	0.0821120561288688	0.463993990975321	0.429463212147175	1654/26986	2
GO:0051443	BP	GO:0051443	positive regulation of ubiquitin-protein transferase activity	2/282	32/18903	0.0821120561288688	0.463993990975321	0.429463212147175	8555/648	2
GO:0140718	BP	GO:0140718	facultative heterochromatin formation	2/282	32/18903	0.0821120561288688	0.463993990975321	0.429463212147175	11176/55729	2
GO:0010675	BP	GO:0010675	regulation of cellular carbohydrate metabolic process	5/282	155/18903	0.082877014278218	0.466037708283989	0.431354834489646	10776/2932/3667/117/6095	5
GO:1905039	BP	GO:1905039	carboxylic acid transmembrane transport	5/282	155/18903	0.082877014278218	0.466037708283989	0.431354834489646	23657/2055/79751/6510/3766	5
GO:0050870	BP	GO:0050870	positive regulation of T cell activation	7/282	251/18903	0.0828813417064819	0.466037708283989	0.431354834489646	648/959/57178/1947/10288/1960/6708	7
GO:0030104	BP	GO:0030104	water homeostasis	3/282	69/18903	0.0840515841583273	0.466901884037732	0.432154697639343	4233/4302/84283	3
GO:0035418	BP	GO:0035418	protein localization to synapse	3/282	69/18903	0.0840515841583273	0.466901884037732	0.432154697639343	3800/4884/8927	3
GO:0048645	BP	GO:0048645	animal organ formation	3/282	69/18903	0.0840515841583273	0.466901884037732	0.432154697639343	5076/2787/367	3
GO:1902305	BP	GO:1902305	regulation of sodium ion transmembrane transport	3/282	69/18903	0.0840515841583273	0.466901884037732	0.432154697639343	6327/1756/53826	3
GO:0001763	BP	GO:0001763	morphogenesis of a branching structure	6/282	203/18903	0.0841893065556941	0.466901884037732	0.432154697639343	4233/5076/90/3845/51804/367	6
GO:0098657	BP	GO:0098657	import into cell	7/282	252/18903	0.0842252292421357	0.466901884037732	0.432154697639343	23657/2055/123041/6510/774/3766/3768	7
GO:1901990	BP	GO:1901990	regulation of mitotic cell cycle phase transition	9/282	354/18903	0.0844738825525823	0.466901884037732	0.432154697639343	1112/90/8555/1017/891/1654/595/29980/138151	9
GO:1903825	BP	GO:1903825	organic acid transmembrane transport	5/282	156/18903	0.0846360831893513	0.466901884037732	0.432154697639343	23657/2055/79751/6510/3766	5
GO:0016079	BP	GO:0016079	synaptic vesicle exocytosis	4/282	111/18903	0.0846685049187957	0.466901884037732	0.432154697639343	23025/6857/2932/127833	4
GO:0021761	BP	GO:0021761	limbic system development	4/282	111/18903	0.0846685049187957	0.466901884037732	0.432154697639343	1021/7804/2932/3480	4
GO:0030148	BP	GO:0030148	sphingolipid biosynthetic process	4/282	111/18903	0.0846685049187957	0.466901884037732	0.432154697639343	2055/142891/7368/653308	4
GO:0034446	BP	GO:0034446	substrate adhesion-dependent cell spreading	4/282	111/18903	0.0846685049187957	0.466901884037732	0.432154697639343	1601/6239/11078/91663	4
GO:0051047	BP	GO:0051047	positive regulation of secretion	8/282	304/18903	0.0862753021473855	0.47115317492941	0.436089604292497	1601/51762/7447/94121/9536/6857/23332/3745	8
GO:0009648	BP	GO:0009648	photoperiodism	2/282	33/18903	0.0865785921110335	0.47115317492941	0.436089604292497	5500/1408	2
GO:0018345	BP	GO:0018345	protein palmitoylation	2/282	33/18903	0.0865785921110335	0.47115317492941	0.436089604292497	84287/340481	2
GO:0036314	BP	GO:0036314	response to sterol	2/282	33/18903	0.0865785921110335	0.47115317492941	0.436089604292497	7804/6095	2
GO:0051497	BP	GO:0051497	negative regulation of stress fiber assembly	2/282	33/18903	0.0865785921110335	0.47115317492941	0.436089604292497	4233/23332	2
GO:0071875	BP	GO:0071875	adrenergic receptor signaling pathway	2/282	33/18903	0.0865785921110335	0.47115317492941	0.436089604292497	340481/5144	2
GO:0090183	BP	GO:0090183	regulation of kidney development	2/282	33/18903	0.0865785921110335	0.47115317492941	0.436089604292497	5076/51804	2
GO:0090659	BP	GO:0090659	walking behavior	2/282	33/18903	0.0865785921110335	0.47115317492941	0.436089604292497	2055/3766	2
GO:0003143	BP	GO:0003143	embryonic heart tube morphogenesis	3/282	70/18903	0.0868922182295917	0.47115317492941	0.436089604292497	90/200894/65009	3
GO:0043627	BP	GO:0043627	response to estrogen	3/282	70/18903	0.0868922182295917	0.47115317492941	0.436089604292497	5929/367/595	3
GO:0015833	BP	GO:0015833	peptide transport	7/282	254/18903	0.0869504255773518	0.47115317492941	0.436089604292497	23657/79751/51762/7447/94121/3667/3745	7
GO:0051056	BP	GO:0051056	regulation of small GTPase mediated signal transduction	8/282	305/18903	0.0875203536634537	0.473493396002596	0.438255664368216	4233/392/440730/55667/3845/11337/79933/117	8
GO:1904659	BP	GO:1904659	glucose transmembrane transport	4/282	113/18903	0.0890172291922829	0.480833222251229	0.445049255273809	6517/10776/154091/3667	4
GO:0032922	BP	GO:0032922	circadian regulation of gene expression	3/282	71/18903	0.0897730802951437	0.481420653629292	0.445592969570644	5500/1408/6095	3
GO:0051057	BP	GO:0051057	positive regulation of small GTPase mediated signal transduction	3/282	71/18903	0.0897730802951437	0.481420653629292	0.445592969570644	3845/79933/117	3
GO:0034284	BP	GO:0034284	response to monosaccharide	6/282	207/18903	0.0903947910334039	0.481420653629292	0.445592969570644	5076/7447/3480/4884/3745/51085	6
GO:0000289	BP	GO:0000289	nuclear-transcribed mRNA poly(A) tail shortening	2/282	34/18903	0.0911163601107995	0.481420653629292	0.445592969570644	5073/26986	2
GO:0003382	BP	GO:0003382	epithelial cell morphogenesis	2/282	34/18903	0.0911163601107995	0.481420653629292	0.445592969570644	4233/367	2
GO:0009649	BP	GO:0009649	entrainment of circadian clock	2/282	34/18903	0.0911163601107995	0.481420653629292	0.445592969570644	5500/1408	2
GO:0010765	BP	GO:0010765	positive regulation of sodium ion transport	2/282	34/18903	0.0911163601107995	0.481420653629292	0.445592969570644	1756/4302	2
GO:0021799	BP	GO:0021799	cerebral cortex radially oriented cell migration	2/282	34/18903	0.0911163601107995	0.481420653629292	0.445592969570644	57178/7804	2
GO:0036474	BP	GO:0036474	cell death in response to hydrogen peroxide	2/282	34/18903	0.0911163601107995	0.481420653629292	0.445592969570644	11235/4233	2
GO:0045648	BP	GO:0045648	positive regulation of erythrocyte differentiation	2/282	34/18903	0.0911163601107995	0.481420653629292	0.445592969570644	3304/2113	2
GO:0060317	BP	GO:0060317	cardiac epithelial to mesenchymal transition	2/282	34/18903	0.0911163601107995	0.481420653629292	0.445592969570644	90/7291	2
GO:0099084	BP	GO:0099084	postsynaptic specialization organization	2/282	34/18903	0.0911163601107995	0.481420653629292	0.445592969570644	10288/4884	2
GO:0110110	BP	GO:0110110	positive regulation of animal organ morphogenesis	2/282	34/18903	0.0911163601107995	0.481420653629292	0.445592969570644	51804/367	2
GO:1900181	BP	GO:1900181	negative regulation of protein localization to nucleus	2/282	34/18903	0.0911163601107995	0.481420653629292	0.445592969570644	29969/2932	2
GO:0009408	BP	GO:0009408	response to heat	4/282	114/18903	0.0912313192008862	0.481420653629292	0.445592969570644	3281/6327/3304/2932	4
GO:0010038	BP	GO:0010038	response to metal ion	9/282	360/18903	0.0913848542714418	0.481490092397919	0.445657240654327	200894/595/6857/51760/3766/7781/127833/4884/3745	9
GO:0019722	BP	GO:0019722	calcium-mediated signaling	6/282	208/18903	0.0919841472951216	0.483163285179582	0.447205913181408	123041/10725/2915/5725/1756/2932	6
GO:0032869	BP	GO:0032869	cellular response to insulin stimulus	6/282	208/18903	0.0919841472951216	0.483163285179582	0.447205913181408	6517/55667/1979/2932/3480/3667	6
GO:0003007	BP	GO:0003007	heart morphogenesis	7/282	258/18903	0.0925499690369009	0.483925115319486	0.447911047354172	90/200894/2787/57178/79933/65009/7291	7
GO:0033143	BP	GO:0033143	regulation of intracellular steroid hormone receptor signaling pathway	3/282	72/18903	0.0926935279197966	0.483925115319486	0.447911047354172	1601/367/1408	3
GO:1901880	BP	GO:1901880	negative regulation of protein depolymerization	3/282	72/18903	0.0926935279197966	0.483925115319486	0.447911047354172	11078/23332/6708	3
GO:1903317	BP	GO:1903317	regulation of protein maturation	3/282	72/18903	0.0926935279197966	0.483925115319486	0.447911047354172	331/2619/2734	3
GO:0030100	BP	GO:0030100	regulation of endocytosis	6/282	209/18903	0.0935886081756531	0.487115214025023	0.450863736535053	23011/5878/1601/29993/5869/84251	6
GO:0050807	BP	GO:0050807	regulation of synapse organization	6/282	209/18903	0.0935886081756531	0.487115214025023	0.450863736535053	23657/9423/51804/7804/10288/4884	6
GO:0060271	BP	GO:0060271	cilium assembly	9/282	362/18903	0.0937606283691003	0.487270037258003	0.451007037707577	115704/5990/9480/8555/200894/9114/2932/3766/3983	9
GO:1904951	BP	GO:1904951	positive regulation of establishment of protein localization	8/282	310/18903	0.093902476567796	0.487270037258003	0.451007037707577	11235/56681/3843/7447/94121/2932/3745/89781	8
GO:0060828	BP	GO:0060828	regulation of canonical Wnt signaling pathway	7/282	260/18903	0.0954239563302748	0.490120691680523	0.45364554430212	331/1500/1601/388336/1654/2932/84133	7
GO:1904888	BP	GO:1904888	cranial skeletal system development	3/282	73/18903	0.0956529113012608	0.490120691680523	0.45364554430212	1112/51804/7291	3
GO:0007031	BP	GO:0007031	peroxisome organization	2/282	35/18903	0.0957222590886322	0.490120691680523	0.45364554430212	51762/55670	2
GO:0010390	BP	GO:0010390	histone monoubiquitination	2/282	35/18903	0.0957222590886322	0.490120691680523	0.45364554430212	9810/648	2
GO:0014808	BP	GO:0014808	release of sequestered calcium ion into cytosol by sarcoplasmic reticulum	2/282	35/18903	0.0957222590886322	0.490120691680523	0.45364554430212	5144/1756	2
GO:0035137	BP	GO:0035137	hindlimb morphogenesis	2/282	35/18903	0.0957222590886322	0.490120691680523	0.45364554430212	9496/7291	2
GO:0048048	BP	GO:0048048	embryonic eye morphogenesis	2/282	35/18903	0.0957222590886322	0.490120691680523	0.45364554430212	5076/7291	2
GO:0008645	BP	GO:0008645	hexose transmembrane transport	4/282	116/18903	0.0957378610571284	0.490120691680523	0.45364554430212	6517/10776/154091/3667	4
GO:0030518	BP	GO:0030518	intracellular steroid hormone receptor signaling pathway	4/282	116/18903	0.0957378610571284	0.490120691680523	0.45364554430212	1601/57178/367/1408	4
GO:0040029	BP	GO:0040029	epigenetic regulation of gene expression	5/282	163/18903	0.0974938476820187	0.497624847543637	0.460591235289738	1017/648/11335/11176/55729	5
GO:1902850	BP	GO:1902850	microtubule cytoskeleton organization involved in mitosis	5/282	163/18903	0.0974938476820187	0.497624847543637	0.460591235289738	3304/891/26065/3833/23332	5
GO:0000079	BP	GO:0000079	regulation of cyclin-dependent protein serine/threonine kinase activity	4/282	117/18903	0.0980298583998323	0.499617257520691	0.462435368630475	9134/891/595/3843	4
GO:0042098	BP	GO:0042098	T cell proliferation	6/282	212/18903	0.0984921215174301	0.501228452232619	0.463926657030406	648/959/1947/10288/27242/6708	6
GO:0035924	BP	GO:0035924	cellular response to vascular endothelial growth factor stimulus	3/282	74/18903	0.0986505738871827	0.50129106434524	0.463984609502913	2619/57556/1960	3
GO:0006633	BP	GO:0006633	fatty acid biosynthetic process	5/282	164/18903	0.0994072887496313	0.50269911797126	0.46528787472804	6319/5354/9536/653308/51085	5
GO:0021915	BP	GO:0021915	neural tube development	5/282	164/18903	0.0994072887496313	0.50269911797126	0.46528787472804	5076/4524/648/200894/7291	5
GO:0045860	BP	GO:0045860	positive regulation of protein kinase activity	10/282	420/18903	0.099422151047036	0.50269911797126	0.46528787472804	11235/5618/4869/133619/891/2915/1654/959/595/7804	10
GO:0019751	BP	GO:0019751	polyol metabolic process	4/282	118/18903	0.100347361335854	0.50269911797126	0.46528787472804	256356/253430/117/653308	4
GO:0043200	BP	GO:0043200	response to amino acid	4/282	118/18903	0.100347361335854	0.50269911797126	0.46528787472804	4524/3843/3480/3745	4
GO:0032232	BP	GO:0032232	negative regulation of actin filament bundle assembly	2/282	36/18903	0.100393264084639	0.50269911797126	0.46528787472804	4233/23332	2
GO:0046320	BP	GO:0046320	regulation of fatty acid oxidation	2/282	36/18903	0.100393264084639	0.50269911797126	0.46528787472804	3667/7291	2
GO:0070873	BP	GO:0070873	regulation of glycogen metabolic process	2/282	36/18903	0.100393264084639	0.50269911797126	0.46528787472804	2932/3667	2
GO:0098810	BP	GO:0098810	neurotransmitter reuptake	2/282	36/18903	0.100393264084639	0.50269911797126	0.46528787472804	2055/3766	2
GO:1903514	BP	GO:1903514	release of sequestered calcium ion into cytosol by endoplasmic reticulum	2/282	36/18903	0.100393264084639	0.50269911797126	0.46528787472804	5144/1756	2
GO:0016032	BP	GO:0016032	viral process	10/282	421/18903	0.100578178491168	0.50289089245584	0.465465377212464	3304/79720/29969/1654/5725/28985/6510/2932/4249/26986	10
GO:0031960	BP	GO:0031960	response to corticosteroid	5/282	165/18903	0.101339574235251	0.505960319689825	0.468306375382696	8061/90/648/595/3480	5
GO:0005977	BP	GO:0005977	glycogen metabolic process	3/282	75/18903	0.101685852971821	0.506215494475103	0.468542559870158	5500/2932/3667	3
GO:0046323	BP	GO:0046323	glucose import	3/282	75/18903	0.101685852971821	0.506215494475103	0.468542559870158	6517/10776/3667	3
GO:0015749	BP	GO:0015749	monosaccharide transmembrane transport	4/282	119/18903	0.102690129347686	0.509122338326178	0.471233074234081	6517/10776/154091/3667	4
GO:0006261	BP	GO:0006261	DNA-templated DNA replication	5/282	166/18903	0.103290592555797	0.509122338326178	0.471233074234081	9134/10725/1017/29980/253714	5
GO:0050803	BP	GO:0050803	regulation of synapse structure or activity	6/282	215/18903	0.103529696383752	0.509122338326178	0.471233074234081	23657/9423/51804/7804/10288/4884	6
GO:0006073	BP	GO:0006073	cellular glucan metabolic process	3/282	76/18903	0.104758080272876	0.509122338326178	0.471233074234081	5500/2932/3667	3
GO:0006635	BP	GO:0006635	fatty acid beta-oxidation	3/282	76/18903	0.104758080272876	0.509122338326178	0.471233074234081	3712/3667/7291	3
GO:0009166	BP	GO:0009166	nucleotide catabolic process	3/282	76/18903	0.104758080272876	0.509122338326178	0.471233074234081	5150/390916/5144	3
GO:0044042	BP	GO:0044042	glucan metabolic process	3/282	76/18903	0.104758080272876	0.509122338326178	0.471233074234081	5500/2932/3667	3
GO:0042752	BP	GO:0042752	regulation of circadian rhythm	4/282	120/18903	0.105057916915612	0.509122338326178	0.471233074234081	5500/1408/2932/6095	4
GO:1904029	BP	GO:1904029	regulation of cyclin-dependent protein kinase activity	4/282	120/18903	0.105057916915612	0.509122338326178	0.471233074234081	9134/891/595/3843	4
GO:0001941	BP	GO:0001941	postsynaptic membrane organization	2/282	37/18903	0.105126424652204	0.509122338326178	0.471233074234081	23657/388336	2
GO:0002068	BP	GO:0002068	glandular epithelial cell development	2/282	37/18903	0.105126424652204	0.509122338326178	0.471233074234081	1021/2932	2
GO:0003230	BP	GO:0003230	cardiac atrium development	2/282	37/18903	0.105126424652204	0.509122338326178	0.471233074234081	90/3480	2
GO:0010092	BP	GO:0010092	specification of animal organ identity	2/282	37/18903	0.105126424652204	0.509122338326178	0.471233074234081	5076/367	2
GO:0031076	BP	GO:0031076	embryonic camera-type eye development	2/282	37/18903	0.105126424652204	0.509122338326178	0.471233074234081	5076/7291	2
GO:0033144	BP	GO:0033144	negative regulation of intracellular steroid hormone receptor signaling pathway	2/282	37/18903	0.105126424652204	0.509122338326178	0.471233074234081	1601/1408	2
GO:0035883	BP	GO:0035883	enteroendocrine cell differentiation	2/282	37/18903	0.105126424652204	0.509122338326178	0.471233074234081	1021/2932	2
GO:0046326	BP	GO:0046326	positive regulation of glucose import	2/282	37/18903	0.105126424652204	0.509122338326178	0.471233074234081	10776/3667	2
GO:0050931	BP	GO:0050931	pigment cell differentiation	2/282	37/18903	0.105126424652204	0.509122338326178	0.471233074234081	89781/84079	2
GO:1904358	BP	GO:1904358	positive regulation of telomere maintenance via telomere lengthening	2/282	37/18903	0.105126424652204	0.509122338326178	0.471233074234081	5073/3181	2
GO:0007179	BP	GO:0007179	transforming growth factor beta receptor signaling pathway	6/282	216/18903	0.105238407543225	0.509122338326178	0.471233074234081	1601/23089/2734/90/9480/57178	6
GO:0048639	BP	GO:0048639	positive regulation of developmental growth	5/282	168/18903	0.107248365549621	0.517176544844391	0.478687880696849	9423/23025/6857/51760/127833	5
GO:0008088	BP	GO:0008088	axo-dendritic transport	3/282	77/18903	0.107866582488985	0.517176544844391	0.478687880696849	23011/3281/3800	3
GO:0043523	BP	GO:0043523	regulation of neuron apoptotic process	6/282	218/18903	0.108699731565691	0.517176544844391	0.478687880696849	2055/3845/51804/84335/595/3745	6
GO:1901215	BP	GO:1901215	negative regulation of neuron death	6/282	218/18903	0.108699731565691	0.517176544844391	0.478687880696849	23657/2055/3845/51804/595/2932	6
GO:0009416	BP	GO:0009416	response to light stimulus	8/282	321/18903	0.108856003073782	0.517176544844391	0.478687880696849	5500/23657/123041/3845/4869/595/1408/65009	8
GO:0034655	BP	GO:0034655	nucleobase-containing compound catabolic process	10/282	428/18903	0.108890185064532	0.517176544844391	0.478687880696849	23049/3304/9939/5150/390916/4869/5144/5073/26135/26986	10
GO:0032868	BP	GO:0032868	response to insulin	7/282	269/18903	0.108962050819098	0.517176544844391	0.478687880696849	6517/55667/1979/1408/2932/3480/3667	7
GO:0070663	BP	GO:0070663	regulation of leukocyte proliferation	7/282	269/18903	0.108962050819098	0.517176544844391	0.478687880696849	5618/648/959/1947/10288/27242/6708	7
GO:0001837	BP	GO:0001837	epithelial to mesenchymal transition	5/282	169/18903	0.109254881413371	0.517176544844391	0.478687880696849	1601/90/2932/23332/7291	5
GO:0002262	BP	GO:0002262	myeloid cell homeostasis	5/282	169/18903	0.109254881413371	0.517176544844391	0.478687880696849	23657/28982/3304/1021/2113	5
GO:0051170	BP	GO:0051170	import into nucleus	5/282	169/18903	0.109254881413371	0.517176544844391	0.478687880696849	1871/29969/3843/1408/60468	5
GO:0008286	BP	GO:0008286	insulin receptor signaling pathway	4/282	122/18903	0.109867544628931	0.517176544844391	0.478687880696849	1979/2932/3480/3667	4
GO:0022904	BP	GO:0022904	respiratory electron transport chain	4/282	122/18903	0.109867544628931	0.517176544844391	0.478687880696849	79751/891/4698/4720	4
GO:0048675	BP	GO:0048675	axon extension	4/282	122/18903	0.109867544628931	0.517176544844391	0.478687880696849	23011/9423/57556/2932	4
GO:1901989	BP	GO:1901989	positive regulation of cell cycle phase transition	4/282	122/18903	0.109867544628931	0.517176544844391	0.478687880696849	4869/891/1654/595	4
GO:0003203	BP	GO:0003203	endocardial cushion morphogenesis	2/282	38/18903	0.109918863321155	0.517176544844391	0.478687880696849	90/7291	2
GO:0006270	BP	GO:0006270	DNA replication initiation	2/282	38/18903	0.109918863321155	0.517176544844391	0.478687880696849	9134/1017	2
GO:0007020	BP	GO:0007020	microtubule nucleation	2/282	38/18903	0.109918863321155	0.517176544844391	0.478687880696849	3304/23332	2
GO:0032885	BP	GO:0032885	regulation of polysaccharide biosynthetic process	2/282	38/18903	0.109918863321155	0.517176544844391	0.478687880696849	2932/3667	2
GO:0043516	BP	GO:0043516	regulation of DNA damage response, signal transduction by p53 class mediator	2/282	38/18903	0.109918863321155	0.517176544844391	0.478687880696849	4869/7291	2
GO:0031331	BP	GO:0031331	positive regulation of cellular catabolic process	10/282	429/18903	0.11010889878684	0.517360990190221	0.478858599482494	1601/3304/440730/11337/5073/2932/3667/51085/7291/26986	10
GO:0043154	BP	GO:0043154	negative regulation of cysteine-type endopeptidase activity involved in apoptotic process	3/282	78/18903	0.111010681838371	0.520292878246946	0.481572294243606	331/5076/1654	3
GO:0071560	BP	GO:0071560	cellular response to transforming growth factor beta stimulus	7/282	271/18903	0.112103328704172	0.520292878246946	0.481572294243606	1601/23089/2734/90/9480/57178/3480	7
GO:0006305	BP	GO:0006305	DNA alkylation	3/282	79/18903	0.114189696579149	0.520292878246946	0.481572294243606	648/11176/55729	3
GO:0006306	BP	GO:0006306	DNA methylation	3/282	79/18903	0.114189696579149	0.520292878246946	0.481572294243606	648/11176/55729	3
GO:1901214	BP	GO:1901214	regulation of neuron death	8/282	325/18903	0.114600781364218	0.520292878246946	0.481572294243606	23657/2055/3845/51804/84335/595/2932/3745	8
GO:0006730	BP	GO:0006730	one-carbon metabolic process	2/282	39/18903	0.114767774089951	0.520292878246946	0.481572294243606	4144/4524	2
GO:0021532	BP	GO:0021532	neural tube patterning	2/282	39/18903	0.114767774089951	0.520292878246946	0.481572294243606	648/200894	2
GO:0032350	BP	GO:0032350	regulation of hormone metabolic process	2/282	39/18903	0.114767774089951	0.520292878246946	0.481572294243606	1601/3480	2
GO:0032570	BP	GO:0032570	response to progesterone	2/282	39/18903	0.114767774089951	0.520292878246946	0.481572294243606	8061/3480	2
GO:0044273	BP	GO:0044273	sulfur compound catabolic process	2/282	39/18903	0.114767774089951	0.520292878246946	0.481572294243606	390916/642	2
GO:0060251	BP	GO:0060251	regulation of glial cell proliferation	2/282	39/18903	0.114767774089951	0.520292878246946	0.481572294243606	9423/3845	2
GO:1905475	BP	GO:1905475	regulation of protein localization to membrane	5/282	172/18903	0.11538345064123	0.520292878246946	0.481572294243606	23657/1601/388336/367/3745	5
GO:0032409	BP	GO:0032409	regulation of transporter activity	8/282	326/18903	0.116062227707682	0.520292878246946	0.481572294243606	59283/6327/388336/2915/5144/1756/53826/7291	8
GO:0006979	BP	GO:0006979	response to oxidative stress	10/282	434/18903	0.116319011478002	0.520292878246946	0.481572294243606	11235/23657/4233/8061/3304/4779/5076/4720/257202/388	10
GO:0000956	BP	GO:0000956	nuclear-transcribed mRNA catabolic process	4/282	125/18903	0.117263225642611	0.520292878246946	0.481572294243606	23049/9939/5073/26986	4
GO:0042440	BP	GO:0042440	pigment metabolic process	3/282	80/18903	0.117402941511737	0.520292878246946	0.481572294243606	23657/28982/4779	3
GO:0071805	BP	GO:0071805	potassium ion transmembrane transport	6/282	223/18903	0.11760594053113	0.520292878246946	0.481572294243606	123041/3750/54207/3766/3768/3745	6
GO:0050679	BP	GO:0050679	positive regulation of epithelial cell proliferation	6/282	224/18903	0.119429953791142	0.520292878246946	0.481572294243606	5076/6239/367/595/1960/7291	6
GO:0021543	BP	GO:0021543	pallium development	5/282	174/18903	0.119558710465081	0.520292878246946	0.481572294243606	1021/57178/7804/2932/3480	5
GO:0030178	BP	GO:0030178	negative regulation of Wnt signaling pathway	5/282	174/18903	0.119558710465081	0.520292878246946	0.481572294243606	1500/1601/388336/2932/84133	5
GO:0007212	BP	GO:0007212	dopamine receptor signaling pathway	2/282	40/18903	0.119670420946348	0.520292878246946	0.481572294243606	2932/9630	2
GO:0048489	BP	GO:0048489	synaptic vesicle transport	2/282	40/18903	0.119670420946348	0.520292878246946	0.481572294243606	6517/3800	2
GO:1901532	BP	GO:1901532	regulation of hematopoietic progenitor cell differentiation	2/282	40/18903	0.119670420946348	0.520292878246946	0.481572294243606	1021/126549	2
GO:0043244	BP	GO:0043244	regulation of protein-containing complex disassembly	4/282	126/18903	0.119775715338491	0.520292878246946	0.481572294243606	11078/3480/23332/6708	4
GO:0072329	BP	GO:0072329	monocarboxylic acid catabolic process	4/282	126/18903	0.119775715338491	0.520292878246946	0.481572294243606	3712/390916/3667/7291	4
GO:0098659	BP	GO:0098659	inorganic cation import across plasma membrane	4/282	126/18903	0.119775715338491	0.520292878246946	0.481572294243606	123041/774/3766/3768	4
GO:0099587	BP	GO:0099587	inorganic ion import across plasma membrane	4/282	126/18903	0.119775715338491	0.520292878246946	0.481572294243606	123041/774/3766/3768	4
GO:0007422	BP	GO:0007422	peripheral nervous system development	3/282	81/18903	0.120649728463866	0.520292878246946	0.481572294243606	9480/7368/1960	3
GO:0032272	BP	GO:0032272	negative regulation of protein polymerization	3/282	81/18903	0.120649728463866	0.520292878246946	0.481572294243606	11078/91663/6708	3
GO:0030072	BP	GO:0030072	peptide hormone secretion	6/282	225/18903	0.121268044326082	0.520292878246946	0.481572294243606	79751/51762/7447/94121/3667/3745	6
GO:0010469	BP	GO:0010469	regulation of signaling receptor activity	5/282	175/18903	0.121672798554542	0.520292878246946	0.481572294243606	59283/123041/388336/5144/4884	5
GO:0071453	BP	GO:0071453	cellular response to oxygen levels	5/282	175/18903	0.121672798554542	0.520292878246946	0.481572294243606	6517/9114/4720/6095/7291	5
GO:0071559	BP	GO:0071559	response to transforming growth factor beta	7/282	277/18903	0.121811279503847	0.520292878246946	0.481572294243606	1601/23089/2734/90/9480/57178/3480	7
GO:0001838	BP	GO:0001838	embryonic epithelial tube formation	4/282	127/18903	0.122311379713994	0.520292878246946	0.481572294243606	5076/4524/51804/7291	4
GO:0046777	BP	GO:0046777	protein autophosphorylation	6/282	226/18903	0.123120131359782	0.520292878246946	0.481572294243606	23049/5618/1654/2932/5613/3480	6
GO:0110053	BP	GO:0110053	regulation of actin filament organization	7/282	278/18903	0.123470204581989	0.520292878246946	0.481572294243606	4233/2764/11078/79933/91663/23332/6708	7
GO:1901136	BP	GO:1901136	carbohydrate derivative catabolic process	5/282	176/18903	0.123804338745875	0.520292878246946	0.481572294243606	115290/3423/5150/390916/5144	5
GO:0006446	BP	GO:0006446	regulation of translational initiation	3/282	82/18903	0.123929366758615	0.520292878246946	0.481572294243606	4869/1654/1979	3
GO:0043242	BP	GO:0043242	negative regulation of protein-containing complex disassembly	3/282	82/18903	0.123929366758615	0.520292878246946	0.481572294243606	11078/23332/6708	3
GO:0051693	BP	GO:0051693	actin filament capping	2/282	41/18903	0.124624136416054	0.520292878246946	0.481572294243606	11078/6708	2
GO:0098703	BP	GO:0098703	calcium ion import across plasma membrane	2/282	41/18903	0.124624136416054	0.520292878246946	0.481572294243606	123041/774	2
GO:1902742	BP	GO:1902742	apoptotic process involved in development	2/282	41/18903	0.124624136416054	0.520292878246946	0.481572294243606	5076/5519	2
GO:0030218	BP	GO:0030218	erythrocyte differentiation	4/282	128/18903	0.124869939110123	0.520292878246946	0.481572294243606	28982/3304/1021/2113	4
GO:0045471	BP	GO:0045471	response to ethanol	4/282	128/18903	0.124869939110123	0.520292878246946	0.481572294243606	6517/595/3480/117	4
GO:0051225	BP	GO:0051225	spindle assembly	4/282	128/18903	0.124869939110123	0.520292878246946	0.481572294243606	3304/26065/3833/23332	4
GO:0140694	BP	GO:0140694	non-membrane-bounded organelle assembly	9/282	386/18903	0.125046521598006	0.520292878246946	0.481572294243606	3304/4869/1017/51804/1654/26065/3833/79933/23332	9
GO:0048732	BP	GO:0048732	gland development	10/282	441/18903	0.125336804773687	0.520292878246946	0.481572294243606	4233/9423/6239/9480/5618/340481/51804/367/595/55870	10
GO:0015980	BP	GO:0015980	energy derivation by oxidation of organic compounds	8/282	333/18903	0.126571658292532	0.520292878246946	0.481572294243606	5500/79751/891/4698/2932/4720/3667/51085	8
GO:0030500	BP	GO:0030500	regulation of bone mineralization	3/282	83/18903	0.127241163665941	0.520292878246946	0.481572294243606	90/4146/7291	3
GO:0001659	BP	GO:0001659	temperature homeostasis	5/282	178/18903	0.128119199903871	0.520292878246946	0.481572294243606	6319/11096/5618/9536/3480	5
GO:0048736	BP	GO:0048736	appendage development	5/282	178/18903	0.128119199903871	0.520292878246946	0.481572294243606	23657/28982/9496/7291/84133	5
GO:0060173	BP	GO:0060173	limb development	5/282	178/18903	0.128119199903871	0.520292878246946	0.481572294243606	23657/28982/9496/7291/84133	5
GO:0032412	BP	GO:0032412	regulation of ion transmembrane transporter activity	7/282	281/18903	0.128516119960596	0.520292878246946	0.481572294243606	59283/6327/388336/2915/5144/1756/53826	7
GO:0043542	BP	GO:0043542	endothelial cell migration	7/282	281/18903	0.128516119960596	0.520292878246946	0.481572294243606	11235/2523/4233/1960/2113/5613/388	7
GO:0007099	BP	GO:0007099	centriole replication	2/282	42/18903	0.129626320138857	0.520292878246946	0.481572294243606	4869/1017	2
GO:0010907	BP	GO:0010907	positive regulation of glucose metabolic process	2/282	42/18903	0.129626320138857	0.520292878246946	0.481572294243606	10776/3667	2
GO:0055090	BP	GO:0055090	acylglycerol homeostasis	2/282	42/18903	0.129626320138857	0.520292878246946	0.481572294243606	51085/6095	2
GO:0070296	BP	GO:0070296	sarcoplasmic reticulum calcium ion transport	2/282	42/18903	0.129626320138857	0.520292878246946	0.481572294243606	5144/1756	2
GO:0070328	BP	GO:0070328	triglyceride homeostasis	2/282	42/18903	0.129626320138857	0.520292878246946	0.481572294243606	51085/6095	2
GO:0071214	BP	GO:0071214	cellular response to abiotic stimulus	8/282	335/18903	0.129663088275146	0.520292878246946	0.481572294243606	123041/6517/10725/4869/1654/1408/3480/388	8
GO:0104004	BP	GO:0104004	cellular response to environmental stimulus	8/282	335/18903	0.129663088275146	0.520292878246946	0.481572294243606	123041/6517/10725/4869/1654/1408/3480/388	8
GO:0031929	BP	GO:0031929	TOR signaling	4/282	130/18903	0.130054606698658	0.520292878246946	0.481572294243606	23049/55654/84335/1979	4
GO:0035050	BP	GO:0035050	embryonic heart tube development	3/282	84/18903	0.130584424838108	0.520292878246946	0.481572294243606	90/200894/65009	3
GO:0002790	BP	GO:0002790	peptide secretion	6/282	230/18903	0.13066676672506	0.520292878246946	0.481572294243606	79751/51762/7447/94121/3667/3745	6
GO:0030111	BP	GO:0030111	regulation of Wnt signaling pathway	8/282	336/18903	0.131223406102459	0.520292878246946	0.481572294243606	331/1500/1601/388336/29969/1654/2932/84133	8
GO:2000113	BP	GO:2000113	negative regulation of cellular macromolecule biosynthetic process	7/282	283/18903	0.131937126898173	0.520292878246946	0.481572294243606	6726/1654/26065/1979/5073/2932/26986	7
GO:0044782	BP	GO:0044782	cilium organization	9/282	391/18903	0.132196256001351	0.520292878246946	0.481572294243606	115704/5990/9480/8555/200894/9114/2932/3766/3983	9
GO:0035265	BP	GO:0035265	organ growth	5/282	180/18903	0.132502118038047	0.520292878246946	0.481572294243606	28982/5618/367/65009/4146	5
GO:0043484	BP	GO:0043484	regulation of RNA splicing	5/282	180/18903	0.132502118038047	0.520292878246946	0.481572294243606	6883/9939/4869/5725/3181	5
GO:0050769	BP	GO:0050769	positive regulation of neurogenesis	6/282	231/18903	0.132587562756578	0.520292878246946	0.481572294243606	23011/9423/3845/2915/7804/84079	6
GO:0010595	BP	GO:0010595	positive regulation of endothelial cell migration	4/282	131/18903	0.132680138398552	0.520292878246946	0.481572294243606	2523/4233/2113/388	4
GO:0008625	BP	GO:0008625	extrinsic apoptotic signaling pathway via death domain receptors	3/282	85/18903	0.133958454729465	0.520292878246946	0.481572294243606	1654/11337/2932	3
GO:0046785	BP	GO:0046785	microtubule polymerization	3/282	85/18903	0.133958454729465	0.520292878246946	0.481572294243606	4233/3304/23332	3
GO:1901292	BP	GO:1901292	nucleoside phosphate catabolic process	3/282	85/18903	0.133958454729465	0.520292878246946	0.481572294243606	5150/390916/5144	3
GO:0007595	BP	GO:0007595	lactation	2/282	43/18903	0.13467443747175	0.520292878246946	0.481572294243606	5618/595	2
GO:0014003	BP	GO:0014003	oligodendrocyte development	2/282	43/18903	0.13467443747175	0.520292878246946	0.481572294243606	5354/3766	2
GO:0031952	BP	GO:0031952	regulation of protein autophosphorylation	2/282	43/18903	0.13467443747175	0.520292878246946	0.481572294243606	5618/1654	2
GO:0033574	BP	GO:0033574	response to testosterone	2/282	43/18903	0.13467443747175	0.520292878246946	0.481572294243606	367/3480	2
GO:0051954	BP	GO:0051954	positive regulation of amine transport	2/282	43/18903	0.13467443747175	0.520292878246946	0.481572294243606	6857/3745	2
GO:0060428	BP	GO:0060428	lung epithelium development	2/282	43/18903	0.13467443747175	0.520292878246946	0.481572294243606	7068/3845	2
GO:0071364	BP	GO:0071364	cellular response to epidermal growth factor stimulus	2/282	43/18903	0.13467443747175	0.520292878246946	0.481572294243606	1601/5076	2
GO:0071548	BP	GO:0071548	response to dexamethasone	2/282	43/18903	0.13467443747175	0.520292878246946	0.481572294243606	648/3480	2
GO:0090503	BP	GO:0090503	RNA phosphodiester bond hydrolysis, exonucleolytic	2/282	43/18903	0.13467443747175	0.520292878246946	0.481572294243606	79650/5073	2
GO:0097009	BP	GO:0097009	energy homeostasis	2/282	43/18903	0.13467443747175	0.520292878246946	0.481572294243606	84251/51085	2
GO:1902275	BP	GO:1902275	regulation of chromatin organization	2/282	43/18903	0.13467443747175	0.520292878246946	0.481572294243606	1017/55729	2
GO:0001701	BP	GO:0001701	in utero embryonic development	9/282	393/18903	0.135115424805814	0.520292878246946	0.481572294243606	28982/8061/90/891/648/57178/367/64168/7291	9
GO:0034219	BP	GO:0034219	carbohydrate transmembrane transport	4/282	132/18903	0.135327412433175	0.520292878246946	0.481572294243606	6517/10776/154091/3667	4
GO:0072659	BP	GO:0072659	protein localization to plasma membrane	7/282	285/18903	0.135403245151412	0.520292878246946	0.481572294243606	23062/1601/29993/55667/51762/367/3745	7
GO:0062012	BP	GO:0062012	regulation of small molecule metabolic process	8/282	339/18903	0.135962287911646	0.520292878246946	0.481572294243606	23657/1601/10776/3667/117/51085/6095/7291	8
GO:2001234	BP	GO:2001234	negative regulation of apoptotic signaling pathway	6/282	233/18903	0.136469487390543	0.520292878246946	0.481572294243606	3304/90/648/1654/367/2932	6
GO:1904062	BP	GO:1904062	regulation of cation transmembrane transport	9/282	394/18903	0.1365875925518	0.520292878246946	0.481572294243606	59283/6327/388336/5144/5354/1756/53826/117/7291	9
GO:0097553	BP	GO:0097553	calcium ion transmembrane import into cytosol	5/282	182/18903	0.136951878846739	0.520292878246946	0.481572294243606	123041/5144/1756/774/117	5
GO:0006970	BP	GO:0006970	response to osmotic stress	3/282	86/18903	0.137362557000968	0.520292878246946	0.481572294243606	6517/10725/1654	3
GO:0019935	BP	GO:0019935	cyclic-nucleotide-mediated signaling	3/282	86/18903	0.137362557000968	0.520292878246946	0.481572294243606	5150/5144/117	3
GO:0033077	BP	GO:0033077	T cell differentiation in thymus	3/282	86/18903	0.137362557000968	0.520292878246946	0.481572294243606	1021/648/1960	3
GO:0033273	BP	GO:0033273	response to vitamin	3/282	86/18903	0.137362557000968	0.520292878246946	0.481572294243606	4524/595/3480	3
GO:0001101	BP	GO:0001101	response to acid chemical	4/282	133/18903	0.137996132866328	0.520292878246946	0.481572294243606	4524/3843/3480/3745	4
GO:0009743	BP	GO:0009743	response to carbohydrate	6/282	234/18903	0.13843042886406	0.520292878246946	0.481572294243606	5076/7447/3480/4884/3745/51085	6
GO:0030073	BP	GO:0030073	insulin secretion	5/282	183/18903	0.139201435756357	0.520292878246946	0.481572294243606	79751/7447/94121/3667/3745	5
GO:0000098	BP	GO:0000098	sulfur amino acid catabolic process	1/282	10/18903	0.139586937091284	0.520292878246946	0.481572294243606	642	1
GO:0003056	BP	GO:0003056	regulation of vascular associated smooth muscle contraction	1/282	10/18903	0.139586937091284	0.520292878246946	0.481572294243606	340481	1
GO:0003253	BP	GO:0003253	cardiac neural crest cell migration involved in outflow tract morphogenesis	1/282	10/18903	0.139586937091284	0.520292878246946	0.481572294243606	7291	1
GO:0003266	BP	GO:0003266	regulation of secondary heart field cardioblast proliferation	1/282	10/18903	0.139586937091284	0.520292878246946	0.481572294243606	2787	1
GO:0003418	BP	GO:0003418	growth plate cartilage chondrocyte differentiation	1/282	10/18903	0.139586937091284	0.520292878246946	0.481572294243606	4146	1
GO:0009629	BP	GO:0009629	response to gravity	1/282	10/18903	0.139586937091284	0.520292878246946	0.481572294243606	8061	1
GO:0010496	BP	GO:0010496	intercellular transport	1/282	10/18903	0.139586937091284	0.520292878246946	0.481572294243606	23089	1
GO:0010998	BP	GO:0010998	regulation of translational initiation by eIF2 alpha phosphorylation	1/282	10/18903	0.139586937091284	0.520292878246946	0.481572294243606	4869	1
GO:0016081	BP	GO:0016081	synaptic vesicle docking	1/282	10/18903	0.139586937091284	0.520292878246946	0.481572294243606	23025	1
GO:0021562	BP	GO:0021562	vestibulocochlear nerve development	1/282	10/18903	0.139586937091284	0.520292878246946	0.481572294243606	5076	1
GO:0021604	BP	GO:0021604	cranial nerve structural organization	1/282	10/18903	0.139586937091284	0.520292878246946	0.481572294243606	5076	1
GO:0030953	BP	GO:0030953	astral microtubule organization	1/282	10/18903	0.139586937091284	0.520292878246946	0.481572294243606	23332	1
GO:0032070	BP	GO:0032070	regulation of deoxyribonuclease activity	1/282	10/18903	0.139586937091284	0.520292878246946	0.481572294243606	4869	1
GO:0033523	BP	GO:0033523	histone H2B ubiquitination	1/282	10/18903	0.139586937091284	0.520292878246946	0.481572294243606	9810	1
GO:0033572	BP	GO:0033572	transferrin transport	1/282	10/18903	0.139586937091284	0.520292878246946	0.481572294243606	392	1
GO:0035646	BP	GO:0035646	endosome to melanosome transport	1/282	10/18903	0.139586937091284	0.520292878246946	0.481572294243606	84079	1
GO:0042939	BP	GO:0042939	tripeptide transport	1/282	10/18903	0.139586937091284	0.520292878246946	0.481572294243606	23657	1
GO:0043485	BP	GO:0043485	endosome to pigment granule transport	1/282	10/18903	0.139586937091284	0.520292878246946	0.481572294243606	84079	1
GO:0043587	BP	GO:0043587	tongue morphogenesis	1/282	10/18903	0.139586937091284	0.520292878246946	0.481572294243606	51804	1
GO:0043653	BP	GO:0043653	mitochondrial fragmentation involved in apoptotic process	1/282	10/18903	0.139586937091284	0.520292878246946	0.481572294243606	4884	1
GO:0044341	BP	GO:0044341	sodium-dependent phosphate transport	1/282	10/18903	0.139586937091284	0.520292878246946	0.481572294243606	1408	1
GO:0048263	BP	GO:0048263	determination of dorsal identity	1/282	10/18903	0.139586937091284	0.520292878246946	0.481572294243606	90	1
GO:0048757	BP	GO:0048757	pigment granule maturation	1/282	10/18903	0.139586937091284	0.520292878246946	0.481572294243606	84079	1
GO:0060075	BP	GO:0060075	regulation of resting membrane potential	1/282	10/18903	0.139586937091284	0.520292878246946	0.481572294243606	3766	1
GO:0060536	BP	GO:0060536	cartilage morphogenesis	1/282	10/18903	0.139586937091284	0.520292878246946	0.481572294243606	4146	1
GO:0060768	BP	GO:0060768	regulation of epithelial cell proliferation involved in prostate gland development	1/282	10/18903	0.139586937091284	0.520292878246946	0.481572294243606	367	1
GO:0070142	BP	GO:0070142	synaptic vesicle budding	1/282	10/18903	0.139586937091284	0.520292878246946	0.481572294243606	6517	1
GO:0070874	BP	GO:0070874	negative regulation of glycogen metabolic process	1/282	10/18903	0.139586937091284	0.520292878246946	0.481572294243606	2932	1
GO:0072172	BP	GO:0072172	mesonephric tubule formation	1/282	10/18903	0.139586937091284	0.520292878246946	0.481572294243606	51804	1
GO:0098976	BP	GO:0098976	excitatory chemical synaptic transmission	1/282	10/18903	0.139586937091284	0.520292878246946	0.481572294243606	388336	1
GO:0099151	BP	GO:0099151	regulation of postsynaptic density assembly	1/282	10/18903	0.139586937091284	0.520292878246946	0.481572294243606	4884	1
GO:0099566	BP	GO:0099566	regulation of postsynaptic cytosolic calcium ion concentration	1/282	10/18903	0.139586937091284	0.520292878246946	0.481572294243606	2915	1
GO:1901203	BP	GO:1901203	positive regulation of extracellular matrix assembly	1/282	10/18903	0.139586937091284	0.520292878246946	0.481572294243606	23332	1
GO:1904749	BP	GO:1904749	regulation of protein localization to nucleolus	1/282	10/18903	0.139586937091284	0.520292878246946	0.481572294243606	4869	1
GO:1904779	BP	GO:1904779	regulation of protein localization to centrosome	1/282	10/18903	0.139586937091284	0.520292878246946	0.481572294243606	2932	1
GO:1905383	BP	GO:1905383	protein localization to presynapse	1/282	10/18903	0.139586937091284	0.520292878246946	0.481572294243606	3800	1
GO:1905461	BP	GO:1905461	positive regulation of vascular associated smooth muscle cell apoptotic process	1/282	10/18903	0.139586937091284	0.520292878246946	0.481572294243606	1871	1
GO:1990034	BP	GO:1990034	calcium ion export across plasma membrane	1/282	10/18903	0.139586937091284	0.520292878246946	0.481572294243606	123041	1
GO:1990700	BP	GO:1990700	nucleolar chromatin organization	1/282	10/18903	0.139586937091284	0.520292878246946	0.481572294243606	11176	1
GO:2000849	BP	GO:2000849	regulation of glucocorticoid secretion	1/282	10/18903	0.139586937091284	0.520292878246946	0.481572294243606	1408	1
GO:2001054	BP	GO:2001054	negative regulation of mesenchymal cell apoptotic process	1/282	10/18903	0.139586937091284	0.520292878246946	0.481572294243606	5076	1
GO:0001504	BP	GO:0001504	neurotransmitter uptake	2/282	44/18903	0.139766018118548	0.520292878246946	0.481572294243606	2055/3766	2
GO:0010828	BP	GO:0010828	positive regulation of glucose transmembrane transport	2/282	44/18903	0.139766018118548	0.520292878246946	0.481572294243606	10776/3667	2
GO:0016601	BP	GO:0016601	Rac protein signal transduction	2/282	44/18903	0.139766018118548	0.520292878246946	0.481572294243606	3845/11337	2
GO:0032881	BP	GO:0032881	regulation of polysaccharide metabolic process	2/282	44/18903	0.139766018118548	0.520292878246946	0.481572294243606	2932/3667	2
GO:0045214	BP	GO:0045214	sarcomere organization	2/282	44/18903	0.139766018118548	0.520292878246946	0.481572294243606	51804/79933	2
GO:0071526	BP	GO:0071526	semaphorin-plexin signaling pathway	2/282	44/18903	0.139766018118548	0.520292878246946	0.481572294243606	4233/57556	2
GO:0034599	BP	GO:0034599	cellular response to oxidative stress	7/282	288/18903	0.140685942804899	0.520292878246946	0.481572294243606	11235/23657/4233/3304/4779/5076/388	7
GO:0043467	BP	GO:0043467	regulation of generation of precursor metabolites and energy	4/282	134/18903	0.140686000948469	0.520292878246946	0.481572294243606	891/2932/3667/51085	4
GO:0010232	BP	GO:0010232	vascular transport	3/282	87/18903	0.140796034909866	0.520292878246946	0.481572294243606	6517/6510/23446	3
GO:0031110	BP	GO:0031110	regulation of microtubule polymerization or depolymerization	3/282	87/18903	0.140796034909866	0.520292878246946	0.481572294243606	4233/3304/23332	3
GO:0099175	BP	GO:0099175	regulation of postsynapse organization	3/282	87/18903	0.140796034909866	0.520292878246946	0.481572294243606	7804/10288/4884	3
GO:0150104	BP	GO:0150104	transport across blood-brain barrier	3/282	87/18903	0.140796034909866	0.520292878246946	0.481572294243606	6517/6510/23446	3
GO:1901987	BP	GO:1901987	regulation of cell cycle phase transition	10/282	453/18903	0.141657622621308	0.520292878246946	0.481572294243606	1112/90/8555/4869/1017/891/1654/595/29980/138151	10
GO:0043270	BP	GO:0043270	positive regulation of ion transport	7/282	289/18903	0.142468861745412	0.520292878246946	0.481572294243606	5354/1756/9536/6857/4302/117/3745	7
GO:0007015	BP	GO:0007015	actin filament organization	10/282	454/18903	0.143065882132149	0.520292878246946	0.481572294243606	4233/2764/29993/133746/11078/79933/91663/23332/6708/388	10
GO:1900180	BP	GO:1900180	regulation of protein localization to nucleus	4/282	135/18903	0.143396715259634	0.520292878246946	0.481572294243606	4869/29969/3843/2932	4
GO:2000045	BP	GO:2000045	regulation of G1/S transition of mitotic cell cycle	5/282	185/18903	0.143749104474498	0.520292878246946	0.481572294243606	90/1017/1654/595/138151	5
GO:0006112	BP	GO:0006112	energy reserve metabolic process	3/282	88/18903	0.144258191684926	0.520292878246946	0.481572294243606	5500/2932/3667	3
GO:0046889	BP	GO:0046889	positive regulation of lipid biosynthetic process	3/282	88/18903	0.144258191684926	0.520292878246946	0.481572294243606	1601/3480/51085	3
GO:1901879	BP	GO:1901879	regulation of protein depolymerization	3/282	88/18903	0.144258191684926	0.520292878246946	0.481572294243606	11078/23332/6708	3
GO:0090092	BP	GO:0090092	regulation of transmembrane receptor protein serine/threonine kinase signaling pathway	7/282	290/18903	0.144262682096458	0.520292878246946	0.481572294243606	331/1601/23089/651/2734/90/9480	7
GO:0005978	BP	GO:0005978	glycogen biosynthetic process	2/282	45/18903	0.144898654785541	0.520292878246946	0.481572294243606	2932/3667	2
GO:0009250	BP	GO:0009250	glucan biosynthetic process	2/282	45/18903	0.144898654785541	0.520292878246946	0.481572294243606	2932/3667	2
GO:0030517	BP	GO:0030517	negative regulation of axon extension	2/282	45/18903	0.144898654785541	0.520292878246946	0.481572294243606	9423/57556	2
GO:0030835	BP	GO:0030835	negative regulation of actin filament depolymerization	2/282	45/18903	0.144898654785541	0.520292878246946	0.481572294243606	11078/6708	2
GO:0030890	BP	GO:0030890	positive regulation of B cell proliferation	2/282	45/18903	0.144898654785541	0.520292878246946	0.481572294243606	5618/648	2
GO:0060964	BP	GO:0060964	regulation of miRNA-mediated gene silencing	2/282	45/18903	0.144898654785541	0.520292878246946	0.481572294243606	4613/142940	2
GO:0062208	BP	GO:0062208	positive regulation of pattern recognition receptor signaling pathway	2/282	45/18903	0.144898654785541	0.520292878246946	0.481572294243606	3304/1654	2
GO:0070588	BP	GO:0070588	calcium ion transmembrane transport	8/282	345/18903	0.145696867922143	0.520292878246946	0.481572294243606	80228/59283/123041/5144/5354/1756/774/117	8
GO:0016055	BP	GO:0016055	Wnt signaling pathway	10/282	456/18903	0.145904272429027	0.520292878246946	0.481572294243606	331/1500/1601/388336/29969/1654/595/2932/6801/84133	10
GO:0043401	BP	GO:0043401	steroid hormone mediated signaling pathway	4/282	136/18903	0.146127971850404	0.520292878246946	0.481572294243606	1601/57178/367/1408	4
GO:0007160	BP	GO:0007160	cell-matrix adhesion	6/282	238/18903	0.146405132791654	0.520292878246946	0.481572294243606	2523/1021/9480/2932/59339/23332	6
GO:0002221	BP	GO:0002221	pattern recognition receptor signaling pathway	5/282	187/18903	0.148360424668977	0.520292878246946	0.481572294243606	331/3304/1654/26065/79931	5
GO:0198738	BP	GO:0198738	cell-cell signaling by wnt	10/282	458/18903	0.148771644752151	0.520292878246946	0.481572294243606	331/1500/1601/388336/29969/1654/595/2932/6801/84133	10
GO:0034101	BP	GO:0034101	erythrocyte homeostasis	4/282	137/18903	0.148879464380893	0.520292878246946	0.481572294243606	28982/3304/1021/2113	4
GO:0019216	BP	GO:0019216	regulation of lipid metabolic process	8/282	347/18903	0.149016487566978	0.520292878246946	0.481572294243606	1601/80207/142891/3480/3667/51085/6095/7291	8
GO:0021517	BP	GO:0021517	ventral spinal cord development	2/282	46/18903	0.150070001862708	0.520292878246946	0.481572294243606	2055/7804	2
GO:0021795	BP	GO:0021795	cerebral cortex cell migration	2/282	46/18903	0.150070001862708	0.520292878246946	0.481572294243606	57178/7804	2
GO:0032467	BP	GO:0032467	positive regulation of cytokinesis	2/282	46/18903	0.150070001862708	0.520292878246946	0.481572294243606	8555/3480	2
GO:0042168	BP	GO:0042168	heme metabolic process	2/282	46/18903	0.150070001862708	0.520292878246946	0.481572294243606	28982/4779	2
GO:0048701	BP	GO:0048701	embryonic cranial skeleton morphogenesis	2/282	46/18903	0.150070001862708	0.520292878246946	0.481572294243606	51804/7291	2
GO:0060443	BP	GO:0060443	mammary gland morphogenesis	2/282	46/18903	0.150070001862708	0.520292878246946	0.481572294243606	9423/367	2
GO:0098534	BP	GO:0098534	centriole assembly	2/282	46/18903	0.150070001862708	0.520292878246946	0.481572294243606	4869/1017	2
GO:1900271	BP	GO:1900271	regulation of long-term synaptic potentiation	2/282	46/18903	0.150070001862708	0.520292878246946	0.481572294243606	10288/2932	2
GO:1901861	BP	GO:1901861	regulation of muscle tissue development	2/282	46/18903	0.150070001862708	0.520292878246946	0.481572294243606	90/7291	2
GO:2001239	BP	GO:2001239	regulation of extrinsic apoptotic signaling pathway in absence of ligand	2/282	46/18903	0.150070001862708	0.520292878246946	0.481572294243606	3304/5519	2
GO:0030308	BP	GO:0030308	negative regulation of cell growth	5/282	188/18903	0.15068953848743	0.520292878246946	0.481572294243606	1601/3304/9423/1654/57556	5
GO:0007517	BP	GO:0007517	muscle organ development	8/282	348/18903	0.150690098848575	0.520292878246946	0.481572294243606	90/3845/51804/1756/1960/3131/7291/115509	8
GO:0010586	BP	GO:0010586	miRNA metabolic process	3/282	90/18903	0.151265756759525	0.520292878246946	0.481572294243606	8061/5073/2113	3
GO:0000338	BP	GO:0000338	protein deneddylation	1/282	11/18903	0.152429602826755	0.520292878246946	0.481572294243606	64708	1
GO:0001188	BP	GO:0001188	RNA polymerase I preinitiation complex assembly	1/282	11/18903	0.152429602826755	0.520292878246946	0.481572294243606	11176	1
GO:0001660	BP	GO:0001660	fever generation	1/282	11/18903	0.152429602826755	0.520292878246946	0.481572294243606	9536	1
GO:0002765	BP	GO:0002765	immune response-inhibiting signal transduction	1/282	11/18903	0.152429602826755	0.520292878246946	0.481572294243606	10288	1
GO:0006686	BP	GO:0006686	sphingomyelin biosynthetic process	1/282	11/18903	0.152429602826755	0.520292878246946	0.481572294243606	142891	1
GO:0007614	BP	GO:0007614	short-term memory	1/282	11/18903	0.152429602826755	0.520292878246946	0.481572294243606	6517	1
GO:0010172	BP	GO:0010172	embryonic body morphogenesis	1/282	11/18903	0.152429602826755	0.520292878246946	0.481572294243606	23332	1
GO:0010968	BP	GO:0010968	regulation of microtubule nucleation	1/282	11/18903	0.152429602826755	0.520292878246946	0.481572294243606	3304	1
GO:0015810	BP	GO:0015810	aspartate transmembrane transport	1/282	11/18903	0.152429602826755	0.520292878246946	0.481572294243606	79751	1
GO:0015886	BP	GO:0015886	heme transport	1/282	11/18903	0.152429602826755	0.520292878246946	0.481572294243606	28982	1
GO:0021603	BP	GO:0021603	cranial nerve formation	1/282	11/18903	0.152429602826755	0.520292878246946	0.481572294243606	5076	1
GO:0021860	BP	GO:0021860	pyramidal neuron development	1/282	11/18903	0.152429602826755	0.520292878246946	0.481572294243606	57178	1
GO:0021903	BP	GO:0021903	rostrocaudal neural tube patterning	1/282	11/18903	0.152429602826755	0.520292878246946	0.481572294243606	648	1
GO:0031642	BP	GO:0031642	negative regulation of myelination	1/282	11/18903	0.152429602826755	0.520292878246946	0.481572294243606	27242	1
GO:0032329	BP	GO:0032329	serine transport	1/282	11/18903	0.152429602826755	0.520292878246946	0.481572294243606	6510	1
GO:0032342	BP	GO:0032342	aldosterone biosynthetic process	1/282	11/18903	0.152429602826755	0.520292878246946	0.481572294243606	1601	1
GO:0032754	BP	GO:0032754	positive regulation of interleukin-5 production	1/282	11/18903	0.152429602826755	0.520292878246946	0.481572294243606	5144	1
GO:0032790	BP	GO:0032790	ribosome disassembly	1/282	11/18903	0.152429602826755	0.520292878246946	0.481572294243606	28985	1
GO:0033089	BP	GO:0033089	positive regulation of T cell differentiation in thymus	1/282	11/18903	0.152429602826755	0.520292878246946	0.481572294243606	1960	1
GO:0033148	BP	GO:0033148	positive regulation of intracellular estrogen receptor signaling pathway	1/282	11/18903	0.152429602826755	0.520292878246946	0.481572294243606	367	1
GO:0033869	BP	GO:0033869	nucleoside bisphosphate catabolic process	1/282	11/18903	0.152429602826755	0.520292878246946	0.481572294243606	390916	1
GO:0034031	BP	GO:0034031	ribonucleoside bisphosphate catabolic process	1/282	11/18903	0.152429602826755	0.520292878246946	0.481572294243606	390916	1
GO:0034034	BP	GO:0034034	purine nucleoside bisphosphate catabolic process	1/282	11/18903	0.152429602826755	0.520292878246946	0.481572294243606	390916	1
GO:0034115	BP	GO:0034115	negative regulation of heterotypic cell-cell adhesion	1/282	11/18903	0.152429602826755	0.520292878246946	0.481572294243606	91663	1
GO:0035090	BP	GO:0035090	maintenance of apical/basal cell polarity	1/282	11/18903	0.152429602826755	0.520292878246946	0.481572294243606	55327	1
GO:0035112	BP	GO:0035112	genitalia morphogenesis	1/282	11/18903	0.152429602826755	0.520292878246946	0.481572294243606	367	1
GO:0036490	BP	GO:0036490	regulation of translation in response to endoplasmic reticulum stress	1/282	11/18903	0.152429602826755	0.520292878246946	0.481572294243606	1654	1
GO:0042762	BP	GO:0042762	regulation of sulfur metabolic process	1/282	11/18903	0.152429602826755	0.520292878246946	0.481572294243606	23657	1
GO:0045199	BP	GO:0045199	maintenance of epithelial cell apical/basal polarity	1/282	11/18903	0.152429602826755	0.520292878246946	0.481572294243606	55327	1
GO:0046643	BP	GO:0046643	regulation of gamma-delta T cell activation	1/282	11/18903	0.152429602826755	0.520292878246946	0.481572294243606	1960	1
GO:0048262	BP	GO:0048262	determination of dorsal/ventral asymmetry	1/282	11/18903	0.152429602826755	0.520292878246946	0.481572294243606	90	1
GO:0051593	BP	GO:0051593	response to folic acid	1/282	11/18903	0.152429602826755	0.520292878246946	0.481572294243606	4524	1
GO:0051987	BP	GO:0051987	positive regulation of attachment of spindle microtubules to kinetochore	1/282	11/18903	0.152429602826755	0.520292878246946	0.481572294243606	891	1
GO:0052646	BP	GO:0052646	alditol phosphate metabolic process	1/282	11/18903	0.152429602826755	0.520292878246946	0.481572294243606	256356	1
GO:0060601	BP	GO:0060601	lateral sprouting from an epithelium	1/282	11/18903	0.152429602826755	0.520292878246946	0.481572294243606	367	1
GO:0060742	BP	GO:0060742	epithelial cell differentiation involved in prostate gland development	1/282	11/18903	0.152429602826755	0.520292878246946	0.481572294243606	367	1
GO:0060767	BP	GO:0060767	epithelial cell proliferation involved in prostate gland development	1/282	11/18903	0.152429602826755	0.520292878246946	0.481572294243606	367	1
GO:0060923	BP	GO:0060923	cardiac muscle cell fate commitment	1/282	11/18903	0.152429602826755	0.520292878246946	0.481572294243606	90	1
GO:0070344	BP	GO:0070344	regulation of fat cell proliferation	1/282	11/18903	0.152429602826755	0.520292878246946	0.481572294243606	1871	1
GO:0070587	BP	GO:0070587	regulation of cell-cell adhesion involved in gastrulation	1/282	11/18903	0.152429602826755	0.520292878246946	0.481572294243606	91663	1
GO:0070934	BP	GO:0070934	CRD-mediated mRNA stabilization	1/282	11/18903	0.152429602826755	0.520292878246946	0.481572294243606	26986	1
GO:0071609	BP	GO:0071609	chemokine (C-C motif) ligand 5 production	1/282	11/18903	0.152429602826755	0.520292878246946	0.481572294243606	1654	1
GO:0071649	BP	GO:0071649	regulation of chemokine (C-C motif) ligand 5 production	1/282	11/18903	0.152429602826755	0.520292878246946	0.481572294243606	1654	1
GO:0072173	BP	GO:0072173	metanephric tubule morphogenesis	1/282	11/18903	0.152429602826755	0.520292878246946	0.481572294243606	5076	1
GO:0072205	BP	GO:0072205	metanephric collecting duct development	1/282	11/18903	0.152429602826755	0.520292878246946	0.481572294243606	5076	1
GO:0090084	BP	GO:0090084	negative regulation of inclusion body assembly	1/282	11/18903	0.152429602826755	0.520292878246946	0.481572294243606	3304	1
GO:0090184	BP	GO:0090184	positive regulation of kidney development	1/282	11/18903	0.152429602826755	0.520292878246946	0.481572294243606	5076	1
GO:0110011	BP	GO:0110011	regulation of basement membrane organization	1/282	11/18903	0.152429602826755	0.520292878246946	0.481572294243606	23332	1
GO:1901844	BP	GO:1901844	regulation of cell communication by electrical coupling involved in cardiac conduction	1/282	11/18903	0.152429602826755	0.520292878246946	0.481572294243606	5144	1
GO:1901856	BP	GO:1901856	negative regulation of cellular respiration	1/282	11/18903	0.152429602826755	0.520292878246946	0.481572294243606	51085	1
GO:1903564	BP	GO:1903564	regulation of protein localization to cilium	1/282	11/18903	0.152429602826755	0.520292878246946	0.481572294243606	2932	1
GO:1904668	BP	GO:1904668	positive regulation of ubiquitin protein ligase activity	1/282	11/18903	0.152429602826755	0.520292878246946	0.481572294243606	8555	1
GO:1904672	BP	GO:1904672	regulation of somatic stem cell population maintenance	1/282	11/18903	0.152429602826755	0.520292878246946	0.481572294243606	5076	1
GO:2000169	BP	GO:2000169	regulation of peptidyl-cysteine S-nitrosylation	1/282	11/18903	0.152429602826755	0.520292878246946	0.481572294243606	1756	1
GO:2000253	BP	GO:2000253	positive regulation of feeding behavior	1/282	11/18903	0.152429602826755	0.520292878246946	0.481572294243606	84251	1
GO:2000392	BP	GO:2000392	regulation of lamellipodium morphogenesis	1/282	11/18903	0.152429602826755	0.520292878246946	0.481572294243606	6239	1
GO:2000833	BP	GO:2000833	positive regulation of steroid hormone secretion	1/282	11/18903	0.152429602826755	0.520292878246946	0.481572294243606	1601	1
GO:2001225	BP	GO:2001225	regulation of chloride transport	1/282	11/18903	0.152429602826755	0.520292878246946	0.481572294243606	2915	1
GO:2001241	BP	GO:2001241	positive regulation of extrinsic apoptotic signaling pathway in absence of ligand	1/282	11/18903	0.152429602826755	0.520292878246946	0.481572294243606	5519	1
GO:0006839	BP	GO:0006839	mitochondrial transport	5/282	189/18903	0.153034062674582	0.520292878246946	0.481572294243606	28982/401505/2932/4884/89781	5
GO:0006997	BP	GO:0006997	nucleus organization	4/282	139/18903	0.154441920769113	0.520292878246946	0.481572294243606	57097/2113/11176/26135	4
GO:0008277	BP	GO:0008277	regulation of G protein-coupled receptor signaling pathway	4/282	139/18903	0.154441920769113	0.520292878246946	0.481572294243606	123041/4233/2915/7529	4
GO:0050684	BP	GO:0050684	regulation of mRNA processing	4/282	139/18903	0.154441920769113	0.520292878246946	0.481572294243606	9939/4869/5725/3181	4
GO:0072175	BP	GO:0072175	epithelial tube formation	4/282	139/18903	0.154441920769113	0.520292878246946	0.481572294243606	5076/4524/51804/7291	4
GO:0065004	BP	GO:0065004	protein-DNA complex assembly	6/282	242/18903	0.154584497958379	0.520292878246946	0.481572294243606	6883/4869/23522/9862/11176/55729	6
GO:0106027	BP	GO:0106027	neuron projection organization	3/282	91/18903	0.154809774556645	0.520292878246946	0.481572294243606	7804/2932/3480	3
GO:2000117	BP	GO:2000117	negative regulation of cysteine-type endopeptidase activity	3/282	91/18903	0.154809774556645	0.520292878246946	0.481572294243606	331/5076/1654	3
GO:0032970	BP	GO:0032970	regulation of actin filament-based process	9/282	406/18903	0.154895079558276	0.520292878246946	0.481572294243606	4233/2764/5144/11078/79933/91663/23332/6708/388	9
GO:0042886	BP	GO:0042886	amide transport	7/282	296/18903	0.155250721421621	0.520292878246946	0.481572294243606	23657/79751/51762/7447/94121/3667/3745	7
GO:0044262	BP	GO:0044262	cellular carbohydrate metabolic process	7/282	296/18903	0.155250721421621	0.520292878246946	0.481572294243606	5500/256356/10776/2932/3667/117/6095	7
GO:0034314	BP	GO:0034314	Arp2/3 complex-mediated actin nucleation	2/282	47/18903	0.155277774130025	0.520292878246946	0.481572294243606	2764/133746	2
GO:0050919	BP	GO:0050919	negative chemotaxis	2/282	47/18903	0.155277774130025	0.520292878246946	0.481572294243606	9423/57556	2
GO:0051972	BP	GO:0051972	regulation of telomerase activity	2/282	47/18903	0.155277774130025	0.520292878246946	0.481572294243606	5073/3181	2
GO:0070849	BP	GO:0070849	response to epidermal growth factor	2/282	47/18903	0.155277774130025	0.520292878246946	0.481572294243606	1601/5076	2
GO:0072583	BP	GO:0072583	clathrin-dependent endocytosis	2/282	47/18903	0.155277774130025	0.520292878246946	0.481572294243606	1601/84251	2
GO:1900368	BP	GO:1900368	regulation of post-transcriptional gene silencing by RNA	2/282	47/18903	0.155277774130025	0.520292878246946	0.481572294243606	4613/142940	2
GO:1902895	BP	GO:1902895	positive regulation of miRNA transcription	2/282	47/18903	0.155277774130025	0.520292878246946	0.481572294243606	8061/2113	2
GO:0061013	BP	GO:0061013	regulation of mRNA catabolic process	5/282	190/18903	0.155393825872789	0.520292878246946	0.481572294243606	9939/4869/5073/26135/26986	5
GO:0048813	BP	GO:0048813	dendrite morphogenesis	4/282	140/18903	0.157252261217632	0.520292878246946	0.481572294243606	23011/7804/2932/84079	4
GO:0001843	BP	GO:0001843	neural tube closure	3/282	92/18903	0.158379690870459	0.520292878246946	0.481572294243606	5076/4524/7291	3
GO:0032273	BP	GO:0032273	positive regulation of protein polymerization	3/282	92/18903	0.158379690870459	0.520292878246946	0.481572294243606	4233/3304/23332	3
GO:0006986	BP	GO:0006986	response to unfolded protein	4/282	141/18903	0.16008159105132	0.520292878246946	0.481572294243606	3304/23071/153222/595	4
GO:0031334	BP	GO:0031334	positive regulation of protein-containing complex assembly	5/282	192/18903	0.160158375184181	0.520292878246946	0.481572294243606	4233/3304/1654/2932/23332	5
GO:0002673	BP	GO:0002673	regulation of acute inflammatory response	2/282	48/18903	0.160519745488434	0.520292878246946	0.481572294243606	9536/55870	2
GO:0003197	BP	GO:0003197	endocardial cushion development	2/282	48/18903	0.160519745488434	0.520292878246946	0.481572294243606	90/7291	2
GO:0007528	BP	GO:0007528	neuromuscular junction development	2/282	48/18903	0.160519745488434	0.520292878246946	0.481572294243606	51804/23025	2
GO:0010171	BP	GO:0010171	body morphogenesis	2/282	48/18903	0.160519745488434	0.520292878246946	0.481572294243606	28982/23332	2
GO:0031057	BP	GO:0031057	negative regulation of histone modification	2/282	48/18903	0.160519745488434	0.520292878246946	0.481572294243606	4302/7291	2
GO:0035850	BP	GO:0035850	epithelial cell differentiation involved in kidney development	2/282	48/18903	0.160519745488434	0.520292878246946	0.481572294243606	5076/5613	2
GO:0045747	BP	GO:0045747	positive regulation of Notch signaling pathway	2/282	48/18903	0.160519745488434	0.520292878246946	0.481572294243606	11235/57178	2
GO:0060147	BP	GO:0060147	regulation of post-transcriptional gene silencing	2/282	48/18903	0.160519745488434	0.520292878246946	0.481572294243606	4613/142940	2
GO:0071985	BP	GO:0071985	multivesicular body sorting pathway	2/282	48/18903	0.160519745488434	0.520292878246946	0.481572294243606	79720/94121	2
GO:0006401	BP	GO:0006401	RNA catabolic process	7/282	299/18903	0.160886265723282	0.520292878246946	0.481572294243606	23049/3304/9939/4869/5073/26135/26986	7
GO:0032508	BP	GO:0032508	DNA duplex unwinding	3/282	93/18903	0.161974813936597	0.520292878246946	0.481572294243606	89797/1654/23132	3
GO:0044070	BP	GO:0044070	regulation of anion transport	3/282	93/18903	0.161974813936597	0.520292878246946	0.481572294243606	2915/9536/1408	3
GO:0051781	BP	GO:0051781	positive regulation of cell division	3/282	93/18903	0.161974813936597	0.520292878246946	0.481572294243606	8555/346389/3480	3
GO:0060606	BP	GO:0060606	tube closure	3/282	93/18903	0.161974813936597	0.520292878246946	0.481572294243606	5076/4524/7291	3
GO:0010977	BP	GO:0010977	negative regulation of neuron projection development	4/282	142/18903	0.162929593992461	0.520292878246946	0.481572294243606	1601/9423/5793/57556	4
GO:0000209	BP	GO:0000209	protein polyubiquitination	6/282	246/18903	0.162961777381531	0.520292878246946	0.481572294243606	331/51619/9810/1654/11337/642	6
GO:0001649	BP	GO:0001649	osteoblast differentiation	6/282	246/18903	0.162961777381531	0.520292878246946	0.481572294243606	23314/651/1021/90/2932/7291	6
GO:0046700	BP	GO:0046700	heterocycle catabolic process	10/282	468/18903	0.163535160127659	0.520292878246946	0.481572294243606	23049/3304/9939/5150/390916/4869/5144/5073/26135/26986	10
GO:0031345	BP	GO:0031345	negative regulation of cell projection organization	5/282	194/18903	0.164981781617076	0.520292878246946	0.481572294243606	1601/115704/9423/5793/57556	5
GO:0001731	BP	GO:0001731	formation of translation preinitiation complex	1/282	12/18903	0.165081246485597	0.520292878246946	0.481572294243606	28985	1
GO:0001886	BP	GO:0001886	endothelial cell morphogenesis	1/282	12/18903	0.165081246485597	0.520292878246946	0.481572294243606	4233	1
GO:0002645	BP	GO:0002645	positive regulation of tolerance induction	1/282	12/18903	0.165081246485597	0.520292878246946	0.481572294243606	10288	1
GO:0002674	BP	GO:0002674	negative regulation of acute inflammatory response	1/282	12/18903	0.165081246485597	0.520292878246946	0.481572294243606	55870	1
GO:0003157	BP	GO:0003157	endocardium development	1/282	12/18903	0.165081246485597	0.520292878246946	0.481572294243606	90	1
GO:0003263	BP	GO:0003263	cardioblast proliferation	1/282	12/18903	0.165081246485597	0.520292878246946	0.481572294243606	2787	1
GO:0003264	BP	GO:0003264	regulation of cardioblast proliferation	1/282	12/18903	0.165081246485597	0.520292878246946	0.481572294243606	2787	1
GO:0003337	BP	GO:0003337	mesenchymal to epithelial transition involved in metanephros morphogenesis	1/282	12/18903	0.165081246485597	0.520292878246946	0.481572294243606	5076	1
GO:0006705	BP	GO:0006705	mineralocorticoid biosynthetic process	1/282	12/18903	0.165081246485597	0.520292878246946	0.481572294243606	1601	1
GO:0006983	BP	GO:0006983	ER overload response	1/282	12/18903	0.165081246485597	0.520292878246946	0.481572294243606	2932	1
GO:0006995	BP	GO:0006995	cellular response to nitrogen starvation	1/282	12/18903	0.165081246485597	0.520292878246946	0.481572294243606	11337	1
GO:0009086	BP	GO:0009086	methionine biosynthetic process	1/282	12/18903	0.165081246485597	0.520292878246946	0.481572294243606	4524	1
GO:0010826	BP	GO:0010826	negative regulation of centrosome duplication	1/282	12/18903	0.165081246485597	0.520292878246946	0.481572294243606	4869	1
GO:0010936	BP	GO:0010936	negative regulation of macrophage cytokine production	1/282	12/18903	0.165081246485597	0.520292878246946	0.481572294243606	7291	1
GO:0016188	BP	GO:0016188	synaptic vesicle maturation	1/282	12/18903	0.165081246485597	0.520292878246946	0.481572294243606	23025	1
GO:0021670	BP	GO:0021670	lateral ventricle development	1/282	12/18903	0.165081246485597	0.520292878246946	0.481572294243606	1021	1
GO:0021702	BP	GO:0021702	cerebellar Purkinje cell differentiation	1/282	12/18903	0.165081246485597	0.520292878246946	0.481572294243606	6095	1
GO:0031126	BP	GO:0031126	sno(s)RNA 3'-end processing	1/282	12/18903	0.165081246485597	0.520292878246946	0.481572294243606	5073	1
GO:0031650	BP	GO:0031650	regulation of heat generation	1/282	12/18903	0.165081246485597	0.520292878246946	0.481572294243606	9536	1
GO:0032926	BP	GO:0032926	negative regulation of activin receptor signaling pathway	1/282	12/18903	0.165081246485597	0.520292878246946	0.481572294243606	90	1
GO:0032957	BP	GO:0032957	inositol trisphosphate metabolic process	1/282	12/18903	0.165081246485597	0.520292878246946	0.481572294243606	253430	1
GO:0033083	BP	GO:0033083	regulation of immature T cell proliferation	1/282	12/18903	0.165081246485597	0.520292878246946	0.481572294243606	648	1
GO:0033084	BP	GO:0033084	regulation of immature T cell proliferation in thymus	1/282	12/18903	0.165081246485597	0.520292878246946	0.481572294243606	648	1
GO:0033145	BP	GO:0033145	positive regulation of intracellular steroid hormone receptor signaling pathway	1/282	12/18903	0.165081246485597	0.520292878246946	0.481572294243606	367	1
GO:0033539	BP	GO:0033539	fatty acid beta-oxidation using acyl-CoA dehydrogenase	1/282	12/18903	0.165081246485597	0.520292878246946	0.481572294243606	3712	1
GO:0034154	BP	GO:0034154	toll-like receptor 7 signaling pathway	1/282	12/18903	0.165081246485597	0.520292878246946	0.481572294243606	1654	1
GO:0034454	BP	GO:0034454	microtubule anchoring at centrosome	1/282	12/18903	0.165081246485597	0.520292878246946	0.481572294243606	2932	1
GO:0035933	BP	GO:0035933	glucocorticoid secretion	1/282	12/18903	0.165081246485597	0.520292878246946	0.481572294243606	1408	1
GO:0036295	BP	GO:0036295	cellular response to increased oxygen levels	1/282	12/18903	0.165081246485597	0.520292878246946	0.481572294243606	9114	1
GO:0042756	BP	GO:0042756	drinking behavior	1/282	12/18903	0.165081246485597	0.520292878246946	0.481572294243606	123041	1
GO:0043476	BP	GO:0043476	pigment accumulation	1/282	12/18903	0.165081246485597	0.520292878246946	0.481572294243606	84079	1
GO:0043482	BP	GO:0043482	cellular pigment accumulation	1/282	12/18903	0.165081246485597	0.520292878246946	0.481572294243606	84079	1
GO:0043562	BP	GO:0043562	cellular response to nitrogen levels	1/282	12/18903	0.165081246485597	0.520292878246946	0.481572294243606	11337	1
GO:0043696	BP	GO:0043696	dedifferentiation	1/282	12/18903	0.165081246485597	0.520292878246946	0.481572294243606	1021	1
GO:0043697	BP	GO:0043697	cell dedifferentiation	1/282	12/18903	0.165081246485597	0.520292878246946	0.481572294243606	1021	1
GO:0043951	BP	GO:0043951	negative regulation of cAMP-mediated signaling	1/282	12/18903	0.165081246485597	0.520292878246946	0.481572294243606	5144	1
GO:0045161	BP	GO:0045161	neuronal ion channel clustering	1/282	12/18903	0.165081246485597	0.520292878246946	0.481572294243606	3745	1
GO:0046549	BP	GO:0046549	retinal cone cell development	1/282	12/18903	0.165081246485597	0.520292878246946	0.481572294243606	7068	1
GO:0046606	BP	GO:0046606	negative regulation of centrosome cycle	1/282	12/18903	0.165081246485597	0.520292878246946	0.481572294243606	4869	1
GO:0048103	BP	GO:0048103	somatic stem cell division	1/282	12/18903	0.165081246485597	0.520292878246946	0.481572294243606	648	1
GO:0060788	BP	GO:0060788	ectodermal placode formation	1/282	12/18903	0.165081246485597	0.520292878246946	0.481572294243606	51804	1
GO:0061309	BP	GO:0061309	cardiac neural crest cell development involved in outflow tract morphogenesis	1/282	12/18903	0.165081246485597	0.520292878246946	0.481572294243606	7291	1
GO:0070213	BP	GO:0070213	protein auto-ADP-ribosylation	1/282	12/18903	0.165081246485597	0.520292878246946	0.481572294243606	57097	1
GO:0070493	BP	GO:0070493	thrombin-activated receptor signaling pathway	1/282	12/18903	0.165081246485597	0.520292878246946	0.481572294243606	4233	1
GO:0070586	BP	GO:0070586	cell-cell adhesion involved in gastrulation	1/282	12/18903	0.165081246485597	0.520292878246946	0.481572294243606	91663	1
GO:0071697	BP	GO:0071697	ectodermal placode morphogenesis	1/282	12/18903	0.165081246485597	0.520292878246946	0.481572294243606	51804	1
GO:0072017	BP	GO:0072017	distal tubule development	1/282	12/18903	0.165081246485597	0.520292878246946	0.481572294243606	5076	1
GO:0072178	BP	GO:0072178	nephric duct morphogenesis	1/282	12/18903	0.165081246485597	0.520292878246946	0.481572294243606	5076	1
GO:0072182	BP	GO:0072182	regulation of nephron tubule epithelial cell differentiation	1/282	12/18903	0.165081246485597	0.520292878246946	0.481572294243606	5076	1
GO:0072497	BP	GO:0072497	mesenchymal stem cell differentiation	1/282	12/18903	0.165081246485597	0.520292878246946	0.481572294243606	2932	1
GO:0090309	BP	GO:0090309	positive regulation of DNA methylation-dependent heterochromatin formation	1/282	12/18903	0.165081246485597	0.520292878246946	0.481572294243606	55729	1
GO:0099150	BP	GO:0099150	regulation of postsynaptic specialization assembly	1/282	12/18903	0.165081246485597	0.520292878246946	0.481572294243606	4884	1
GO:0140289	BP	GO:0140289	protein mono-ADP-ribosylation	1/282	12/18903	0.165081246485597	0.520292878246946	0.481572294243606	57097	1
GO:1900152	BP	GO:1900152	negative regulation of nuclear-transcribed mRNA catabolic process, deadenylation-dependent decay	1/282	12/18903	0.165081246485597	0.520292878246946	0.481572294243606	26986	1
GO:1900227	BP	GO:1900227	positive regulation of NLRP3 inflammasome complex assembly	1/282	12/18903	0.165081246485597	0.520292878246946	0.481572294243606	1654	1
GO:1901030	BP	GO:1901030	positive regulation of mitochondrial outer membrane permeabilization involved in apoptotic signaling pathway	1/282	12/18903	0.165081246485597	0.520292878246946	0.481572294243606	2932	1
GO:1902337	BP	GO:1902337	regulation of apoptotic process involved in morphogenesis	1/282	12/18903	0.165081246485597	0.520292878246946	0.481572294243606	5076	1
GO:1903441	BP	GO:1903441	protein localization to ciliary membrane	1/282	12/18903	0.165081246485597	0.520292878246946	0.481572294243606	200894	1
GO:1904338	BP	GO:1904338	regulation of dopaminergic neuron differentiation	1/282	12/18903	0.165081246485597	0.520292878246946	0.481572294243606	2932	1
GO:1905456	BP	GO:1905456	regulation of lymphoid progenitor cell differentiation	1/282	12/18903	0.165081246485597	0.520292878246946	0.481572294243606	126549	1
GO:2000303	BP	GO:2000303	regulation of ceramide biosynthetic process	1/282	12/18903	0.165081246485597	0.520292878246946	0.481572294243606	142891	1
GO:0016197	BP	GO:0016197	endosomal transport	6/282	247/18903	0.165086198166194	0.520292878246946	0.481572294243606	392/79720/51762/10079/65009/84079	6
GO:0051492	BP	GO:0051492	regulation of stress fiber assembly	3/282	94/18903	0.165594453931157	0.520292878246946	0.481572294243606	4233/79933/23332	3
GO:0008089	BP	GO:0008089	anterograde axonal transport	2/282	49/18903	0.165793747715008	0.520292878246946	0.481572294243606	23011/3800	2
GO:0018208	BP	GO:0018208	peptidyl-proline modification	2/282	49/18903	0.165793747715008	0.520292878246946	0.481572294243606	285755/4820	2
GO:0035094	BP	GO:0035094	response to nicotine	2/282	49/18903	0.165793747715008	0.520292878246946	0.481572294243606	23657/3480	2
GO:0035307	BP	GO:0035307	positive regulation of protein dephosphorylation	2/282	49/18903	0.165793747715008	0.520292878246946	0.481572294243606	5725/10288	2
GO:0048066	BP	GO:0048066	developmental pigmentation	2/282	49/18903	0.165793747715008	0.520292878246946	0.481572294243606	89781/84079	2
GO:1904894	BP	GO:1904894	positive regulation of receptor signaling pathway via STAT	2/282	49/18903	0.165793747715008	0.520292878246946	0.481572294243606	5618/4249	2
GO:0033135	BP	GO:0033135	regulation of peptidyl-serine phosphorylation	4/282	143/18903	0.165795952164406	0.520292878246946	0.481572294243606	11235/5144/1756/51085	4
GO:0046165	BP	GO:0046165	alcohol biosynthetic process	4/282	143/18903	0.165795952164406	0.520292878246946	0.481572294243606	1601/253430/117/653308	4
GO:0055076	BP	GO:0055076	transition metal ion homeostasis	4/282	143/18903	0.165795952164406	0.520292878246946	0.481572294243606	331/28982/9114/7781	4
GO:0007051	BP	GO:0007051	spindle organization	5/282	195/18903	0.167415110304509	0.521832321206946	0.482997170710496	3304/891/26065/3833/23332	5
GO:0007369	BP	GO:0007369	gastrulation	5/282	196/18903	0.169862615138352	0.521832321206946	0.482997170710496	3281/5076/90/91663/23332	5
GO:0021700	BP	GO:0021700	developmental maturation	7/282	304/18903	0.170481531774116	0.521832321206946	0.482997170710496	28982/123041/5076/23025/84283/3745/84079	7
GO:0002066	BP	GO:0002066	columnar/cuboidal epithelial cell development	2/282	50/18903	0.171097669241899	0.521832321206946	0.482997170710496	1021/2932	2
GO:0006692	BP	GO:0006692	prostanoid metabolic process	2/282	50/18903	0.171097669241899	0.521832321206946	0.482997170710496	29785/9536	2
GO:0006693	BP	GO:0006693	prostaglandin metabolic process	2/282	50/18903	0.171097669241899	0.521832321206946	0.482997170710496	29785/9536	2
GO:0018198	BP	GO:0018198	peptidyl-cysteine modification	2/282	50/18903	0.171097669241899	0.521832321206946	0.482997170710496	340481/1756	2
GO:0045737	BP	GO:0045737	positive regulation of cyclin-dependent protein serine/threonine kinase activity	2/282	50/18903	0.171097669241899	0.521832321206946	0.482997170710496	891/595	2
GO:0060966	BP	GO:0060966	regulation of gene silencing by RNA	2/282	50/18903	0.171097669241899	0.521832321206946	0.482997170710496	4613/142940	2
GO:1902041	BP	GO:1902041	regulation of extrinsic apoptotic signaling pathway via death domain receptors	2/282	50/18903	0.171097669241899	0.521832321206946	0.482997170710496	1654/2932	2
GO:1990573	BP	GO:1990573	potassium ion import across plasma membrane	2/282	50/18903	0.171097669241899	0.521832321206946	0.482997170710496	3766/3768	2
GO:0007626	BP	GO:0007626	locomotory behavior	5/282	197/18903	0.172324113719875	0.521832321206946	0.482997170710496	2055/89797/2915/3766/6801	5
GO:0051650	BP	GO:0051650	establishment of vesicle localization	5/282	197/18903	0.172324113719875	0.521832321206946	0.482997170710496	56681/6517/23332/3800/10079	5
GO:0046651	BP	GO:0046651	lymphocyte proliferation	7/282	305/18903	0.172430284280071	0.521832321206946	0.482997170710496	5618/648/959/1947/10288/27242/6708	7
GO:0044270	BP	GO:0044270	cellular nitrogen compound catabolic process	10/282	474/18903	0.172725580194747	0.521832321206946	0.482997170710496	23049/3304/9939/5150/390916/4869/5144/5073/26135/26986	10
GO:0003073	BP	GO:0003073	regulation of systemic arterial blood pressure	3/282	96/18903	0.172904536807148	0.521832321206946	0.482997170710496	89797/5144/367	3
GO:0007032	BP	GO:0007032	endosome organization	3/282	96/18903	0.172904536807148	0.521832321206946	0.482997170710496	55654/79720/5869	3
GO:0019217	BP	GO:0019217	regulation of fatty acid metabolic process	3/282	96/18903	0.172904536807148	0.521832321206946	0.482997170710496	3667/51085/7291	3
GO:0045807	BP	GO:0045807	positive regulation of endocytosis	3/282	96/18903	0.172904536807148	0.521832321206946	0.482997170710496	23011/1601/84251	3
GO:0034504	BP	GO:0034504	protein localization to nucleus	7/282	306/18903	0.174388748654601	0.521832321206946	0.482997170710496	1871/4869/51804/29969/3843/1408/2932	7
GO:0001508	BP	GO:0001508	action potential	4/282	146/18903	0.174501957919696	0.521832321206946	0.482997170710496	6327/1756/9630/3745	4
GO:0033044	BP	GO:0033044	regulation of chromosome organization	6/282	252/18903	0.175883204579469	0.521832321206946	0.482997170710496	23049/1017/891/5073/55729/3181	6
GO:0006120	BP	GO:0006120	mitochondrial electron transport, NADH to ubiquinone	2/282	51/18903	0.176429453958614	0.521832321206946	0.482997170710496	4698/4720	2
GO:0030850	BP	GO:0030850	prostate gland development	2/282	51/18903	0.176429453958614	0.521832321206946	0.482997170710496	5618/367	2
GO:0046580	BP	GO:0046580	negative regulation of Ras protein signal transduction	2/282	51/18903	0.176429453958614	0.521832321206946	0.482997170710496	4233/440730	2
GO:0050873	BP	GO:0050873	brown fat cell differentiation	2/282	51/18903	0.176429453958614	0.521832321206946	0.482997170710496	6517/6239	2
GO:1901985	BP	GO:1901985	positive regulation of protein acetylation	2/282	51/18903	0.176429453958614	0.521832321206946	0.482997170710496	84656/1654	2
GO:1903307	BP	GO:1903307	positive regulation of regulated secretory pathway	2/282	51/18903	0.176429453958614	0.521832321206946	0.482997170710496	6857/3745	2
GO:0060993	BP	GO:0060993	kidney morphogenesis	3/282	97/18903	0.176593612245126	0.521832321206946	0.482997170710496	5076/51804/5613	3
GO:0006119	BP	GO:0006119	oxidative phosphorylation	4/282	147/18903	0.177438530592159	0.521832321206946	0.482997170710496	891/4698/4720/51085	4
GO:0017015	BP	GO:0017015	regulation of transforming growth factor beta receptor signaling pathway	4/282	147/18903	0.177438530592159	0.521832321206946	0.482997170710496	1601/23089/2734/9480	4
GO:0106106	BP	GO:0106106	cold-induced thermogenesis	4/282	147/18903	0.177438530592159	0.521832321206946	0.482997170710496	6319/11096/5618/3480	4
GO:0120161	BP	GO:0120161	regulation of cold-induced thermogenesis	4/282	147/18903	0.177438530592159	0.521832321206946	0.482997170710496	6319/11096/5618/3480	4
GO:0002664	BP	GO:0002664	regulation of T cell tolerance induction	1/282	13/18903	0.177544699372742	0.521832321206946	0.482997170710496	10288	1
GO:0005513	BP	GO:0005513	detection of calcium ion	1/282	13/18903	0.177544699372742	0.521832321206946	0.482997170710496	6857	1
GO:0006521	BP	GO:0006521	regulation of cellular amino acid metabolic process	1/282	13/18903	0.177544699372742	0.521832321206946	0.482997170710496	23657	1
GO:0006534	BP	GO:0006534	cysteine metabolic process	1/282	13/18903	0.177544699372742	0.521832321206946	0.482997170710496	23657	1
GO:0007008	BP	GO:0007008	outer mitochondrial membrane organization	1/282	13/18903	0.177544699372742	0.521832321206946	0.482997170710496	401505	1
GO:0007501	BP	GO:0007501	mesodermal cell fate specification	1/282	13/18903	0.177544699372742	0.521832321206946	0.482997170710496	5076	1
GO:0010524	BP	GO:0010524	positive regulation of calcium ion transport into cytosol	1/282	13/18903	0.177544699372742	0.521832321206946	0.482997170710496	117	1
GO:0010642	BP	GO:0010642	negative regulation of platelet-derived growth factor receptor signaling pathway	1/282	13/18903	0.177544699372742	0.521832321206946	0.482997170710496	65009	1
GO:0016558	BP	GO:0016558	protein import into peroxisome matrix	1/282	13/18903	0.177544699372742	0.521832321206946	0.482997170710496	55670	1
GO:0032341	BP	GO:0032341	aldosterone metabolic process	1/282	13/18903	0.177544699372742	0.521832321206946	0.482997170710496	1601	1
GO:0033079	BP	GO:0033079	immature T cell proliferation	1/282	13/18903	0.177544699372742	0.521832321206946	0.482997170710496	648	1
GO:0033080	BP	GO:0033080	immature T cell proliferation in thymus	1/282	13/18903	0.177544699372742	0.521832321206946	0.482997170710496	648	1
GO:0033690	BP	GO:0033690	positive regulation of osteoblast proliferation	1/282	13/18903	0.177544699372742	0.521832321206946	0.482997170710496	3480	1
GO:0042492	BP	GO:0042492	gamma-delta T cell differentiation	1/282	13/18903	0.177544699372742	0.521832321206946	0.482997170710496	1960	1
GO:0042670	BP	GO:0042670	retinal cone cell differentiation	1/282	13/18903	0.177544699372742	0.521832321206946	0.482997170710496	7068	1
GO:0042921	BP	GO:0042921	glucocorticoid receptor signaling pathway	1/282	13/18903	0.177544699372742	0.521832321206946	0.482997170710496	1408	1
GO:0043568	BP	GO:0043568	positive regulation of insulin-like growth factor receptor signaling pathway	1/282	13/18903	0.177544699372742	0.521832321206946	0.482997170710496	367	1
GO:0045040	BP	GO:0045040	protein insertion into mitochondrial outer membrane	1/282	13/18903	0.177544699372742	0.521832321206946	0.482997170710496	401505	1
GO:0048012	BP	GO:0048012	hepatocyte growth factor receptor signaling pathway	1/282	13/18903	0.177544699372742	0.521832321206946	0.482997170710496	4233	1
GO:0048680	BP	GO:0048680	positive regulation of axon regeneration	1/282	13/18903	0.177544699372742	0.521832321206946	0.482997170710496	3480	1
GO:0051451	BP	GO:0051451	myoblast migration	1/282	13/18903	0.177544699372742	0.521832321206946	0.482997170710496	51804	1
GO:0051775	BP	GO:0051775	response to redox state	1/282	13/18903	0.177544699372742	0.521832321206946	0.482997170710496	23657	1
GO:0060213	BP	GO:0060213	positive regulation of nuclear-transcribed mRNA poly(A) tail shortening	1/282	13/18903	0.177544699372742	0.521832321206946	0.482997170710496	26986	1
GO:0061029	BP	GO:0061029	eyelid development in camera-type eye	1/282	13/18903	0.177544699372742	0.521832321206946	0.482997170710496	7291	1
GO:0070341	BP	GO:0070341	fat cell proliferation	1/282	13/18903	0.177544699372742	0.521832321206946	0.482997170710496	1871	1
GO:0071389	BP	GO:0071389	cellular response to mineralocorticoid stimulus	1/282	13/18903	0.177544699372742	0.521832321206946	0.482997170710496	3480	1
GO:0071696	BP	GO:0071696	ectodermal placode development	1/282	13/18903	0.177544699372742	0.521832321206946	0.482997170710496	51804	1
GO:0090153	BP	GO:0090153	regulation of sphingolipid biosynthetic process	1/282	13/18903	0.177544699372742	0.521832321206946	0.482997170710496	142891	1
GO:0097475	BP	GO:0097475	motor neuron migration	1/282	13/18903	0.177544699372742	0.521832321206946	0.482997170710496	9423	1
GO:0097499	BP	GO:0097499	protein localization to non-motile cilium	1/282	13/18903	0.177544699372742	0.521832321206946	0.482997170710496	200894	1
GO:0098840	BP	GO:0098840	protein transport along microtubule	1/282	13/18903	0.177544699372742	0.521832321206946	0.482997170710496	3800	1
GO:0098935	BP	GO:0098935	dendritic transport	1/282	13/18903	0.177544699372742	0.521832321206946	0.482997170710496	3800	1
GO:0099118	BP	GO:0099118	microtubule-based protein transport	1/282	13/18903	0.177544699372742	0.521832321206946	0.482997170710496	3800	1
GO:0099550	BP	GO:0099550	trans-synaptic signaling, modulating synaptic transmission	1/282	13/18903	0.177544699372742	0.521832321206946	0.482997170710496	2915	1
GO:1901862	BP	GO:1901862	negative regulation of muscle tissue development	1/282	13/18903	0.177544699372742	0.521832321206946	0.482997170710496	7291	1
GO:1903265	BP	GO:1903265	positive regulation of tumor necrosis factor-mediated signaling pathway	1/282	13/18903	0.177544699372742	0.521832321206946	0.482997170710496	3304	1
GO:1904748	BP	GO:1904748	regulation of apoptotic process involved in development	1/282	13/18903	0.177544699372742	0.521832321206946	0.482997170710496	5076	1
GO:1904889	BP	GO:1904889	regulation of excitatory synapse assembly	1/282	13/18903	0.177544699372742	0.521832321206946	0.482997170710496	4884	1
GO:1905038	BP	GO:1905038	regulation of membrane lipid metabolic process	1/282	13/18903	0.177544699372742	0.521832321206946	0.482997170710496	142891	1
GO:2001053	BP	GO:2001053	regulation of mesenchymal cell apoptotic process	1/282	13/18903	0.177544699372742	0.521832321206946	0.482997170710496	5076	1
GO:2001198	BP	GO:2001198	regulation of dendritic cell differentiation	1/282	13/18903	0.177544699372742	0.521832321206946	0.482997170710496	10288	1
GO:0090305	BP	GO:0090305	nucleic acid phosphodiester bond hydrolysis	6/282	253/18903	0.178076765915239	0.522307129002059	0.483436642955412	7247/79650/79707/5073/126549/85463	6
GO:0097305	BP	GO:0097305	response to alcohol	6/282	253/18903	0.178076765915239	0.522307129002059	0.483436642955412	8061/6517/595/7804/3480/117	6
GO:0043434	BP	GO:0043434	response to peptide hormone	9/282	421/18903	0.179373480226361	0.522307129002059	0.483436642955412	123041/6517/55667/9810/1979/1408/2932/3480/3667	9
GO:0014020	BP	GO:0014020	primary neural tube formation	3/282	98/18903	0.180304470236709	0.522307129002059	0.483436642955412	5076/4524/7291	3
GO:0120162	BP	GO:0120162	positive regulation of cold-induced thermogenesis	3/282	98/18903	0.180304470236709	0.522307129002059	0.483436642955412	6319/5618/3480	3
GO:1902414	BP	GO:1902414	protein localization to cell junction	3/282	98/18903	0.180304470236709	0.522307129002059	0.483436642955412	3800/4884/8927	3
GO:1903311	BP	GO:1903311	regulation of mRNA metabolic process	7/282	309/18903	0.180321586323116	0.522307129002059	0.483436642955412	9939/4869/5725/5073/26135/3181/26986	7
GO:0032956	BP	GO:0032956	regulation of actin cytoskeleton organization	8/282	365/18903	0.180495077530168	0.522307129002059	0.483436642955412	4233/2764/11078/79933/91663/23332/6708/388	8
GO:0006636	BP	GO:0006636	unsaturated fatty acid biosynthetic process	2/282	52/18903	0.181787100037226	0.522307129002059	0.483436642955412	6319/9536	2
GO:0006968	BP	GO:0006968	cellular defense response	2/282	52/18903	0.181787100037226	0.522307129002059	0.483436642955412	8061/10288	2
GO:0016574	BP	GO:0016574	histone ubiquitination	2/282	52/18903	0.181787100037226	0.522307129002059	0.483436642955412	9810/648	2
GO:0032007	BP	GO:0032007	negative regulation of TOR signaling	2/282	52/18903	0.181787100037226	0.522307129002059	0.483436642955412	55654/84335	2
GO:0035176	BP	GO:0035176	social behavior	2/282	52/18903	0.181787100037226	0.522307129002059	0.483436642955412	2055/1979	2
GO:0086009	BP	GO:0086009	membrane repolarization	2/282	52/18903	0.181787100037226	0.522307129002059	0.483436642955412	123041/6327	2
GO:0097479	BP	GO:0097479	synaptic vesicle localization	2/282	52/18903	0.181787100037226	0.522307129002059	0.483436642955412	6517/3800	2
GO:1902930	BP	GO:1902930	regulation of alcohol biosynthetic process	2/282	52/18903	0.181787100037226	0.522307129002059	0.483436642955412	1601/117	2
GO:0060070	BP	GO:0060070	canonical Wnt signaling pathway	7/282	310/18903	0.182318067406572	0.522307129002059	0.483436642955412	331/1500/1601/388336/1654/2932/84133	7
GO:0046467	BP	GO:0046467	membrane lipid biosynthetic process	4/282	149/18903	0.183361589484396	0.522307129002059	0.483436642955412	2055/142891/7368/653308	4
GO:0051053	BP	GO:0051053	negative regulation of DNA metabolic process	4/282	149/18903	0.183361589484396	0.522307129002059	0.483436642955412	10923/29980/126549/7291	4
GO:0030512	BP	GO:0030512	negative regulation of transforming growth factor beta receptor signaling pathway	3/282	99/18903	0.184036434699231	0.522307129002059	0.483436642955412	23089/2734/9480	3
GO:0044264	BP	GO:0044264	cellular polysaccharide metabolic process	3/282	99/18903	0.184036434699231	0.522307129002059	0.483436642955412	5500/2932/3667	3
GO:0032943	BP	GO:0032943	mononuclear cell proliferation	7/282	312/18903	0.186338820655275	0.522307129002059	0.483436642955412	5618/648/959/1947/10288/27242/6708	7
GO:2001020	BP	GO:2001020	regulation of response to DNA damage stimulus	7/282	312/18903	0.186338820655275	0.522307129002059	0.483436642955412	23049/6883/150275/4869/126549/138151/7291	7
GO:0034614	BP	GO:0034614	cellular response to reactive oxygen species	4/282	150/18903	0.186347425087998	0.522307129002059	0.483436642955412	11235/4233/5076/388	4
GO:1903844	BP	GO:1903844	regulation of cellular response to transforming growth factor beta stimulus	4/282	150/18903	0.186347425087998	0.522307129002059	0.483436642955412	1601/23089/2734/9480	4
GO:0060071	BP	GO:0060071	Wnt signaling pathway, planar cell polarity pathway	2/282	53/18903	0.187168658780089	0.522307129002059	0.483436642955412	1601/84133	2
GO:0036473	BP	GO:0036473	cell death in response to oxidative stress	3/282	100/18903	0.187788833029239	0.522307129002059	0.483436642955412	11235/23657/4233	3
GO:1901992	BP	GO:1901992	positive regulation of mitotic cell cycle phase transition	3/282	100/18903	0.187788833029239	0.522307129002059	0.483436642955412	891/1654/595	3
GO:1990830	BP	GO:1990830	cellular response to leukemia inhibitory factor	3/282	100/18903	0.187788833029239	0.522307129002059	0.483436642955412	11235/4144/5990	3
GO:0017148	BP	GO:0017148	negative regulation of translation	6/282	258/18903	0.189208753001926	0.522307129002059	0.483436642955412	6726/1654/26065/1979/5073/26986	6
GO:0001976	BP	GO:0001976	nervous system process involved in regulation of systemic arterial blood pressure	1/282	14/18903	0.189822750975542	0.522307129002059	0.483436642955412	89797	1
GO:0002756	BP	GO:0002756	MyD88-independent toll-like receptor signaling pathway	1/282	14/18903	0.189822750975542	0.522307129002059	0.483436642955412	79931	1
GO:0003188	BP	GO:0003188	heart valve formation	1/282	14/18903	0.189822750975542	0.522307129002059	0.483436642955412	7291	1
GO:0007216	BP	GO:0007216	G protein-coupled glutamate receptor signaling pathway	1/282	14/18903	0.189822750975542	0.522307129002059	0.483436642955412	2915	1
GO:0008212	BP	GO:0008212	mineralocorticoid metabolic process	1/282	14/18903	0.189822750975542	0.522307129002059	0.483436642955412	1601	1
GO:0010452	BP	GO:0010452	histone H3-K36 methylation	1/282	14/18903	0.189822750975542	0.522307129002059	0.483436642955412	55870	1
GO:0010587	BP	GO:0010587	miRNA catabolic process	1/282	14/18903	0.189822750975542	0.522307129002059	0.483436642955412	5073	1
GO:0014061	BP	GO:0014061	regulation of norepinephrine secretion	1/282	14/18903	0.189822750975542	0.522307129002059	0.483436642955412	3745	1
GO:0021694	BP	GO:0021694	cerebellar Purkinje cell layer formation	1/282	14/18903	0.189822750975542	0.522307129002059	0.483436642955412	6095	1
GO:0021819	BP	GO:0021819	layer formation in cerebral cortex	1/282	14/18903	0.189822750975542	0.522307129002059	0.483436642955412	7804	1
GO:0021859	BP	GO:0021859	pyramidal neuron differentiation	1/282	14/18903	0.189822750975542	0.522307129002059	0.483436642955412	57178	1
GO:0031958	BP	GO:0031958	corticosteroid receptor signaling pathway	1/282	14/18903	0.189822750975542	0.522307129002059	0.483436642955412	1408	1
GO:0032306	BP	GO:0032306	regulation of prostaglandin secretion	1/282	14/18903	0.189822750975542	0.522307129002059	0.483436642955412	9536	1
GO:0032308	BP	GO:0032308	positive regulation of prostaglandin secretion	1/282	14/18903	0.189822750975542	0.522307129002059	0.483436642955412	9536	1
GO:0034309	BP	GO:0034309	primary alcohol biosynthetic process	1/282	14/18903	0.189822750975542	0.522307129002059	0.483436642955412	1601	1
GO:0035542	BP	GO:0035542	regulation of SNARE complex assembly	1/282	14/18903	0.189822750975542	0.522307129002059	0.483436642955412	84079	1
GO:0042754	BP	GO:0042754	negative regulation of circadian rhythm	1/282	14/18903	0.189822750975542	0.522307129002059	0.483436642955412	1408	1
GO:0043144	BP	GO:0043144	sno(s)RNA processing	1/282	14/18903	0.189822750975542	0.522307129002059	0.483436642955412	5073	1
GO:0043558	BP	GO:0043558	regulation of translational initiation in response to stress	1/282	14/18903	0.189822750975542	0.522307129002059	0.483436642955412	4869	1
GO:0043584	BP	GO:0043584	nose development	1/282	14/18903	0.189822750975542	0.522307129002059	0.483436642955412	51804	1
GO:0043950	BP	GO:0043950	positive regulation of cAMP-mediated signaling	1/282	14/18903	0.189822750975542	0.522307129002059	0.483436642955412	117	1
GO:0044849	BP	GO:0044849	estrous cycle	1/282	14/18903	0.189822750975542	0.522307129002059	0.483436642955412	3480	1
GO:0048070	BP	GO:0048070	regulation of developmental pigmentation	1/282	14/18903	0.189822750975542	0.522307129002059	0.483436642955412	89781	1
GO:0048243	BP	GO:0048243	norepinephrine secretion	1/282	14/18903	0.189822750975542	0.522307129002059	0.483436642955412	3745	1
GO:0051645	BP	GO:0051645	Golgi localization	1/282	14/18903	0.189822750975542	0.522307129002059	0.483436642955412	11235	1
GO:0060732	BP	GO:0060732	positive regulation of inositol phosphate biosynthetic process	1/282	14/18903	0.189822750975542	0.522307129002059	0.483436642955412	117	1
GO:0070141	BP	GO:0070141	response to UV-A	1/282	14/18903	0.189822750975542	0.522307129002059	0.483436642955412	595	1
GO:0070572	BP	GO:0070572	positive regulation of neuron projection regeneration	1/282	14/18903	0.189822750975542	0.522307129002059	0.483436642955412	3480	1
GO:0072160	BP	GO:0072160	nephron tubule epithelial cell differentiation	1/282	14/18903	0.189822750975542	0.522307129002059	0.483436642955412	5076	1
GO:0072393	BP	GO:0072393	microtubule anchoring at microtubule organizing center	1/282	14/18903	0.189822750975542	0.522307129002059	0.483436642955412	2932	1
GO:0120305	BP	GO:0120305	regulation of pigmentation	1/282	14/18903	0.189822750975542	0.522307129002059	0.483436642955412	89781	1
GO:1901077	BP	GO:1901077	regulation of relaxation of muscle	1/282	14/18903	0.189822750975542	0.522307129002059	0.483436642955412	5144	1
GO:1901298	BP	GO:1901298	regulation of hydrogen peroxide-mediated programmed cell death	1/282	14/18903	0.189822750975542	0.522307129002059	0.483436642955412	4233	1
GO:1901678	BP	GO:1901678	iron coordination entity transport	1/282	14/18903	0.189822750975542	0.522307129002059	0.483436642955412	28982	1
GO:1904044	BP	GO:1904044	response to aldosterone	1/282	14/18903	0.189822750975542	0.522307129002059	0.483436642955412	3480	1
GO:2000105	BP	GO:2000105	positive regulation of DNA-templated DNA replication	1/282	14/18903	0.189822750975542	0.522307129002059	0.483436642955412	1017	1
GO:0000302	BP	GO:0000302	response to reactive oxygen species	5/282	204/18903	0.189930837268602	0.522307129002059	0.483436642955412	11235/4233/8061/5076/388	5
GO:0031032	BP	GO:0031032	actomyosin structure organization	5/282	204/18903	0.189930837268602	0.522307129002059	0.483436642955412	4233/2036/51804/79933/23332	5
GO:0032204	BP	GO:0032204	regulation of telomere maintenance	3/282	101/18903	0.191560996321955	0.522307129002059	0.483436642955412	23049/5073/3181	3
GO:0042773	BP	GO:0042773	ATP synthesis coupled electron transport	3/282	101/18903	0.191560996321955	0.522307129002059	0.483436642955412	891/4698/4720	3
GO:0042775	BP	GO:0042775	mitochondrial ATP synthesis coupled electron transport	3/282	101/18903	0.191560996321955	0.522307129002059	0.483436642955412	891/4698/4720	3
GO:1990823	BP	GO:1990823	response to leukemia inhibitory factor	3/282	101/18903	0.191560996321955	0.522307129002059	0.483436642955412	11235/4144/5990	3
GO:0006417	BP	GO:0006417	regulation of translation	10/282	486/18903	0.191819070353786	0.522307129002059	0.483436642955412	317649/6726/9939/4869/2915/1654/26065/1979/5073/26986	10
GO:1901654	BP	GO:1901654	response to ketone	5/282	205/18903	0.192497568807057	0.522307129002059	0.483436642955412	8061/648/367/595/3480	5
GO:0014009	BP	GO:0014009	glial cell proliferation	2/282	54/18903	0.192572233489652	0.522307129002059	0.483436642955412	9423/3845	2
GO:0030834	BP	GO:0030834	regulation of actin filament depolymerization	2/282	54/18903	0.192572233489652	0.522307129002059	0.483436642955412	11078/6708	2
GO:0030857	BP	GO:0030857	negative regulation of epithelial cell differentiation	2/282	54/18903	0.192572233489652	0.522307129002059	0.483436642955412	3845/595	2
GO:0051703	BP	GO:0051703	biological process involved in intraspecies interaction between organisms	2/282	54/18903	0.192572233489652	0.522307129002059	0.483436642955412	2055/1979	2
GO:1904031	BP	GO:1904031	positive regulation of cyclin-dependent protein kinase activity	2/282	54/18903	0.192572233489652	0.522307129002059	0.483436642955412	891/595	2
GO:0090068	BP	GO:0090068	positive regulation of cell cycle process	6/282	260/18903	0.193735859684174	0.522307129002059	0.483436642955412	8555/4869/891/1654/595/3480	6
GO:0019218	BP	GO:0019218	regulation of steroid metabolic process	3/282	102/18903	0.19535225958095	0.522307129002059	0.483436642955412	1601/3480/6095	3
GO:0045927	BP	GO:0045927	positive regulation of growth	6/282	261/18903	0.196014834891902	0.522307129002059	0.483436642955412	9423/1654/23025/6857/51760/127833	6
GO:0042391	BP	GO:0042391	regulation of membrane potential	9/282	431/18903	0.19660959168826	0.522307129002059	0.483436642955412	123041/6327/2915/1756/54207/2932/3766/9630/3745	9
GO:0019439	BP	GO:0019439	aromatic compound catabolic process	10/282	489/18903	0.196734903234745	0.522307129002059	0.483436642955412	23049/3304/9939/5150/390916/4869/5144/5073/26135/26986	10
GO:2001233	BP	GO:2001233	regulation of apoptotic signaling pathway	8/282	374/18903	0.197247876500703	0.522307129002059	0.483436642955412	3304/90/648/1654/5519/367/2932/138151	8
GO:1902115	BP	GO:1902115	regulation of organelle assembly	5/282	207/18903	0.19766773207699	0.522307129002059	0.483436642955412	3304/115704/4869/2932/4884	5
GO:0003179	BP	GO:0003179	heart valve morphogenesis	2/282	55/18903	0.197995978359978	0.522307129002059	0.483436642955412	90/7291	2
GO:0006414	BP	GO:0006414	translational elongation	2/282	55/18903	0.197995978359978	0.522307129002059	0.483436642955412	6726/2915	2
GO:0043647	BP	GO:0043647	inositol phosphate metabolic process	2/282	55/18903	0.197995978359978	0.522307129002059	0.483436642955412	253430/117	2
GO:0045668	BP	GO:0045668	negative regulation of osteoblast differentiation	2/282	55/18903	0.197995978359978	0.522307129002059	0.483436642955412	1021/7291	2
GO:0072132	BP	GO:0072132	mesenchyme morphogenesis	2/282	55/18903	0.197995978359978	0.522307129002059	0.483436642955412	90/7291	2
GO:1900087	BP	GO:1900087	positive regulation of G1/S transition of mitotic cell cycle	2/282	55/18903	0.197995978359978	0.522307129002059	0.483436642955412	1654/595	2
GO:1903202	BP	GO:1903202	negative regulation of oxidative stress-induced cell death	2/282	55/18903	0.197995978359978	0.522307129002059	0.483436642955412	23657/4233	2
GO:2000772	BP	GO:2000772	regulation of cellular senescence	2/282	55/18903	0.197995978359978	0.522307129002059	0.483436642955412	1021/7291	2
GO:0009410	BP	GO:0009410	response to xenobiotic stimulus	9/282	432/18903	0.198371248713911	0.522307129002059	0.483436642955412	8061/57552/4524/29785/595/7804/117/6095/642	9
GO:0000723	BP	GO:0000723	telomere maintenance	4/282	154/18903	0.198445188235868	0.522307129002059	0.483436642955412	23049/9134/5073/3181	4
GO:0008360	BP	GO:0008360	regulation of cell shape	4/282	154/18903	0.198445188235868	0.522307129002059	0.483436642955412	55785/254065/6708/388	4
GO:0043524	BP	GO:0043524	negative regulation of neuron apoptotic process	4/282	154/18903	0.198445188235868	0.522307129002059	0.483436642955412	2055/3845/51804/595	4
GO:0051092	BP	GO:0051092	positive regulation of NF-kappaB transcription factor activity	4/282	154/18903	0.198445188235868	0.522307129002059	0.483436642955412	3304/4869/959/367	4
GO:0070167	BP	GO:0070167	regulation of biomineral tissue development	3/282	103/18903	0.199161961918314	0.522307129002059	0.483436642955412	90/4146/7291	3
GO:1903522	BP	GO:1903522	regulation of blood circulation	6/282	263/18903	0.200602991040441	0.522307129002059	0.483436642955412	7068/6327/340481/5144/1756/3768	6
GO:0050863	BP	GO:0050863	regulation of T cell activation	8/282	376/18903	0.201055788151819	0.522307129002059	0.483436642955412	648/959/57178/1947/10288/1960/27242/6708	8
GO:0016052	BP	GO:0016052	carbohydrate catabolic process	4/282	155/18903	0.201506596817527	0.522307129002059	0.483436642955412	2523/256356/3939/51085	4
GO:0035148	BP	GO:0035148	tube formation	4/282	155/18903	0.201506596817527	0.522307129002059	0.483436642955412	5076/4524/51804/7291	4
GO:0070507	BP	GO:0070507	regulation of microtubule cytoskeleton organization	4/282	155/18903	0.201506596817527	0.522307129002059	0.483436642955412	4233/3304/2932/23332	4
GO:0000054	BP	GO:0000054	ribosomal subunit export from nucleus	1/282	15/18903	0.201918149579222	0.522307129002059	0.483436642955412	4869	1
GO:0000463	BP	GO:0000463	maturation of LSU-rRNA from tricistronic rRNA transcript (SSU-rRNA, 5.8S rRNA, LSU-rRNA)	1/282	15/18903	0.201918149579222	0.522307129002059	0.483436642955412	79707	1
GO:0002517	BP	GO:0002517	T cell tolerance induction	1/282	15/18903	0.201918149579222	0.522307129002059	0.483436642955412	10288	1
GO:0003413	BP	GO:0003413	chondrocyte differentiation involved in endochondral bone morphogenesis	1/282	15/18903	0.201918149579222	0.522307129002059	0.483436642955412	4146	1
GO:0006361	BP	GO:0006361	transcription initiation at RNA polymerase I promoter	1/282	15/18903	0.201918149579222	0.522307129002059	0.483436642955412	11176	1
GO:0010649	BP	GO:0010649	regulation of cell communication by electrical coupling	1/282	15/18903	0.201918149579222	0.522307129002059	0.483436642955412	5144	1
GO:0021534	BP	GO:0021534	cell proliferation in hindbrain	1/282	15/18903	0.201918149579222	0.522307129002059	0.483436642955412	6095	1
GO:0021924	BP	GO:0021924	cell proliferation in external granule layer	1/282	15/18903	0.201918149579222	0.522307129002059	0.483436642955412	6095	1
GO:0021930	BP	GO:0021930	cerebellar granule cell precursor proliferation	1/282	15/18903	0.201918149579222	0.522307129002059	0.483436642955412	6095	1
GO:0030174	BP	GO:0030174	regulation of DNA-templated DNA replication initiation	1/282	15/18903	0.201918149579222	0.522307129002059	0.483436642955412	1017	1
GO:0032488	BP	GO:0032488	Cdc42 protein signal transduction	1/282	15/18903	0.201918149579222	0.522307129002059	0.483436642955412	9423	1
GO:0033750	BP	GO:0033750	ribosome localization	1/282	15/18903	0.201918149579222	0.522307129002059	0.483436642955412	4869	1
GO:0035358	BP	GO:0035358	regulation of peroxisome proliferator activated receptor signaling pathway	1/282	15/18903	0.201918149579222	0.522307129002059	0.483436642955412	7291	1
GO:0035672	BP	GO:0035672	oligopeptide transmembrane transport	1/282	15/18903	0.201918149579222	0.522307129002059	0.483436642955412	23657	1
GO:0042308	BP	GO:0042308	negative regulation of protein import into nucleus	1/282	15/18903	0.201918149579222	0.522307129002059	0.483436642955412	29969	1
GO:0042976	BP	GO:0042976	activation of Janus kinase activity	1/282	15/18903	0.201918149579222	0.522307129002059	0.483436642955412	5618	1
GO:0043328	BP	GO:0043328	protein transport to vacuole involved in ubiquitin-dependent protein catabolic process via the multivesicular body sorting pathway	1/282	15/18903	0.201918149579222	0.522307129002059	0.483436642955412	79720	1
GO:0043455	BP	GO:0043455	regulation of secondary metabolic process	1/282	15/18903	0.201918149579222	0.522307129002059	0.483436642955412	23657	1
GO:0043518	BP	GO:0043518	negative regulation of DNA damage response, signal transduction by p53 class mediator	1/282	15/18903	0.201918149579222	0.522307129002059	0.483436642955412	7291	1
GO:0045725	BP	GO:0045725	positive regulation of glycogen biosynthetic process	1/282	15/18903	0.201918149579222	0.522307129002059	0.483436642955412	3667	1
GO:0046512	BP	GO:0046512	sphingosine biosynthetic process	1/282	15/18903	0.201918149579222	0.522307129002059	0.483436642955412	653308	1
GO:0046520	BP	GO:0046520	sphingoid biosynthetic process	1/282	15/18903	0.201918149579222	0.522307129002059	0.483436642955412	653308	1
GO:0048021	BP	GO:0048021	regulation of melanin biosynthetic process	1/282	15/18903	0.201918149579222	0.522307129002059	0.483436642955412	23657	1
GO:0048308	BP	GO:0048308	organelle inheritance	1/282	15/18903	0.201918149579222	0.522307129002059	0.483436642955412	11235	1
GO:0048313	BP	GO:0048313	Golgi inheritance	1/282	15/18903	0.201918149579222	0.522307129002059	0.483436642955412	11235	1
GO:0048934	BP	GO:0048934	peripheral nervous system neuron differentiation	1/282	15/18903	0.201918149579222	0.522307129002059	0.483436642955412	9480	1
GO:0048935	BP	GO:0048935	peripheral nervous system neuron development	1/282	15/18903	0.201918149579222	0.522307129002059	0.483436642955412	9480	1
GO:0060211	BP	GO:0060211	regulation of nuclear-transcribed mRNA poly(A) tail shortening	1/282	15/18903	0.201918149579222	0.522307129002059	0.483436642955412	26986	1
GO:0060413	BP	GO:0060413	atrial septum morphogenesis	1/282	15/18903	0.201918149579222	0.522307129002059	0.483436642955412	90	1
GO:0060572	BP	GO:0060572	morphogenesis of an epithelial bud	1/282	15/18903	0.201918149579222	0.522307129002059	0.483436642955412	367	1
GO:0060766	BP	GO:0060766	negative regulation of androgen receptor signaling pathway	1/282	15/18903	0.201918149579222	0.522307129002059	0.483436642955412	1601	1
GO:0061307	BP	GO:0061307	cardiac neural crest cell differentiation involved in heart development	1/282	15/18903	0.201918149579222	0.522307129002059	0.483436642955412	7291	1
GO:0061308	BP	GO:0061308	cardiac neural crest cell development involved in heart development	1/282	15/18903	0.201918149579222	0.522307129002059	0.483436642955412	7291	1
GO:0070207	BP	GO:0070207	protein homotrimerization	1/282	15/18903	0.201918149579222	0.522307129002059	0.483436642955412	6510	1
GO:0070831	BP	GO:0070831	basement membrane assembly	1/282	15/18903	0.201918149579222	0.522307129002059	0.483436642955412	23332	1
GO:0070863	BP	GO:0070863	positive regulation of protein exit from endoplasmic reticulum	1/282	15/18903	0.201918149579222	0.522307129002059	0.483436642955412	56681	1
GO:0070885	BP	GO:0070885	negative regulation of calcineurin-NFAT signaling cascade	1/282	15/18903	0.201918149579222	0.522307129002059	0.483436642955412	2932	1
GO:0070986	BP	GO:0070986	left/right axis specification	1/282	15/18903	0.201918149579222	0.522307129002059	0.483436642955412	200894	1
GO:0071474	BP	GO:0071474	cellular hyperosmotic response	1/282	15/18903	0.201918149579222	0.522307129002059	0.483436642955412	10725	1
GO:0071639	BP	GO:0071639	positive regulation of monocyte chemotactic protein-1 production	1/282	15/18903	0.201918149579222	0.522307129002059	0.483436642955412	7291	1
GO:0072148	BP	GO:0072148	epithelial cell fate commitment	1/282	15/18903	0.201918149579222	0.522307129002059	0.483436642955412	90	1
GO:0072283	BP	GO:0072283	metanephric renal vesicle morphogenesis	1/282	15/18903	0.201918149579222	0.522307129002059	0.483436642955412	5076	1
GO:0072520	BP	GO:0072520	seminiferous tubule development	1/282	15/18903	0.201918149579222	0.522307129002059	0.483436642955412	367	1
GO:0090110	BP	GO:0090110	COPII-coated vesicle cargo loading	1/282	15/18903	0.201918149579222	0.522307129002059	0.483436642955412	56681	1
GO:0097152	BP	GO:0097152	mesenchymal cell apoptotic process	1/282	15/18903	0.201918149579222	0.522307129002059	0.483436642955412	5076	1
GO:0106057	BP	GO:0106057	negative regulation of calcineurin-mediated signaling	1/282	15/18903	0.201918149579222	0.522307129002059	0.483436642955412	2932	1
GO:1900153	BP	GO:1900153	positive regulation of nuclear-transcribed mRNA catabolic process, deadenylation-dependent decay	1/282	15/18903	0.201918149579222	0.522307129002059	0.483436642955412	26986	1
GO:1900376	BP	GO:1900376	regulation of secondary metabolite biosynthetic process	1/282	15/18903	0.201918149579222	0.522307129002059	0.483436642955412	23657	1
GO:1904424	BP	GO:1904424	regulation of GTP binding	1/282	15/18903	0.201918149579222	0.522307129002059	0.483436642955412	4233	1
GO:2000052	BP	GO:2000052	positive regulation of non-canonical Wnt signaling pathway	1/282	15/18903	0.201918149579222	0.522307129002059	0.483436642955412	1601	1
GO:2000104	BP	GO:2000104	negative regulation of DNA-templated DNA replication	1/282	15/18903	0.201918149579222	0.522307129002059	0.483436642955412	29980	1
GO:2000671	BP	GO:2000671	regulation of motor neuron apoptotic process	1/282	15/18903	0.201918149579222	0.522307129002059	0.483436642955412	3745	1
GO:2000767	BP	GO:2000767	positive regulation of cytoplasmic translation	1/282	15/18903	0.201918149579222	0.522307129002059	0.483436642955412	26986	1
GO:2001028	BP	GO:2001028	positive regulation of endothelial cell chemotaxis	1/282	15/18903	0.201918149579222	0.522307129002059	0.483436642955412	4233	1
GO:0045732	BP	GO:0045732	positive regulation of protein catabolic process	5/282	209/18903	0.202885535053347	0.523082964052655	0.48415473978297	1601/3304/9810/11337/2932	5
GO:0000041	BP	GO:0000041	transition metal ion transport	3/282	104/18903	0.202989446745575	0.523082964052655	0.48415473978297	28982/392/7781	3
GO:0051963	BP	GO:0051963	regulation of synapse assembly	3/282	104/18903	0.202989446745575	0.523082964052655	0.48415473978297	9423/51804/4884	3
GO:0110020	BP	GO:0110020	regulation of actomyosin structure organization	3/282	104/18903	0.202989446745575	0.523082964052655	0.48415473978297	4233/79933/23332	3
GO:0015695	BP	GO:0015695	organic cation transport	2/282	56/18903	0.203438097389575	0.523082964052655	0.48415473978297	23446/3745	2
GO:0042733	BP	GO:0042733	embryonic digit morphogenesis	2/282	56/18903	0.203438097389575	0.523082964052655	0.48415473978297	28982/7291	2
GO:0051438	BP	GO:0051438	regulation of ubiquitin-protein transferase activity	2/282	56/18903	0.203438097389575	0.523082964052655	0.48415473978297	8555/648	2
GO:2000630	BP	GO:2000630	positive regulation of miRNA metabolic process	2/282	56/18903	0.203438097389575	0.523082964052655	0.48415473978297	8061/2113	2
GO:0008643	BP	GO:0008643	carbohydrate transport	4/282	156/18903	0.204582136649848	0.524951710392974	0.48588441262704	6517/10776/154091/3667	4
GO:0007623	BP	GO:0007623	circadian rhythm	5/282	210/18903	0.205511813345725	0.524951710392974	0.48588441262704	5500/1408/1960/2932/6095	5
GO:0044728	BP	GO:0044728	DNA methylation or demethylation	3/282	105/18903	0.206834061955651	0.524951710392974	0.48588441262704	648/11176/55729	3
GO:0110149	BP	GO:0110149	regulation of biomineralization	3/282	105/18903	0.206834061955651	0.524951710392974	0.48588441262704	90/4146/7291	3
GO:1901655	BP	GO:1901655	cellular response to ketone	3/282	105/18903	0.206834061955651	0.524951710392974	0.48588441262704	648/367/3480	3
GO:0098656	BP	GO:0098656	anion transmembrane transport	6/282	266/18903	0.207558802875365	0.524951710392974	0.48588441262704	23657/2055/79751/2915/6510/3766	6
GO:0060541	BP	GO:0060541	respiratory system development	5/282	211/18903	0.208149414466546	0.524951710392974	0.48588441262704	7068/23657/3845/51804/9496	5
GO:0007080	BP	GO:0007080	mitotic metaphase plate congression	2/282	57/18903	0.20889684331515	0.524951710392974	0.48588441262704	891/3833	2
GO:0043113	BP	GO:0043113	receptor clustering	2/282	57/18903	0.20889684331515	0.524951710392974	0.48588441262704	23657/388336	2
GO:0045005	BP	GO:0045005	DNA-templated DNA replication maintenance of fidelity	2/282	57/18903	0.20889684331515	0.524951710392974	0.48588441262704	29980/253714	2
GO:0050879	BP	GO:0050879	multicellular organismal movement	2/282	57/18903	0.20889684331515	0.524951710392974	0.48588441262704	2055/1756	2
GO:0050881	BP	GO:0050881	musculoskeletal movement	2/282	57/18903	0.20889684331515	0.524951710392974	0.48588441262704	2055/1756	2
GO:0070534	BP	GO:0070534	protein K63-linked ubiquitination	2/282	57/18903	0.20889684331515	0.524951710392974	0.48588441262704	51619/1654	2
GO:0090175	BP	GO:0090175	regulation of establishment of planar polarity	2/282	57/18903	0.20889684331515	0.524951710392974	0.48588441262704	1601/84133	2
GO:0090329	BP	GO:0090329	regulation of DNA-templated DNA replication	2/282	57/18903	0.20889684331515	0.524951710392974	0.48588441262704	1017/29980	2
GO:0007409	BP	GO:0007409	axonogenesis	9/282	438/18903	0.209080231044324	0.524951710392974	0.48588441262704	23011/9423/5076/57556/1947/2932/3480/3800/4884	9
GO:0001841	BP	GO:0001841	neural tube formation	3/282	106/18903	0.210695160096083	0.524951710392974	0.48588441262704	5076/4524/7291	3
GO:0090101	BP	GO:0090101	negative regulation of transmembrane receptor protein serine/threonine kinase signaling pathway	4/282	158/18903	0.210774297680705	0.524951710392974	0.48588441262704	23089/2734/90/9480	4
GO:0090501	BP	GO:0090501	RNA phosphodiester bond hydrolysis	4/282	158/18903	0.210774297680705	0.524951710392974	0.48588441262704	79650/79707/5073/85463	4
GO:0016051	BP	GO:0016051	carbohydrate biosynthetic process	5/282	212/18903	0.210798141349375	0.524951710392974	0.48588441262704	2523/10776/2932/3667/117	5
GO:0034470	BP	GO:0034470	ncRNA processing	9/282	439/18903	0.210887728134289	0.524951710392974	0.48588441262704	4613/7247/79650/79707/142940/1654/5073/10885/3181	9
GO:0006816	BP	GO:0006816	calcium ion transport	9/282	440/18903	0.212701554202347	0.524951710392974	0.48588441262704	80228/59283/123041/5144/5354/1756/10288/774/117	9
GO:0051648	BP	GO:0051648	vesicle localization	5/282	213/18903	0.213457796357629	0.524951710392974	0.48588441262704	56681/6517/23332/3800/10079	5
GO:1902806	BP	GO:1902806	regulation of cell cycle G1/S phase transition	5/282	213/18903	0.213457796357629	0.524951710392974	0.48588441262704	90/1017/1654/595/138151	5
GO:0000478	BP	GO:0000478	endonucleolytic cleavage involved in rRNA processing	1/282	16/18903	0.213833602873306	0.524951710392974	0.48588441262704	79707	1
GO:0000479	BP	GO:0000479	endonucleolytic cleavage of tricistronic rRNA transcript (SSU-rRNA, 5.8S rRNA, LSU-rRNA)	1/282	16/18903	0.213833602873306	0.524951710392974	0.48588441262704	79707	1
GO:0006004	BP	GO:0006004	fucose metabolic process	1/282	16/18903	0.213833602873306	0.524951710392974	0.48588441262704	2523	1
GO:0006555	BP	GO:0006555	methionine metabolic process	1/282	16/18903	0.213833602873306	0.524951710392974	0.48588441262704	4524	1
GO:0006750	BP	GO:0006750	glutathione biosynthetic process	1/282	16/18903	0.213833602873306	0.524951710392974	0.48588441262704	23657	1
GO:0010715	BP	GO:0010715	regulation of extracellular matrix disassembly	1/282	16/18903	0.213833602873306	0.524951710392974	0.48588441262704	23332	1
GO:0010919	BP	GO:0010919	regulation of inositol phosphate biosynthetic process	1/282	16/18903	0.213833602873306	0.524951710392974	0.48588441262704	117	1
GO:0014819	BP	GO:0014819	regulation of skeletal muscle contraction	1/282	16/18903	0.213833602873306	0.524951710392974	0.48588441262704	1756	1
GO:0021535	BP	GO:0021535	cell migration in hindbrain	1/282	16/18903	0.213833602873306	0.524951710392974	0.48588441262704	200894	1
GO:0021542	BP	GO:0021542	dentate gyrus development	1/282	16/18903	0.213833602873306	0.524951710392974	0.48588441262704	1021	1
GO:0021783	BP	GO:0021783	preganglionic parasympathetic fiber development	1/282	16/18903	0.213833602873306	0.524951710392974	0.48588441262704	89797	1
GO:0023035	BP	GO:0023035	CD40 signaling pathway	1/282	16/18903	0.213833602873306	0.524951710392974	0.48588441262704	959	1
GO:0031054	BP	GO:0031054	pre-miRNA processing	1/282	16/18903	0.213833602873306	0.524951710392974	0.48588441262704	142940	1
GO:0034349	BP	GO:0034349	glial cell apoptotic process	1/282	16/18903	0.213833602873306	0.524951710392974	0.48588441262704	27242	1
GO:0034393	BP	GO:0034393	positive regulation of smooth muscle cell apoptotic process	1/282	16/18903	0.213833602873306	0.524951710392974	0.48588441262704	1871	1
GO:0043249	BP	GO:0043249	erythrocyte maturation	1/282	16/18903	0.213833602873306	0.524951710392974	0.48588441262704	28982	1
GO:0046068	BP	GO:0046068	cGMP metabolic process	1/282	16/18903	0.213833602873306	0.524951710392974	0.48588441262704	6095	1
GO:0046184	BP	GO:0046184	aldehyde biosynthetic process	1/282	16/18903	0.213833602873306	0.524951710392974	0.48588441262704	1601	1
GO:0048172	BP	GO:0048172	regulation of short-term neuronal synaptic plasticity	1/282	16/18903	0.213833602873306	0.524951710392974	0.48588441262704	388336	1
GO:0048532	BP	GO:0048532	anatomical structure arrangement	1/282	16/18903	0.213833602873306	0.524951710392974	0.48588441262704	5076	1
GO:0051014	BP	GO:0051014	actin filament severing	1/282	16/18903	0.213833602873306	0.524951710392974	0.48588441262704	2764	1
GO:0060088	BP	GO:0060088	auditory receptor cell stereocilium organization	1/282	16/18903	0.213833602873306	0.524951710392974	0.48588441262704	11078	1
GO:0060911	BP	GO:0060911	cardiac cell fate commitment	1/282	16/18903	0.213833602873306	0.524951710392974	0.48588441262704	90	1
GO:0070431	BP	GO:0070431	nucleotide-binding oligomerization domain containing 2 signaling pathway	1/282	16/18903	0.213833602873306	0.524951710392974	0.48588441262704	3304	1
GO:0070875	BP	GO:0070875	positive regulation of glycogen metabolic process	1/282	16/18903	0.213833602873306	0.524951710392974	0.48588441262704	3667	1
GO:0071391	BP	GO:0071391	cellular response to estrogen stimulus	1/282	16/18903	0.213833602873306	0.524951710392974	0.48588441262704	367	1
GO:0072044	BP	GO:0072044	collecting duct development	1/282	16/18903	0.213833602873306	0.524951710392974	0.48588441262704	5076	1
GO:0072176	BP	GO:0072176	nephric duct development	1/282	16/18903	0.213833602873306	0.524951710392974	0.48588441262704	5076	1
GO:0090336	BP	GO:0090336	positive regulation of brown fat cell differentiation	1/282	16/18903	0.213833602873306	0.524951710392974	0.48588441262704	6239	1
GO:0099170	BP	GO:0099170	postsynaptic modulation of chemical synaptic transmission	1/282	16/18903	0.213833602873306	0.524951710392974	0.48588441262704	2915	1
GO:0099633	BP	GO:0099633	protein localization to postsynaptic specialization membrane	1/282	16/18903	0.213833602873306	0.524951710392974	0.48588441262704	4884	1
GO:0099645	BP	GO:0099645	neurotransmitter receptor localization to postsynaptic specialization membrane	1/282	16/18903	0.213833602873306	0.524951710392974	0.48588441262704	4884	1
GO:1900044	BP	GO:1900044	regulation of protein K63-linked ubiquitination	1/282	16/18903	0.213833602873306	0.524951710392974	0.48588441262704	1654	1
GO:1900747	BP	GO:1900747	negative regulation of vascular endothelial growth factor signaling pathway	1/282	16/18903	0.213833602873306	0.524951710392974	0.48588441262704	57556	1
GO:1901201	BP	GO:1901201	regulation of extracellular matrix assembly	1/282	16/18903	0.213833602873306	0.524951710392974	0.48588441262704	23332	1
GO:0007605	BP	GO:0007605	sensory perception of sound	4/282	159/18903	0.213890262915197	0.524951710392974	0.48588441262704	7068/89797/54532/11078	4
GO:0001961	BP	GO:0001961	positive regulation of cytokine-mediated signaling pathway	2/282	58/18903	0.214370516565906	0.524951710392974	0.48588441262704	3304/26065	2
GO:0006826	BP	GO:0006826	iron ion transport	2/282	58/18903	0.214370516565906	0.524951710392974	0.48588441262704	28982/392	2
GO:0010803	BP	GO:0010803	regulation of tumor necrosis factor-mediated signaling pathway	2/282	58/18903	0.214370516565906	0.524951710392974	0.48588441262704	331/3304	2
GO:0051058	BP	GO:0051058	negative regulation of small GTPase mediated signal transduction	2/282	58/18903	0.214370516565906	0.524951710392974	0.48588441262704	4233/440730	2
GO:0061005	BP	GO:0061005	cell differentiation involved in kidney development	2/282	58/18903	0.214370516565906	0.524951710392974	0.48588441262704	5076/5613	2
GO:0002027	BP	GO:0002027	regulation of heart rate	3/282	107/18903	0.214572098533804	0.524951710392974	0.48588441262704	6327/5144/1756	3
GO:0010906	BP	GO:0010906	regulation of glucose metabolic process	3/282	107/18903	0.214572098533804	0.524951710392974	0.48588441262704	10776/3667/6095	3
GO:0062207	BP	GO:0062207	regulation of pattern recognition receptor signaling pathway	3/282	107/18903	0.214572098533804	0.524951710392974	0.48588441262704	331/3304/1654	3
GO:0008016	BP	GO:0008016	regulation of heart contraction	5/282	214/18903	0.216128181332596	0.527410497902928	0.488160215336882	7068/6327/5144/1756/3768	5
GO:1902903	BP	GO:1902903	regulation of supramolecular fiber organization	8/282	384/18903	0.216579462679522	0.527410497902928	0.488160215336882	4233/2764/3304/11078/79933/91663/23332/6708	8
GO:1990845	BP	GO:1990845	adaptive thermogenesis	4/282	160/18903	0.217019047657665	0.527410497902928	0.488160215336882	6319/11096/5618/3480	4
GO:0019882	BP	GO:0019882	antigen processing and presentation	3/282	108/18903	0.218464239611687	0.527410497902928	0.488160215336882	5869/51762/10288	3
GO:0032231	BP	GO:0032231	regulation of actin filament bundle assembly	3/282	108/18903	0.218464239611687	0.527410497902928	0.488160215336882	4233/79933/23332	3
GO:0006611	BP	GO:0006611	protein export from nucleus	2/282	59/18903	0.219857464238021	0.527410497902928	0.488160215336882	2932/126549	2
GO:0010257	BP	GO:0010257	NADH dehydrogenase complex assembly	2/282	59/18903	0.219857464238021	0.527410497902928	0.488160215336882	4698/4720	2
GO:0030042	BP	GO:0030042	actin filament depolymerization	2/282	59/18903	0.219857464238021	0.527410497902928	0.488160215336882	11078/6708	2
GO:0032981	BP	GO:0032981	mitochondrial respiratory chain complex I assembly	2/282	59/18903	0.219857464238021	0.527410497902928	0.488160215336882	4698/4720	2
GO:0033363	BP	GO:0033363	secretory granule organization	2/282	59/18903	0.219857464238021	0.527410497902928	0.488160215336882	5990/89781	2
GO:0042306	BP	GO:0042306	regulation of protein import into nucleus	2/282	59/18903	0.219857464238021	0.527410497902928	0.488160215336882	29969/3843	2
GO:0045010	BP	GO:0045010	actin nucleation	2/282	59/18903	0.219857464238021	0.527410497902928	0.488160215336882	2764/133746	2
GO:0046324	BP	GO:0046324	regulation of glucose import	2/282	59/18903	0.219857464238021	0.527410497902928	0.488160215336882	10776/3667	2
GO:0061098	BP	GO:0061098	positive regulation of protein tyrosine kinase activity	2/282	59/18903	0.219857464238021	0.527410497902928	0.488160215336882	2915/7804	2
GO:0072666	BP	GO:0072666	establishment of protein localization to vacuole	2/282	59/18903	0.219857464238021	0.527410497902928	0.488160215336882	59283/79720	2
GO:0090596	BP	GO:0090596	sensory organ morphogenesis	6/282	272/18903	0.221722321549185	0.527410497902928	0.488160215336882	7068/9423/5076/51804/11078/7291	6
GO:0001708	BP	GO:0001708	cell fate specification	3/282	109/18903	0.222370950797115	0.527410497902928	0.488160215336882	5076/367/9496	3
GO:0030038	BP	GO:0030038	contractile actin filament bundle assembly	3/282	109/18903	0.222370950797115	0.527410497902928	0.488160215336882	4233/79933/23332	3
GO:0043149	BP	GO:0043149	stress fiber assembly	3/282	109/18903	0.222370950797115	0.527410497902928	0.488160215336882	4233/79933/23332	3
GO:0046822	BP	GO:0046822	regulation of nucleocytoplasmic transport	3/282	109/18903	0.222370950797115	0.527410497902928	0.488160215336882	29969/3843/2932	3
GO:0007034	BP	GO:0007034	vacuolar transport	4/282	162/18903	0.223313766725205	0.527410497902928	0.488160215336882	59283/79720/9114/388	4
GO:0050792	BP	GO:0050792	regulation of viral process	4/282	162/18903	0.223313766725205	0.527410497902928	0.488160215336882	79720/29969/1654/26986	4
GO:0046034	BP	GO:0046034	ATP metabolic process	5/282	217/18903	0.224201727631589	0.527410497902928	0.488160215336882	3939/3304/4698/4720/51085	5
GO:0001658	BP	GO:0001658	branching involved in ureteric bud morphogenesis	2/282	60/18903	0.225356079088922	0.527410497902928	0.488160215336882	5076/51804	2
GO:1903670	BP	GO:1903670	regulation of sprouting angiogenesis	2/282	60/18903	0.225356079088922	0.527410497902928	0.488160215336882	2523/57556	2
GO:2000300	BP	GO:2000300	regulation of synaptic vesicle exocytosis	2/282	60/18903	0.225356079088922	0.527410497902928	0.488160215336882	6857/2932	2
GO:0009150	BP	GO:0009150	purine ribonucleotide metabolic process	9/282	447/18903	0.225570788470714	0.527410497902928	0.488160215336882	3939/3304/5150/390916/5144/4698/4720/51085/6095	9
GO:0000097	BP	GO:0000097	sulfur amino acid biosynthetic process	1/282	17/18903	0.225571778549153	0.527410497902928	0.488160215336882	4524	1
GO:0003198	BP	GO:0003198	epithelial to mesenchymal transition involved in endocardial cushion formation	1/282	17/18903	0.225571778549153	0.527410497902928	0.488160215336882	90	1
GO:0006089	BP	GO:0006089	lactate metabolic process	1/282	17/18903	0.225571778549153	0.527410497902928	0.488160215336882	3939	1
GO:0006857	BP	GO:0006857	oligopeptide transport	1/282	17/18903	0.225571778549153	0.527410497902928	0.488160215336882	23657	1
GO:0007000	BP	GO:0007000	nucleolus organization	1/282	17/18903	0.225571778549153	0.527410497902928	0.488160215336882	11176	1
GO:0007096	BP	GO:0007096	regulation of exit from mitosis	1/282	17/18903	0.225571778549153	0.527410497902928	0.488160215336882	8555	1
GO:0007379	BP	GO:0007379	segment specification	1/282	17/18903	0.225571778549153	0.527410497902928	0.488160215336882	648	1
GO:0009642	BP	GO:0009642	response to light intensity	1/282	17/18903	0.225571778549153	0.527410497902928	0.488160215336882	123041	1
GO:0010470	BP	GO:0010470	regulation of gastrulation	1/282	17/18903	0.225571778549153	0.527410497902928	0.488160215336882	23332	1
GO:0010566	BP	GO:0010566	regulation of ketone biosynthetic process	1/282	17/18903	0.225571778549153	0.527410497902928	0.488160215336882	1601	1
GO:0016074	BP	GO:0016074	sno(s)RNA metabolic process	1/282	17/18903	0.225571778549153	0.527410497902928	0.488160215336882	5073	1
GO:0016202	BP	GO:0016202	regulation of striated muscle tissue development	1/282	17/18903	0.225571778549153	0.527410497902928	0.488160215336882	7291	1
GO:0017014	BP	GO:0017014	protein nitrosylation	1/282	17/18903	0.225571778549153	0.527410497902928	0.488160215336882	1756	1
GO:0018119	BP	GO:0018119	peptidyl-cysteine S-nitrosylation	1/282	17/18903	0.225571778549153	0.527410497902928	0.488160215336882	1756	1
GO:0030322	BP	GO:0030322	stabilization of membrane potential	1/282	17/18903	0.225571778549153	0.527410497902928	0.488160215336882	54207	1
GO:0031649	BP	GO:0031649	heat generation	1/282	17/18903	0.225571778549153	0.527410497902928	0.488160215336882	9536	1
GO:0036065	BP	GO:0036065	fucosylation	1/282	17/18903	0.225571778549153	0.527410497902928	0.488160215336882	2523	1
GO:0055089	BP	GO:0055089	fatty acid homeostasis	1/282	17/18903	0.225571778549153	0.527410497902928	0.488160215336882	51085	1
GO:0055119	BP	GO:0055119	relaxation of cardiac muscle	1/282	17/18903	0.225571778549153	0.527410497902928	0.488160215336882	5144	1
GO:0061548	BP	GO:0061548	ganglion development	1/282	17/18903	0.225571778549153	0.527410497902928	0.488160215336882	51804	1
GO:0070206	BP	GO:0070206	protein trimerization	1/282	17/18903	0.225571778549153	0.527410497902928	0.488160215336882	6510	1
GO:0071732	BP	GO:0071732	cellular response to nitric oxide	1/282	17/18903	0.225571778549153	0.527410497902928	0.488160215336882	1017	1
GO:0072189	BP	GO:0072189	ureter development	1/282	17/18903	0.225571778549153	0.527410497902928	0.488160215336882	5076	1
GO:0072224	BP	GO:0072224	metanephric glomerulus development	1/282	17/18903	0.225571778549153	0.527410497902928	0.488160215336882	5076	1
GO:0090083	BP	GO:0090083	regulation of inclusion body assembly	1/282	17/18903	0.225571778549153	0.527410497902928	0.488160215336882	3304	1
GO:0097107	BP	GO:0097107	postsynaptic density assembly	1/282	17/18903	0.225571778549153	0.527410497902928	0.488160215336882	4884	1
GO:0098915	BP	GO:0098915	membrane repolarization during ventricular cardiac muscle cell action potential	1/282	17/18903	0.225571778549153	0.527410497902928	0.488160215336882	6327	1
GO:0110096	BP	GO:0110096	cellular response to aldehyde	1/282	17/18903	0.225571778549153	0.527410497902928	0.488160215336882	3480	1
GO:1900034	BP	GO:1900034	regulation of cellular response to heat	1/282	17/18903	0.225571778549153	0.527410497902928	0.488160215336882	2932	1
GO:1901550	BP	GO:1901550	regulation of endothelial cell development	1/282	17/18903	0.225571778549153	0.527410497902928	0.488160215336882	340481	1
GO:1902036	BP	GO:1902036	regulation of hematopoietic stem cell differentiation	1/282	17/18903	0.225571778549153	0.527410497902928	0.488160215336882	1021	1
GO:1903140	BP	GO:1903140	regulation of establishment of endothelial barrier	1/282	17/18903	0.225571778549153	0.527410497902928	0.488160215336882	340481	1
GO:1903358	BP	GO:1903358	regulation of Golgi organization	1/282	17/18903	0.225571778549153	0.527410497902928	0.488160215336882	11235	1
GO:1903541	BP	GO:1903541	regulation of exosomal secretion	1/282	17/18903	0.225571778549153	0.527410497902928	0.488160215336882	10079	1
GO:1903729	BP	GO:1903729	regulation of plasma membrane organization	1/282	17/18903	0.225571778549153	0.527410497902928	0.488160215336882	94121	1
GO:1905288	BP	GO:1905288	vascular associated smooth muscle cell apoptotic process	1/282	17/18903	0.225571778549153	0.527410497902928	0.488160215336882	1871	1
GO:1905459	BP	GO:1905459	regulation of vascular associated smooth muscle cell apoptotic process	1/282	17/18903	0.225571778549153	0.527410497902928	0.488160215336882	1871	1
GO:2000651	BP	GO:2000651	positive regulation of sodium ion transmembrane transporter activity	1/282	17/18903	0.225571778549153	0.527410497902928	0.488160215336882	1756	1
GO:0005976	BP	GO:0005976	polysaccharide metabolic process	3/282	110/18903	0.226291604822809	0.528091865150553	0.488790874725815	5500/2932/3667	3
GO:0019395	BP	GO:0019395	fatty acid oxidation	3/282	110/18903	0.226291604822809	0.528091865150553	0.488790874725815	3712/3667/7291	3
GO:0006665	BP	GO:0006665	sphingolipid metabolic process	4/282	163/18903	0.226479047707424	0.528091865150553	0.488790874725815	2055/142891/7368/653308	4
GO:0035966	BP	GO:0035966	response to topologically incorrect protein	4/282	163/18903	0.226479047707424	0.528091865150553	0.488790874725815	3304/23071/153222/595	4
GO:0042180	BP	GO:0042180	cellular ketone metabolic process	5/282	218/18903	0.22691304209323	0.528385427277515	0.489062589740367	23657/1601/3667/51085/7291	5
GO:0072330	BP	GO:0072330	monocarboxylic acid biosynthetic process	5/282	218/18903	0.22691304209323	0.528385427277515	0.489062589740367	6319/5354/9536/653308/51085	5
GO:0050878	BP	GO:0050878	regulation of body fluid levels	8/282	390/18903	0.228512850879599	0.529885404409331	0.490450937455437	23657/4233/5618/959/595/4302/84283/89781	8
GO:0001676	BP	GO:0001676	long-chain fatty acid metabolic process	3/282	111/18903	0.230225579820143	0.529885404409331	0.490450937455437	5354/29785/653308	3
GO:0018107	BP	GO:0018107	peptidyl-threonine phosphorylation	3/282	111/18903	0.230225579820143	0.529885404409331	0.490450937455437	90/388228/2932	3
GO:0030865	BP	GO:0030865	cortical cytoskeleton organization	2/282	61/18903	0.230864798551023	0.529885404409331	0.490450937455437	2036/388	2
GO:0034113	BP	GO:0034113	heterotypic cell-cell adhesion	2/282	61/18903	0.230864798551023	0.529885404409331	0.490450937455437	10288/91663	2
GO:0042255	BP	GO:0042255	ribosome assembly	2/282	61/18903	0.230864798551023	0.529885404409331	0.490450937455437	4869/1654	2
GO:0060135	BP	GO:0060135	maternal process involved in female pregnancy	2/282	61/18903	0.230864798551023	0.529885404409331	0.490450937455437	367/55870	2
GO:1902893	BP	GO:1902893	regulation of miRNA transcription	2/282	61/18903	0.230864798551023	0.529885404409331	0.490450937455437	8061/2113	2
GO:1904356	BP	GO:1904356	regulation of telomere maintenance via telomere lengthening	2/282	61/18903	0.230864798551023	0.529885404409331	0.490450937455437	5073/3181	2
GO:0007601	BP	GO:0007601	visual perception	5/282	220/18903	0.232364669650496	0.529885404409331	0.490450937455437	2055/5076/80207/3766/3983	5
GO:0006606	BP	GO:0006606	protein import into nucleus	4/282	165/18903	0.232843823481272	0.529885404409331	0.490450937455437	1871/29969/3843/1408	4
GO:1903829	BP	GO:1903829	positive regulation of protein localization	9/282	451/18903	0.233055045144766	0.529885404409331	0.490450937455437	11235/56681/4869/3843/7447/94121/2932/3745/89781	9
GO:0071824	BP	GO:0071824	protein-DNA complex subunit organization	6/282	277/18903	0.233764679885944	0.529885404409331	0.490450937455437	6883/4869/23522/9862/11176/55729	6
GO:0048259	BP	GO:0048259	regulation of receptor-mediated endocytosis	3/282	112/18903	0.234172259445157	0.529885404409331	0.490450937455437	23011/1601/84251	3
GO:0009314	BP	GO:0009314	response to radiation	9/282	452/18903	0.234940339073354	0.529885404409331	0.490450937455437	5500/23657/123041/3845/4869/595/1408/65009/388	9
GO:0043583	BP	GO:0043583	ear development	5/282	221/18903	0.235104581915355	0.529885404409331	0.490450937455437	9423/5076/51804/11078/7291	5
GO:0007009	BP	GO:0007009	plasma membrane organization	4/282	166/18903	0.236042668689308	0.529885404409331	0.490450937455437	29993/367/94121/6708	4
GO:0000381	BP	GO:0000381	regulation of alternative mRNA splicing, via spliceosome	2/282	62/18903	0.236382103764541	0.529885404409331	0.490450937455437	9939/5725	2
GO:0022617	BP	GO:0022617	extracellular matrix disassembly	2/282	62/18903	0.236382103764541	0.529885404409331	0.490450937455437	11096/23332	2
GO:0031122	BP	GO:0031122	cytoplasmic microtubule organization	2/282	62/18903	0.236382103764541	0.529885404409331	0.490450937455437	84056/23332	2
GO:0032387	BP	GO:0032387	negative regulation of intracellular transport	2/282	62/18903	0.236382103764541	0.529885404409331	0.490450937455437	392/29969	2
GO:0046824	BP	GO:0046824	positive regulation of nucleocytoplasmic transport	2/282	62/18903	0.236382103764541	0.529885404409331	0.490450937455437	3843/2932	2
GO:0061614	BP	GO:0061614	miRNA transcription	2/282	62/18903	0.236382103764541	0.529885404409331	0.490450937455437	8061/2113	2
GO:0000712	BP	GO:0000712	resolution of meiotic recombination intermediates	1/282	18/18903	0.237135304888724	0.529885404409331	0.490450937455437	126549	1
GO:0001522	BP	GO:0001522	pseudouridine synthesis	1/282	18/18903	0.237135304888724	0.529885404409331	0.490450937455437	142940	1
GO:0001710	BP	GO:0001710	mesodermal cell fate commitment	1/282	18/18903	0.237135304888724	0.529885404409331	0.490450937455437	5076	1
GO:0001956	BP	GO:0001956	positive regulation of neurotransmitter secretion	1/282	18/18903	0.237135304888724	0.529885404409331	0.490450937455437	6857	1
GO:0002076	BP	GO:0002076	osteoblast development	1/282	18/18903	0.237135304888724	0.529885404409331	0.490450937455437	23314	1
GO:0002093	BP	GO:0002093	auditory receptor cell morphogenesis	1/282	18/18903	0.237135304888724	0.529885404409331	0.490450937455437	11078	1
GO:0003159	BP	GO:0003159	morphogenesis of an endothelium	1/282	18/18903	0.237135304888724	0.529885404409331	0.490450937455437	388	1
GO:0006677	BP	GO:0006677	glycosylceramide metabolic process	1/282	18/18903	0.237135304888724	0.529885404409331	0.490450937455437	7368	1
GO:0010522	BP	GO:0010522	regulation of calcium ion transport into cytosol	1/282	18/18903	0.237135304888724	0.529885404409331	0.490450937455437	117	1
GO:0015936	BP	GO:0015936	coenzyme A metabolic process	1/282	18/18903	0.237135304888724	0.529885404409331	0.490450937455437	390916	1
GO:0019184	BP	GO:0019184	nonribosomal peptide biosynthetic process	1/282	18/18903	0.237135304888724	0.529885404409331	0.490450937455437	23657	1
GO:0019896	BP	GO:0019896	axonal transport of mitochondrion	1/282	18/18903	0.237135304888724	0.529885404409331	0.490450937455437	3281	1
GO:0021692	BP	GO:0021692	cerebellar Purkinje cell layer morphogenesis	1/282	18/18903	0.237135304888724	0.529885404409331	0.490450937455437	6095	1
GO:0032310	BP	GO:0032310	prostaglandin secretion	1/282	18/18903	0.237135304888724	0.529885404409331	0.490450937455437	9536	1
GO:0035067	BP	GO:0035067	negative regulation of histone acetylation	1/282	18/18903	0.237135304888724	0.529885404409331	0.490450937455437	7291	1
GO:0042402	BP	GO:0042402	cellular biogenic amine catabolic process	1/282	18/18903	0.237135304888724	0.529885404409331	0.490450937455437	23446	1
GO:0042753	BP	GO:0042753	positive regulation of circadian rhythm	1/282	18/18903	0.237135304888724	0.529885404409331	0.490450937455437	6095	1
GO:0045722	BP	GO:0045722	positive regulation of gluconeogenesis	1/282	18/18903	0.237135304888724	0.529885404409331	0.490450937455437	10776	1
GO:0045945	BP	GO:0045945	positive regulation of transcription by RNA polymerase III	1/282	18/18903	0.237135304888724	0.529885404409331	0.490450937455437	367	1
GO:0046653	BP	GO:0046653	tetrahydrofolate metabolic process	1/282	18/18903	0.237135304888724	0.529885404409331	0.490450937455437	4524	1
GO:0046827	BP	GO:0046827	positive regulation of protein export from nucleus	1/282	18/18903	0.237135304888724	0.529885404409331	0.490450937455437	2932	1
GO:0048486	BP	GO:0048486	parasympathetic nervous system development	1/282	18/18903	0.237135304888724	0.529885404409331	0.490450937455437	89797	1
GO:0050884	BP	GO:0050884	neuromuscular process controlling posture	1/282	18/18903	0.237135304888724	0.529885404409331	0.490450937455437	2055	1
GO:0051988	BP	GO:0051988	regulation of attachment of spindle microtubules to kinetochore	1/282	18/18903	0.237135304888724	0.529885404409331	0.490450937455437	891	1
GO:0060391	BP	GO:0060391	positive regulation of SMAD protein signal transduction	1/282	18/18903	0.237135304888724	0.529885404409331	0.490450937455437	1601	1
GO:0060602	BP	GO:0060602	branch elongation of an epithelium	1/282	18/18903	0.237135304888724	0.529885404409331	0.490450937455437	51804	1
GO:0060644	BP	GO:0060644	mammary gland epithelial cell differentiation	1/282	18/18903	0.237135304888724	0.529885404409331	0.490450937455437	5618	1
GO:0061154	BP	GO:0061154	endothelial tube morphogenesis	1/282	18/18903	0.237135304888724	0.529885404409331	0.490450937455437	388	1
GO:0071397	BP	GO:0071397	cellular response to cholesterol	1/282	18/18903	0.237135304888724	0.529885404409331	0.490450937455437	7804	1
GO:0072077	BP	GO:0072077	renal vesicle morphogenesis	1/282	18/18903	0.237135304888724	0.529885404409331	0.490450937455437	5076	1
GO:0072673	BP	GO:0072673	lamellipodium morphogenesis	1/282	18/18903	0.237135304888724	0.529885404409331	0.490450937455437	6239	1
GO:0086103	BP	GO:0086103	G protein-coupled receptor signaling pathway involved in heart process	1/282	18/18903	0.237135304888724	0.529885404409331	0.490450937455437	5144	1
GO:0090308	BP	GO:0090308	regulation of DNA methylation-dependent heterochromatin formation	1/282	18/18903	0.237135304888724	0.529885404409331	0.490450937455437	55729	1
GO:0097067	BP	GO:0097067	cellular response to thyroid hormone stimulus	1/282	18/18903	0.237135304888724	0.529885404409331	0.490450937455437	7068	1
GO:1902018	BP	GO:1902018	negative regulation of cilium assembly	1/282	18/18903	0.237135304888724	0.529885404409331	0.490450937455437	115704	1
GO:1902548	BP	GO:1902548	negative regulation of cellular response to vascular endothelial growth factor stimulus	1/282	18/18903	0.237135304888724	0.529885404409331	0.490450937455437	57556	1
GO:1902570	BP	GO:1902570	protein localization to nucleolus	1/282	18/18903	0.237135304888724	0.529885404409331	0.490450937455437	4869	1
GO:1904872	BP	GO:1904872	regulation of telomerase RNA localization to Cajal body	1/282	18/18903	0.237135304888724	0.529885404409331	0.490450937455437	5073	1
GO:2001224	BP	GO:2001224	positive regulation of neuron migration	1/282	18/18903	0.237135304888724	0.529885404409331	0.490450937455437	57556	1
GO:0044242	BP	GO:0044242	cellular lipid catabolic process	5/282	222/18903	0.237853625657618	0.531144489586999	0.491616320575231	3712/390916/3667/653308/7291	5
GO:0031123	BP	GO:0031123	RNA 3'-end processing	3/282	113/18903	0.238131032997508	0.531417985153841	0.491869462398031	79650/5073/26986	3
GO:0071900	BP	GO:0071900	regulation of protein serine/threonine kinase activity	8/282	395/18903	0.238634802970858	0.531711433221572	0.492141071841725	11235/1601/9134/891/1654/959/595/3843	8
GO:0051962	BP	GO:0051962	positive regulation of nervous system development	6/282	279/18903	0.238638458498353	0.531711433221572	0.492141071841725	23011/9423/3845/2915/7804/84079	6
GO:0051090	BP	GO:0051090	regulation of DNA-binding transcription factor activity	9/282	454/18903	0.238727582262746	0.531711433221572	0.492141071841725	6883/8061/3304/133746/4869/959/367/7804/7291	9
GO:0016571	BP	GO:0016571	histone methylation	4/282	167/18903	0.239252053713524	0.532533773028805	0.49290221250725	4524/5929/4302/55870	4
GO:0006457	BP	GO:0006457	protein folding	5/282	223/18903	0.240611600087125	0.535212573475251	0.495381654626778	81572/3304/23071/285755/4820	5
GO:0001933	BP	GO:0001933	negative regulation of protein phosphorylation	7/282	338/18903	0.241661236875362	0.53670074961043	0.496759079584182	4869/84335/5144/1756/3843/91663/51085	7
GO:0046579	BP	GO:0046579	positive regulation of Ras protein signal transduction	2/282	63/18903	0.241906518629074	0.53670074961043	0.496759079584182	3845/79933	2
GO:0050994	BP	GO:0050994	regulation of lipid catabolic process	2/282	63/18903	0.241906518629074	0.53670074961043	0.496759079584182	3667/7291	2
GO:0070542	BP	GO:0070542	response to fatty acid	2/282	63/18903	0.241906518629074	0.53670074961043	0.496759079584182	6319/3667	2
GO:0002526	BP	GO:0002526	acute inflammatory response	3/282	114/18903	0.242101295532552	0.536785677877604	0.496837687426378	90/9536/55870	3
GO:0050953	BP	GO:0050953	sensory perception of light stimulus	5/282	224/18903	0.243378304340458	0.539268465043779	0.499135703720128	2055/5076/80207/3766/3983	5
GO:0051258	BP	GO:0051258	protein polymerization	6/282	281/18903	0.243543070686925	0.539285172663752	0.499151167946563	4233/3304/11078/91663/23332/6708	6
GO:0045165	BP	GO:0045165	cell fate commitment	6/282	282/18903	0.246006594940642	0.539523307412893	0.499371580530086	2619/5076/90/9480/367/9496	6
GO:0033559	BP	GO:0033559	unsaturated fatty acid metabolic process	3/282	115/18903	0.246082447966773	0.539523307412893	0.499371580530086	6319/29785/9536	3
GO:0001947	BP	GO:0001947	heart looping	2/282	64/18903	0.247436608873579	0.539523307412893	0.499371580530086	200894/65009	2
GO:0033059	BP	GO:0033059	cellular pigmentation	2/282	64/18903	0.247436608873579	0.539523307412893	0.499371580530086	89781/84079	2
GO:0035306	BP	GO:0035306	positive regulation of dephosphorylation	2/282	64/18903	0.247436608873579	0.539523307412893	0.499371580530086	5725/10288	2
GO:0003417	BP	GO:0003417	growth plate cartilage development	1/282	19/18903	0.248526771344715	0.539523307412893	0.499371580530086	4146	1
GO:0006684	BP	GO:0006684	sphingomyelin metabolic process	1/282	19/18903	0.248526771344715	0.539523307412893	0.499371580530086	142891	1
GO:0014067	BP	GO:0014067	negative regulation of phosphatidylinositol 3-kinase signaling	1/282	19/18903	0.248526771344715	0.539523307412893	0.499371580530086	7291	1
GO:0016082	BP	GO:0016082	synaptic vesicle priming	1/282	19/18903	0.248526771344715	0.539523307412893	0.499371580530086	23025	1
GO:0019373	BP	GO:0019373	epoxygenase P450 pathway	1/282	19/18903	0.248526771344715	0.539523307412893	0.499371580530086	29785	1
GO:0030889	BP	GO:0030889	negative regulation of B cell proliferation	1/282	19/18903	0.248526771344715	0.539523307412893	0.499371580530086	27242	1
GO:0031645	BP	GO:0031645	negative regulation of nervous system process	1/282	19/18903	0.248526771344715	0.539523307412893	0.499371580530086	27242	1
GO:0032026	BP	GO:0032026	response to magnesium ion	1/282	19/18903	0.248526771344715	0.539523307412893	0.499371580530086	595	1
GO:0043628	BP	GO:0043628	small regulatory ncRNA 3'-end processing	1/282	19/18903	0.248526771344715	0.539523307412893	0.499371580530086	5073	1
GO:0045947	BP	GO:0045947	negative regulation of translational initiation	1/282	19/18903	0.248526771344715	0.539523307412893	0.499371580530086	1979	1
GO:0046782	BP	GO:0046782	regulation of viral transcription	1/282	19/18903	0.248526771344715	0.539523307412893	0.499371580530086	29969	1
GO:0055070	BP	GO:0055070	copper ion homeostasis	1/282	19/18903	0.248526771344715	0.539523307412893	0.499371580530086	331	1
GO:0060340	BP	GO:0060340	positive regulation of type I interferon-mediated signaling pathway	1/282	19/18903	0.248526771344715	0.539523307412893	0.499371580530086	26065	1
GO:0061003	BP	GO:0061003	positive regulation of dendritic spine morphogenesis	1/282	19/18903	0.248526771344715	0.539523307412893	0.499371580530086	7804	1
GO:0072087	BP	GO:0072087	renal vesicle development	1/282	19/18903	0.248526771344715	0.539523307412893	0.499371580530086	5076	1
GO:0090036	BP	GO:0090036	regulation of protein kinase C signaling	1/282	19/18903	0.248526771344715	0.539523307412893	0.499371580530086	91663	1
GO:0090670	BP	GO:0090670	RNA localization to Cajal body	1/282	19/18903	0.248526771344715	0.539523307412893	0.499371580530086	5073	1
GO:0090671	BP	GO:0090671	telomerase RNA localization to Cajal body	1/282	19/18903	0.248526771344715	0.539523307412893	0.499371580530086	5073	1
GO:0090672	BP	GO:0090672	telomerase RNA localization	1/282	19/18903	0.248526771344715	0.539523307412893	0.499371580530086	5073	1
GO:0090685	BP	GO:0090685	RNA localization to nucleus	1/282	19/18903	0.248526771344715	0.539523307412893	0.499371580530086	5073	1
GO:0097284	BP	GO:0097284	hepatocyte apoptotic process	1/282	19/18903	0.248526771344715	0.539523307412893	0.499371580530086	3480	1
GO:1901569	BP	GO:1901569	fatty acid derivative catabolic process	1/282	19/18903	0.248526771344715	0.539523307412893	0.499371580530086	390916	1
GO:1902170	BP	GO:1902170	cellular response to reactive nitrogen species	1/282	19/18903	0.248526771344715	0.539523307412893	0.499371580530086	1017	1
GO:2000136	BP	GO:2000136	regulation of cell proliferation involved in heart morphogenesis	1/282	19/18903	0.248526771344715	0.539523307412893	0.499371580530086	2787	1
GO:2000369	BP	GO:2000369	regulation of clathrin-dependent endocytosis	1/282	19/18903	0.248526771344715	0.539523307412893	0.499371580530086	1601	1
GO:2000434	BP	GO:2000434	regulation of protein neddylation	1/282	19/18903	0.248526771344715	0.539523307412893	0.499371580530086	64708	1
GO:0051251	BP	GO:0051251	positive regulation of lymphocyte activation	8/282	400/18903	0.248907957952565	0.539737657567248	0.499569978586104	5618/648/959/57178/1947/10288/1960/6708	8
GO:0050806	BP	GO:0050806	positive regulation of synaptic transmission	4/282	170/18903	0.248940225735098	0.539737657567248	0.499569978586104	59283/6857/10288/2932	4
GO:0034440	BP	GO:0034440	lipid oxidation	3/282	116/18903	0.250073897176764	0.54151102734615	0.501211372863584	3712/3667/7291	3
GO:0046916	BP	GO:0046916	cellular transition metal ion homeostasis	3/282	116/18903	0.250073897176764	0.54151102734615	0.501211372863584	28982/9114/7781	3
GO:0016482	BP	GO:0016482	cytosolic transport	4/282	171/18903	0.252188553243219	0.545031699324982	0.504470033808239	23011/1601/10079/84079	4
GO:0003170	BP	GO:0003170	heart valve development	2/282	65/18903	0.252970981144423	0.545031699324982	0.504470033808239	90/7291	2
GO:0032613	BP	GO:0032613	interleukin-10 production	2/282	65/18903	0.252970981144423	0.545031699324982	0.504470033808239	959/27242	2
GO:0032653	BP	GO:0032653	regulation of interleukin-10 production	2/282	65/18903	0.252970981144423	0.545031699324982	0.504470033808239	959/27242	2
GO:0035065	BP	GO:0035065	regulation of histone acetylation	2/282	65/18903	0.252970981144423	0.545031699324982	0.504470033808239	84656/7291	2
GO:0050771	BP	GO:0050771	negative regulation of axonogenesis	2/282	65/18903	0.252970981144423	0.545031699324982	0.504470033808239	9423/57556	2
GO:0060760	BP	GO:0060760	positive regulation of response to cytokine stimulus	2/282	65/18903	0.252970981144423	0.545031699324982	0.504470033808239	3304/26065	2
GO:1905515	BP	GO:1905515	non-motile cilium assembly	2/282	65/18903	0.252970981144423	0.545031699324982	0.504470033808239	200894/3766	2
GO:0034249	BP	GO:0034249	negative regulation of cellular amide metabolic process	6/282	285/18903	0.253440380971802	0.545583674742665	0.504980930803707	6726/1654/26065/1979/5073/26986	6
GO:0021987	BP	GO:0021987	cerebral cortex development	3/282	117/18903	0.254075056091946	0.545583674742665	0.504980930803707	57178/7804/2932	3
GO:0045582	BP	GO:0045582	positive regulation of T cell differentiation	3/282	117/18903	0.254075056091946	0.545583674742665	0.504980930803707	57178/10288/1960	3
GO:0006260	BP	GO:0006260	DNA replication	6/282	286/18903	0.255932251909164	0.545583674742665	0.504980930803707	9134/10725/4782/1017/29980/253714	6
GO:0071902	BP	GO:0071902	positive regulation of protein serine/threonine kinase activity	5/282	229/18903	0.257335742815468	0.545583674742665	0.504980930803707	11235/891/1654/959/595	5
GO:0006805	BP	GO:0006805	xenobiotic metabolic process	3/282	118/18903	0.258085343781236	0.545583674742665	0.504980930803707	57552/29785/6095	3
GO:0030326	BP	GO:0030326	embryonic limb morphogenesis	3/282	118/18903	0.258085343781236	0.545583674742665	0.504980930803707	28982/9496/7291	3
GO:0035113	BP	GO:0035113	embryonic appendage morphogenesis	3/282	118/18903	0.258085343781236	0.545583674742665	0.504980930803707	28982/9496/7291	3
GO:0051261	BP	GO:0051261	protein depolymerization	3/282	118/18903	0.258085343781236	0.545583674742665	0.504980930803707	11078/23332/6708	3
GO:0006879	BP	GO:0006879	cellular iron ion homeostasis	2/282	66/18903	0.258508282111178	0.545583674742665	0.504980930803707	28982/9114	2
GO:0033692	BP	GO:0033692	cellular polysaccharide biosynthetic process	2/282	66/18903	0.258508282111178	0.545583674742665	0.504980930803707	2932/3667	2
GO:0060675	BP	GO:0060675	ureteric bud morphogenesis	2/282	66/18903	0.258508282111178	0.545583674742665	0.504980930803707	5076/51804	2
GO:0071300	BP	GO:0071300	cellular response to retinoic acid	2/282	66/18903	0.258508282111178	0.545583674742665	0.504980930803707	5076/2932	2
GO:0001780	BP	GO:0001780	neutrophil homeostasis	1/282	20/18903	0.259748729112179	0.545583674742665	0.504980930803707	23657	1
GO:0002577	BP	GO:0002577	regulation of antigen processing and presentation	1/282	20/18903	0.259748729112179	0.545583674742665	0.504980930803707	10288	1
GO:0002643	BP	GO:0002643	regulation of tolerance induction	1/282	20/18903	0.259748729112179	0.545583674742665	0.504980930803707	10288	1
GO:0006071	BP	GO:0006071	glycerol metabolic process	1/282	20/18903	0.259748729112179	0.545583674742665	0.504980930803707	256356	1
GO:0006607	BP	GO:0006607	NLS-bearing protein import into nucleus	1/282	20/18903	0.259748729112179	0.545583674742665	0.504980930803707	3843	1
GO:0006662	BP	GO:0006662	glycerol ether metabolic process	1/282	20/18903	0.259748729112179	0.545583674742665	0.504980930803707	57552	1
GO:0006700	BP	GO:0006700	C21-steroid hormone biosynthetic process	1/282	20/18903	0.259748729112179	0.545583674742665	0.504980930803707	1601	1
GO:0007171	BP	GO:0007171	activation of transmembrane receptor protein tyrosine kinase activity	1/282	20/18903	0.259748729112179	0.545583674742665	0.504980930803707	5618	1
GO:0009310	BP	GO:0009310	amine catabolic process	1/282	20/18903	0.259748729112179	0.545583674742665	0.504980930803707	23446	1
GO:0015732	BP	GO:0015732	prostaglandin transport	1/282	20/18903	0.259748729112179	0.545583674742665	0.504980930803707	9536	1
GO:0031629	BP	GO:0031629	synaptic vesicle fusion to presynaptic active zone membrane	1/282	20/18903	0.259748729112179	0.545583674742665	0.504980930803707	6857	1
GO:0032793	BP	GO:0032793	positive regulation of CREB transcription factor activity	1/282	20/18903	0.259748729112179	0.545583674742665	0.504980930803707	7804	1
GO:0042693	BP	GO:0042693	muscle cell fate commitment	1/282	20/18903	0.259748729112179	0.545583674742665	0.504980930803707	90	1
GO:0043586	BP	GO:0043586	tongue development	1/282	20/18903	0.259748729112179	0.545583674742665	0.504980930803707	51804	1
GO:0045655	BP	GO:0045655	regulation of monocyte differentiation	1/282	20/18903	0.259748729112179	0.545583674742665	0.504980930803707	1021	1
GO:0046485	BP	GO:0046485	ether lipid metabolic process	1/282	20/18903	0.259748729112179	0.545583674742665	0.504980930803707	57552	1
GO:0060231	BP	GO:0060231	mesenchymal to epithelial transition	1/282	20/18903	0.259748729112179	0.545583674742665	0.504980930803707	5076	1
GO:0061323	BP	GO:0061323	cell proliferation involved in heart morphogenesis	1/282	20/18903	0.259748729112179	0.545583674742665	0.504980930803707	2787	1
GO:0071243	BP	GO:0071243	cellular response to arsenic-containing substance	1/282	20/18903	0.259748729112179	0.545583674742665	0.504980930803707	1654	1
GO:0072234	BP	GO:0072234	metanephric nephron tubule development	1/282	20/18903	0.259748729112179	0.545583674742665	0.504980930803707	5076	1
GO:0097320	BP	GO:0097320	plasma membrane tubulation	1/282	20/18903	0.259748729112179	0.545583674742665	0.504980930803707	29993	1
GO:0097623	BP	GO:0097623	potassium ion export across plasma membrane	1/282	20/18903	0.259748729112179	0.545583674742665	0.504980930803707	3745	1
GO:0098698	BP	GO:0098698	postsynaptic specialization assembly	1/282	20/18903	0.259748729112179	0.545583674742665	0.504980930803707	4884	1
GO:1900225	BP	GO:1900225	regulation of NLRP3 inflammasome complex assembly	1/282	20/18903	0.259748729112179	0.545583674742665	0.504980930803707	1654	1
GO:1903232	BP	GO:1903232	melanosome assembly	1/282	20/18903	0.259748729112179	0.545583674742665	0.504980930803707	89781	1
GO:1903975	BP	GO:1903975	regulation of glial cell migration	1/282	20/18903	0.259748729112179	0.545583674742665	0.504980930803707	9423	1
GO:1990182	BP	GO:1990182	exosomal secretion	1/282	20/18903	0.259748729112179	0.545583674742665	0.504980930803707	10079	1
GO:2001014	BP	GO:2001014	regulation of skeletal muscle cell differentiation	1/282	20/18903	0.259748729112179	0.545583674742665	0.504980930803707	51804	1
GO:0010594	BP	GO:0010594	regulation of endothelial cell migration	5/282	230/18903	0.26015060895081	0.546093383538115	0.505452706690487	11235/2523/4233/2113/388	5
GO:0009259	BP	GO:0009259	ribonucleotide metabolic process	9/282	466/18903	0.261891607018197	0.547352187685775	0.506617829694736	3939/3304/5150/390916/5144/4698/4720/51085/6095	9
GO:0031214	BP	GO:0031214	biomineral tissue development	4/282	174/18903	0.261985889700734	0.547352187685775	0.506617829694736	123041/90/4146/7291	4
GO:0055088	BP	GO:0055088	lipid homeostasis	4/282	174/18903	0.261985889700734	0.547352187685775	0.506617829694736	2055/1654/51085/6095	4
GO:0006906	BP	GO:0006906	vesicle fusion	3/282	119/18903	0.262104185533828	0.547352187685775	0.506617829694736	51762/6857/84079	3
GO:0006903	BP	GO:0006903	vesicle targeting	2/282	67/18903	0.264047197589835	0.547352187685775	0.506617829694736	56681/23332	2
GO:0032206	BP	GO:0032206	positive regulation of telomere maintenance	2/282	67/18903	0.264047197589835	0.547352187685775	0.506617829694736	5073/3181	2
GO:0042776	BP	GO:0042776	proton motive force-driven mitochondrial ATP synthesis	2/282	67/18903	0.264047197589835	0.547352187685775	0.506617829694736	4698/4720	2
GO:0043954	BP	GO:0043954	cellular component maintenance	2/282	67/18903	0.264047197589835	0.547352187685775	0.506617829694736	3480/8927	2
GO:0072171	BP	GO:0072171	mesonephric tubule morphogenesis	2/282	67/18903	0.264047197589835	0.547352187685775	0.506617829694736	5076/51804	2
GO:1901224	BP	GO:1901224	positive regulation of NIK/NF-kappaB signaling	2/282	67/18903	0.264047197589835	0.547352187685775	0.506617829694736	10725/1654	2
GO:1902017	BP	GO:1902017	regulation of cilium assembly	2/282	67/18903	0.264047197589835	0.547352187685775	0.506617829694736	115704/2932	2
GO:0043414	BP	GO:0043414	macromolecule methylation	7/282	348/18903	0.264229530124816	0.547352187685775	0.506617829694736	4524/648/5929/4302/11176/55870/55729	7
GO:0070661	BP	GO:0070661	leukocyte proliferation	7/282	348/18903	0.264229530124816	0.547352187685775	0.506617829694736	5618/648/959/1947/10288/27242/6708	7
GO:0031056	BP	GO:0031056	regulation of histone modification	4/282	175/18903	0.265268067271405	0.547352187685775	0.506617829694736	84656/4524/4302/7291	4
GO:0043488	BP	GO:0043488	regulation of mRNA stability	4/282	175/18903	0.265268067271405	0.547352187685775	0.506617829694736	4869/5073/26135/26986	4
GO:0046942	BP	GO:0046942	carboxylic acid transport	6/282	290/18903	0.265965740160209	0.547352187685775	0.506617829694736	23657/2055/79751/9536/6510/3766	6
GO:0007006	BP	GO:0007006	mitochondrial membrane organization	3/282	120/18903	0.266131012934295	0.547352187685775	0.506617829694736	2055/401505/2932	3
GO:0007613	BP	GO:0007613	memory	3/282	120/18903	0.266131012934295	0.547352187685775	0.506617829694736	6517/1979/54207	3
GO:0018210	BP	GO:0018210	peptidyl-threonine modification	3/282	120/18903	0.266131012934295	0.547352187685775	0.506617829694736	90/388228/2932	3
GO:0042692	BP	GO:0042692	muscle cell differentiation	8/282	409/18903	0.267749596466026	0.547352187685775	0.506617829694736	90/11096/3845/51804/5725/1756/79933/6095	8
GO:0022900	BP	GO:0022900	electron transport chain	4/282	176/18903	0.268557921423162	0.547352187685775	0.506617829694736	79751/891/4698/4720	4
GO:0050680	BP	GO:0050680	negative regulation of epithelial cell proliferation	4/282	176/18903	0.268557921423162	0.547352187685775	0.506617829694736	11235/1601/1021/367	4
GO:1902905	BP	GO:1902905	positive regulation of supramolecular fiber organization	4/282	176/18903	0.268557921423162	0.547352187685775	0.506617829694736	4233/3304/79933/23332	4
GO:0000288	BP	GO:0000288	nuclear-transcribed mRNA catabolic process, deadenylation-dependent decay	2/282	68/18903	0.269586451683118	0.547352187685775	0.506617829694736	5073/26986	2
GO:0030239	BP	GO:0030239	myofibril assembly	2/282	68/18903	0.269586451683118	0.547352187685775	0.506617829694736	51804/79933	2
GO:0042446	BP	GO:0042446	hormone biosynthetic process	2/282	68/18903	0.269586451683118	0.547352187685775	0.506617829694736	1601/3480	2
GO:0046854	BP	GO:0046854	phosphatidylinositol phosphate biosynthetic process	2/282	68/18903	0.269586451683118	0.547352187685775	0.506617829694736	23049/253430	2
GO:0070936	BP	GO:0070936	protein K48-linked ubiquitination	2/282	68/18903	0.269586451683118	0.547352187685775	0.506617829694736	51619/11337	2
GO:1902808	BP	GO:1902808	positive regulation of cell cycle G1/S phase transition	2/282	68/18903	0.269586451683118	0.547352187685775	0.506617829694736	1654/595	2
GO:0032355	BP	GO:0032355	response to estradiol	3/282	121/18903	0.270165263932172	0.547352187685775	0.506617829694736	595/3480/117	3
GO:0090100	BP	GO:0090100	positive regulation of transmembrane receptor protein serine/threonine kinase signaling pathway	3/282	121/18903	0.270165263932172	0.547352187685775	0.506617829694736	1601/651/90	3
GO:0090174	BP	GO:0090174	organelle membrane fusion	3/282	121/18903	0.270165263932172	0.547352187685775	0.506617829694736	51762/6857/84079	3
GO:0002029	BP	GO:0002029	desensitization of G protein-coupled receptor signaling pathway	1/282	21/18903	0.270803691691767	0.547352187685775	0.506617829694736	2915	1
GO:0006670	BP	GO:0006670	sphingosine metabolic process	1/282	21/18903	0.270803691691767	0.547352187685775	0.506617829694736	653308	1
GO:0007413	BP	GO:0007413	axonal fasciculation	1/282	21/18903	0.270803691691767	0.547352187685775	0.506617829694736	27242	1
GO:0009067	BP	GO:0009067	aspartate family amino acid biosynthetic process	1/282	21/18903	0.270803691691767	0.547352187685775	0.506617829694736	4524	1
GO:0009083	BP	GO:0009083	branched-chain amino acid catabolic process	1/282	21/18903	0.270803691691767	0.547352187685775	0.506617829694736	3712	1
GO:0021756	BP	GO:0021756	striatum development	1/282	21/18903	0.270803691691767	0.547352187685775	0.506617829694736	23657	1
GO:0022401	BP	GO:0022401	negative adaptation of signaling pathway	1/282	21/18903	0.270803691691767	0.547352187685775	0.506617829694736	2915	1
GO:0032305	BP	GO:0032305	positive regulation of icosanoid secretion	1/282	21/18903	0.270803691691767	0.547352187685775	0.506617829694736	9536	1
GO:0032616	BP	GO:0032616	interleukin-13 production	1/282	21/18903	0.270803691691767	0.547352187685775	0.506617829694736	27242	1
GO:0032656	BP	GO:0032656	regulation of interleukin-13 production	1/282	21/18903	0.270803691691767	0.547352187685775	0.506617829694736	27242	1
GO:0033962	BP	GO:0033962	P-body assembly	1/282	21/18903	0.270803691691767	0.547352187685775	0.506617829694736	26065	1
GO:0035812	BP	GO:0035812	renal sodium excretion	1/282	21/18903	0.270803691691767	0.547352187685775	0.506617829694736	4302	1
GO:0038083	BP	GO:0038083	peptidyl-tyrosine autophosphorylation	1/282	21/18903	0.270803691691767	0.547352187685775	0.506617829694736	3480	1
GO:0045056	BP	GO:0045056	transcytosis	1/282	21/18903	0.270803691691767	0.547352187685775	0.506617829694736	3480	1
GO:0045821	BP	GO:0045821	positive regulation of glycolytic process	1/282	21/18903	0.270803691691767	0.547352187685775	0.506617829694736	51085	1
GO:0070166	BP	GO:0070166	enamel mineralization	1/282	21/18903	0.270803691691767	0.547352187685775	0.506617829694736	123041	1
GO:0071605	BP	GO:0071605	monocyte chemotactic protein-1 production	1/282	21/18903	0.270803691691767	0.547352187685775	0.506617829694736	7291	1
GO:0071637	BP	GO:0071637	regulation of monocyte chemotactic protein-1 production	1/282	21/18903	0.270803691691767	0.547352187685775	0.506617829694736	7291	1
GO:0071731	BP	GO:0071731	response to nitric oxide	1/282	21/18903	0.270803691691767	0.547352187685775	0.506617829694736	1017	1
GO:0090231	BP	GO:0090231	regulation of spindle checkpoint	1/282	21/18903	0.270803691691767	0.547352187685775	0.506617829694736	891	1
GO:0090266	BP	GO:0090266	regulation of mitotic cell cycle spindle assembly checkpoint	1/282	21/18903	0.270803691691767	0.547352187685775	0.506617829694736	891	1
GO:0097049	BP	GO:0097049	motor neuron apoptotic process	1/282	21/18903	0.270803691691767	0.547352187685775	0.506617829694736	3745	1
GO:0097062	BP	GO:0097062	dendritic spine maintenance	1/282	21/18903	0.270803691691767	0.547352187685775	0.506617829694736	3480	1
GO:0097734	BP	GO:0097734	extracellular exosome biogenesis	1/282	21/18903	0.270803691691767	0.547352187685775	0.506617829694736	10079	1
GO:0099500	BP	GO:0099500	vesicle fusion to plasma membrane	1/282	21/18903	0.270803691691767	0.547352187685775	0.506617829694736	6857	1
GO:0106030	BP	GO:0106030	neuron projection fasciculation	1/282	21/18903	0.270803691691767	0.547352187685775	0.506617829694736	27242	1
GO:1902307	BP	GO:1902307	positive regulation of sodium ion transmembrane transport	1/282	21/18903	0.270803691691767	0.547352187685775	0.506617829694736	1756	1
GO:1903204	BP	GO:1903204	negative regulation of oxidative stress-induced neuron death	1/282	21/18903	0.270803691691767	0.547352187685775	0.506617829694736	23657	1
GO:1903206	BP	GO:1903206	negative regulation of hydrogen peroxide-induced cell death	1/282	21/18903	0.270803691691767	0.547352187685775	0.506617829694736	4233	1
GO:1903504	BP	GO:1903504	regulation of mitotic spindle checkpoint	1/282	21/18903	0.270803691691767	0.547352187685775	0.506617829694736	891	1
GO:2000757	BP	GO:2000757	negative regulation of peptidyl-lysine acetylation	1/282	21/18903	0.270803691691767	0.547352187685775	0.506617829694736	7291	1
GO:0006936	BP	GO:0006936	muscle contraction	7/282	351/18903	0.271114385050098	0.547657444476935	0.506900369047855	3281/6327/340481/5144/1756/1837/3768	7
GO:0007163	BP	GO:0007163	establishment or maintenance of cell polarity	5/282	234/18903	0.271481326444824	0.547753499826909	0.506989275887052	55327/2932/3480/23332/388	5
GO:0071356	BP	GO:0071356	cellular response to tumor necrosis factor	5/282	234/18903	0.271481326444824	0.547753499826909	0.506989275887052	331/3304/6517/27242/6095	5
GO:0051099	BP	GO:0051099	positive regulation of binding	4/282	177/18903	0.271855140697997	0.54818526313588	0.507388907048585	4233/2932/6708/7291	4
GO:0030278	BP	GO:0030278	regulation of ossification	3/282	122/18903	0.274206382906203	0.552601582472548	0.511476560606784	90/4146/7291	3
GO:0014015	BP	GO:0014015	positive regulation of gliogenesis	2/282	69/18903	0.27512480593759	0.55347688232606	0.51228671999245	9423/3845	2
GO:0055002	BP	GO:0055002	striated muscle cell development	2/282	69/18903	0.27512480593759	0.55347688232606	0.51228671999245	51804/79933	2
GO:0061371	BP	GO:0061371	determination of heart left/right asymmetry	2/282	69/18903	0.27512480593759	0.55347688232606	0.51228671999245	200894/65009	2
GO:0030282	BP	GO:0030282	bone mineralization	3/282	123/18903	0.27825382072342	0.555159386344557	0.513844010807177	90/4146/7291	3
GO:0046887	BP	GO:0046887	positive regulation of hormone secretion	3/282	123/18903	0.27825382072342	0.555159386344557	0.513844010807177	1601/51762/7447	3
GO:0071482	BP	GO:0071482	cellular response to light stimulus	3/282	123/18903	0.27825382072342	0.555159386344557	0.513844010807177	123041/4869/1408	3
GO:0019693	BP	GO:0019693	ribose phosphate metabolic process	9/282	475/18903	0.279714737746578	0.555159386344557	0.513844010807177	3939/3304/5150/390916/5144/4698/4720/51085/6095	9
GO:0034764	BP	GO:0034764	positive regulation of transmembrane transport	5/282	237/18903	0.28004859773599	0.555159386344557	0.513844010807177	10776/5354/1756/3667/117	5
GO:0032722	BP	GO:0032722	positive regulation of chemokine production	2/282	70/18903	0.280661058517237	0.555159386344557	0.513844010807177	1654/7291	2
GO:0042130	BP	GO:0042130	negative regulation of T cell proliferation	2/282	70/18903	0.280661058517237	0.555159386344557	0.513844010807177	10288/27242	2
GO:0043489	BP	GO:0043489	RNA stabilization	2/282	70/18903	0.280661058517237	0.555159386344557	0.513844010807177	5073/26986	2
GO:0061512	BP	GO:0061512	protein localization to cilium	2/282	70/18903	0.280661058517237	0.555159386344557	0.513844010807177	200894/2932	2
GO:0030217	BP	GO:0030217	T cell differentiation	6/282	296/18903	0.281198661197209	0.555159386344557	0.513844010807177	1021/648/57178/10288/1960/6095	6
GO:0002070	BP	GO:0002070	epithelial cell maturation	1/282	22/18903	0.281694135444702	0.555159386344557	0.513844010807177	84283	1
GO:0002115	BP	GO:0002115	store-operated calcium entry	1/282	22/18903	0.281694135444702	0.555159386344557	0.513844010807177	80228	1
GO:0010881	BP	GO:0010881	regulation of cardiac muscle contraction by regulation of the release of sequestered calcium ion	1/282	22/18903	0.281694135444702	0.555159386344557	0.513844010807177	1756	1
GO:0015874	BP	GO:0015874	norepinephrine transport	1/282	22/18903	0.281694135444702	0.555159386344557	0.513844010807177	3745	1
GO:0019400	BP	GO:0019400	alditol metabolic process	1/282	22/18903	0.281694135444702	0.555159386344557	0.513844010807177	256356	1
GO:0021533	BP	GO:0021533	cell differentiation in hindbrain	1/282	22/18903	0.281694135444702	0.555159386344557	0.513844010807177	6095	1
GO:0032069	BP	GO:0032069	regulation of nuclease activity	1/282	22/18903	0.281694135444702	0.555159386344557	0.513844010807177	4869	1
GO:0032288	BP	GO:0032288	myelin assembly	1/282	22/18903	0.281694135444702	0.555159386344557	0.513844010807177	7368	1
GO:0032303	BP	GO:0032303	regulation of icosanoid secretion	1/282	22/18903	0.281694135444702	0.555159386344557	0.513844010807177	9536	1
GO:0035268	BP	GO:0035268	protein mannosylation	1/282	22/18903	0.281694135444702	0.555159386344557	0.513844010807177	147991	1
GO:0035584	BP	GO:0035584	calcium-mediated signaling using intracellular calcium source	1/282	22/18903	0.281694135444702	0.555159386344557	0.513844010807177	2915	1
GO:0035809	BP	GO:0035809	regulation of urine volume	1/282	22/18903	0.281694135444702	0.555159386344557	0.513844010807177	4302	1
GO:0044321	BP	GO:0044321	response to leptin	1/282	22/18903	0.281694135444702	0.555159386344557	0.513844010807177	595	1
GO:0044546	BP	GO:0044546	NLRP3 inflammasome complex assembly	1/282	22/18903	0.281694135444702	0.555159386344557	0.513844010807177	1654	1
GO:0046514	BP	GO:0046514	ceramide catabolic process	1/282	22/18903	0.281694135444702	0.555159386344557	0.513844010807177	653308	1
GO:0046628	BP	GO:0046628	positive regulation of insulin receptor signaling pathway	1/282	22/18903	0.281694135444702	0.555159386344557	0.513844010807177	3667	1
GO:0048634	BP	GO:0048634	regulation of muscle organ development	1/282	22/18903	0.281694135444702	0.555159386344557	0.513844010807177	7291	1
GO:0051220	BP	GO:0051220	cytoplasmic sequestering of protein	1/282	22/18903	0.281694135444702	0.555159386344557	0.513844010807177	7529	1
GO:0060065	BP	GO:0060065	uterus development	1/282	22/18903	0.281694135444702	0.555159386344557	0.513844010807177	55870	1
GO:0060117	BP	GO:0060117	auditory receptor cell development	1/282	22/18903	0.281694135444702	0.555159386344557	0.513844010807177	11078	1
GO:0070886	BP	GO:0070886	positive regulation of calcineurin-NFAT signaling cascade	1/282	22/18903	0.281694135444702	0.555159386344557	0.513844010807177	5725	1
GO:0086012	BP	GO:0086012	membrane depolarization during cardiac muscle cell action potential	1/282	22/18903	0.281694135444702	0.555159386344557	0.513844010807177	6327	1
GO:0099558	BP	GO:0099558	maintenance of synapse structure	1/282	22/18903	0.281694135444702	0.555159386344557	0.513844010807177	8927	1
GO:0106058	BP	GO:0106058	positive regulation of calcineurin-mediated signaling	1/282	22/18903	0.281694135444702	0.555159386344557	0.513844010807177	5725	1
GO:0006163	BP	GO:0006163	purine nucleotide metabolic process	9/282	476/18903	0.281716551942879	0.555159386344557	0.513844010807177	3939/3304/5150/390916/5144/4698/4720/51085/6095	9
GO:0050954	BP	GO:0050954	sensory perception of mechanical stimulus	4/282	180/18903	0.2817878984332	0.555159386344557	0.513844010807177	7068/89797/54532/11078	4
GO:0001578	BP	GO:0001578	microtubule bundle formation	3/282	124/18903	0.282307034793219	0.555543964050912	0.514199967953829	89796/54462/23332	3
GO:0031109	BP	GO:0031109	microtubule polymerization or depolymerization	3/282	124/18903	0.282307034793219	0.555543964050912	0.514199967953829	4233/3304/23332	3
GO:0006941	BP	GO:0006941	striated muscle contraction	4/282	181/18903	0.285111495675769	0.560098757255376	0.518415790051316	6327/5144/1756/1837	4
GO:0043409	BP	GO:0043409	negative regulation of MAPK cascade	4/282	181/18903	0.285111495675769	0.560098757255376	0.518415790051316	1601/57556/3480/55870	4
GO:0110148	BP	GO:0110148	biomineralization	4/282	181/18903	0.285111495675769	0.560098757255376	0.518415790051316	123041/90/4146/7291	4
GO:0051310	BP	GO:0051310	metaphase plate congression	2/282	71/18903	0.286194043393239	0.561830386665777	0.520018550309646	891/3833	2
GO:0048193	BP	GO:0048193	Golgi vesicle transport	6/282	298/18903	0.286320558569031	0.561830386665777	0.520018550309646	23062/2619/56681/113419/51762/10079	6
GO:0046890	BP	GO:0046890	regulation of lipid biosynthetic process	4/282	182/18903	0.288440925267432	0.564122145938621	0.522139755148345	1601/142891/3480/51085	4
GO:0045333	BP	GO:0045333	cellular respiration	5/282	240/18903	0.288669262405326	0.564122145938621	0.522139755148345	79751/891/4698/4720/51085	5
GO:0006354	BP	GO:0006354	DNA-templated transcription elongation	5/282	241/18903	0.291553763035426	0.564122145938621	0.522139755148345	23125/23522/84337/9862/55729	5
GO:0035567	BP	GO:0035567	non-canonical Wnt signaling pathway	2/282	72/18903	0.291722629549623	0.564122145938621	0.522139755148345	1601/84133	2
GO:0001675	BP	GO:0001675	acrosome assembly	1/282	23/18903	0.292422500139612	0.564122145938621	0.522139755148345	5990	1
GO:0002082	BP	GO:0002082	regulation of oxidative phosphorylation	1/282	23/18903	0.292422500139612	0.564122145938621	0.522139755148345	51085	1
GO:0003283	BP	GO:0003283	atrial septum development	1/282	23/18903	0.292422500139612	0.564122145938621	0.522139755148345	90	1
GO:0010155	BP	GO:0010155	regulation of proton transport	1/282	23/18903	0.292422500139612	0.564122145938621	0.522139755148345	7291	1
GO:0023058	BP	GO:0023058	adaptation of signaling pathway	1/282	23/18903	0.292422500139612	0.564122145938621	0.522139755148345	2915	1
GO:0031061	BP	GO:0031061	negative regulation of histone methylation	1/282	23/18903	0.292422500139612	0.564122145938621	0.522139755148345	4302	1
GO:0032727	BP	GO:0032727	positive regulation of interferon-alpha production	1/282	23/18903	0.292422500139612	0.564122145938621	0.522139755148345	1654	1
GO:0034312	BP	GO:0034312	diol biosynthetic process	1/282	23/18903	0.292422500139612	0.564122145938621	0.522139755148345	653308	1
GO:0035024	BP	GO:0035024	negative regulation of Rho protein signal transduction	1/282	23/18903	0.292422500139612	0.564122145938621	0.522139755148345	4233	1
GO:0035493	BP	GO:0035493	SNARE complex assembly	1/282	23/18903	0.292422500139612	0.564122145938621	0.522139755148345	84079	1
GO:0035518	BP	GO:0035518	histone H2A monoubiquitination	1/282	23/18903	0.292422500139612	0.564122145938621	0.522139755148345	648	1
GO:0039702	BP	GO:0039702	viral budding via host ESCRT complex	1/282	23/18903	0.292422500139612	0.564122145938621	0.522139755148345	79720	1
GO:0045591	BP	GO:0045591	positive regulation of regulatory T cell differentiation	1/282	23/18903	0.292422500139612	0.564122145938621	0.522139755148345	10288	1
GO:0045723	BP	GO:0045723	positive regulation of fatty acid biosynthetic process	1/282	23/18903	0.292422500139612	0.564122145938621	0.522139755148345	51085	1
GO:0046519	BP	GO:0046519	sphingoid metabolic process	1/282	23/18903	0.292422500139612	0.564122145938621	0.522139755148345	653308	1
GO:0046599	BP	GO:0046599	regulation of centriole replication	1/282	23/18903	0.292422500139612	0.564122145938621	0.522139755148345	4869	1
GO:0046823	BP	GO:0046823	negative regulation of nucleocytoplasmic transport	1/282	23/18903	0.292422500139612	0.564122145938621	0.522139755148345	29969	1
GO:0060444	BP	GO:0060444	branching involved in mammary gland duct morphogenesis	1/282	23/18903	0.292422500139612	0.564122145938621	0.522139755148345	367	1
GO:0071359	BP	GO:0071359	cellular response to dsRNA	1/282	23/18903	0.292422500139612	0.564122145938621	0.522139755148345	4869	1
GO:0072170	BP	GO:0072170	metanephric tubule development	1/282	23/18903	0.292422500139612	0.564122145938621	0.522139755148345	5076	1
GO:0072243	BP	GO:0072243	metanephric nephron epithelium development	1/282	23/18903	0.292422500139612	0.564122145938621	0.522139755148345	5076	1
GO:0090335	BP	GO:0090335	regulation of brown fat cell differentiation	1/282	23/18903	0.292422500139612	0.564122145938621	0.522139755148345	6239	1
GO:0097164	BP	GO:0097164	ammonium ion metabolic process	1/282	23/18903	0.292422500139612	0.564122145938621	0.522139755148345	23446	1
GO:0140112	BP	GO:0140112	extracellular vesicle biogenesis	1/282	23/18903	0.292422500139612	0.564122145938621	0.522139755148345	10079	1
GO:1901032	BP	GO:1901032	negative regulation of response to reactive oxygen species	1/282	23/18903	0.292422500139612	0.564122145938621	0.522139755148345	4233	1
GO:1901673	BP	GO:1901673	regulation of mitotic spindle assembly	1/282	23/18903	0.292422500139612	0.564122145938621	0.522139755148345	3304	1
GO:0009205	BP	GO:0009205	purine ribonucleoside triphosphate metabolic process	5/282	242/18903	0.29444340997798	0.565402172891863	0.523324521541157	3939/3304/4698/4720/51085	5
GO:0032984	BP	GO:0032984	protein-containing complex disassembly	5/282	242/18903	0.29444340997798	0.565402172891863	0.523324521541157	11078/2932/3480/23332/6708	5
GO:0001704	BP	GO:0001704	formation of primary germ layer	3/282	127/18903	0.29449600774884	0.565402172891863	0.523324521541157	3281/5076/90	3
GO:0007416	BP	GO:0007416	synapse assembly	4/282	184/18903	0.295116078246514	0.565402172891863	0.523324521541157	9423/51804/4884/8927	4
GO:0035725	BP	GO:0035725	sodium ion transmembrane transport	4/282	184/18903	0.295116078246514	0.565402172891863	0.523324521541157	123041/6327/1756/53826	4
GO:0060537	BP	GO:0060537	muscle tissue development	8/282	422/18903	0.295657048293184	0.565402172891863	0.523324521541157	90/3845/51804/1756/3131/65009/7291/115509	8
GO:0045787	BP	GO:0045787	positive regulation of cell cycle	7/282	362/18903	0.296746730020178	0.565402172891863	0.523324521541157	8061/8555/4869/891/1654/595/3480	7
GO:0000271	BP	GO:0000271	polysaccharide biosynthetic process	2/282	73/18903	0.297245720204507	0.565402172891863	0.523324521541157	2932/3667	2
GO:0002067	BP	GO:0002067	glandular epithelial cell differentiation	2/282	73/18903	0.297245720204507	0.565402172891863	0.523324521541157	1021/2932	2
GO:0008333	BP	GO:0008333	endosome to lysosome transport	2/282	73/18903	0.297245720204507	0.565402172891863	0.523324521541157	59283/388	2
GO:0050795	BP	GO:0050795	regulation of behavior	2/282	73/18903	0.297245720204507	0.565402172891863	0.523324521541157	123041/84251	2
GO:0050805	BP	GO:0050805	negative regulation of synaptic transmission	2/282	73/18903	0.297245720204507	0.565402172891863	0.523324521541157	10288/3745	2
GO:0046395	BP	GO:0046395	carboxylic acid catabolic process	5/282	243/18903	0.297338008201489	0.565402172891863	0.523324521541157	3712/390916/3667/7291/642	5
GO:0010959	BP	GO:0010959	regulation of metal ion transport	8/282	423/18903	0.297833296959169	0.565402172891863	0.523324521541157	6327/5144/5354/1756/53826/10288/4302/117	8
GO:0002040	BP	GO:0002040	sprouting angiogenesis	4/282	185/18903	0.298461204738714	0.565402172891863	0.523324521541157	11235/2523/57556/1960	4
GO:0032200	BP	GO:0032200	telomere organization	4/282	185/18903	0.298461204738714	0.565402172891863	0.523324521541157	23049/9134/5073/3181	4
GO:0006304	BP	GO:0006304	DNA modification	3/282	128/18903	0.29856703339617	0.565402172891863	0.523324521541157	648/11176/55729	3
GO:0045444	BP	GO:0045444	fat cell differentiation	5/282	244/18903	0.300237363318984	0.565402172891863	0.523324521541157	6517/6239/144404/595/6095	5
GO:0009266	BP	GO:0009266	response to temperature stimulus	4/282	186/18903	0.30181096988089	0.565402172891863	0.523324521541157	3281/6327/3304/2932	4
GO:0045931	BP	GO:0045931	positive regulation of mitotic cell cycle	3/282	129/18903	0.302641222041043	0.565402172891863	0.523324521541157	891/1654/595	3
GO:0048593	BP	GO:0048593	camera-type eye morphogenesis	3/282	129/18903	0.302641222041043	0.565402172891863	0.523324521541157	7068/5076/7291	3
GO:0001707	BP	GO:0001707	mesoderm formation	2/282	74/18903	0.302762252046655	0.565402172891863	0.523324521541157	5076/90	2
GO:0001736	BP	GO:0001736	establishment of planar polarity	2/282	74/18903	0.302762252046655	0.565402172891863	0.523324521541157	1601/84133	2
GO:0003281	BP	GO:0003281	ventricular septum development	2/282	74/18903	0.302762252046655	0.565402172891863	0.523324521541157	90/84516	2
GO:0007164	BP	GO:0007164	establishment of tissue polarity	2/282	74/18903	0.302762252046655	0.565402172891863	0.523324521541157	1601/84133	2
GO:0030330	BP	GO:0030330	DNA damage response, signal transduction by p53 class mediator	2/282	74/18903	0.302762252046655	0.565402172891863	0.523324521541157	4869/7291	2
GO:0051298	BP	GO:0051298	centrosome duplication	2/282	74/18903	0.302762252046655	0.565402172891863	0.523324521541157	4869/1017	2
GO:2000628	BP	GO:2000628	regulation of miRNA metabolic process	2/282	74/18903	0.302762252046655	0.565402172891863	0.523324521541157	8061/2113	2
GO:2000756	BP	GO:2000756	regulation of peptidyl-lysine acetylation	2/282	74/18903	0.302762252046655	0.565402172891863	0.523324521541157	84656/7291	2
GO:0001759	BP	GO:0001759	organ induction	1/282	24/18903	0.30299118949134	0.565402172891863	0.523324521541157	367	1
GO:0002320	BP	GO:0002320	lymphoid progenitor cell differentiation	1/282	24/18903	0.30299118949134	0.565402172891863	0.523324521541157	126549	1
GO:0003091	BP	GO:0003091	renal water homeostasis	1/282	24/18903	0.30299118949134	0.565402172891863	0.523324521541157	4302	1
GO:0006346	BP	GO:0006346	DNA methylation-dependent heterochromatin formation	1/282	24/18903	0.30299118949134	0.565402172891863	0.523324521541157	55729	1
GO:0006925	BP	GO:0006925	inflammatory cell apoptotic process	1/282	24/18903	0.30299118949134	0.565402172891863	0.523324521541157	23657	1
GO:0007097	BP	GO:0007097	nuclear migration	1/282	24/18903	0.30299118949134	0.565402172891863	0.523324521541157	9423	1
GO:0010226	BP	GO:0010226	response to lithium ion	1/282	24/18903	0.30299118949134	0.565402172891863	0.523324521541157	200894	1
GO:0010640	BP	GO:0010640	regulation of platelet-derived growth factor receptor signaling pathway	1/282	24/18903	0.30299118949134	0.565402172891863	0.523324521541157	65009	1
GO:0018230	BP	GO:0018230	peptidyl-L-cysteine S-palmitoylation	1/282	24/18903	0.30299118949134	0.565402172891863	0.523324521541157	340481	1
GO:0018231	BP	GO:0018231	peptidyl-S-diacylglycerol-L-cysteine biosynthetic process from peptidyl-cysteine	1/282	24/18903	0.30299118949134	0.565402172891863	0.523324521541157	340481	1
GO:0018279	BP	GO:0018279	protein N-linked glycosylation via asparagine	1/282	24/18903	0.30299118949134	0.565402172891863	0.523324521541157	4249	1
GO:0021884	BP	GO:0021884	forebrain neuron development	1/282	24/18903	0.30299118949134	0.565402172891863	0.523324521541157	57178	1
GO:0030539	BP	GO:0030539	male genitalia development	1/282	24/18903	0.30299118949134	0.565402172891863	0.523324521541157	367	1
GO:0035357	BP	GO:0035357	peroxisome proliferator activated receptor signaling pathway	1/282	24/18903	0.30299118949134	0.565402172891863	0.523324521541157	7291	1
GO:0042438	BP	GO:0042438	melanin biosynthetic process	1/282	24/18903	0.30299118949134	0.565402172891863	0.523324521541157	23657	1
GO:0048011	BP	GO:0048011	neurotrophin TRK receptor signaling pathway	1/282	24/18903	0.30299118949134	0.565402172891863	0.523324521541157	84335	1
GO:0051590	BP	GO:0051590	positive regulation of neurotransmitter transport	1/282	24/18903	0.30299118949134	0.565402172891863	0.523324521541157	6857	1
GO:0060155	BP	GO:0060155	platelet dense granule organization	1/282	24/18903	0.30299118949134	0.565402172891863	0.523324521541157	89781	1
GO:0060571	BP	GO:0060571	morphogenesis of an epithelial fold	1/282	24/18903	0.30299118949134	0.565402172891863	0.523324521541157	367	1
GO:0060972	BP	GO:0060972	left/right pattern formation	1/282	24/18903	0.30299118949134	0.565402172891863	0.523324521541157	200894	1
GO:0070841	BP	GO:0070841	inclusion body assembly	1/282	24/18903	0.30299118949134	0.565402172891863	0.523324521541157	3304	1
GO:0072202	BP	GO:0072202	cell differentiation involved in metanephros development	1/282	24/18903	0.30299118949134	0.565402172891863	0.523324521541157	5076	1
GO:0090103	BP	GO:0090103	cochlea morphogenesis	1/282	24/18903	0.30299118949134	0.565402172891863	0.523324521541157	5076	1
GO:0099637	BP	GO:0099637	neurotransmitter receptor transport	1/282	24/18903	0.30299118949134	0.565402172891863	0.523324521541157	59283	1
GO:0120255	BP	GO:0120255	olefinic compound biosynthetic process	1/282	24/18903	0.30299118949134	0.565402172891863	0.523324521541157	1601	1
GO:0140632	BP	GO:0140632	inflammasome complex assembly	1/282	24/18903	0.30299118949134	0.565402172891863	0.523324521541157	1654	1
GO:1902074	BP	GO:1902074	response to salt	1/282	24/18903	0.30299118949134	0.565402172891863	0.523324521541157	1601	1
GO:1903902	BP	GO:1903902	positive regulation of viral life cycle	1/282	24/18903	0.30299118949134	0.565402172891863	0.523324521541157	79720	1
GO:1904666	BP	GO:1904666	regulation of ubiquitin protein ligase activity	1/282	24/18903	0.30299118949134	0.565402172891863	0.523324521541157	8555	1
GO:2000353	BP	GO:2000353	positive regulation of endothelial cell apoptotic process	1/282	24/18903	0.30299118949134	0.565402172891863	0.523324521541157	959	1
GO:2001026	BP	GO:2001026	regulation of endothelial cell chemotaxis	1/282	24/18903	0.30299118949134	0.565402172891863	0.523324521541157	4233	1
GO:1901617	BP	GO:1901617	organic hydroxy compound biosynthetic process	5/282	245/18903	0.303141281617532	0.565402172891863	0.523324521541157	23657/1601/253430/117/653308	5
GO:0030324	BP	GO:0030324	lung development	4/282	187/18903	0.305165080158746	0.567941521944926	0.525674890343991	7068/23657/3845/9496	4
GO:0043487	BP	GO:0043487	regulation of RNA stability	4/282	187/18903	0.305165080158746	0.567941521944926	0.525674890343991	4869/5073/26135/26986	4
GO:0045766	BP	GO:0045766	positive regulation of angiogenesis	4/282	187/18903	0.305165080158746	0.567941521944926	0.525674890343991	2523/2113/7291/388	4
GO:1904018	BP	GO:1904018	positive regulation of vasculature development	4/282	187/18903	0.305165080158746	0.567941521944926	0.525674890343991	2523/2113/7291/388	4
GO:0034968	BP	GO:0034968	histone lysine methylation	3/282	130/18903	0.306718071222359	0.570212999616634	0.527777322953435	5929/4302/55870	3
GO:0045621	BP	GO:0045621	positive regulation of lymphocyte differentiation	3/282	130/18903	0.306718071222359	0.570212999616634	0.527777322953435	57178/10288/1960	3
GO:0071375	BP	GO:0071375	cellular response to peptide hormone stimulus	6/282	306/18903	0.30699977747906	0.570342561109548	0.527897242383427	6517/55667/1979/2932/3480/3667	6
GO:0050810	BP	GO:0050810	regulation of steroid biosynthetic process	2/282	75/18903	0.308271194487061	0.570342561109548	0.527897242383427	1601/3480	2
GO:0051568	BP	GO:0051568	histone H3-K4 methylation	2/282	75/18903	0.308271194487061	0.570342561109548	0.527897242383427	5929/55870	2
GO:0072078	BP	GO:0072078	nephron tubule morphogenesis	2/282	75/18903	0.308271194487061	0.570342561109548	0.527897242383427	5076/51804	2
GO:1903169	BP	GO:1903169	regulation of calcium ion transmembrane transport	4/282	188/18903	0.308523244108122	0.570342561109548	0.527897242383427	5144/5354/1756/117	4
GO:0006066	BP	GO:0006066	alcohol metabolic process	7/282	367/18903	0.30857291972285	0.570342561109548	0.527897242383427	2055/256356/1601/4779/253430/117/653308	7
GO:0009144	BP	GO:0009144	purine nucleoside triphosphate metabolic process	5/282	247/18903	0.308962036449163	0.570342561109548	0.527897242383427	3939/3304/4698/4720/51085	5
GO:0016054	BP	GO:0016054	organic acid catabolic process	5/282	247/18903	0.308962036449163	0.570342561109548	0.527897242383427	3712/390916/3667/7291/642	5
GO:0007368	BP	GO:0007368	determination of left/right symmetry	3/282	131/18903	0.310797085272917	0.570342561109548	0.527897242383427	90/200894/65009	3
GO:0007565	BP	GO:0007565	female pregnancy	4/282	189/18903	0.311885172355334	0.570342561109548	0.527897242383427	8061/5618/367/55870	4
GO:0071478	BP	GO:0071478	cellular response to radiation	4/282	189/18903	0.311885172355334	0.570342561109548	0.527897242383427	123041/4869/1408/388	4
GO:0034329	BP	GO:0034329	cell junction assembly	8/282	430/18903	0.313169128907894	0.570342561109548	0.527897242383427	1500/9423/51804/7368/23332/4884/6801/8927	8
GO:0000466	BP	GO:0000466	maturation of 5.8S rRNA from tricistronic rRNA transcript (SSU-rRNA, 5.8S rRNA, LSU-rRNA)	1/282	25/18903	0.313402571691851	0.570342561109548	0.527897242383427	79707	1
GO:0006582	BP	GO:0006582	melanin metabolic process	1/282	25/18903	0.313402571691851	0.570342561109548	0.527897242383427	23657	1
GO:0006833	BP	GO:0006833	water transport	1/282	25/18903	0.313402571691851	0.570342561109548	0.527897242383427	4302	1
GO:0018196	BP	GO:0018196	peptidyl-asparagine modification	1/282	25/18903	0.313402571691851	0.570342561109548	0.527897242383427	4249	1
GO:0018904	BP	GO:0018904	ether metabolic process	1/282	25/18903	0.313402571691851	0.570342561109548	0.527897242383427	57552	1
GO:0021697	BP	GO:0021697	cerebellar cortex formation	1/282	25/18903	0.313402571691851	0.570342561109548	0.527897242383427	6095	1
GO:0031145	BP	GO:0031145	anaphase-promoting complex-dependent catabolic process	1/282	25/18903	0.313402571691851	0.570342561109548	0.527897242383427	1017	1
GO:0031579	BP	GO:0031579	membrane raft organization	1/282	25/18903	0.313402571691851	0.570342561109548	0.527897242383427	91663	1
GO:0032693	BP	GO:0032693	negative regulation of interleukin-10 production	1/282	25/18903	0.313402571691851	0.570342561109548	0.527897242383427	27242	1
GO:0033233	BP	GO:0033233	regulation of protein sumoylation	1/282	25/18903	0.313402571691851	0.570342561109548	0.527897242383427	57178	1
GO:0034114	BP	GO:0034114	regulation of heterotypic cell-cell adhesion	1/282	25/18903	0.313402571691851	0.570342561109548	0.527897242383427	91663	1
GO:0042659	BP	GO:0042659	regulation of cell fate specification	1/282	25/18903	0.313402571691851	0.570342561109548	0.527897242383427	367	1
GO:0043567	BP	GO:0043567	regulation of insulin-like growth factor receptor signaling pathway	1/282	25/18903	0.313402571691851	0.570342561109548	0.527897242383427	367	1
GO:0046697	BP	GO:0046697	decidualization	1/282	25/18903	0.313402571691851	0.570342561109548	0.527897242383427	55870	1
GO:0046716	BP	GO:0046716	muscle cell cellular homeostasis	1/282	25/18903	0.313402571691851	0.570342561109548	0.527897242383427	1756	1
GO:0048499	BP	GO:0048499	synaptic vesicle membrane organization	1/282	25/18903	0.313402571691851	0.570342561109548	0.527897242383427	6857	1
GO:0051984	BP	GO:0051984	positive regulation of chromosome segregation	1/282	25/18903	0.313402571691851	0.570342561109548	0.527897242383427	891	1
GO:0071577	BP	GO:0071577	zinc ion transmembrane transport	1/282	25/18903	0.313402571691851	0.570342561109548	0.527897242383427	7781	1
GO:0072273	BP	GO:0072273	metanephric nephron morphogenesis	1/282	25/18903	0.313402571691851	0.570342561109548	0.527897242383427	5076	1
GO:0086064	BP	GO:0086064	cell communication by electrical coupling involved in cardiac conduction	1/282	25/18903	0.313402571691851	0.570342561109548	0.527897242383427	5144	1
GO:1900078	BP	GO:1900078	positive regulation of cellular response to insulin stimulus	1/282	25/18903	0.313402571691851	0.570342561109548	0.527897242383427	3667	1
GO:1901028	BP	GO:1901028	regulation of mitochondrial outer membrane permeabilization involved in apoptotic signaling pathway	1/282	25/18903	0.313402571691851	0.570342561109548	0.527897242383427	2932	1
GO:1903077	BP	GO:1903077	negative regulation of protein localization to plasma membrane	1/282	25/18903	0.313402571691851	0.570342561109548	0.527897242383427	1601	1
GO:2000193	BP	GO:2000193	positive regulation of fatty acid transport	1/282	25/18903	0.313402571691851	0.570342561109548	0.527897242383427	9536	1
GO:2000679	BP	GO:2000679	positive regulation of transcription regulatory region DNA binding	1/282	25/18903	0.313402571691851	0.570342561109548	0.527897242383427	7291	1
GO:0009880	BP	GO:0009880	embryonic pattern specification	2/282	76/18903	0.313771548925282	0.570342561109548	0.527897242383427	23314/1947	2
GO:0015986	BP	GO:0015986	proton motive force-driven ATP synthesis	2/282	76/18903	0.313771548925282	0.570342561109548	0.527897242383427	4698/4720	2
GO:0042273	BP	GO:0042273	ribosomal large subunit biogenesis	2/282	76/18903	0.313771548925282	0.570342561109548	0.527897242383427	79707/4869	2
GO:0048332	BP	GO:0048332	mesoderm morphogenesis	2/282	76/18903	0.313771548925282	0.570342561109548	0.527897242383427	5076/90	2
GO:0086003	BP	GO:0086003	cardiac muscle cell contraction	2/282	76/18903	0.313771548925282	0.570342561109548	0.527897242383427	6327/5144	2
GO:0009199	BP	GO:0009199	ribonucleoside triphosphate metabolic process	5/282	249/18903	0.314798737557626	0.57160384850326	0.529064663828704	3939/3304/4698/4720/51085	5
GO:0045926	BP	GO:0045926	negative regulation of growth	5/282	249/18903	0.314798737557626	0.57160384850326	0.529064663828704	1601/3304/9423/1654/57556	5
GO:0009636	BP	GO:0009636	response to toxic substance	5/282	250/18903	0.31772259164963	0.575344683249523	0.532527102863453	23657/6327/9536/257202/642	5
GO:0060047	BP	GO:0060047	heart contraction	5/282	250/18903	0.31772259164963	0.575344683249523	0.532527102863453	7068/6327/5144/1756/3768	5
GO:0071695	BP	GO:0071695	anatomical structure maturation	5/282	250/18903	0.31772259164963	0.575344683249523	0.532527102863453	28982/123041/5076/84283/3745	5
GO:0030323	BP	GO:0030323	respiratory tube development	4/282	191/18903	0.318619174932626	0.575344683249523	0.532527102863453	7068/23657/3845/9496	4
GO:0010827	BP	GO:0010827	regulation of glucose transmembrane transport	2/282	77/18903	0.31926234803025	0.575344683249523	0.532527102863453	10776/3667	2
GO:0072088	BP	GO:0072088	nephron epithelium morphogenesis	2/282	77/18903	0.31926234803025	0.575344683249523	0.532527102863453	5076/51804	2
GO:1903036	BP	GO:1903036	positive regulation of response to wounding	2/282	77/18903	0.31926234803025	0.575344683249523	0.532527102863453	6239/3480	2
GO:0045862	BP	GO:0045862	positive regulation of proteolysis	7/282	372/18903	0.320490349565323	0.575344683249523	0.532527102863453	1601/3304/440730/9810/1654/11337/2932	7
GO:0051346	BP	GO:0051346	negative regulation of hydrolase activity	7/282	373/18903	0.322883643755631	0.575344683249523	0.532527102863453	331/6992/5076/1654/1408/2932/4249	7
GO:1901653	BP	GO:1901653	cellular response to peptide	7/282	373/18903	0.322883643755631	0.575344683249523	0.532527102863453	6517/55667/2915/1979/2932/3480/3667	7
GO:0006888	BP	GO:0006888	endoplasmic reticulum to Golgi vesicle-mediated transport	3/282	134/18903	0.323042262261229	0.575344683249523	0.532527102863453	2619/56681/113419	3
GO:0032886	BP	GO:0032886	regulation of microtubule-based process	5/282	252/18903	0.323580361523315	0.575344683249523	0.532527102863453	4233/3304/4869/2932/23332	5
GO:0001835	BP	GO:0001835	blastocyst hatching	1/282	26/18903	0.323658979933343	0.575344683249523	0.532527102863453	64168	1
GO:0006312	BP	GO:0006312	mitotic recombination	1/282	26/18903	0.323658979933343	0.575344683249523	0.532527102863453	126549	1
GO:0006929	BP	GO:0006929	substrate-dependent cell migration	1/282	26/18903	0.323658979933343	0.575344683249523	0.532527102863453	9423	1
GO:0010882	BP	GO:0010882	regulation of cardiac muscle contraction by calcium ion signaling	1/282	26/18903	0.323658979933343	0.575344683249523	0.532527102863453	1756	1
GO:0030318	BP	GO:0030318	melanocyte differentiation	1/282	26/18903	0.323658979933343	0.575344683249523	0.532527102863453	89781	1
GO:0032925	BP	GO:0032925	regulation of activin receptor signaling pathway	1/282	26/18903	0.323658979933343	0.575344683249523	0.532527102863453	90	1
GO:0034643	BP	GO:0034643	establishment of mitochondrion localization, microtubule-mediated	1/282	26/18903	0.323658979933343	0.575344683249523	0.532527102863453	3281	1
GO:0035188	BP	GO:0035188	hatching	1/282	26/18903	0.323658979933343	0.575344683249523	0.532527102863453	64168	1
GO:0035235	BP	GO:0035235	ionotropic glutamate receptor signaling pathway	1/282	26/18903	0.323658979933343	0.575344683249523	0.532527102863453	5354	1
GO:0035994	BP	GO:0035994	response to muscle stretch	1/282	26/18903	0.323658979933343	0.575344683249523	0.532527102863453	1756	1
GO:0044550	BP	GO:0044550	secondary metabolite biosynthetic process	1/282	26/18903	0.323658979933343	0.575344683249523	0.532527102863453	23657	1
GO:0045822	BP	GO:0045822	negative regulation of heart contraction	1/282	26/18903	0.323658979933343	0.575344683249523	0.532527102863453	5144	1
GO:0046629	BP	GO:0046629	gamma-delta T cell activation	1/282	26/18903	0.323658979933343	0.575344683249523	0.532527102863453	1960	1
GO:0047497	BP	GO:0047497	mitochondrion transport along microtubule	1/282	26/18903	0.323658979933343	0.575344683249523	0.532527102863453	3281	1
GO:0051016	BP	GO:0051016	barbed-end actin filament capping	1/282	26/18903	0.323658979933343	0.575344683249523	0.532527102863453	11078	1
GO:0051238	BP	GO:0051238	sequestering of metal ion	1/282	26/18903	0.323658979933343	0.575344683249523	0.532527102863453	7781	1
GO:0051307	BP	GO:0051307	meiotic chromosome separation	1/282	26/18903	0.323658979933343	0.575344683249523	0.532527102863453	126549	1
GO:0060384	BP	GO:0060384	innervation	1/282	26/18903	0.323658979933343	0.575344683249523	0.532527102863453	4884	1
GO:0060740	BP	GO:0060740	prostate gland epithelium morphogenesis	1/282	26/18903	0.323658979933343	0.575344683249523	0.532527102863453	367	1
GO:0071684	BP	GO:0071684	organism emergence from protective structure	1/282	26/18903	0.323658979933343	0.575344683249523	0.532527102863453	64168	1
GO:0086013	BP	GO:0086013	membrane repolarization during cardiac muscle cell action potential	1/282	26/18903	0.323658979933343	0.575344683249523	0.532527102863453	6327	1
GO:0097186	BP	GO:0097186	amelogenesis	1/282	26/18903	0.323658979933343	0.575344683249523	0.532527102863453	123041	1
GO:0099590	BP	GO:0099590	neurotransmitter receptor internalization	1/282	26/18903	0.323658979933343	0.575344683249523	0.532527102863453	59283	1
GO:1900151	BP	GO:1900151	regulation of nuclear-transcribed mRNA catabolic process, deadenylation-dependent decay	1/282	26/18903	0.323658979933343	0.575344683249523	0.532527102863453	26986	1
GO:1902455	BP	GO:1902455	negative regulation of stem cell population maintenance	1/282	26/18903	0.323658979933343	0.575344683249523	0.532527102863453	5076	1
GO:1903588	BP	GO:1903588	negative regulation of blood vessel endothelial cell proliferation involved in sprouting angiogenesis	1/282	26/18903	0.323658979933343	0.575344683249523	0.532527102863453	11235	1
GO:1990806	BP	GO:1990806	ligand-gated ion channel signaling pathway	1/282	26/18903	0.323658979933343	0.575344683249523	0.532527102863453	5354	1
GO:0034637	BP	GO:0034637	cellular carbohydrate biosynthetic process	2/282	78/18903	0.3247426550353	0.575344683249523	0.532527102863453	2932/3667	2
GO:0042274	BP	GO:0042274	ribosomal small subunit biogenesis	2/282	78/18903	0.3247426550353	0.575344683249523	0.532527102863453	4869/10885	2
GO:0043966	BP	GO:0043966	histone H3 acetylation	2/282	78/18903	0.3247426550353	0.575344683249523	0.532527102863453	6883/23522	2
GO:0055117	BP	GO:0055117	regulation of cardiac muscle contraction	2/282	78/18903	0.3247426550353	0.575344683249523	0.532527102863453	5144/1756	2
GO:0070373	BP	GO:0070373	negative regulation of ERK1 and ERK2 cascade	2/282	78/18903	0.3247426550353	0.575344683249523	0.532527102863453	1601/57556	2
GO:0072665	BP	GO:0072665	protein localization to vacuole	2/282	78/18903	0.3247426550353	0.575344683249523	0.532527102863453	59283/79720	2
GO:0140115	BP	GO:0140115	export across plasma membrane	2/282	78/18903	0.3247426550353	0.575344683249523	0.532527102863453	123041/3745	2
GO:1903533	BP	GO:1903533	regulation of protein targeting	2/282	78/18903	0.3247426550353	0.575344683249523	0.532527102863453	3745/89781	2
GO:0048839	BP	GO:0048839	inner ear development	4/282	193/18903	0.325364816151368	0.576149364687244	0.533271899308495	9423/5076/51804/11078	4
GO:0035270	BP	GO:0035270	endocrine system development	3/282	135/18903	0.327125115602174	0.576438119500635	0.533539164773336	1021/9480/2932	3
GO:0042476	BP	GO:0042476	odontogenesis	3/282	135/18903	0.327125115602174	0.576438119500635	0.533539164773336	123041/11096/7291	3
GO:0009060	BP	GO:0009060	aerobic respiration	4/282	194/18903	0.328741301088932	0.576438119500635	0.533539164773336	891/4698/4720/51085	4
GO:0034612	BP	GO:0034612	response to tumor necrosis factor	5/282	254/18903	0.329450296663329	0.576438119500635	0.533539164773336	331/3304/6517/27242/6095	5
GO:0061333	BP	GO:0061333	renal tubule morphogenesis	2/282	79/18903	0.330211563047148	0.576438119500635	0.533539164773336	5076/51804	2
GO:0086001	BP	GO:0086001	cardiac muscle cell action potential	2/282	79/18903	0.330211563047148	0.576438119500635	0.533539164773336	6327/1756	2
GO:0032872	BP	GO:0032872	regulation of stress-activated MAPK cascade	4/282	195/18903	0.33211986005824	0.576438119500635	0.533539164773336	331/11235/29969/3480	4
GO:0051495	BP	GO:0051495	positive regulation of cytoskeleton organization	4/282	195/18903	0.33211986005824	0.576438119500635	0.533539164773336	4233/3304/79933/23332	4
GO:0006814	BP	GO:0006814	sodium ion transport	5/282	255/18903	0.332389360761568	0.576438119500635	0.533539164773336	123041/6327/1756/53826/4302	5
GO:0050767	BP	GO:0050767	regulation of neurogenesis	7/282	377/18903	0.332486074898392	0.576438119500635	0.533539164773336	23011/9423/3845/2915/57556/7804/84079	7
GO:0001783	BP	GO:0001783	B cell apoptotic process	1/282	27/18903	0.333762712923691	0.576438119500635	0.533539164773336	27242	1
GO:0003401	BP	GO:0003401	axis elongation	1/282	27/18903	0.333762712923691	0.576438119500635	0.533539164773336	51804	1
GO:0006614	BP	GO:0006614	SRP-dependent cotranslational protein targeting to membrane	1/282	27/18903	0.333762712923691	0.576438119500635	0.533539164773336	6726	1
GO:0006760	BP	GO:0006760	folic acid-containing compound metabolic process	1/282	27/18903	0.333762712923691	0.576438119500635	0.533539164773336	4524	1
GO:0006817	BP	GO:0006817	phosphate ion transport	1/282	27/18903	0.333762712923691	0.576438119500635	0.533539164773336	1408	1
GO:0007026	BP	GO:0007026	negative regulation of microtubule depolymerization	1/282	27/18903	0.333762712923691	0.576438119500635	0.533539164773336	23332	1
GO:0007205	BP	GO:0007205	protein kinase C-activating G protein-coupled receptor signaling pathway	1/282	27/18903	0.333762712923691	0.576438119500635	0.533539164773336	2915	1
GO:0009081	BP	GO:0009081	branched-chain amino acid metabolic process	1/282	27/18903	0.333762712923691	0.576438119500635	0.533539164773336	3712	1
GO:0010460	BP	GO:0010460	positive regulation of heart rate	1/282	27/18903	0.333762712923691	0.576438119500635	0.533539164773336	5144	1
GO:0014829	BP	GO:0014829	vascular associated smooth muscle contraction	1/282	27/18903	0.333762712923691	0.576438119500635	0.533539164773336	340481	1
GO:0018027	BP	GO:0018027	peptidyl-lysine dimethylation	1/282	27/18903	0.333762712923691	0.576438119500635	0.533539164773336	55870	1
GO:0021544	BP	GO:0021544	subpallium development	1/282	27/18903	0.333762712923691	0.576438119500635	0.533539164773336	23657	1
GO:0021680	BP	GO:0021680	cerebellar Purkinje cell layer development	1/282	27/18903	0.333762712923691	0.576438119500635	0.533539164773336	6095	1
GO:0032511	BP	GO:0032511	late endosome to vacuole transport via multivesicular body sorting pathway	1/282	27/18903	0.333762712923691	0.576438119500635	0.533539164773336	79720	1
GO:0032753	BP	GO:0032753	positive regulation of interleukin-4 production	1/282	27/18903	0.333762712923691	0.576438119500635	0.533539164773336	959	1
GO:0033081	BP	GO:0033081	regulation of T cell differentiation in thymus	1/282	27/18903	0.333762712923691	0.576438119500635	0.533539164773336	1960	1
GO:0035774	BP	GO:0035774	positive regulation of insulin secretion involved in cellular response to glucose stimulus	1/282	27/18903	0.333762712923691	0.576438119500635	0.533539164773336	7447	1
GO:0036296	BP	GO:0036296	response to increased oxygen levels	1/282	27/18903	0.333762712923691	0.576438119500635	0.533539164773336	9114	1
GO:0039529	BP	GO:0039529	RIG-I signaling pathway	1/282	27/18903	0.333762712923691	0.576438119500635	0.533539164773336	26065	1
GO:0042026	BP	GO:0042026	protein refolding	1/282	27/18903	0.333762712923691	0.576438119500635	0.533539164773336	3304	1
GO:0042832	BP	GO:0042832	defense response to protozoan	1/282	27/18903	0.333762712923691	0.576438119500635	0.533539164773336	115361	1
GO:0042983	BP	GO:0042983	amyloid precursor protein biosynthetic process	1/282	27/18903	0.333762712923691	0.576438119500635	0.533539164773336	64168	1
GO:0042984	BP	GO:0042984	regulation of amyloid precursor protein biosynthetic process	1/282	27/18903	0.333762712923691	0.576438119500635	0.533539164773336	64168	1
GO:0045116	BP	GO:0045116	protein neddylation	1/282	27/18903	0.333762712923691	0.576438119500635	0.533539164773336	64708	1
GO:0046174	BP	GO:0046174	polyol catabolic process	1/282	27/18903	0.333762712923691	0.576438119500635	0.533539164773336	256356	1
GO:0046755	BP	GO:0046755	viral budding	1/282	27/18903	0.333762712923691	0.576438119500635	0.533539164773336	79720	1
GO:0048207	BP	GO:0048207	vesicle targeting, rough ER to cis-Golgi	1/282	27/18903	0.333762712923691	0.576438119500635	0.533539164773336	56681	1
GO:0048208	BP	GO:0048208	COPII vesicle coating	1/282	27/18903	0.333762712923691	0.576438119500635	0.533539164773336	56681	1
GO:0048520	BP	GO:0048520	positive regulation of behavior	1/282	27/18903	0.333762712923691	0.576438119500635	0.533539164773336	84251	1
GO:0048843	BP	GO:0048843	negative regulation of axon extension involved in axon guidance	1/282	27/18903	0.333762712923691	0.576438119500635	0.533539164773336	57556	1
GO:0070861	BP	GO:0070861	regulation of protein exit from endoplasmic reticulum	1/282	27/18903	0.333762712923691	0.576438119500635	0.533539164773336	56681	1
GO:0071880	BP	GO:0071880	adenylate cyclase-activating adrenergic receptor signaling pathway	1/282	27/18903	0.333762712923691	0.576438119500635	0.533539164773336	5144	1
GO:0072207	BP	GO:0072207	metanephric epithelium development	1/282	27/18903	0.333762712923691	0.576438119500635	0.533539164773336	5076	1
GO:1900746	BP	GO:1900746	regulation of vascular endothelial growth factor signaling pathway	1/282	27/18903	0.333762712923691	0.576438119500635	0.533539164773336	57556	1
GO:1903055	BP	GO:1903055	positive regulation of extracellular matrix organization	1/282	27/18903	0.333762712923691	0.576438119500635	0.533539164773336	23332	1
GO:1903523	BP	GO:1903523	negative regulation of blood circulation	1/282	27/18903	0.333762712923691	0.576438119500635	0.533539164773336	5144	1
GO:1904376	BP	GO:1904376	negative regulation of protein localization to cell periphery	1/282	27/18903	0.333762712923691	0.576438119500635	0.533539164773336	1601	1
GO:1904861	BP	GO:1904861	excitatory synapse assembly	1/282	27/18903	0.333762712923691	0.576438119500635	0.533539164773336	4884	1
GO:2000737	BP	GO:2000737	negative regulation of stem cell differentiation	1/282	27/18903	0.333762712923691	0.576438119500635	0.533539164773336	2932	1
GO:0008344	BP	GO:0008344	adult locomotory behavior	2/282	80/18903	0.335668194368568	0.578854653938758	0.535775858916463	2055/3766	2
GO:0072028	BP	GO:0072028	nephron morphogenesis	2/282	80/18903	0.335668194368568	0.578854653938758	0.535775858916463	5076/51804	2
GO:1903201	BP	GO:1903201	regulation of oxidative stress-induced cell death	2/282	80/18903	0.335668194368568	0.578854653938758	0.535775858916463	23657/4233	2
GO:0050708	BP	GO:0050708	regulation of protein secretion	5/282	257/18903	0.338274759437451	0.583056494909777	0.539664995748929	79751/7447/94121/3667/3745	5
GO:2001257	BP	GO:2001257	regulation of cation channel activity	4/282	197/18903	0.338882107526524	0.583636634357676	0.540201960786482	59283/388336/5144/1756	4
GO:0000380	BP	GO:0000380	alternative mRNA splicing, via spliceosome	2/282	81/18903	0.341111699834511	0.583636634357676	0.540201960786482	9939/5725	2
GO:0010833	BP	GO:0010833	telomere maintenance via telomere lengthening	2/282	81/18903	0.341111699834511	0.583636634357676	0.540201960786482	5073/3181	2
GO:0031060	BP	GO:0031060	regulation of histone methylation	2/282	81/18903	0.341111699834511	0.583636634357676	0.540201960786482	4524/4302	2
GO:0097061	BP	GO:0097061	dendritic spine organization	2/282	81/18903	0.341111699834511	0.583636634357676	0.540201960786482	7804/3480	2
GO:0042326	BP	GO:0042326	negative regulation of phosphorylation	7/282	381/18903	0.342130389752682	0.583636634357676	0.540201960786482	4869/84335/5144/1756/3843/91663/51085	7
GO:0070302	BP	GO:0070302	regulation of stress-activated protein kinase signaling cascade	4/282	198/18903	0.342265255675548	0.583636634357676	0.540201960786482	331/11235/29969/3480	4
GO:0000469	BP	GO:0000469	cleavage involved in rRNA processing	1/282	28/18903	0.343716035394316	0.583636634357676	0.540201960786482	79707	1
GO:0000470	BP	GO:0000470	maturation of LSU-rRNA	1/282	28/18903	0.343716035394316	0.583636634357676	0.540201960786482	79707	1
[truncated: 2,422 more rows]
