# Supplementary material for: Biomarker profiling to determine clinical impact of microRNAs in cognitive disorders
Source: Sci Rep. 2024 Apr 9;14:8270. doi: 10.1038/s41598-024-58882-2 (PMC11004146; doi:10.1038/s41598-024-58882-2)
Supplement: Supplementary file 9 — Supplementary Table S8. [file 41598_2024_58882_MOESM9_ESM.csv]

ID	Description	GeneRatio	BgRatio	pvalue	p.adjust	qvalue	geneID	Count
hsa05215	Prostate cancer	8/122	97/8206	9.08E-05	0.012176204	0.010615007	9134/1871/3845/1017/367/595/2932/3480	8
hsa04110	Cell cycle	9/122	127/8206	0.000107279	0.012176204	0.010615007	9134/1871/1021/8555/1017/891/595/2932/7529	9
hsa04213	Longevity regulating pathway - multiple species	6/122	62/8206	0.000297355	0.018185861	0.015854124	3304/3845/84335/1979/3480/3667	6
hsa04218	Cellular senescence	9/122	156/8206	0.00050328	0.018185861	0.015854124	5500/9134/1871/1021/3845/1017/891/595/2113	9
hsa05218	Melanoma	6/122	72/8206	0.000669792	0.018185861	0.015854124	4233/1871/1021/3845/595/3480	6
hsa05223	Non-small cell lung cancer	6/122	72/8206	0.000669792	0.018185861	0.015854124	4233/1871/1021/3845/595/3800	6
hsa04068	FoxO signaling pathway	8/122	131/8206	0.00071403	0.018185861	0.015854124	6517/3845/1017/891/11337/595/3480/3667	8
hsa04114	Oocyte meiosis	8/122	131/8206	0.00071403	0.018185861	0.015854124	5500/9134/1017/891/5519/367/3480/7529	8
hsa04115	p53 signaling pathway	6/122	73/8206	0.000721025	0.018185861	0.015854124	9134/1021/1017/891/595/64393	6
hsa04152	AMPK signaling pathway	7/122	121/8206	0.00210536	0.038962198	0.033966581	6319/6517/84335/5519/595/3480/3667	7
hsa04934	Cushing syndrome	8/122	155/8206	0.002112466	0.038962198	0.033966581	9134/1871/1021/57552/1017/5929/595/2932	8
hsa04151	PI3K-Akt signaling pathway	13/122	354/8206	0.002237279	0.038962198	0.033966581	4233/9134/1021/3845/5618/1017/2787/5519/595/2932/3480/3667/7529	13
hsa05160	Hepatitis C	8/122	157/8206	0.002289229	0.038962198	0.033966581	1871/1021/3845/1017/5519/595/2932/7529	8
hsa05222	Small cell lung cancer	6/122	92/8206	0.002402955	0.038962198	0.033966581	331/9134/1871/1021/1017/595	6
hsa05203	Viral carcinogenesis	9/122	204/8206	0.003284647	0.049707655	0.043334288	9134/1021/3845/1017/1654/595/9114/1960/7529	9
hsa05214	Glioma	5/122	75/8206	0.005039394	0.071496399	0.062329344	1871/1021/3845/595/3480	5
hsa05226	Gastric cancer	7/122	149/8206	0.006653184	0.088839573	0.077448828	4233/9134/1871/3845/1017/595/2932	7
hsa05161	Hepatitis B	7/122	162/8206	0.010328506	0.130253942	0.11355317	9134/1871/3845/1017/1654/1960/7529	7
hsa05225	Hepatocellular carcinoma	7/122	168/8206	0.012450152	0.148746555	0.129674715	4233/1871/1021/3845/595/2932/3480	7
hsa04728	Dopaminergic synapse	6/122	132/8206	0.013678018	0.1552455	0.135340385	5500/2787/5519/2932/774/3800	6
hsa03015	mRNA surveillance pathway	5/122	97/8206	0.014550745	0.157286629	0.137119807	5500/23049/9939/5519/26986	5
hsa05162	Measles	6/122	139/8206	0.017262228	0.171971546	0.149921867	9134/3304/1021/1017/595/2932	6
hsa05166	Human T-cell leukemia virus 1 infection	8/122	222/8206	0.01742443	0.171971546	0.149921867	331/9134/1871/8061/3845/1017/595/2113	8
hsa04360	Axon guidance	7/122	182/8206	0.018598002	0.17527963	0.152805798	4233/9423/3845/57556/1947/2932/3983	7
hsa04917	Prolactin signaling pathway	4/122	70/8206	0.020076081	0.17527963	0.152805798	3845/5618/595/2932	4
hsa05230	Central carbon metabolism in cancer	4/122	70/8206	0.020076081	0.17527963	0.152805798	4233/3939/3845/6510	4
hsa05224	Breast cancer	6/122	147/8206	0.022096626	0.17748293	0.154726598	1871/1021/3845/595/2932/3480	6
hsa04931	Insulin resistance	5/122	108/8206	0.022147787	0.17748293	0.154726598	5500/6517/2932/3667/51085	5
hsa05219	Bladder cancer	3/122	41/8206	0.022674031	0.17748293	0.154726598	1871/3845/595	3
hsa05212	Pancreatic cancer	4/122	76/8206	0.026261272	0.192300285	0.167644116	1871/1021/3845/595	4
hsa05220	Chronic myeloid leukemia	4/122	76/8206	0.026261272	0.192300285	0.167644116	1871/1021/3845/595	4
hsa04962	Vasopressin-regulated water reabsorption	3/122	44/8206	0.027284479	0.193549272	0.168732961	5878/5869/84516	3
hsa04721	Synaptic vesicle cycle	4/122	78/8206	0.028550415	0.196392252	0.171211423	23025/9114/6857/774	4
hsa01521	EGFR tyrosine kinase inhibitor resistance	4/122	79/8206	0.029738221	0.198546355	0.173089333	4233/3845/2932/3480	4
hsa04930	Type II diabetes mellitus	3/122	46/8206	0.030615085	0.198560691	0.173101831	6517/774/3667	3
hsa04919	Thyroid hormone signaling pathway	5/122	121/8206	0.033982681	0.214279685	0.186805383	7068/3845/595/9862/2932	5
