# Supplementary material for: Biomarker profiling to determine clinical impact of microRNAs in cognitive disorders
Source: Sci Rep. 2024 Apr 9;14:8270. doi: 10.1038/s41598-024-58882-2 (PMC11004146; doi:10.1038/s41598-024-58882-2)
Supplement: Supplementary file 11 — Supplementary Table S10. [file 41598_2024_58882_MOESM11_ESM.xlsx]

## Sheet: Sheet1
ADvsNC∩ADvsPSCI∩PSCIvsPSNCI	(ADvsPSCI∩PSCIvsPSNCI)∖(ADvsNC)	(ADvsNC∩PSCIvsPSNCI)∖(ADvsPSCI)	(PSCIvsPSNCI)∖(ADvsNC∪ADvsPSCI)	(ADvsNC∩ADvsPSCI)∖(PSCIvsPSNCI)	(ADvsPSCI)∖(ADvsNC∪PSCIvsPSNCI)	(ADvsNC)∖(ADvsPSCI∪PSCIvsPSNCI)
STK35	FOXP4	IGF1R	GBP4	ELFN2	MKNK2	REEP4
GRID1	NACC1	CACNA1B	THRB	ANKRD52	RAB11B	PLEKHM1
ZNF268	NAV2	RREB1	PDRG1	SKI	NPTXR	SYT7
PARP11	NAV1	ANTXR2	HSF2	TNS1	SYNGR1	FAM83C
RAB5B	ARL5B	SCN2B	RAB21	TPM3	MARK2	SAR1B
PDE7A	ZNF608	ZDHHC21	RAB5C	C20orf96	VPS37C	RTN4
RNF40	CREBRF	GK5	LPP	LASP1	SCAMP4	SMNDC1
KCND1	GSK3B	POU2F1	ZCCHC2	NFIX	CACNB1	SLC6A5
UBN2	DDX3X	UGT8	PPP1CB	TNRC6B	PRR12	LETM1
TTPAL	NRF1	CBX5	TMEM127	IGSF8	PNPLA2	PCNP
CACNG8	FBXO17	CRY2	SCD	SPRY4	PPP1R9B	BCAS2
ORAI2	ZBTB43	TRIM67	CTNND1	NKD1	STX1A	CAPZA1
XIAP	IVD	RPH3A	EIF4E3	MYH14	AHDC1	COIL
	TMEM184B	SBK1	TAF12	AHCYL2	FURIN	TCEA1
	GATAD1	SLC2A4	CMTM4	FMNL3	NTSR1	HLA-B
	FLVCR1	NFAT5	QSER1	MECP2	ZCCHC3	UNC119B
	MYCN	FAM135A	PDCD10	SIAH3	PHYHIP	SMARCD1
	FOSL1	SIX4	TSPAN2	SET	CDKN1A	UHMK1
	SATB2	CCNB1	SRP9	DCAF7	CAPZB	ZNF436
	MET	USP53	SLC7A11	WNT8B	SESN2	PSMF1
	PEG10	PRRC1	CLN8	UHRF1BP1	ANKRD45	TPPP
	ZDHHC16	IPMK	GGA2	ZFP91	MINK1	ICAM1
	CCNE2	SMG1	HSBP1	EN2	IFFO2	GXYLT1
	GAS1	GRM5	FUT1	PTPN14	SREBF2	ZBTB44
	EVI5L	BMI1	SLC24A4	TBC1D13	MLEC	BRD2
	HSPA1B	SAMD8	URGCP	MNT	FAM83H	IGFBP5
	VPS37B	FEM1C	DAB2	HOXA3	TET3	RBM27
	BMP3	RAB8B	ZNF518B	FSTL4	NCOR2	SECISBP2L
	TSN	KATNAL1	PACSIN1	ZFP36L1	DUSP4	TTYH3
	LDHA	CBX3	GLG1	METTL2B	DISC1	PLEKHM3
	E2F3	ARL13B	NTN1	ATG9A	ZFHX3	LSAMP
	ARHGAP1	CCSER2	MAT2A	BTG2	PLAGL2	EMX2
	CDK6	PPIL6	PDPR	TGFBR2	FXR2	CD300E
	PPP1R11	ARPP19	CAMTA2	MBNL1	MEF2D	PLA2G7
	ZMYM4	NUDT19	USB1	SRSF2	NMNAT2	TMCO1
	NFE2L1	NPM1	NCEH1	ZBTB18	ZBTB47	PPP6R1
	GMFB	DCTN5	EPB41L1	DBT	DDX39B	NEURL1B
	FOXN3	FGD6	TMEM63C	MTDH	POMGNT1	PLEKHA6
	SAR1A	CDK2	PAX2		ZC3H12D	FBXL16
		ZNF460	SHISA6		KDM5C	KCNK6
		VSNL1	IDS		PCMTD1	PLCL1
		TNFRSF21	UBE2D4		SOWAHB	ELAVL3
		BTF3L4	GLYR1		RIMKLB	SLC9A3R2
		TEX261	RBMS2		RAP2C	PARD3B
		PRLR	COPS7B		PLCXD3	WSCD2
		NUFIP2	NFIC		DDX6	SH3PXD2A
		GNL3L	SALL2		NEGR1	ZNF594
			OPA3		CCND2	MC2R
			RFX2		VPS13D	STAT5A
			RBM8A		KPNA6	PITPNM3
			ACVR1		RBBP4	ZDHHC9
			SLC25A22		CPEB2	RDX
			MTHFR		MTAP	GRAMD1B
			ONECUT2		SMAD7	ADPRH
			NOL9		PDCD4	ZNF208
			RBM33		RAB22A	ZDHHC22
			TMEM120B		RECK	ZNF557
			TRUB1		FRS2	PAGR1
			DENND4C		KLHL15	ASCL1
			PTPRG		GID4	TBL2
			ADAMTS5		AGO2	EGFLAM
			JMY		STRADB	FRMD3
			CCDC117		CREBZF	ACSM2A
			SUB1		HMGA2	PRDM10
			KRAS		RHOQ	FGF9
			LIN7C		BLOC1S2	SPRY3
			CDC14B		NUS1	ATXN1
			IGF2BP3		TOB1	NRN1
			ZNF772		ACBD5	ZNF701
			ERP44		CHAC1	ARL15
			MDFIC		ADM	IL5RA
			NR6A1		ZNF410	PROM1
			AKT1S1		OTUD4	NLGN4X
			PTBP1		MAPK6	CD86
			PDE4D		E2F7	RBM20
			RBBP5		TRIB2	DPF3
			CADM2		SACS	CFHR5
			GNG5		KPNA2	QRSL1
			LSM14A		EDEM3	SLC5A12
			GABARAP		UBR3	ACTN2
			FAM126B		HS3ST3B1	KIF1C
			KAT6B		PCGF3	ZNF611
			EIF4EBP2		TCF7L2	STK17A
			CD40LG		ARID1A	PDGFA
			TOMM5		SETD5	PGM2L1
			ZMIZ1		ZFYVE27	SHOX2
			PEX26		THY1	HMGN2
			PLP1		MAVS	NF1
			CYP2S1		RUNDC1	RMND5A
			PPP2R1B		ST3GAL1	TMEM67
			UNC13A		CUBN	TNPO1
			AR		CCDC142	KPNA4
			CCND1		RAB11FIP1	TRMT5
			DMD		ELK1	ZCCHC14
			IPO5		MPRIP	CSNK1G3
			SEMA6A		CYP20A1	BZW1
			TRIOBP		MLXIP	ATP1B3
			DMTF1		SMYD4	NFIB
			SLC2A12		PNPT1	HOOK3
			BRWD3		TFDP2	TRAPPC2
			EFNB1			TNFRSF10B
			ATP6V0D1			NDRG3
			PARN			ZNF587
			DTNA			TBC1D24
			DONSON			RFT1
			SYTL4			ATM
			KCNK10			CD209
			ELOF1			ENAH
			SLFN5			SLC11A2
			KIFC1			ZNF641
			PTGES			KIAA1328
			NDUFA5			EVI5
			LRP8			STEAP2
			MED24			CDC73
			ZNF428			PHF19
			SYNPO2L			NLN
			MCTS1			TGOLN2
			SYT1			KLHL4
			NLRP11			DIRAS1
			CPA4			PSME3
			SLC1A5			CHRDL1
			FXYD6			DCX
			LILRB2			DUSP7
			EGR3			ZDHHC3
			MYADM			NKIRAS2
			MLLT6			CDK14
			IL21R			IGFBP4
			SLC44A1			TSPYL4
			MACC1			HOXB5
			SYT17			WBP2
			NDUFS2			GOSR1
			TMEM79			SLC6A17
			GPX6			FGFR1
			PLEKHA2			RPRD2
			ANKLE1			S100A16
			ETS1			HOXC6
			PRKX			ARHGEF6
			RAD54L2			ARF3
			KCNJ10			SMOC1
			HLF			PLXNA1
			PLCXD1			PLEKHG2
			GNA14			MAP3K4
			CLASP1			CDK17
			BAZ2A			ETNK1
			IRS1			PNRC1
			SLC30A3			TSPAN3
			ASH1L			QKI
			SYT2			CSRP2
			KIF5C			COL4A5
			NACC2			TAB2
			NPTX1			KMT2A
			TFCP2			TFAP2A
			SERBP1			PPP2R2A
			AFF1			PDIK1L
			DPY19L3			CPSF6
			NECAB1			PTBP3
			RAPGEFL1			RNPS1
			BACH2			HMGB2
			ABLIM1			BRWD1
			ADCYAP1R1			ZNF275
			KCNJ12			CDKN1B
			ASAH2B			TSC22D2
			ATP9A			ABCC5
			KCNB1			AMMECR1L
			ATF7IP			NPLOC4
			HPS4			PIM3
			MGAT5			ILK
			SGIP1			INO80D
			ZC3H12C			SRD5A3
			NDRG4			CRTAP
			MOBP			NR3C1
			NKTR			RBFOX1
			STRN			SNAP25
			MATN1			DYRK1A
			LANCL3			RNF6
			RABGAP1			PIGS
			MLXIPL			SOS1
			TBX4			TMTC1
			MMS22L			MYC
			TNIP3			FADS1
			SPTA1			C3orf62
			WDR3			SPANXN1
			BSN			ADD1
			RORA			RABGAP1L
			PCDH11X			SPANXN5
			ZMAT3			HMGB1
			TWIST1			TLCD2
			BLMH			IFNAR1
			HNRNPA2B1			CYB5R3
			RHOB			ARAP2
			ANKRD27			FBXL5
			YWHAB			SLC16A1
			PABPC1			RNF138
			ZNF689			TMTC3
			TOR3A			TUBB2A
			ZNF526			KLHDC3
			ZNRF3			CAND1
						KDM6B
						KCTD15
						FSCN1
						ARHGAP12
						ARID4B
						DCBLD2
						EPHA4
						ENPP5
						DPYSL2
						PTEN
						HIF1A
						FZD6
						DAZAP2
						HBP1
						PTPN4
						ZNFX1
						DYNC1LI2
						CAPRIN2
						FNBP1L
						BTG3
						LAPTM4A
						PIGA
						MAP3K2
						NABP1
						CEP97
						HNRNPUL1
						LCLAT1
						DNAJB9
						U2SURP
						SGMS1
						HIVEP2
						ZBTB5
						CMPK1
						HABP4
						KIF3B
						CREB1
						SLC7A5
						YWHAZ
						RRP7A
						CSDE1
						KLHL3
						LCOR
						TBL1XR1
						PAFAH1B2
						PLXDC2
						SC5D
						SMC4
						INPP5B
						KREMEN1
						CIAO1
						USP46
						FAM71F2
						UGGT1
						PPP1R16B
						TMEM106B
						SMIM14
						ATP6V1G1
						TTC39C
						ACOX1
						ATXN3
						IL17RA
						C16orf54
						AP3S2
						IKZF3
						ZNF850
						PPP1R12B
						WDR73
						CYP27C1
						FAM227A
